# Supplementary material for: SUMOylation promotes survival and integration of neural stem cell grafts in ischemic stroke
Source: eBioMedicine. 2019 Mar 21;42:214–24. doi: 10.1016/j.ebiom.2019.03.035 (PMC6491415; doi:10.1016/j.ebiom.2019.03.035)
Supplement: Supplementary file 1 — Supplementary material 1 [file mmc1.xlsx]

## Sheet: Methods
Biological Function & Pathway Enrichment Analysis. Mass-spec identified proteins for two separate SUMO1 pull-down fractions representing NPC WT condtion (n=2: Supplement Tables 1:2) and NPC UBC9 transgenic condition (n=3, Supplement Tables 3:5) were filtered to keep proteins having at least 2 significant peptide matches in at least one fraction representing NPC WT condition and/or in at least one…

## Sheet: Supplement_Table_1
Family	Pull down size descriptor	Member	Database	Accession	Symbol	Score	Mass	Num. of matches	Num. of significant matches	Num. of sequences	Num. of significant sequences	emPAI	Description
1	>55	1	Sprot	LYSC_PSEAB	LYSC	8383	48148	468	246	102	60	222.86	Lysyl endopeptidase OS=Pseudomonas aeruginosa (strain UCBPP-PA14) GN=prpL PE=1 SV=1
2	>55	1	Sprot	K1C10_HUMAN	K1C10	1174	58792	77	36	42	21	3.83	Keratin, type I cytoskeletal 10 OS=Homo sapiens GN=KRT10 PE=1 SV=6
2	>55	2	Sprot	K1C14_HUMAN	K1C14	492	51529	32	14	23	11	1.46	Keratin, type I cytoskeletal 14 OS=Homo sapiens GN=KRT14 PE=1 SV=4
2	>55	3	Sprot	K1C16_HUMAN	K1C16	267	51236	35	13	27	11	1.47	Keratin, type I cytoskeletal 16 OS=Homo sapiens GN=KRT16 PE=1 SV=4
2	>55	4	Sprot	K1C15_RAT	K1C15	95	48840	17	4	12	3	0.29	Keratin, type I cytoskeletal 15 OS=Rattus norvegicus GN=Krt15 PE=1 SV=1
3	>55	1	Sprot	K2C1_HUMAN	K2C1	1064	65999	76	35	46	26	4.25	Keratin, type II cytoskeletal 1 OS=Homo sapiens GN=KRT1 PE=1 SV=6
3	>55	2	Sprot	K22E_HUMAN	K22E	770	65393	75	26	50	22	3.13	Keratin, type II cytoskeletal 2 epidermal OS=Homo sapiens GN=KRT2 PE=1 SV=2
3	>55	3	Sprot	K2C6B_HUMAN	K2C6B	247	60030	36	12	30	10	1.02	Keratin, type II cytoskeletal 6B OS=Homo sapiens GN=KRT6B PE=1 SV=5
3	>55	4	Sprot	K2C6A_HUMAN	K2C6A	226	60008	36	11	30	9	0.88	Keratin, type II cytoskeletal 6A OS=Homo sapiens GN=KRT6A PE=1 SV=3
3	>55	5	Sprot	K2C5_HUMAN	K2C5	193	62340	37	9	32	8	0.72	Keratin, type II cytoskeletal 5 OS=Homo sapiens GN=KRT5 PE=1 SV=3
4	>55	1	Sprot	K1C9_HUMAN	K1C9	701	62027	62	24	34	17	2.17	Keratin, type I cytoskeletal 9 OS=Homo sapiens GN=KRT9 PE=1 SV=3
5	>55	1	Sprot	TRYP_PIG	TRYP	484	24394	76	20	31	12	8.21	Trypsin OS=Sus scrofa PE=1 SV=1
6	>55	1	Sprot	GCAA_MOUSE	GCAA	196	36366	11	5	6	3	0.59	Ig gamma-2A chain C region, A allele OS=Mus musculus GN=Ighg PE=1 SV=1
7	>55	1	Sprot	LAC1_MOUSE	LAC1	190	11568	17	4	5	2	3.14	Ig lambda-1 chain C region OS=Mus musculus PE=1 SV=1
8	>55	1	Sprot	REF_HEVBR	REF	185	14713	12	3	7	3	1.31	Rubber elongation factor protein OS=Hevea brasiliensis PE=1 SV=2
9	>55	1	Sprot	TBA_XENLA	TBA	166	49847	10	5	9	5	0.52	Tubulin alpha chain OS=Xenopus laevis GN=tuba PE=2 SV=2
10	>55	1	Sprot	IGG2B_MOUSE	IGG2B	157	44231	30	3	16	3	0.33	Ig gamma-2B chain C region OS=Mus musculus GN=Igh-3 PE=1 SV=3
11	>55	1	Sprot	HSP7C_PONAB	HSP7C	152	70824	12	4	11	4	0.27	Heat shock cognate 71 kDa protein OS=Pongo abelii GN=HSPA8 PE=2 SV=2
12	>55	1	Sprot	CASA1_BOVIN	CASA1	147	24513	10	4	8	4	0.97	Alpha-S1-casein OS=Bos taurus GN=CSN1S1 PE=1 SV=2
13	>55	1	Sprot	LYSC_CATWA	LYSC	144	14314	2	2	1	1	0.33	Lysozyme C OS=Catreus wallichii GN=LYZ PE=1 SV=1
14	>55	1	Sprot	KPYM_MOUSE	KPYM	135	57808	6	1	6	1	0.08	Pyruvate kinase PKM OS=Mus musculus GN=Pkm PE=1 SV=4
15	>55	1	Sprot	VIME_MOUSE	VIME	134	53655	14	2	12	2	0.17	Vimentin OS=Mus musculus GN=Vim PE=1 SV=3
16	>55	1	Sprot	CASB_BOVIN	CASB	129	25091	6	4	5	3	0.65	Beta-casein OS=Bos taurus GN=CSN2 PE=1 SV=2
17	>55	1	Sprot	ALBU_BOVIN	ALBU	130	69248	14	3	14	3	0.2	Serum albumin OS=Bos taurus GN=ALB PE=1 SV=4
17	>55	2	Sprot	ALBU_HUMAN	ALBU	77	69321	8	2	8	2	0.13	Serum albumin OS=Homo sapiens GN=ALB PE=1 SV=2
18	>55	1	Sprot	IGH1M_MOUSE	IGH1M	129	43359	30	10	11	6	0.79	Ig gamma-1 chain C region, membrane-bound form OS=Mus musculus GN=Ighg1 PE=1 SV=2
19	>55	1	Sprot	EF2_MOUSE	EF2	115	95253	10	2	9	2	0.09	Elongation factor 2 OS=Mus musculus GN=Eef2 PE=1 SV=2
20	>55	1	Sprot	PNP_PROMH	PNP	115	76821	6	2	5	2	0.12	Polyribonucleotide nucleotidyltransferase OS=Proteus mirabilis (strain HI4320) GN=pnp PE=3 SV=1
21	>55	1	Sprot	TRY1_HUMAN	TRY1	113	26541	8	3	2	1	0.17	Trypsin-1 OS=Homo sapiens GN=PRSS1 PE=1 SV=1
22	>55	1	Sprot	EFTU_PECAS	EFTU	104	43247	15	3	10	2	0.21	Elongation factor Tu OS=Pectobacterium atrosepticum (strain SCRI 1043 / ATCC BAA-672) GN=tuf1 PE=3 SV=1
23	>55	1	Sprot	HNRPU_MOUSE	HNRPU	103	87863	6	1	5	1	0.05	Heterogeneous nuclear ribonucleoprotein U OS=Mus musculus GN=Hnrnpu PE=1 SV=1
24	>55	1	Sprot	SPG1_STRSG	SPG1	101	47538	3	1	3	1	0.09	Immunoglobulin G-binding protein G OS=Streptococcus sp. group G GN=spg PE=1 SV=1
25	>55	1	Sprot	SDHA_SCHPO	SDHA	100	70422	2	1	2	1	0.06	Probable succinate dehydrogenase [ubiquinone] flavoprotein subunit, mitochondrial OS=Schizosaccharomyces pombe (strain 972 / ATCC 24843) GN=sdh1 PE=2 SV=1
26	>55	1	Sprot	HS90B_BOVIN	HS90B	99	83201	9	2	8	2	0.11	Heat shock protein HSP 90-beta OS=Bos taurus GN=HSP90AB1 PE=2 SV=3
27	>55	1	Sprot	DSG1_HUMAN	DSG1	99	113676	5	3	4	3	0.12	Desmoglein-1 OS=Homo sapiens GN=DSG1 PE=1 SV=2
28	>55	1	Sprot	GRP75_MOUSE	GRP75	89	73416	12	3	11	3	0.19	Stress-70 protein, mitochondrial OS=Mus musculus GN=Hspa9 PE=1 SV=3
29	>55	1	Sprot	SUCD_ECOLI	SUCD	88	29759	2	2	2	2	0.32	Succinate--CoA ligase [ADP-forming] subunit alpha OS=Escherichia coli (strain K12) GN=sucD PE=1 SV=2
30	>55	1	Sprot	MDH_ALISL	MDH	86	32142	3	1	3	1	0.14	Malate dehydrogenase OS=Aliivibrio salmonicida (strain LFI1238) GN=mdh PE=3 SV=1
31	>55	1	Sprot	SMO2A_XENLA	SMO2A	85	10813	2	1	2	1	0.46	Small ubiquitin-related modifier 2-A OS=Xenopus laevis GN=sumo2-a PE=3 SV=1
32	>55	1	Sprot	RAGP1_MOUSE	RAGP1	84	63491	6	1	6	1	0.07	Ran GTPase-activating protein 1 OS=Mus musculus GN=Rangap1 PE=1 SV=2
33	>55	1	Sprot	FUS_BOVIN	FUS	83	52279	1	1	1	1	0.08	RNA-binding protein FUS OS=Bos taurus GN=FUS PE=2 SV=2
34	>55	1	Sprot	EF1A1_BOVIN	EF1A1	83	50109	4	2	4	2	0.18	Elongation factor 1-alpha 1 OS=Bos taurus GN=EEF1A1 PE=1 SV=1
35	>55	1	Sprot	MYG_EQUBU	MYG	80	17072	5	1	4	1	0.27	Myoglobin OS=Equus burchelli GN=MB PE=1 SV=2
36	>55	1	Sprot	RL40_BOVIN	RL40	78	14719	4	1	4	1	0.32	Ubiquitin-60S ribosomal protein L40 OS=Bos taurus GN=UBA52 PE=1 SV=2
37	>55	1	Sprot	TBB2_XENLA	TBB2	73	49692	6	1	6	1	0.09	Tubulin beta-2 chain OS=Xenopus laevis GN=tubb2 PE=2 SV=1
38	>55	1	Sprot	SMO1A_XENLA	SMO1A	73	11696	6	1	4	1	0.42	Small ubiquitin-related modifier 1-A OS=Xenopus laevis GN=sumo1-a PE=1 SV=1
39	>55	1	Sprot	SUCC_COLP3	SUCC	72	41636	2	1	2	1	0.11	Succinate--CoA ligase [ADP-forming] subunit beta OS=Colwellia psychrerythraea (strain 34H / ATCC BAA-681) GN=sucC PE=3 SV=1
40	>55	1	Sprot	HVM63_MOUSE	HVM63	70	25333	2	1	2	1	0.18	Ig heavy chain Mem5 (Fragment) OS=Mus musculus PE=1 SV=1
41	>55	1	Sprot	LV1A_MOUSE	LV1A	69	12214	1	1	1	1	0.4	Ig lambda-1 chain V region OS=Mus musculus PE=1 SV=2
42	>55	1	Sprot	DCD_HUMAN	DCD	65	11277	8	2	7	2	1.06	Dermcidin OS=Homo sapiens GN=DCD PE=1 SV=2
43	>55	1	Sprot	FILA2_HUMAN	FILA2	61	247928	2	1	2	1	0.02	Filaggrin-2 OS=Homo sapiens GN=FLG2 PE=1 SV=1
44	>55	1	Sprot	SFPQ_HUMAN	SFPQ	58	76102	3	1	3	1	0.06	Splicing factor, proline- and glutamine-rich OS=Homo sapiens GN=SFPQ PE=1 SV=2
45	>55	1	Sprot	TIF1B_MOUSE	TIF1B	55	88791	3	1	3	1	0.05	Transcription intermediary factor 1-beta OS=Mus musculus GN=Trim28 PE=1 SV=3
46	>55	1	Sprot	ACTY_LIMPO	ACTY	53	41762	7	1	7	1	0.11	Actin-11 OS=Limulus polyphemus PE=2 SV=1
47	>55	1	Sprot	KV5A1_MOUSE	KV5A1	52	16423	4	1	3	1	0.29	Ig kappa chain V19-17 OS=Mus musculus GN=Igk-V19-17 PE=1 SV=1
1	Dark Band	1	Sprot	LYSC_PSEAB	LYSC	7456	48148	446	236	156	85	1984.31	Lysyl endopeptidase OS=Pseudomonas aeruginosa (strain UCBPP-PA14) GN=prpL PE=1 SV=1
2	Dark Band	1	Sprot	IGH1M_MOUSE	IGH1M	1273	43359	270	72	113	42	69.73	Ig gamma-1 chain C region, membrane-bound form OS=Mus musculus GN=Ighg1 PE=1 SV=2
2	Dark Band	2	Sprot	IGG2B_MOUSE	IGG2B	738	44231	144	38	74	26	12.04	Ig gamma-2B chain C region OS=Mus musculus GN=Igh-3 PE=1 SV=3
2	Dark Band	3	Sprot	GCAA_MOUSE	GCAA	471	36366	42	11	23	8	1.82	Ig gamma-2A chain C region, A allele OS=Mus musculus GN=Ighg PE=1 SV=1
2	Dark Band	4	Sprot	HVM63_MOUSE	HVM63	169	25333	19	6	15	6	1.69	Ig heavy chain Mem5 (Fragment) OS=Mus musculus PE=1 SV=1
3	Dark Band	1	Sprot	HVM01_MOUSE	HVM01	375	13127	48	16	35	14	80.32	Ig heavy chain V region MPC 11 OS=Mus musculus PE=4 SV=1
4	Dark Band	1	Sprot	TRYP_PIG	TRYP	312	24394	56	15	30	13	8.21	Trypsin OS=Sus scrofa PE=1 SV=1
4	Dark Band	2	Sprot	TRY1_HUMAN	TRY1	135	26541	12	5	7	4	0.88	Trypsin-1 OS=Homo sapiens GN=PRSS1 PE=1 SV=1
5	Dark Band	1	Sprot	K1C10_HUMAN	K1C10	291	58792	30	10	21	9	0.9	Keratin, type I cytoskeletal 10 OS=Homo sapiens GN=KRT10 PE=1 SV=6
5	Dark Band	2	Sprot	K1C14_HUMAN	K1C14	134	51529	13	6	12	6	0.63	Keratin, type I cytoskeletal 14 OS=Homo sapiens GN=KRT14 PE=1 SV=4
5	Dark Band	3	Sprot	K1C10_BOVIN	K1C10	75	54815	12	3	9	3	0.26	Keratin, type I cytoskeletal 10 OS=Bos taurus GN=KRT10 PE=3 SV=1
6	Dark Band	1	Sprot	K2C1_HUMAN	K2C1	233	65999	22	9	19	8	0.67	Keratin, type II cytoskeletal 1 OS=Homo sapiens GN=KRT1 PE=1 SV=6
6	Dark Band	2	Sprot	K22E_HUMAN	K22E	143	65393	9	3	9	3	0.21	Keratin, type II cytoskeletal 2 epidermal OS=Homo sapiens GN=KRT2 PE=1 SV=2
6	Dark Band	3	Sprot	K2C5_HUMAN	K2C5	133	62340	11	5	11	5	0.4	Keratin, type II cytoskeletal 5 OS=Homo sapiens GN=KRT5 PE=1 SV=3
7	Dark Band	1	Sprot	K1C9_HUMAN	K1C9	151	62027	7	3	7	3	0.23	Keratin, type I cytoskeletal 9 OS=Homo sapiens GN=KRT9 PE=1 SV=3
8	Dark Band	1	Sprot	SPG1_STRSG	SPG1	122	47538	4	1	3	1	0.09	Immunoglobulin G-binding protein G OS=Streptococcus sp. group G GN=spg PE=1 SV=1
9	Dark Band	1	Sprot	EF1A1_BOVIN	EF1A1	119	50109	13	6	10	5	0.52	Elongation factor 1-alpha 1 OS=Bos taurus GN=EEF1A1 PE=1 SV=1
10	Dark Band	1	Sprot	HVM55_MOUSE	HVM55	118	12893	9	3	6	3	1.61	Ig heavy chain V region 345 OS=Mus musculus PE=1 SV=1
10	Dark Band	2	Sprot	HVM56_MOUSE	HVM56	117	10654	9	3	5	3	2.16	Ig heavy chain V region 914 OS=Mus musculus PE=1 SV=1
10	Dark Band	3	Sprot	HVM16_MOUSE	HVM16	116	15061	4	3	4	3	1.27	Ig heavy chain V region MOPC 21 (Fragment) OS=Mus musculus PE=1 SV=1
10	Dark Band	4	Sprot	HVM58_MOUSE	HVM58	110	12983	5	3	4	3	1.59	Ig heavy chain V region 5-76 OS=Mus musculus PE=1 SV=1
11	Dark Band	1	Sprot	LAC1_MOUSE	LAC1	117	11568	5	2	3	2	1.03	Ig lambda-1 chain C region OS=Mus musculus PE=1 SV=1
12	Dark Band	1	Sprot	HVM32_MOUSE	HVM32	116	12802	5	1	5	1	0.38	Ig heavy chain V-III region J606 OS=Mus musculus PE=1 SV=1
13	Dark Band	1	Sprot	PNP_PROMH	PNP	113	76821	2	1	2	1	0.06	Polyribonucleotide nucleotidyltransferase OS=Proteus mirabilis (strain HI4320) GN=pnp PE=3 SV=1
14	Dark Band	1	Sprot	HV309_HUMAN	HV309	87	13234	3	1	3	1	0.37	Ig heavy chain V-III region NIE OS=Homo sapiens PE=1 SV=1
15	Dark Band	1	Sprot	HVM17_MOUSE	HVM17	84	12967	7	1	4	1	0.37	Ig heavy chain V region MOPC 47A OS=Mus musculus PE=1 SV=1
16	Dark Band	1	Sprot	REF_HEVBR	REF	83	14713	3	1	3	1	0.32	Rubber elongation factor protein OS=Hevea brasiliensis PE=1 SV=2
17	Dark Band	1	Sprot	HVM43_MOUSE	HVM43	82	15749	2	1	2	1	0.3	Ig heavy chain V region MOPC 141 OS=Mus musculus PE=4 SV=1
18	Dark Band	1	Sprot	ALBU_BOVIN	ALBU	77	69248	5	3	5	3	0.2	Serum albumin OS=Bos taurus GN=ALB PE=1 SV=4
19	Dark Band	1	Sprot	ATPB_HUMAN	ATPB	70	56525	2	1	2	1	0.08	ATP synthase subunit beta, mitochondrial OS=Homo sapiens GN=ATP5B PE=1 SV=3
20	Dark Band	1	Sprot	NPTX1_MOUSE	NPTX1	69	47088	15	1	11	1	0.09	Neuronal pentraxin-1 OS=Mus musculus GN=Nptx1 PE=1 SV=1
21	Dark Band	1	Sprot	CASA1_BOVIN	CASA1	68	24513	3	2	3	2	0.41	Alpha-S1-casein OS=Bos taurus GN=CSN1S1 PE=1 SV=2
22	Dark Band	1	Sprot	K2C72_HUMAN	K2C72	65	55842	4	1	3	1	0.08	Keratin, type II cytoskeletal 72 OS=Homo sapiens GN=KRT72 PE=1 SV=2
23	Dark Band	1	Sprot	CHED2_RHOFT	CHED2	59	18810	8	1	1	1	0.25	Probable chemoreceptor glutamine deamidase CheD 2 OS=Rhodoferax ferrireducens (strain ATCC BAA-621 / DSM 15236 / T118) GN=cheD2 PE=3 SV=1
1	Dark Band to Light Band	NA	Sprot	LYSC_PSEAB	LYSC	9347	48148	494	282	144	76	843.3	Lysyl endopeptidase OS=Pseudomonas aeruginosa (strain UCBPP-PA14) GN=prpL PE=1 SV=1
1	Dark Band to Light Band	NA	Sprot	K1C10_HUMAN	K1C10	906	58792	42	24	32	21	3.51	Keratin, type I cytoskeletal 10 OS=Homo sapiens GN=KRT10 PE=1 SV=6
2	Dark Band to Light Band	NA	Sprot	K1C14_HUMAN	K1C14	387	51529	28	11	22	10	1.27	Keratin, type I cytoskeletal 14 OS=Homo sapiens GN=KRT14 PE=1 SV=4
3	Dark Band to Light Band	NA	Sprot	K1C16_HUMAN	K1C16	263	51236	26	8	20	7	0.78	Keratin, type I cytoskeletal 16 OS=Homo sapiens GN=KRT16 PE=1 SV=4
4	Dark Band to Light Band	NA	Sprot	K1C15_RAT	K1C15	120	48840	12	3	11	3	0.3	Keratin, type I cytoskeletal 15 OS=Rattus norvegicus GN=Krt15 PE=1 SV=1
1	Dark Band to Light Band	NA	Sprot	K2C1_HUMAN	K2C1	576	65999	48	24	35	19	2.37	Keratin, type II cytoskeletal 1 OS=Homo sapiens GN=KRT1 PE=1 SV=6
2	Dark Band to Light Band	NA	Sprot	K22E_HUMAN	K22E	374	65393	26	12	22	12	1.17	Keratin, type II cytoskeletal 2 epidermal OS=Homo sapiens GN=KRT2 PE=1 SV=2
3	Dark Band to Light Band	NA	Sprot	K2C5_HUMAN	K2C5	180	62340	15	7	14	7	0.61	Keratin, type II cytoskeletal 5 OS=Homo sapiens GN=KRT5 PE=1 SV=3
4	Dark Band to Light Band	NA	Sprot	K2C6A_HUMAN	K2C6A	178	60008	16	7	15	7	0.64	Keratin, type II cytoskeletal 6A OS=Homo sapiens GN=KRT6A PE=1 SV=3
5	Dark Band to Light Band	NA	Sprot	K2C71_BOVIN	K2C71	97	57372	5	2	3	2	0.16	Keratin, type II cytoskeletal 71 OS=Bos taurus GN=KRT71 PE=2 SV=1
1	Dark Band to Light Band	NA	Sprot	TRYP_PIG	TRYP	528	24394	69	21	36	16	14.48	Trypsin OS=Sus scrofa PE=1 SV=1
2	Dark Band to Light Band	NA	Sprot	TRY1_HUMAN	TRY1	120	26541	12	4	5	3	0.61	Trypsin-1 OS=Homo sapiens GN=PRSS1 PE=1 SV=1
1	Dark Band to Light Band	NA	Sprot	K1C9_HUMAN	K1C9	492	62027	37	15	30	14	1.59	Keratin, type I cytoskeletal 9 OS=Homo sapiens GN=KRT9 PE=1 SV=3
1	Dark Band to Light Band	NA	Sprot	LAC1_MOUSE	LAC1	363	11568	35	15	9	6	16.21	Ig lambda-1 chain C region OS=Mus musculus PE=1 SV=1
1	Dark Band to Light Band	NA	Sprot	SPG1_STRSG	SPG1	338	47538	10	5	5	4	0.43	Immunoglobulin G-binding protein G OS=Streptococcus sp. group G GN=spg PE=1 SV=1
1	Dark Band to Light Band	NA	Sprot	IGH1M_MOUSE	IGH1M	301	43359	33	13	16	7	0.97	Ig gamma-1 chain C region, membrane-bound form OS=Mus musculus GN=Ighg1 PE=1 SV=2
1	Dark Band to Light Band	NA	Sprot	ROA2_HUMAN	ROA2	216	37407	11	4	10	3	0.4	Heterogeneous nuclear ribonucleoproteins A2/B1 OS=Homo sapiens GN=HNRNPA2B1 PE=1 SV=2
1	Dark Band to Light Band	NA	Sprot	ROA1_BOVIN	ROA1	206	34175	6	4	5	4	0.63	Heterogeneous nuclear ribonucleoprotein A1 OS=Bos taurus GN=HNRNPA1 PE=1 SV=2
1	Dark Band to Light Band	NA	Sprot	G3P_MOUSE	G3P	179	35787	8	5	5	4	0.6	Glyceraldehyde-3-phosphate dehydrogenase OS=Mus musculus GN=Gapdh PE=1 SV=2
1	Dark Band to Light Band	NA	Sprot	IGG2B_MOUSE	IGG2B	177	44231	38	4	22	4	0.46	Ig gamma-2B chain C region OS=Mus musculus GN=Igh-3 PE=1 SV=3
1	Dark Band to Light Band	NA	Sprot	LYSC_CATWA	LYSC	171	14314	2	2	1	1	0.33	Lysozyme C OS=Catreus wallichii GN=LYZ PE=1 SV=1
1	Dark Band to Light Band	NA	Sprot	THOC4_BOVIN	THOC4	164	26937	6	3	5	2	0.36	THO complex subunit 4 OS=Bos taurus GN=ALYREF PE=2 SV=1
1	Dark Band to Light Band	NA	Sprot	GCAA_MOUSE	GCAA	148	36366	6	3	5	3	0.41	Ig gamma-2A chain C region, A allele OS=Mus musculus GN=Ighg PE=1 SV=1
1	Dark Band to Light Band	NA	Sprot	CASA1_BOVIN	CASA1	145	24513	9	4	7	4	0.98	Alpha-S1-casein OS=Bos taurus GN=CSN1S1 PE=1 SV=2
1	Dark Band to Light Band	NA	Sprot	CASB_BOVIN	CASB	136	25091	4	3	3	2	0.4	Beta-casein OS=Bos taurus GN=CSN2 PE=1 SV=2
1	Dark Band to Light Band	NA	Sprot	ACTB_BOVIN	ACTB	134	41710	22	10	17	8	1.24	Actin, cytoplasmic 1 OS=Bos taurus GN=ACTB PE=1 SV=1
1	Dark Band to Light Band	NA	Sprot	EFTU1_SHIF8	EFTU1	130	43255	15	3	11	2	0.21	Elongation factor Tu 1 OS=Shigella flexneri serotype 5b (strain 8401) GN=tuf1 PE=3 SV=1
1	Dark Band to Light Band	NA	Sprot	KV5AA_MOUSE	KV5AA	128	11811	2	1	2	1	0.42	Ig kappa chain V-V region MOPC 173 OS=Mus musculus PE=1 SV=1
1	Dark Band to Light Band	NA	Sprot	ALBU_BOVIN	ALBU	125	69248	8	3	8	3	0.2	Serum albumin OS=Bos taurus GN=ALB PE=1 SV=4
1	Dark Band to Light Band	NA	Sprot	REF_HEVBR	REF	118	14713	9	2	6	2	0.75	Rubber elongation factor protein OS=Hevea brasiliensis PE=1 SV=2
1	Dark Band to Light Band	NA	Sprot	PNP_PROMH	PNP	113	76821	4	2	3	2	0.12	Polyribonucleotide nucleotidyltransferase OS=Proteus mirabilis (strain HI4320) GN=pnp PE=3 SV=1
1	Dark Band to Light Band	NA	Sprot	CALL5_HUMAN	CALL5	110	15883	3	1	3	1	0.3	Calmodulin-like protein 5 OS=Homo sapiens GN=CALML5 PE=1 SV=2
1	Dark Band to Light Band	NA	Sprot	KV3AC_MOUSE	KV3AC	110	11957	4	3	3	2	0.99	Ig kappa chain V-III region CBPC 101 OS=Mus musculus PE=1 SV=1
1	Dark Band to Light Band	NA	Sprot	PGK1_CRIGR	PGK1	109	44534	9	2	7	2	0.21	Phosphoglycerate kinase 1 OS=Cricetulus griseus GN=PGK1 PE=2 SV=2
1	Dark Band to Light Band	NA	Sprot	ADT1_MOUSE	ADT1	103	32883	8	2	6	2	0.29	ADP/ATP translocase 1 OS=Mus musculus GN=Slc25a4 PE=1 SV=4
2	Dark Band to Light Band	NA	Sprot	ADT1_BOVIN	ADT1	97	32946	8	2	6	2	0.29	ADP/ATP translocase 1 OS=Bos taurus GN=SLC25A4 PE=1 SV=3
1	Dark Band to Light Band	NA	Sprot	HNRPC_MOUSE	HNRPC	99	34364	4	2	4	2	0.28	Heterogeneous nuclear ribonucleoproteins C1/C2 OS=Mus musculus GN=Hnrnpc PE=1 SV=1
1	Dark Band to Light Band	NA	Sprot	LV1A_MOUSE	LV1A	96	12214	6	1	3	1	0.4	Ig lambda-1 chain V region OS=Mus musculus PE=1 SV=2
1	Dark Band to Light Band	NA	Sprot	S10A9_HUMAN	S10A9	95	13234	5	1	4	1	0.37	Protein S100-A9 OS=Homo sapiens GN=S100A9 PE=1 SV=1
1	Dark Band to Light Band	NA	Sprot	ROA3_HUMAN	ROA3	94	39571	5	1	4	1	0.11	Heterogeneous nuclear ribonucleoprotein A3 OS=Homo sapiens GN=HNRNPA3 PE=1 SV=2
1	Dark Band to Light Band	NA	Sprot	PCBP1_BOVIN	PCBP1	93	37474	5	4	4	3	0.4	Poly(rC)-binding protein 1 OS=Bos taurus GN=PCBP1 PE=2 SV=1
2	Dark Band to Light Band	NA	Sprot	PCBP2_HUMAN	PCBP2	82	38556	4	3	3	2	0.24	Poly(rC)-binding protein 2 OS=Homo sapiens GN=PCBP2 PE=1 SV=1
1	Dark Band to Light Band	NA	Sprot	THIL_MOUSE	THIL	92	44787	4	2	4	2	0.21	Acetyl-CoA acetyltransferase, mitochondrial OS=Mus musculus GN=Acat1 PE=1 SV=1
1	Dark Band to Light Band	NA	Sprot	SUCC_COXBN	SUCC	89	42350	3	2	2	1	0.1	Succinate--CoA ligase [ADP-forming] subunit beta OS=Coxiella burnetii (strain Dugway 5J108-111) GN=sucC PE=3 SV=1
1	Dark Band to Light Band	NA	Sprot	LYSC_AIXSP	LYSC	89	14467	2	2	1	1	0.33	Lysozyme C OS=Aix sponsa GN=LYZ PE=1 SV=1
1	Dark Band to Light Band	NA	Sprot	IF2A_BOVIN	IF2A	87	36085	1	1	1	1	0.12	Eukaryotic translation initiation factor 2 subunit 1 OS=Bos taurus GN=EIF2S1 PE=2 SV=2
1	Dark Band to Light Band	NA	Sprot	KCRB_BOVIN	KCRB	85	42692	5	2	5	2	0.22	Creatine kinase B-type OS=Bos taurus GN=CKB PE=1 SV=1
1	Dark Band to Light Band	NA	Sprot	1433Z_BOVIN	1433Z	85	27728	3	1	3	1	0.16	14-3-3 protein zeta/delta OS=Bos taurus GN=YWHAZ PE=1 SV=1
1	Dark Band to Light Band	NA	Sprot	SUCD_ECOLI	SUCD	84	29759	2	2	2	2	0.33	Succinate--CoA ligase [ADP-forming] subunit alpha OS=Escherichia coli (strain K12) GN=sucD PE=1 SV=2
1	Dark Band to Light Band	NA	Sprot	PCNA_MOUSE	PCNA	84	28766	5	2	5	2	0.34	Proliferating cell nuclear antigen OS=Mus musculus GN=Pcna PE=1 SV=2
1	Dark Band to Light Band	NA	Sprot	ODPB_BOVIN	ODPB	82	39101	1	1	1	1	0.11	Pyruvate dehydrogenase E1 component subunit beta, mitochondrial OS=Bos taurus GN=PDHB PE=1 SV=2
1	Dark Band to Light Band	NA	Sprot	KV5A1_MOUSE	KV5A1	81	16423	6	2	5	2	0.66	Ig kappa chain V19-17 OS=Mus musculus GN=Igk-V19-17 PE=1 SV=1
1	Dark Band to Light Band	NA	Sprot	EF1A0_XENLA	EF1A0	81	50182	3	1	3	1	0.09	Elongation factor 1-alpha, somatic form OS=Xenopus laevis GN=eef1as PE=2 SV=1
1	Dark Band to Light Band	NA	Sprot	RSSA_CHLAE	RSSA	74	32847	2	1	2	1	0.14	40S ribosomal protein SA OS=Chlorocebus aethiops GN=RPSA PE=2 SV=3
1	Dark Band to Light Band	NA	Sprot	UBIQ_CAMDR	UBIQ	71	8560	2	1	2	1	0.61	Ubiquitin OS=Camelus dromedarius PE=3 SV=2
1	Dark Band to Light Band	NA	Sprot	HVM01_MOUSE	HVM01	70	13127	1	1	1	1	0.37	Ig heavy chain V region MPC 11 OS=Mus musculus PE=4 SV=1
1	Dark Band to Light Band	NA	Sprot	MRH4_DEBHA	MRH4	68	66834	2	1	2	1	0.07	ATP-dependent RNA helicase MRH4, mitochondrial OS=Debaryomyces hansenii (strain ATCC 36239 / CBS 767 / JCM 1990 / NBRC 0083 / IGC 2968) GN=MRH4 PE=3 SV=1
1	Dark Band to Light Band	NA	Sprot	RL1_CROS8	RL1	65	24687	3	1	3	1	0.18	50S ribosomal protein L1 OS=Cronobacter sakazakii (strain ATCC BAA-894) GN=rplA PE=3 SV=1
1	Dark Band to Light Band	NA	Sprot	ISPD_YERPB	ISPD	64	26357	7	1	1	1	0.17	2-C-methyl-D-erythritol 4-phosphate cytidylyltransferase OS=Yersinia pseudotuberculosis serotype IB (strain PB1/+) GN=ispD PE=3 SV=1
1	Dark Band to Light Band	NA	Sprot	ADH1_EMENI	ADH1	64	37129	1	1	1	1	0.12	Alcohol dehydrogenase 1 OS=Emericella nidulans (strain FGSC A4 / ATCC 38163 / CBS 112.46 / NRRL 194 / M139) GN=alcA PE=3 SV=2
1	Dark Band to Light Band	NA	Sprot	HVM63_MOUSE	HVM63	63	25333	3	1	3	1	0.18	Ig heavy chain Mem5 (Fragment) OS=Mus musculus PE=1 SV=1
1	Dark Band to Light Band	NA	Sprot	QCR2_MOUSE	QCR2	62	48205	1	1	1	1	0.09	Cytochrome b-c1 complex subunit 2, mitochondrial OS=Mus musculus GN=Uqcrc2 PE=1 SV=1
1	Dark Band to Light Band	NA	Sprot	ROAA_HUMAN	ROAA	61	36202	2	1	2	1	0.12	Heterogeneous nuclear ribonucleoprotein A/B OS=Homo sapiens GN=HNRNPAB PE=1 SV=2
1	Dark Band to Light Band	NA	Sprot	CCA_PICTO	CCA	60	49189	6	1	1	1	0.09	CCA-adding enzyme OS=Picrophilus torridus (strain ATCC 700027 / DSM 9790 / JCM 10055 / NBRC 100828) GN=cca PE=3 SV=1
1	Dark Band to Light Band	NA	Sprot	MDHM_HUMAN	MDHM	52	35481	2	1	2	1	0.13	Malate dehydrogenase, mitochondrial OS=Homo sapiens GN=MDH2 PE=1 SV=3
1	Dark Band to Light Band	NA	Sprot	1433T_BOVIN	1433T	49	27747	2	1	2	1	0.16	14-3-3 protein theta OS=Bos taurus GN=YWHAQ PE=2 SV=1
1	Dark Band to Light Band	NA	Sprot	DCD_HUMAN	DCD	47	11277	2	1	2	1	0.44	Dermcidin OS=Homo sapiens GN=DCD PE=1 SV=2
1	Dark Band to Light Band	NA	Sprot	KV5A9_MOUSE	KV5A9	46	12607	1	1	1	1	0.38	Ig kappa chain V-V region L7 (Fragment) OS=Mus musculus GN=Gm10881 PE=1 SV=1
1	Dark Band to Light Band	NA	Sprot	ETFA_BOVIN	ETFA	41	34940	2	1	2	1	0.13	Electron transfer flavoprotein subunit alpha, mitochondrial OS=Bos taurus GN=ETFA PE=2 SV=1
1	Dark Band to Light Band	NA	Sprot	IGKC_MOUSE	IGKC	40	11771	5	1	4	1	0.42	Ig kappa chain C region OS=Mus musculus PE=1 SV=1
1	Dark Band to Light Band	NA	Sprot	LACB_BOVIN	LACB	37	19870	2	1	2	1	0.23	Beta-lactoglobulin OS=Bos taurus GN=LGB PE=1 SV=3
1	Light Band	1	Sprot	LYSC_PSEAB	LYSC	8613	48148	534	278	180	101	7351.25	Lysyl endopeptidase OS=Pseudomonas aeruginosa (strain UCBPP-PA14) GN=prpL PE=1 SV=1
2	Light Band	1	Sprot	LAC1_MOUSE	LAC1	2488	11568	227	109	52	26	60285.8	Ig lambda-1 chain C region OS=Mus musculus PE=1 SV=1
3	Light Band	1	Sprot	KV5AB_MOUSE	KV5AB	1055	11903	42	25	16	9	30.63	Ig kappa chain V-V region HP R16.7 OS=Mus musculus PE=1 SV=1
3	Light Band	2	Sprot	KV5AD_MOUSE	KV5AD	92	11982	10	3	7	3	1.79	Ig kappa chain V-V region HP 123E6 OS=Mus musculus PE=1 SV=1
3	Light Band	3	Sprot	KV5AM_MOUSE	KV5AM	89	11862	25	4	16	4	2.98	Ig kappa chain V-V region NQ5-89.4 OS=Mus musculus PE=2 SV=1
4	Light Band	1	Sprot	LV1A_MOUSE	LV1A	759	12214	92	34	54	29	17200.1	Ig lambda-1 chain V region OS=Mus musculus PE=1 SV=2
4	Light Band	2	Sprot	LV2B_MOUSE	LV2B	113	13410	31	9	13	8	10.62	Ig lambda-2 chain V region MOPC 315 OS=Mus musculus PE=1 SV=1
5	Light Band	1	Sprot	TRYP_PIG	TRYP	644	24394	80	29	51	24	59.34	Trypsin OS=Sus scrofa PE=1 SV=1
5	Light Band	2	Sprot	TRY1_HUMAN	TRY1	174	26541	21	6	12	4	0.88	Trypsin-1 OS=Homo sapiens GN=PRSS1 PE=1 SV=1
6	Light Band	1	Sprot	IGKC_MOUSE	IGKC	571	11771	81	33	41	22	4296.95	Ig kappa chain C region OS=Mus musculus PE=1 SV=1
7	Light Band	1	Sprot	KV5A1_MOUSE	KV5A1	567	16423	74	22	35	13	55.36	Ig kappa chain V19-17 OS=Mus musculus GN=Igk-V19-17 PE=1 SV=1
8	Light Band	1	Sprot	K2C1_HUMAN	K2C1	496	65999	33	16	27	13	1.29	Keratin, type II cytoskeletal 1 OS=Homo sapiens GN=KRT1 PE=1 SV=6
8	Light Band	2	Sprot	K2C6A_HUMAN	K2C6A	216	60008	12	5	12	5	0.42	Keratin, type II cytoskeletal 6A OS=Homo sapiens GN=KRT6A PE=1 SV=3
8	Light Band	3	Sprot	K2C5_HUMAN	K2C5	129	62340	11	4	11	4	0.31	Keratin, type II cytoskeletal 5 OS=Homo sapiens GN=KRT5 PE=1 SV=3
9	Light Band	1	Sprot	SPG1_STRSG	SPG1	460	47538	27	12	13	6	0.7	Immunoglobulin G-binding protein G OS=Streptococcus sp. group G GN=spg PE=1 SV=1
10	Light Band	1	Sprot	K1C10_HUMAN	K1C10	346	58792	22	11	21	11	1.2	Keratin, type I cytoskeletal 10 OS=Homo sapiens GN=KRT10 PE=1 SV=6
10	Light Band	2	Sprot	K1C16_HUMAN	K1C16	228	51236	20	8	18	8	0.93	Keratin, type I cytoskeletal 16 OS=Homo sapiens GN=KRT16 PE=1 SV=4
10	Light Band	3	Sprot	K1C14_HUMAN	K1C14	174	51529	14	8	13	8	0.92	Keratin, type I cytoskeletal 14 OS=Homo sapiens GN=KRT14 PE=1 SV=4
11	Light Band	1	Sprot	K1C9_HUMAN	K1C9	262	62027	16	6	15	6	0.5	Keratin, type I cytoskeletal 9 OS=Homo sapiens GN=KRT9 PE=1 SV=3
12	Light Band	1	Sprot	KV3AJ_MOUSE	KV3AJ	198	12003	9	3	5	2	0.98	Ig kappa chain V-III region PC 7175 OS=Mus musculus PE=1 SV=1
12	Light Band	2	Sprot	KV3AD_MOUSE	KV3AD	195	11995	7	5	5	4	2.93	Ig kappa chain V-III region PC 7043 OS=Mus musculus PE=1 SV=1
12	Light Band	3	Sprot	KV3A1_MOUSE	KV3A1	160	11973	7	3	5	2	0.98	Ig kappa chain V-III region PC 2880/PC 1229 OS=Mus musculus PE=1 SV=1
13	Light Band	1	Sprot	IGH1M_MOUSE	IGH1M	161	43359	12	6	7	5	0.62	Ig gamma-1 chain C region, membrane-bound form OS=Mus musculus GN=Ighg1 PE=1 SV=2
14	Light Band	1	Sprot	IGG2B_MOUSE	IGG2B	143	44231	7	2	5	2	0.21	Ig gamma-2B chain C region OS=Mus musculus GN=Igh-3 PE=1 SV=3
15	Light Band	1	Sprot	PNP_CROS8	PNP	130	76922	3	1	3	1	0.06	Polyribonucleotide nucleotidyltransferase OS=Cronobacter sakazakii (strain ATCC BAA-894) GN=pnp PE=3 SV=2
16	Light Band	1	Sprot	KV5A9_MOUSE	KV5A9	129	12607	2	2	2	2	0.91	Ig kappa chain V-V region L7 (Fragment) OS=Mus musculus GN=Gm10881 PE=1 SV=1
17	Light Band	1	Sprot	IGKC_HUMAN	IGKC	121	11602	2	1	1	1	0.42	Ig kappa chain C region OS=Homo sapiens GN=IGKC PE=1 SV=1
18	Light Band	1	Sprot	KV5A3_MOUSE	KV5A3	115	12573	4	2	4	2	0.93	Ig kappa chain V-V region K2 (Fragment) OS=Mus musculus PE=1 SV=1
19	Light Band	1	Sprot	GCAA_MOUSE	GCAA	114	36366	5	1	5	1	0.12	Ig gamma-2A chain C region, A allele OS=Mus musculus GN=Ighg PE=1 SV=1
20	Light Band	1	Sprot	LYSC_CATWA	LYSC	112	14314	1	1	1	1	0.33	Lysozyme C OS=Catreus wallichii GN=LYZ PE=1 SV=1
21	Light Band	1	Sprot	LAC2_HUMAN	LAC2	108	11287	2	1	2	1	0.44	Ig lambda-2 chain C regions OS=Homo sapiens GN=IGLC2 PE=1 SV=1
22	Light Band	1	Sprot	KV5A5_MOUSE	KV5A5	108	14376	1	1	1	1	0.33	Ig kappa chain V-V region T1 OS=Mus musculus PE=4 SV=1
23	Light Band	1	Sprot	S10A9_HUMAN	S10A9	107	13234	10	3	7	2	0.86	Protein S100-A9 OS=Homo sapiens GN=S100A9 PE=1 SV=1
24	Light Band	1	Sprot	KV2A6_MOUSE	KV2A6	101	12488	3	2	3	2	0.93	Ig kappa chain V-II region 7S34.1 OS=Mus musculus PE=1 SV=1
24	Light Band	2	Sprot	KV2A5_MOUSE	KV2A5	87	12382	5	2	5	2	0.94	Ig kappa chain V-II region 17S29.1 OS=Mus musculus PE=1 SV=1
25	Light Band	1	Sprot	LYSC_GORGO	LYSC	101	16556	4	2	4	2	0.65	Lysozyme C OS=Gorilla gorilla gorilla GN=LYZ PE=2 SV=1
26	Light Band	1	Sprot	KV5A4_MOUSE	KV5A4	99	12023	4	1	4	1	0.41	Ig kappa chain V-V region MOPC 149 OS=Mus musculus PE=1 SV=1
27	Light Band	1	Sprot	KV5A7_MOUSE	KV5A7	96	14302	1	1	1	1	0.33	Ig kappa chain V-V region MOPC 41 OS=Mus musculus GN=Gm5571 PE=1 SV=1
28	Light Band	1	Sprot	DMBT1_HUMAN	DMBT1	95	260569	4	1	4	1	0.02	Deleted in malignant brain tumors 1 protein OS=Homo sapiens GN=DMBT1 PE=1 SV=2
29	Light Band	1	Sprot	KV3AM_MOUSE	KV3AM	93	11692	7	1	5	1	0.42	Ig kappa chain V-III region PC 2154 OS=Mus musculus PE=1 SV=1
30	Light Band	1	Sprot	KV203_HUMAN	KV203	92	12048	3	2	3	2	0.97	Ig kappa chain V-II region MIL OS=Homo sapiens PE=1 SV=1
31	Light Band	1	Sprot	ACT5_CHICK	ACT5	81	41809	11	3	11	3	0.35	Actin, cytoplasmic type 5 OS=Gallus gallus PE=3 SV=1
32	Light Band	1	Sprot	K2C72_HUMAN	K2C72	75	55842	7	1	4	1	0.08	Keratin, type II cytoskeletal 72 OS=Homo sapiens GN=KRT72 PE=1 SV=2
33	Light Band	1	Sprot	CASA1_BOVIN	CASA1	73	24513	1	1	1	1	0.19	Alpha-S1-casein OS=Bos taurus GN=CSN1S1 PE=1 SV=2
34	Light Band	1	Sprot	EF1A2_SCHPO	EF1A2	70	49643	3	1	3	1	0.09	Elongation factor 1-alpha-B OS=Schizosaccharomyces pombe (strain 972 / ATCC 24843) GN=tef102 PE=1 SV=1
35	Light Band	1	Sprot	KV113_HUMAN	KV113	70	11827	1	1	1	1	0.41	Ig kappa chain V-I region Lay OS=Homo sapiens PE=1 SV=1
36	Light Band	1	Sprot	IGJ_HUMAN	IGJ	68	18087	1	1	1	1	0.26	Immunoglobulin J chain OS=Homo sapiens GN=JCHAIN PE=1 SV=4
37	Light Band	1	Sprot	ALBU_FELCA	ALBU	62	68615	4	2	4	2	0.13	Serum albumin OS=Felis catus GN=ALB PE=1 SV=1
38	Light Band	1	Sprot	Y421_METTH	Y421	67	43321	1	1	1	1	0.1	Uncharacterized protein MTH_421 OS=Methanothermobacter thermautotrophicus (strain ATCC 29096 / DSM 1053 / JCM 10044 / NBRC 100330 / Delta H) GN=MTH_421 PE=4 SV=1
39	Light Band	1	Sprot	S10A8_HUMAN	S10A8	66	10828	10	2	8	2	1.12	Protein S100-A8 OS=Homo sapiens GN=S100A8 PE=1 SV=1
40	Light Band	1	Sprot	BPIB1_HUMAN	BPIB1	65	52408	2	1	2	1	0.08	BPI fold-containing family B member 1 OS=Homo sapiens GN=BPIFB1 PE=1 SV=1
41	Light Band	1	Sprot	RL1_ACTP2	RL1	64	23932	1	1	1	1	0.19	50S ribosomal protein L1 OS=Actinobacillus pleuropneumoniae serotype 5b (strain L20) GN=rplA PE=3 SV=1
42	Light Band	1	Sprot	KV401_HUMAN	KV401	63	13372	2	1	2	1	0.36	Ig kappa chain V-IV region OS=Homo sapiens GN=IGKV4-1 PE=1 SV=1
43	Light Band	1	Sprot	CHED2_RHOFT	CHED2	62	18810	12	2	1	1	0.25	Probable chemoreceptor glutamine deamidase CheD 2 OS=Rhodoferax ferrireducens (strain ATCC BAA-621 / DSM 15236 / T118) GN=cheD2 PE=3 SV=1
44	Light Band	1	Sprot	PIGR_HUMAN	PIGR	53	83232	5	1	5	1	0.05	Polymeric immunoglobulin receptor OS=Homo sapiens GN=PIGR PE=1 SV=4
45	Light Band	1	Sprot	EFTU_SALAR	EFTU	52	43256	6	1	5	1	0.1	Elongation factor Tu OS=Salmonella arizonae (strain ATCC BAA-731 / CDC346-86 / RSK2980) GN=tuf1 PE=3 SV=1
1	<Light Band	1	Sprot	LYSC_PSEAB	LYSC	6200	48148	376	200	112	55	131.66	Lysyl endopeptidase OS=Pseudomonas aeruginosa (strain UCBPP-PA14) GN=prpL PE=1 SV=1
2	<Light Band	1	Sprot	SPG1_STRSG	SPG1	1081	47538	79	33	32	19	4.37	Immunoglobulin G-binding protein G OS=Streptococcus sp. group G GN=spg PE=1 SV=1
3	<Light Band	1	Sprot	LAC1_MOUSE	LAC1	1079	11568	110	52	17	11	204.59	Ig lambda-1 chain C region OS=Mus musculus PE=1 SV=1
4	<Light Band	1	Sprot	K1C10_HUMAN	K1C10	676	58792	50	24	36	20	3.19	Keratin, type I cytoskeletal 10 OS=Homo sapiens GN=KRT10 PE=1 SV=6
4	<Light Band	2	Sprot	K1C14_HUMAN	K1C14	166	51529	19	7	16	6	0.63	Keratin, type I cytoskeletal 14 OS=Homo sapiens GN=KRT14 PE=1 SV=4
4	<Light Band	3	Sprot	K1C16_HUMAN	K1C16	112	51236	17	4	14	4	0.39	Keratin, type I cytoskeletal 16 OS=Homo sapiens GN=KRT16 PE=1 SV=4
4	<Light Band	4	Sprot	K1C15_RAT	K1C15	104	48840	13	3	10	3	0.29	Keratin, type I cytoskeletal 15 OS=Rattus norvegicus GN=Krt15 PE=1 SV=1
5	<Light Band	1	Sprot	K2C1_HUMAN	K2C1	641	65999	56	19	38	17	1.96	Keratin, type II cytoskeletal 1 OS=Homo sapiens GN=KRT1 PE=1 SV=6
5	<Light Band	2	Sprot	K22E_HUMAN	K22E	552	65393	35	15	28	14	1.47	Keratin, type II cytoskeletal 2 epidermal OS=Homo sapiens GN=KRT2 PE=1 SV=2
5	<Light Band	3	Sprot	K2C6A_HUMAN	K2C6A	130	60008	13	4	12	4	0.32	Keratin, type II cytoskeletal 6A OS=Homo sapiens GN=KRT6A PE=1 SV=3
5	<Light Band	4	Sprot	K2C5_HUMAN	K2C5	130	62340	14	5	13	5	0.4	Keratin, type II cytoskeletal 5 OS=Homo sapiens GN=KRT5 PE=1 SV=3
5	<Light Band	5	Sprot	K2C6B_HUMAN	K2C6B	122	60030	14	4	13	4	0.32	Keratin, type II cytoskeletal 6B OS=Homo sapiens GN=KRT6B PE=1 SV=5
6	<Light Band	1	Sprot	K1C9_HUMAN	K1C9	517	62027	32	14	27	13	1.42	Keratin, type I cytoskeletal 9 OS=Homo sapiens GN=KRT9 PE=1 SV=3
7	<Light Band	1	Sprot	TRYP_PIG	TRYP	485	24394	70	22	36	14	9.93	Trypsin OS=Sus scrofa PE=1 SV=1
7	<Light Band	2	Sprot	TRY1_HUMAN	TRY1	120	26541	15	4	5	3	0.6	Trypsin-1 OS=Homo sapiens GN=PRSS1 PE=1 SV=1
8	<Light Band	1	Sprot	KV5A1_MOUSE	KV5A1	428	16423	30	11	11	7	6.51	Ig kappa chain V19-17 OS=Mus musculus GN=Igk-V19-17 PE=1 SV=1
9	<Light Band	1	Sprot	KV5AB_MOUSE	KV5AB	256	11903	7	3	3	1	1	Ig kappa chain V-V region HP R16.7 OS=Mus musculus PE=1 SV=1
10	<Light Band	1	Sprot	LYSC_CATWA	LYSC	201	14314	6	4	2	2	0.78	Lysozyme C OS=Catreus wallichii GN=LYZ PE=1 SV=1
11	<Light Band	1	Sprot	IGKC_MOUSE	IGKC	183	11771	23	7	13	5	7.1	Ig kappa chain C region OS=Mus musculus PE=1 SV=1
12	<Light Band	1	Sprot	CALL5_HUMAN	CALL5	179	15883	3	2	3	2	0.68	Calmodulin-like protein 5 OS=Homo sapiens GN=CALML5 PE=1 SV=2
13	<Light Band	1	Sprot	PPIA_MOUSE	PPIA	162	17960	10	3	6	3	1	Peptidyl-prolyl cis-trans isomerase A OS=Mus musculus GN=Ppia PE=1 SV=2
14	<Light Band	1	Sprot	LV1A_MOUSE	LV1A	143	12214	20	4	14	4	2.84	Ig lambda-1 chain V region OS=Mus musculus PE=1 SV=2
15	<Light Band	1	Sprot	FABP7_MOUSE	FABP7	137	14883	3	3	3	3	1.3	Fatty acid-binding protein, brain OS=Mus musculus GN=Fabp7 PE=1 SV=2
16	<Light Band	1	Sprot	PNP_PROMH	PNP	134	76821	3	2	3	2	0.12	Polyribonucleotide nucleotidyltransferase OS=Proteus mirabilis (strain HI4320) GN=pnp PE=3 SV=1
17	<Light Band	1	Sprot	LYSC_AIXSP	LYSC	132	14467	3	3	1	1	0.33	Lysozyme C OS=Aix sponsa GN=LYZ PE=1 SV=1
18	<Light Band	1	Sprot	GCAA_MOUSE	GCAA	125	36366	3	1	3	1	0.12	Ig gamma-2A chain C region, A allele OS=Mus musculus GN=Ighg PE=1 SV=1
19	<Light Band	1	Sprot	PROF1_MOUSE	PROF1	123	14948	4	3	4	3	1.29	Profilin-1 OS=Mus musculus GN=Pfn1 PE=1 SV=2
20	<Light Band	1	Sprot	KV5A5_MOUSE	KV5A5	114	14376	1	1	1	1	0.33	Ig kappa chain V-V region T1 OS=Mus musculus PE=4 SV=1
21	<Light Band	1	Sprot	S10A9_HUMAN	S10A9	111	13234	4	1	3	1	0.37	Protein S100-A9 OS=Homo sapiens GN=S100A9 PE=1 SV=1
22	<Light Band	1	Sprot	REF_HEVBR	REF	110	14713	10	2	6	2	0.75	Rubber elongation factor protein OS=Hevea brasiliensis PE=1 SV=2
23	<Light Band	1	Sprot	CASB_BOVIN	CASB	106	25091	4	2	3	1	0.18	Beta-casein OS=Bos taurus GN=CSN2 PE=1 SV=2
24	<Light Band	1	Sprot	COF1_BOVIN	COF1	105	18507	2	2	2	2	0.56	Cofilin-1 OS=Bos taurus GN=CFL1 PE=2 SV=3
25	<Light Band	1	Sprot	EFTU_SALAR	EFTU	104	43256	18	4	11	3	0.34	Elongation factor Tu OS=Salmonella arizonae (strain ATCC BAA-731 / CDC346-86 / RSK2980) GN=tuf1 PE=3 SV=1
26	<Light Band	1	Sprot	KV5A4_MOUSE	KV5A4	101	12023	2	1	2	1	0.41	Ig kappa chain V-V region MOPC 149 OS=Mus musculus PE=1 SV=1
27	<Light Band	1	Sprot	IGG2B_MOUSE	IGG2B	100	44231	9	1	8	1	0.1	Ig gamma-2B chain C region OS=Mus musculus GN=Igh-3 PE=1 SV=3
28	<Light Band	1	Sprot	KV3AD_MOUSE	KV3AD	99	11995	4	1	3	1	0.41	Ig kappa chain V-III region PC 7043 OS=Mus musculus PE=1 SV=1
29	<Light Band	1	Sprot	SUCC_AERHH	SUCC	98	41432	3	2	2	1	0.11	Succinate--CoA ligase [ADP-forming] subunit beta OS=Aeromonas hydrophila subsp. hydrophila (strain ATCC 7966 / DSM 30187 / JCM 1027 / KCTC 2358 / NCIMB 9240) GN=sucC PE=3 SV=1
30	<Light Band	1	Sprot	DCD_HUMAN	DCD	93	11277	6	3	6	3	1.96	Dermcidin OS=Homo sapiens GN=DCD PE=1 SV=2
31	<Light Band	1	Sprot	ALBU_BOVIN	ALBU	92	69248	4	1	4	1	0.06	Serum albumin OS=Bos taurus GN=ALB PE=1 SV=4
32	<Light Band	1	Sprot	ROA3_HUMAN	ROA3	88	39571	1	1	1	1	0.11	Heterogeneous nuclear ribonucleoprotein A3 OS=Homo sapiens GN=HNRNPA3 PE=1 SV=2
33	<Light Band	1	Sprot	ROA1_BOVIN	ROA1	88	34175	1	1	1	1	0.13	Heterogeneous nuclear ribonucleoprotein A1 OS=Bos taurus GN=HNRNPA1 PE=1 SV=2
34	<Light Band	1	Sprot	HSP7C_BOVIN	HSP7C	87	71196	3	1	3	1	0.06	Heat shock cognate 71 kDa protein OS=Bos taurus GN=HSPA8 PE=1 SV=2
35	<Light Band	1	Sprot	RL40_BOVIN	RL40	85	14719	3	1	3	1	0.32	Ubiquitin-60S ribosomal protein L40 OS=Bos taurus GN=UBA52 PE=1 SV=2
36	<Light Band	1	Sprot	SUCD_ECOLI	SUCD	84	29759	2	1	2	1	0.15	Succinate--CoA ligase [ADP-forming] subunit alpha OS=Escherichia coli (strain K12) GN=sucD PE=1 SV=2
37	<Light Band	1	Sprot	IGH1M_MOUSE	IGH1M	81	43359	31	6	16	4	0.47	Ig gamma-1 chain C region, membrane-bound form OS=Mus musculus GN=Ighg1 PE=1 SV=2
38	<Light Band	1	Sprot	KV6AB_MOUSE	KV6AB	76	11706	1	1	1	1	0.42	Ig kappa chain V-VI region NQ2-6.1 OS=Mus musculus PE=2 SV=1
39	<Light Band	1	Sprot	CASA1_BOVIN	CASA1	74	24513	4	2	4	2	0.41	Alpha-S1-casein OS=Bos taurus GN=CSN1S1 PE=1 SV=2
40	<Light Band	1	Sprot	CYTA_HUMAN	CYTA	74	11000	1	1	1	1	0.45	Cystatin-A OS=Homo sapiens GN=CSTA PE=1 SV=1
41	<Light Band	1	Sprot	MYG_EQUBU	MYG	71	17072	5	1	4	1	0.27	Myoglobin OS=Equus burchelli GN=MB PE=1 SV=2
42	<Light Band	1	Sprot	PRO20_ORYSJ	PRO20	70	16985	2	1	2	1	0.28	Prolamin PPROL 14P OS=Oryza sativa subsp. japonica GN=PROLM20 PE=2 SV=1
43	<Light Band	1	Sprot	CASPE_HUMAN	CASPE	69	27662	2	1	2	1	0.16	Caspase-14 OS=Homo sapiens GN=CASP14 PE=1 SV=2
44	<Light Band	1	Sprot	PRDX1_MOUSE	PRDX1	67	22162	7	2	6	2	0.46	Peroxiredoxin-1 OS=Mus musculus GN=Prdx1 PE=1 SV=1
45	<Light Band	1	Sprot	FILA2_HUMAN	FILA2	67	247928	3	1	3	1	0.02	Filaggrin-2 OS=Homo sapiens GN=FLG2 PE=1 SV=1
46	<Light Band	1	Sprot	KV5A3_MOUSE	KV5A3	66	12573	3	1	3	1	0.39	Ig kappa chain V-V region K2 (Fragment) OS=Mus musculus PE=1 SV=1
47	<Light Band	1	Sprot	ISPD_YERPB	ISPD	64	26357	3	1	1	1	0.17	2-C-methyl-D-erythritol 4-phosphate cytidylyltransferase OS=Yersinia pseudotuberculosis serotype IB (strain PB1/+) GN=ispD PE=3 SV=1
48	<Light Band	1	Sprot	NADK_SHESM	NADK	62	33760	1	1	1	1	0.13	NAD kinase OS=Shewanella sp. (strain MR-4) GN=nadK PE=3 SV=1
49	<Light Band	1	Sprot	PRO7_ORYSI	PRO7	54	16859	2	1	2	1	0.28	Prolamin PPROL 14E OS=Oryza sativa subsp. indica PE=3 SV=1
50	<Light Band	1	Sprot	SUMO1_BOVIN	SUMO1	49	11550	5	2	4	2	1.03	Small ubiquitin-related modifier 1 OS=Bos taurus GN=SUMO1 PE=3 SV=1
51	<Light Band	1	Sprot	LACB_BOVIN	LACB	51	19870	4	1	4	1	0.23	Beta-lactoglobulin OS=Bos taurus GN=LGB PE=1 SV=3
52	<Light Band	1	Sprot	ROA2_BOVIN	ROA2	42	35984	1	1	1	1	0.12	Heterogeneous nuclear ribonucleoproteins A2/B1 OS=Bos taurus GN=HNRNPA2B1 PE=2 SV=1

## Sheet: Supplement_Table_2
Family	Pull down size descriptor	Member	Database	Accession	Symbol	Score	Mass	Num. of matches	Num. of significant matches	Num. of sequences	Num. of significant sequences	emPAI	Description
1	>55	1	Sprot	LYSC_PSEAB	LYSC	2406	48148	80	56	12	9	1.01	Lysyl endopeptidase OS=Pseudomonas aeruginosa (strain UCBPP-PA14) GN=prpL PE=1 SV=1
2	>55	1	Sprot	K22E_HUMAN	K22E	2260	65393	110	60	56	39	11.4	Keratin, type II cytoskeletal 2 epidermal OS=Homo sapiens GN=KRT2 PE=1 SV=2
2	>55	2	Sprot	K2C1_HUMAN	K2C1	1989	65999	106	61	52	39	11.1	Keratin, type II cytoskeletal 1 OS=Homo sapiens GN=KRT1 PE=1 SV=6
2	>55	3	Sprot	K2C6A_HUMAN	K2C6A	487	60008	49	19	30	15	1.87	Keratin, type II cytoskeletal 6A OS=Homo sapiens GN=KRT6A PE=1 SV=3
2	>55	4	Sprot	K2C5_HUMAN	K2C5	443	62340	48	17	37	16	1.95	Keratin, type II cytoskeletal 5 OS=Homo sapiens GN=KRT5 PE=1 SV=3
2	>55	5	Sprot	K2C6A_RAT	K2C6A	432	59213	41	17	18	10	1.04	Keratin, type II cytoskeletal 6A OS=Rattus norvegicus GN=Krt6a PE=1 SV=1
2	>55	6	Sprot	K2C75_MOUSE	K2C75	319	59704	31	10	19	7	0.64	Keratin, type II cytoskeletal 75 OS=Mus musculus GN=Krt75 PE=1 SV=1
2	>55	7	Sprot	K22E_CANLF	K22E	318	64527	32	14	18	12	1.19	Keratin, type II cytoskeletal 2 epidermal OS=Canis lupus familiaris GN=KRT2 PE=2 SV=1
2	>55	8	Sprot	K2C1B_HUMAN	K2C1B	288	61864	19	9	13	8	0.73	Keratin, type II cytoskeletal 1b OS=Homo sapiens GN=KRT77 PE=2 SV=3
2	>55	9	Sprot	K22E_RAT	K22E	269	69085	21	8	13	6	0.44	Keratin, type II cytoskeletal 2 epidermal OS=Rattus norvegicus GN=Krt2 PE=3 SV=1
2	>55	10	Sprot	K2C80_HUMAN	K2C80	122	50494	10	5	3	2	0.18	Keratin, type II cytoskeletal 80 OS=Homo sapiens GN=KRT80 PE=1 SV=2
3	>55	1	Sprot	K1C10_HUMAN	K1C10	1431	58792	73	39	36	24	4.59	Keratin, type I cytoskeletal 10 OS=Homo sapiens GN=KRT10 PE=1 SV=6
3	>55	2	Sprot	K1C14_HUMAN	K1C14	655	51529	36	18	28	18	3.36	Keratin, type I cytoskeletal 14 OS=Homo sapiens GN=KRT14 PE=1 SV=4
3	>55	3	Sprot	K1C16_HUMAN	K1C16	543	51236	32	16	26	15	2.43	Keratin, type I cytoskeletal 16 OS=Homo sapiens GN=KRT16 PE=1 SV=4
3	>55	4	Sprot	K1C17_HUMAN	K1C17	301	48076	26	11	19	11	1.62	Keratin, type I cytoskeletal 17 OS=Homo sapiens GN=KRT17 PE=1 SV=2
3	>55	5	Sprot	K1C10_BOVIN	K1C10	219	54815	31	8	15	8	0.85	Keratin, type I cytoskeletal 10 OS=Bos taurus GN=KRT10 PE=3 SV=1
3	>55	6	Sprot	K1C19_BOVIN	K1C19	101	43858	15	4	9	4	0.47	Keratin, type I cytoskeletal 19 OS=Bos taurus GN=KRT19 PE=2 SV=1
3	>55	7	Sprot	K1C28_MOUSE	K1C28	61	50315	5	2	3	2	0.18	Keratin, type I cytoskeletal 28 OS=Mus musculus GN=Krt28 PE=1 SV=1
3	>55	8	Sprot	K1C18_SCYST	K1C18	60	46763	2	2	2	2	0.2	Keratin, type I cytoskeletal 18 OS=Scyliorhinus stellaris GN=krt18 PE=1 SV=1
4	>55	1	Sprot	K1C9_HUMAN	K1C9	1338	62027	53	34	32	26	4.86	Keratin, type I cytoskeletal 9 OS=Homo sapiens GN=KRT9 PE=1 SV=3
5	>55	1	Sprot	HS90B_HORSE	HS90B	751	83185	43	25	33	22	2.06	Heat shock protein HSP 90-beta OS=Equus caballus GN=HSP90AB1 PE=2 SV=3
5	>55	2	Sprot	HS90A_BOVIN	HS90A	429	84678	29	14	23	13	0.91	Heat shock protein HSP 90-alpha OS=Bos taurus GN=HSP90AA1 PE=1 SV=3
5	>55	3	Sprot	ENPL_MOUSE	ENPL	277	92418	25	8	22	8	0.44	Endoplasmin OS=Mus musculus GN=Hsp90b1 PE=1 SV=2
5	>55	4	Sprot	HSP83_DROAV	HSP83	251	81709	13	7	10	7	0.44	Heat shock protein 83 OS=Drosophila auraria GN=Hsp83 PE=3 SV=1
5	>55	5	Sprot	HS90B_DANRE	HS90B	198	83305	16	7	13	7	0.43	Heat shock protein HSP 90-beta OS=Danio rerio GN=hsp90ab1 PE=1 SV=2
5	>55	6	Sprot	HTPG_RHOP2	HTPG	137	68564	6	3	3	3	0.2	Chaperone protein HtpG OS=Rhodopseudomonas palustris (strain HaA2) GN=htpG PE=3 SV=1
5	>55	7	Sprot	TRAP1_MOUSE	TRAP1	130	80159	4	2	4	2	0.11	Heat shock protein 75 kDa, mitochondrial OS=Mus musculus GN=Trap1 PE=1 SV=1
6	>55	1	Sprot	HSP7C_HORSE	HSP7C	735	70854	36	20	27	18	1.93	Heat shock cognate 71 kDa protein OS=Equus caballus GN=HSPA8 PE=2 SV=1
6	>55	2	Sprot	GRP78_MESAU	GRP78	507	72334	26	14	21	14	1.26	78 kDa glucose-regulated protein OS=Mesocricetus auratus GN=HSPA5 PE=1 SV=1
6	>55	3	Sprot	HSP7C_DANRE	HSP7C	378	70930	18	12	12	9	0.71	Heat shock cognate 71 kDa protein OS=Danio rerio GN=hspa8 PE=2 SV=1
6	>55	4	Sprot	GRP75_CRIGR	GRP75	369	73685	19	12	17	11	0.88	Stress-70 protein, mitochondrial OS=Cricetulus griseus GN=HSPA9 PE=2 SV=1
6	>55	5	Sprot	HSP74_ANOAL	HSP74	259	70110	9	7	7	6	0.44	Heat shock protein 70 B2 OS=Anopheles albimanus GN=HSP70B2 PE=3 SV=1
6	>55	6	Sprot	HSP70_PYRSA	HSP70	187	72035	13	7	8	6	0.42	Heat shock 70 kDa protein OS=Pyrenomonas salina GN=HSP70 PE=3 SV=1
6	>55	7	Sprot	GRP78_SCHPO	GRP78	120	73182	4	4	4	4	0.26	78 kDa glucose-regulated protein homolog OS=Schizosaccharomyces pombe (strain 972 / ATCC 24843) GN=bip1 PE=3 SV=2
7	>55	1	Sprot	KPYM_MOUSE	KPYM	396	57808	17	10	15	9	0.93	Pyruvate kinase PKM OS=Mus musculus GN=Pkm PE=1 SV=4
8	>55	1	Sprot	CLH1_BOVIN	CLH1	364	191467	24	11	22	11	0.28	Clathrin heavy chain 1 OS=Bos taurus GN=CLTC PE=1 SV=1
9	>55	1	Sprot	FAS_MOUSE	FAS	353	272257	38	16	37	16	0.28	Fatty acid synthase OS=Mus musculus GN=Fasn PE=1 SV=2
10	>55	1	Sprot	ECHA_MOUSE	ECHA	345	82617	18	12	17	12	0.85	Trifunctional enzyme subunit alpha, mitochondrial OS=Mus musculus GN=Hadha PE=1 SV=1
11	>55	1	Sprot	EF2_MOUSE	EF2	343	95253	30	13	25	11	0.63	Elongation factor 2 OS=Mus musculus GN=Eef2 PE=1 SV=2
11	>55	2	Sprot	EF2_BOMMO	EF2	107	94723	8	2	7	2	0.09	Translation elongation factor 2 OS=Bombyx mori GN=tef2 PE=1 SV=1
12	>55	1	Sprot	TCPA_MOUSE	TCPA	338	60411	9	5	9	5	0.42	T-complex protein 1 subunit alpha OS=Mus musculus GN=Tcp1 PE=1 SV=3
13	>55	1	Sprot	UBA1_MOUSE	UBA1	331	117734	11	8	9	6	0.24	Ubiquitin-like modifier-activating enzyme 1 OS=Mus musculus GN=Uba1 PE=1 SV=1
14	>55	1	Sprot	TERA_BOVIN	TERA	319	89274	18	8	16	8	0.46	Transitional endoplasmic reticulum ATPase OS=Bos taurus GN=VCP PE=2 SV=1
15	>55	1	Sprot	CH60_CRIGR	CH60	300	60950	17	8	15	7	0.62	60 kDa heat shock protein, mitochondrial OS=Cricetulus griseus GN=HSPD1 PE=2 SV=1
16	>55	1	Sprot	DSG1_HUMAN	DSG1	285	113676	14	7	14	7	0.3	Desmoglein-1 OS=Homo sapiens GN=DSG1 PE=1 SV=2
17	>55	1	Sprot	CASA1_BOVIN	CASA1	249	24513	10	7	8	5	1.34	Alpha-S1-casein OS=Bos taurus GN=CSN1S1 PE=1 SV=2
18	>55	1	Sprot	TKT_MOUSE	TKT	241	67588	22	11	20	11	0.99	Transketolase OS=Mus musculus GN=Tkt PE=1 SV=1
19	>55	1	Sprot	AL1L1_MOUSE	AL1L1	236	98647	15	8	15	8	0.41	Cytosolic 10-formyltetrahydrofolate dehydrogenase OS=Mus musculus GN=Aldh1l1 PE=1 SV=1
20	>55	1	Sprot	TRYP_PIG	TRYP	234	24394	16	8	4	4	0.98	Trypsin OS=Sus scrofa PE=1 SV=1
21	>55	1	Sprot	ALBU_BOVIN	ALBU	230	69248	11	7	10	6	0.44	Serum albumin OS=Bos taurus GN=ALB PE=1 SV=4
21	>55	2	Sprot	ALBU_HUMAN	ALBU	169	69321	12	7	11	6	0.44	Serum albumin OS=Homo sapiens GN=ALB PE=1 SV=2
22	>55	1	Sprot	HNRPK_BOVIN	HNRPK	214	50987	13	5	11	4	0.39	Heterogeneous nuclear ribonucleoprotein K OS=Bos taurus GN=HNRNPK PE=2 SV=1
23	>55	1	Sprot	ACON_MOUSE	ACON	208	85410	13	6	13	6	0.35	Aconitate hydratase, mitochondrial OS=Mus musculus GN=Aco2 PE=1 SV=1
24	>55	1	Sprot	HNRPU_MOUSE	HNRPU	204	87863	15	6	12	6	0.33	Heterogeneous nuclear ribonucleoprotein U OS=Mus musculus GN=Hnrnpu PE=1 SV=1
25	>55	1	Sprot	LACB_BOVIN	LACB	200	19870	13	7	7	5	1.85	Beta-lactoglobulin OS=Bos taurus GN=LGB PE=1 SV=3
25	>55	2	Sprot	LACB_OVIMU	LACB	70	18139	9	3	5	3	0.99	Beta-lactoglobulin OS=Ovis aries musimon GN=LGB PE=1 SV=1
26	>55	1	Sprot	ACTB_BOVIN	ACTB	200	41710	10	5	10	5	0.66	Actin, cytoplasmic 1 OS=Bos taurus GN=ACTB PE=1 SV=1
27	>55	1	Sprot	NUCL_MOUSE	NUCL	197	76677	9	4	9	4	0.25	Nucleolin OS=Mus musculus GN=Ncl PE=1 SV=2
28	>55	1	Sprot	DPYL2_BOVIN	DPYL2	197	62239	10	4	10	4	0.31	Dihydropyrimidinase-related protein 2 OS=Bos taurus GN=DPYSL2 PE=1 SV=1
29	>55	1	Sprot	ACBG1_MOUSE	ACBG1	188	80374	7	6	7	6	0.37	Long-chain-fatty-acid--CoA ligase ACSBG1 OS=Mus musculus GN=Acsbg1 PE=1 SV=1
29	>55	2	Sprot	ACBG1_BOVIN	ACBG1	105	80534	3	3	3	3	0.17	Long-chain-fatty-acid--CoA ligase ACSBG1 OS=Bos taurus GN=ACSBG1 PE=2 SV=1
30	>55	1	Sprot	ACLY_MOUSE	ACLY	186	119651	12	7	12	7	0.28	ATP-citrate synthase OS=Mus musculus GN=Acly PE=1 SV=1
31	>55	1	Sprot	IMB1_HUMAN	IMB1	177	97108	6	4	6	4	0.19	Importin subunit beta-1 OS=Homo sapiens GN=KPNB1 PE=1 SV=2
32	>55	1	Sprot	PDIA3_MOUSE	PDIA3	164	56643	14	8	12	8	0.81	Protein disulfide-isomerase A3 OS=Mus musculus GN=Pdia3 PE=1 SV=2
33	>55	1	Sprot	LYSC_AIXSP	LYSC	162	14467	5	4	1	1	0.33	Lysozyme C OS=Aix sponsa GN=LYZ PE=1 SV=1
34	>55	1	Sprot	KCRB_MOUSE	KCRB	161	42686	4	2	4	2	0.22	Creatine kinase B-type OS=Mus musculus GN=Ckb PE=1 SV=1
35	>55	1	Sprot	LYSC_CATWA	LYSC	156	14314	2	2	1	1	0.33	Lysozyme C OS=Catreus wallichii GN=LYZ PE=1 SV=1
36	>55	1	Sprot	HNRPM_HUMAN	HNRPM	152	77464	4	4	4	4	0.24	Heterogeneous nuclear ribonucleoprotein M OS=Homo sapiens GN=HNRNPM PE=1 SV=3
37	>55	1	Sprot	IGHM_MOUSE	IGHM	151	49940	4	3	4	3	0.29	Ig mu chain C region OS=Mus musculus GN=Ighm PE=1 SV=2
38	>55	1	Sprot	SPI2_SOLTU	SPI2	149	20103	4	3	4	3	0.86	Serine protease inhibitor 2 OS=Solanum tuberosum PE=1 SV=1
38	>55	2	Sprot	SPI5_SOLTU	SPI5	104	23122	2	2	2	2	0.44	Serine protease inhibitor 5 OS=Solanum tuberosum PE=1 SV=1
39	>55	1	Sprot	IGH1M_MOUSE	IGH1M	147	43359	10	6	5	4	0.47	Ig gamma-1 chain C region, membrane-bound form OS=Mus musculus GN=Ighg1 PE=1 SV=2
40	>55	1	Sprot	HSP74_MOUSE	HSP74	147	94073	10	4	10	4	0.2	Heat shock 70 kDa protein 4 OS=Mus musculus GN=Hspa4 PE=1 SV=1
41	>55	1	Sprot	DDX3L_MOUSE	DDX3L	143	73095	7	4	6	4	0.26	Putative ATP-dependent RNA helicase Pl10 OS=Mus musculus GN=D1Pas1 PE=1 SV=1
42	>55	1	Sprot	CASB_BOVIN	CASB	143	25091	6	2	5	1	0.18	Beta-casein OS=Bos taurus GN=CSN2 PE=1 SV=2
43	>55	1	Sprot	TCPE_MOUSE	TCPE	142	59586	4	2	4	2	0.15	T-complex protein 1 subunit epsilon OS=Mus musculus GN=Cct5 PE=1 SV=1
44	>55	1	Sprot	RAGP1_MOUSE	RAGP1	138	63491	11	5	10	5	0.39	Ran GTPase-activating protein 1 OS=Mus musculus GN=Rangap1 PE=1 SV=2
45	>55	1	Sprot	S10A7_HUMAN	S10A7	138	11464	5	4	4	4	3.2	Protein S100-A7 OS=Homo sapiens GN=S100A7 PE=1 SV=4
46	>55	1	Sprot	EAA1_BOVIN	EAA1	137	59553	3	3	3	3	0.24	Excitatory amino acid transporter 1 OS=Bos taurus GN=SLC1A3 PE=2 SV=1
47	>55	1	Sprot	HXK1_MOUSE	HXK1	136	108234	3	2	3	2	0.08	Hexokinase-1 OS=Mus musculus GN=Hk1 PE=1 SV=3
48	>55	1	Sprot	EF1A0_XENLA	EF1A0	135	50182	11	6	10	5	0.52	Elongation factor 1-alpha, somatic form OS=Xenopus laevis GN=eef1as PE=2 SV=1
49	>55	1	Sprot	MOES_MOUSE	MOES	134	67725	18	6	17	6	0.45	Moesin OS=Mus musculus GN=Msn PE=1 SV=3
50	>55	1	Sprot	TCPQ_MOUSE	TCPQ	134	59518	5	3	5	3	0.24	T-complex protein 1 subunit theta OS=Mus musculus GN=Cct8 PE=1 SV=3
51	>55	1	Sprot	SDHA_MOUSE	SDHA	131	72539	5	2	5	2	0.12	Succinate dehydrogenase [ubiquinone] flavoprotein subunit, mitochondrial OS=Mus musculus GN=Sdha PE=1 SV=1
52	>55	1	Sprot	LEG7_HUMAN	LEG7	131	15066	3	2	3	2	0.73	Galectin-7 OS=Homo sapiens GN=LGALS7 PE=1 SV=2
53	>55	1	Sprot	PDIA4_MOUSE	PDIA4	125	71938	7	4	7	4	0.26	Protein disulfide-isomerase A4 OS=Mus musculus GN=Pdia4 PE=1 SV=3
54	>55	1	Sprot	GCAA_MOUSE	GCAA	123	36366	2	1	2	1	0.12	Ig gamma-2A chain C region, A allele OS=Mus musculus GN=Ighg PE=1 SV=1
55	>55	1	Sprot	IGG2B_MOUSE	IGG2B	120	44231	7	4	5	3	0.33	Ig gamma-2B chain C region OS=Mus musculus GN=Igh-3 PE=1 SV=3
56	>55	1	Sprot	PABPA_XENLA	PABPA	120	70423	9	5	9	5	0.35	Polyadenylate-binding protein 1-A OS=Xenopus laevis GN=pabpc1-a PE=1 SV=3
57	>55	1	Sprot	MIC60_MOUSE	MIC60	119	83848	6	3	6	3	0.16	MICOS complex subunit Mic60 OS=Mus musculus GN=Immt PE=1 SV=1
58	>55	1	Sprot	ARGI1_HUMAN	ARGI1	118	34713	4	2	4	2	0.27	Arginase-1 OS=Homo sapiens GN=ARG1 PE=1 SV=2
59	>55	1	Sprot	LAC1_MOUSE	LAC1	118	11568	4	3	3	3	1.91	Ig lambda-1 chain C region OS=Mus musculus PE=1 SV=1
60	>55	1	Sprot	KV5AB_MOUSE	KV5AB	117	11903	3	1	3	1	0.41	Ig kappa chain V-V region HP R16.7 OS=Mus musculus PE=1 SV=1
61	>55	1	Sprot	SPB12_HUMAN	SPB12	113	46247	3	2	3	2	0.2	Serpin B12 OS=Homo sapiens GN=SERPINB12 PE=1 SV=1
62	>55	1	Sprot	AT1A1_RABIT	AT1A1	113	112922	6	3	6	3	0.12	Sodium/potassium-transporting ATPase subunit alpha-1 OS=Oryctolagus cuniculus GN=ATP1A1 PE=1 SV=2
63	>55	1	Sprot	PLAK_BOVIN	PLAK	113	81769	10	4	10	4	0.23	Junction plakoglobin OS=Bos taurus GN=JUP PE=2 SV=1
64	>55	1	Sprot	C1TC_MOUSE	C1TC	112	101136	7	3	7	3	0.13	C-1-tetrahydrofolate synthase, cytoplasmic OS=Mus musculus GN=Mthfd1 PE=1 SV=4
65	>55	1	Sprot	TCPZ_MOUSE	TCPZ	110	57968	5	2	5	2	0.16	T-complex protein 1 subunit zeta OS=Mus musculus GN=Cct6a PE=1 SV=3
66	>55	1	Sprot	PNP_PROMH	PNP	108	76821	3	1	2	1	0.06	Polyribonucleotide nucleotidyltransferase OS=Proteus mirabilis (strain HI4320) GN=pnp PE=3 SV=1
67	>55	1	Sprot	CALX_MOUSE	CALX	108	67236	5	2	5	2	0.13	Calnexin OS=Mus musculus GN=Canx PE=1 SV=1
68	>55	1	Sprot	K2C78_HUMAN	K2C78	107	56830	8	2	8	2	0.16	Keratin, type II cytoskeletal 78 OS=Homo sapiens GN=KRT78 PE=2 SV=2
69	>55	1	Sprot	PPCE_MOUSE	PPCE	107	80700	1	1	1	1	0.05	Prolyl endopeptidase OS=Mus musculus GN=Prep PE=1 SV=1
70	>55	1	Sprot	PYGM_RABIT	PYGM	106	97228	10	3	8	3	0.14	Glycogen phosphorylase, muscle form OS=Oryctolagus cuniculus GN=PYGM PE=1 SV=3
71	>55	1	Sprot	TRY1_HUMAN	TRY1	104	26541	7	3	1	1	0.17	Trypsin-1 OS=Homo sapiens GN=PRSS1 PE=1 SV=1
72	>55	1	Sprot	DDX5_HUMAN	DDX5	104	69105	5	2	5	2	0.13	Probable ATP-dependent RNA helicase DDX5 OS=Homo sapiens GN=DDX5 PE=1 SV=1
73	>55	1	Sprot	SPG1_STRSG	SPG1	104	47538	3	1	3	1	0.09	Immunoglobulin G-binding protein G OS=Streptococcus sp. group G GN=spg PE=1 SV=1
74	>55	1	Sprot	UBQL2_MOUSE	UBQL2	104	67308	4	4	4	4	0.29	Ubiquilin-2 OS=Mus musculus GN=Ubqln2 PE=1 SV=2
75	>55	1	Sprot	TCPG_MOUSE	TCPG	103	60591	10	5	9	5	0.42	T-complex protein 1 subunit gamma OS=Mus musculus GN=Cct3 PE=1 SV=1
76	>55	1	Sprot	MYH9_RAT	MYH9	103	226197	5	1	5	1	0.02	Myosin-9 OS=Rattus norvegicus GN=Myh9 PE=1 SV=3
77	>55	1	Sprot	REF_HEVBR	REF	100	14713	5	1	5	1	0.32	Rubber elongation factor protein OS=Hevea brasiliensis PE=1 SV=2
78	>55	1	Sprot	FILA2_HUMAN	FILA2	99	247928	3	2	3	2	0.03	Filaggrin-2 OS=Homo sapiens GN=FLG2 PE=1 SV=1
79	>55	1	Sprot	RPN2_MOUSE	RPN2	99	69020	3	1	3	1	0.06	Dolichyl-diphosphooligosaccharide--protein glycosyltransferase subunit 2 OS=Mus musculus GN=Rpn2 PE=1 SV=1
80	>55	1	Sprot	MTAP2_RAT	MTAP2	97	202288	7	1	7	1	0.02	Microtubule-associated protein 2 OS=Rattus norvegicus GN=Map2 PE=1 SV=3
81	>55	1	Sprot	DHB4_MOUSE	DHB4	95	79432	5	4	5	4	0.24	Peroxisomal multifunctional enzyme type 2 OS=Mus musculus GN=Hsd17b4 PE=1 SV=3
82	>55	1	Sprot	H2B1B_MOUSE	H2B1B	93	13944	3	1	3	1	0.34	Histone H2B type 1-B OS=Mus musculus GN=Hist1h2bb PE=1 SV=3
83	>55	1	Sprot	DCD_HUMAN	DCD	93	11277	3	3	3	3	1.97	Dermcidin OS=Homo sapiens GN=DCD PE=1 SV=2
84	>55	1	Sprot	DESP_HUMAN	DESP	92	331569	23	3	23	3	0.04	Desmoplakin OS=Homo sapiens GN=DSP PE=1 SV=3
85	>55	1	Sprot	ANXA2_CEREL	ANXA2	92	38597	6	3	6	3	0.39	Annexin A2 OS=Cervus elaphus GN=ANXA2 PE=2 SV=1
86	>55	1	Sprot	LYSC_GORGO	LYSC	91	16556	3	1	3	1	0.28	Lysozyme C OS=Gorilla gorilla gorilla GN=LYZ PE=2 SV=1
87	>55	1	Sprot	PSMD1_HUMAN	PSMD1	89	105769	2	1	2	1	0.04	26S proteasome non-ATPase regulatory subunit 1 OS=Homo sapiens GN=PSMD1 PE=1 SV=2
88	>55	1	Sprot	MYH4_RABIT	MYH4	89	222928	2	2	2	2	0.04	Myosin-4 OS=Oryctolagus cuniculus GN=MYH4 PE=1 SV=1
89	>55	1	Sprot	2AAA_HUMAN	2AAA	88	65267	6	1	6	1	0.07	Serine/threonine-protein phosphatase 2A 65 kDa regulatory subunit A alpha isoform OS=Homo sapiens GN=PPP2R1A PE=1 SV=4
90	>55	1	Sprot	TIF1B_MOUSE	TIF1B	87	88791	9	5	9	5	0.27	Transcription intermediary factor 1-beta OS=Mus musculus GN=Trim28 PE=1 SV=3
91	>55	1	Sprot	SPA3K_MOUSE	SPA3K	86	46850	3	2	3	2	0.2	Serine protease inhibitor A3K OS=Mus musculus GN=Serpina3k PE=1 SV=2
92	>55	1	Sprot	MARCS_MOUSE	MARCS	86	29644	4	3	3	2	0.33	Myristoylated alanine-rich C-kinase substrate OS=Mus musculus GN=Marcks PE=1 SV=2
93	>55	1	Sprot	HTPG_DESHY	HTPG	85	70097	3	2	1	1	0.06	Chaperone protein HtpG OS=Desulfitobacterium hafniense (strain Y51) GN=htpG PE=3 SV=1
94	>55	1	Sprot	AT2A2_CANLF	AT2A2	85	109582	4	1	4	1	0.04	Sarcoplasmic/endoplasmic reticulum calcium ATPase 2 OS=Canis lupus familiaris GN=ATP2A2 PE=2 SV=1
95	>55	1	Sprot	DHX15_HUMAN	DHX15	84	90875	3	1	3	1	0.05	Pre-mRNA-splicing factor ATP-dependent RNA helicase DHX15 OS=Homo sapiens GN=DHX15 PE=1 SV=2
96	>55	1	Sprot	MATR3_HUMAN	MATR3	83	94565	6	3	4	3	0.14	Matrin-3 OS=Homo sapiens GN=MATR3 PE=1 SV=2
97	>55	1	Sprot	EIF3D_BOVIN	EIF3D	83	63890	1	1	1	1	0.07	Eukaryotic translation initiation factor 3 subunit D OS=Bos taurus GN=EIF3D PE=2 SV=1
98	>55	1	Sprot	HNRPL_MOUSE	HNRPL	81	63923	6	4	6	4	0.3	Heterogeneous nuclear ribonucleoprotein L OS=Mus musculus GN=Hnrnpl PE=1 SV=2
99	>55	1	Sprot	SPB3_HUMAN	SPB3	79	44537	3	2	3	2	0.21	Serpin B3 OS=Homo sapiens GN=SERPINB3 PE=1 SV=2
100	>55	1	Sprot	HBB_GORGO	HBB	79	15960	1	1	1	1	0.3	Hemoglobin subunit beta OS=Gorilla gorilla gorilla GN=HBB PE=1 SV=2
101	>55	1	Sprot	PARP1_BOVIN	PARP1	79	113415	4	1	3	1	0.04	Poly [ADP-ribose] polymerase 1 OS=Bos taurus GN=PARP1 PE=2 SV=2
102	>55	1	Sprot	HIP1_MOUSE	HIP1	79	115130	4	1	4	1	0.04	Huntingtin-interacting protein 1 OS=Mus musculus GN=Hip1 PE=1 SV=2
103	>55	1	Sprot	CASA2_BOVIN	CASA2	77	26002	6	2	6	2	0.38	Alpha-S2-casein OS=Bos taurus GN=CSN1S2 PE=1 SV=2
104	>55	1	Sprot	HTPG_DESAG	HTPG	77	72151	3	1	1	1	0.06	Chaperone protein HtpG OS=Desulfovibrio alaskensis (strain G20) GN=htpG PE=3 SV=1
105	>55	1	Sprot	FUS_BOVIN	FUS	76	52279	2	1	2	1	0.08	RNA-binding protein FUS OS=Bos taurus GN=FUS PE=2 SV=2
106	>55	1	Sprot	TBA_ENTDO	TBA	76	50162	3	1	3	1	0.09	Tubulin alpha chain OS=Enteroctopus dofleini PE=2 SV=1
107	>55	1	Sprot	PDIA1_MOUSE	PDIA1	76	57023	5	1	5	1	0.08	Protein disulfide-isomerase OS=Mus musculus GN=P4hb PE=1 SV=2
108	>55	1	Sprot	S10A9_HUMAN	S10A9	75	13234	6	2	5	2	0.87	Protein S100-A9 OS=Homo sapiens GN=S100A9 PE=1 SV=1
109	>55	1	Sprot	S10A8_HUMAN	S10A8	75	10828	4	1	3	1	0.46	Protein S100-A8 OS=Homo sapiens GN=S100A8 PE=1 SV=1
110	>55	1	Sprot	NP1L1_MOUSE	NP1L1	73	45317	3	1	3	1	0.1	Nucleosome assembly protein 1-like 1 OS=Mus musculus GN=Nap1l1 PE=1 SV=2
111	>55	1	Sprot	LCN1_HUMAN	LCN1	73	19238	3	1	3	1	0.24	Lipocalin-1 OS=Homo sapiens GN=LCN1 PE=1 SV=1
112	>55	1	Sprot	MCM7_BOVIN	MCM7	73	81263	1	1	1	1	0.05	DNA replication licensing factor MCM7 OS=Bos taurus GN=MCM7 PE=2 SV=1
113	>55	1	Sprot	FILA_HUMAN	FILA	73	434922	2	1	2	1	0.01	Filaggrin OS=Homo sapiens GN=FLG PE=1 SV=3
114	>55	1	Sprot	MAP4_MOUSE	MAP4	73	117357	1	1	1	1	0.04	Microtubule-associated protein 4 OS=Mus musculus GN=Map4 PE=1 SV=3
115	>55	1	Sprot	SMO2A_XENLA	SMO2A	73	10813	2	1	2	1	0.46	Small ubiquitin-related modifier 2-A OS=Xenopus laevis GN=sumo2-a PE=3 SV=1
116	>55	1	Sprot	OVAL_CHICK	OVAL	73	42854	2	2	2	2	0.22	Ovalbumin OS=Gallus gallus GN=SERPINB14 PE=1 SV=2
117	>55	1	Sprot	DNLJ_ELUMP	DNLJ	72	71984	3	2	2	1	0.06	DNA ligase OS=Elusimicrobium minutum (strain Pei191) GN=ligA PE=3 SV=1
118	>55	1	Sprot	TCPD_BOVIN	TCPD	72	58170	6	1	4	1	0.08	T-complex protein 1 subunit delta OS=Bos taurus GN=CCT4 PE=1 SV=3
119	>55	1	Sprot	FUBP1_HUMAN	FUBP1	72	67518	2	2	2	2	0.13	Far upstream element-binding protein 1 OS=Homo sapiens GN=FUBP1 PE=1 SV=3
120	>55	1	Sprot	CASPE_HUMAN	CASPE	71	27662	6	2	5	2	0.35	Caspase-14 OS=Homo sapiens GN=CASP14 PE=1 SV=2
121	>55	1	Sprot	UBIQ_CAMDR	UBIQ	70	8560	7	3	4	3	3.15	Ubiquitin OS=Camelus dromedarius PE=3 SV=2
122	>55	1	Sprot	ZA2G_HUMAN	ZA2G	68	34237	2	1	2	1	0.13	Zinc-alpha-2-glycoprotein OS=Homo sapiens GN=AZGP1 PE=1 SV=2
123	>55	1	Sprot	HORN_HUMAN	HORN	68	282228	3	1	3	1	0.02	Hornerin OS=Homo sapiens GN=HRNR PE=1 SV=2
124	>55	1	Sprot	ADH1_YEAST	ADH1	67	36826	2	2	2	2	0.26	Alcohol dehydrogenase 1 OS=Saccharomyces cerevisiae (strain ATCC 204508 / S288c) GN=ADH1 PE=1 SV=5
125	>55	1	Sprot	H4_ACRAS	H4	67	11374	6	2	5	2	1.06	Histone H4 OS=Acrolepiopsis assectella GN=His4 PE=3 SV=2
126	>55	1	Sprot	PAT01_SOLTU	PAT01	66	42581	3	1	3	1	0.1	Patatin-01 OS=Solanum tuberosum PE=2 SV=1
127	>55	1	Sprot	ENOA_HUMAN	ENOA	66	47139	3	1	3	1	0.09	Alpha-enolase OS=Homo sapiens GN=ENO1 PE=1 SV=2
128	>55	1	Sprot	CATD_HUMAN	CATD	65	44524	3	1	3	1	0.1	Cathepsin D OS=Homo sapiens GN=CTSD PE=1 SV=1
129	>55	1	Sprot	PIP_HUMAN	PIP	64	16562	1	1	1	1	0.28	Prolactin-inducible protein OS=Homo sapiens GN=PIP PE=1 SV=1
130	>55	1	Sprot	DMBT1_HUMAN	DMBT1	64	260569	1	1	1	1	0.02	Deleted in malignant brain tumors 1 protein OS=Homo sapiens GN=DMBT1 PE=1 SV=2
131	>55	1	Sprot	FUBP2_CHICK	FUBP2	63	80594	1	1	1	1	0.05	Far upstream element-binding protein 2 OS=Gallus gallus GN=KHSRP PE=1 SV=1
132	>55	1	Sprot	LV1A_MOUSE	LV1A	62	12214	2	1	2	1	0.4	Ig lambda-1 chain V region OS=Mus musculus PE=1 SV=2
133	>55	1	Sprot	ZBTB2_HUMAN	ZBTB2	62	57300	2	1	2	1	0.08	Zinc finger and BTB domain-containing protein 2 OS=Homo sapiens GN=ZBTB2 PE=1 SV=1
134	>55	1	Sprot	SAHH2_DROME	SAHH2	62	54206	1	1	1	1	0.08	Putative adenosylhomocysteinase 2 OS=Drosophila melanogaster GN=Ahcy89E PE=2 SV=2
135	>55	1	Sprot	SMO1A_XENLA	SMO1A	62	11696	4	1	3	1	0.42	Small ubiquitin-related modifier 1-A OS=Xenopus laevis GN=sumo1-a PE=1 SV=1
136	>55	1	Sprot	K1C0_XENLA	K1C0	62	51857	4	1	3	1	0.08	Keratin-3, type I cytoskeletal 51 kDa OS=Xenopus laevis PE=2 SV=1
137	>55	1	Sprot	THIO_HUMAN	THIO	61	11730	3	1	3	1	0.42	Thioredoxin OS=Homo sapiens GN=TXN PE=1 SV=3
138	>55	1	Sprot	STIP1_BOVIN	STIP1	61	62442	2	1	2	1	0.07	Stress-induced-phosphoprotein 1 OS=Bos taurus GN=STIP1 PE=2 SV=1
139	>55	1	Sprot	IF4A1_ARATH	IF4A1	60	46675	2	1	2	1	0.09	Eukaryotic initiation factor 4A-1 OS=Arabidopsis thaliana GN=TIF4A-1 PE=1 SV=1
140	>55	1	Sprot	CALL5_HUMAN	CALL5	60	15883	2	1	2	1	0.3	Calmodulin-like protein 5 OS=Homo sapiens GN=CALML5 PE=1 SV=2
141	>55	1	Sprot	EF2_KLULA	EF2	60	93358	3	1	3	1	0.05	Elongation factor 2 OS=Kluyveromyces lactis (strain ATCC 8585 / CBS 2359 / DSM 70799 / NBRC 1267 / NRRL Y-1140 / WM37) GN=EFT1 PE=3 SV=1
142	>55	1	Sprot	DYHC1_MOUSE	DYHC1	59	531710	6	1	6	1	0.01	Cytoplasmic dynein 1 heavy chain 1 OS=Mus musculus GN=Dync1h1 PE=1 SV=2
143	>55	1	Sprot	SSG1_AVESA	SSG1	59	58508	2	1	2	1	0.07	12S seed storage globulin 1 OS=Avena sativa PE=2 SV=1
144	>55	1	Sprot	SC6A1_MOUSE	SC6A1	59	66957	1	1	1	1	0.07	Sodium- and chloride-dependent GABA transporter 1 OS=Mus musculus GN=Slc6a1 PE=1 SV=2
145	>55	1	Sprot	LAMP1_MOUSE	LAMP1	59	43837	3	1	3	1	0.1	Lysosome-associated membrane glycoprotein 1 OS=Mus musculus GN=Lamp1 PE=1 SV=2
146	>55	1	Sprot	TBB2_DROER	TBB2	58	49923	4	2	4	2	0.18	Tubulin beta-2 chain OS=Drosophila erecta GN=betaTub85D PE=3 SV=1
147	>55	1	Sprot	AOFA_MOUSE	AOFA	58	59564	2	1	2	1	0.07	Amine oxidase [flavin-containing] A OS=Mus musculus GN=Maoa PE=1 SV=3
148	>55	1	Sprot	GDB2_WHEAT	GDB2	58	37099	1	1	1	1	0.12	Gamma-gliadin OS=Triticum aestivum PE=3 SV=1
149	>55	1	Sprot	RBP2_MOUSE	RBP2	57	340907	2	2	2	2	0.03	E3 SUMO-protein ligase RanBP2 OS=Mus musculus GN=Ranbp2 PE=1 SV=2
150	>55	1	Sprot	IPO5_HUMAN	IPO5	57	123550	4	1	4	1	0.03	Importin-5 OS=Homo sapiens GN=IPO5 PE=1 SV=4
151	>55	1	Sprot	11S2_SESIN	11S2	57	51798	2	1	2	1	0.08	11S globulin seed storage protein 2 OS=Sesamum indicum PE=2 SV=1
152	>55	1	Sprot	4F2_MOUSE	4F2	56	58300	4	1	4	1	0.08	4F2 cell-surface antigen heavy chain OS=Mus musculus GN=Slc3a2 PE=1 SV=1
153	>55	1	Sprot	XPO2_PONAB	XPO2	56	110258	5	1	5	1	0.04	Exportin-2 OS=Pongo abelii GN=CSE1L PE=2 SV=1
154	>55	1	Sprot	PSMD2_BOVIN	PSMD2	56	100194	6	1	6	1	0.04	26S proteasome non-ATPase regulatory subunit 2 OS=Bos taurus GN=PSMD2 PE=1 SV=2
155	>55	1	Sprot	TCPH_BOVIN	TCPH	56	59405	2	1	2	1	0.07	T-complex protein 1 subunit eta OS=Bos taurus GN=CCT7 PE=1 SV=1
156	>55	1	Sprot	SFPQ_HUMAN	SFPQ	56	76102	4	1	4	1	0.06	Splicing factor, proline- and glutamine-rich OS=Homo sapiens GN=SFPQ PE=1 SV=2
157	>55	1	Sprot	ECM1_HUMAN	ECM1	55	60635	2	1	2	1	0.07	Extracellular matrix protein 1 OS=Homo sapiens GN=ECM1 PE=1 SV=2
158	>55	1	Sprot	ADT1_BOVIN	ADT1	55	32946	2	1	2	1	0.14	ADP/ATP translocase 1 OS=Bos taurus GN=SLC25A4 PE=1 SV=3
159	>55	1	Sprot	SND1_MOUSE	SND1	55	102025	3	1	3	1	0.04	Staphylococcal nuclease domain-containing protein 1 OS=Mus musculus GN=Snd1 PE=1 SV=1
160	>55	1	Sprot	PDLI5_HUMAN	PDLI5	54	63904	1	1	1	1	0.07	PDZ and LIM domain protein 5 OS=Homo sapiens GN=PDLIM5 PE=1 SV=5
161	>55	1	Sprot	RS6_AZOC5	RS6	53	16979	2	1	2	1	0.28	30S ribosomal protein S6 OS=Azorhizobium caulinodans (strain ATCC 43989 / DSM 5975 / JCM 20966 / NBRC 14845 / NCIMB 13405 / ORS 571) GN=rpsF PE=3 SV=1
162	>55	1	Sprot	PSAL_HUMAN	PSAL	53	53713	1	1	1	1	0.08	Puromycin-sensitive aminopeptidase-like protein OS=Homo sapiens GN=NPEPPSL1 PE=2 SV=3
163	>55	1	Sprot	HNRPQ_HUMAN	HNRPQ	53	69560	1	1	1	1	0.06	Heterogeneous nuclear ribonucleoprotein Q OS=Homo sapiens GN=SYNCRIP PE=1 SV=2
164	>55	1	Sprot	PT2K3_SOLTU	PT2K3	51	42439	4	1	4	1	0.1	Patatin-2-Kuras 3 OS=Solanum tuberosum GN=pat2-k3 PE=1 SV=1
165	>55	1	Sprot	DSC1_HUMAN	DSC1	51	99924	5	2	4	2	0.09	Desmocollin-1 OS=Homo sapiens GN=DSC1 PE=1 SV=2
166	>55	1	Sprot	CYTA_HUMAN	CYTA	51	11000	2	1	2	1	0.45	Cystatin-A OS=Homo sapiens GN=CSTA PE=1 SV=1
167	>55	1	Sprot	G3P_HUMAN	G3P	49	36030	4	1	4	1	0.12	Glyceraldehyde-3-phosphate dehydrogenase OS=Homo sapiens GN=GAPDH PE=1 SV=3
168	>55	1	Sprot	IGHG1_HUMAN	IGHG1	47	36083	3	1	3	1	0.12	Ig gamma-1 chain C region OS=Homo sapiens GN=IGHG1 PE=1 SV=1
169	>55	1	Sprot	PRDX1_HUMAN	PRDX1	46	22096	3	1	3	1	0.21	Peroxiredoxin-1 OS=Homo sapiens GN=PRDX1 PE=1 SV=1
170	>55	1	Sprot	MCM5_MOUSE	MCM5	45	82290	2	1	2	1	0.05	DNA replication licensing factor MCM5 OS=Mus musculus GN=Mcm5 PE=1 SV=1
171	>55	1	Sprot	SECA2_ALKMQ	SECA2	44	90835	2	1	2	1	0.05	Protein translocase subunit SecA 2 OS=Alkaliphilus metalliredigens (strain QYMF) GN=secA2 PE=3 SV=1
172	>55	1	Sprot	EFTU_PECAS	EFTU	43	43247	1	1	1	1	0.1	Elongation factor Tu OS=Pectobacterium atrosepticum (strain SCRI 1043 / ATCC BAA-672) GN=tuf1 PE=3 SV=1
173	>55	1	Sprot	IF4B_MOUSE	IF4B	42	68799	2	1	2	1	0.06	Eukaryotic translation initiation factor 4B OS=Mus musculus GN=Eif4b PE=1 SV=1
174	>55	1	Sprot	NONO_HUMAN	NONO	42	54197	2	1	1	1	0.08	Non-POU domain-containing octamer-binding protein OS=Homo sapiens GN=NONO PE=1 SV=4
175	>55	1	Sprot	SYEP_MOUSE	SYEP	42	169972	5	1	5	1	0.03	Bifunctional glutamate/proline--tRNA ligase OS=Mus musculus GN=Eprs PE=1 SV=4
176	>55	1	Sprot	RL3A_SCHPO	RL3A	40	43775	2	1	2	1	0.1	60S ribosomal protein L3-A OS=Schizosaccharomyces pombe (strain 972 / ATCC 24843) GN=rpl301 PE=1 SV=2
177	>55	1	Sprot	CO1A1_BOVIN	CO1A1	40	138854	2	2	2	2	0.06	Collagen alpha-1(I) chain OS=Bos taurus GN=COL1A1 PE=1 SV=3
178	>55	1	Sprot	MYG_EQUBU	MYG	40	17072	4	1	4	1	0.27	Myoglobin OS=Equus burchelli GN=MB PE=1 SV=2
179	>55	1	Sprot	KHDR1_HUMAN	KHDR1	39	48197	1	1	1	1	0.09	KH domain-containing, RNA-binding, signal transduction-associated protein 1 OS=Homo sapiens GN=KHDRBS1 PE=1 SV=1
180	>55	1	Sprot	CDSN_HUMAN	CDSN	38	51490	2	1	2	1	0.09	Corneodesmosin OS=Homo sapiens GN=CDSN PE=1 SV=3
181	>55	1	Sprot	SYG_HUMAN	SYG	38	83113	1	1	1	1	0.05	Glycine--tRNA ligase OS=Homo sapiens GN=GARS PE=1 SV=3
182	>55	1	Sprot	RECC_BUCAP	RECC	37	127549	2	1	2	1		RecBCD enzyme subunit RecC OS=Buchnera aphidicola subsp. Schizaphis graminum (strain Sg) GN=recC PE=3 SV=1
183	>55	1	Sprot	EWS_HUMAN	EWS	36	68436	1	1	1	1	0.06	RNA-binding protein EWS OS=Homo sapiens GN=EWSR1 PE=1 SV=1
1	Dark Band	1	Sprot	LYSC_PSEAB	LYSC	3768	48148	121	73	11	8	0.84	Lysyl endopeptidase OS=Pseudomonas aeruginosa (strain UCBPP-PA14) GN=prpL PE=1 SV=1
2	Dark Band	1	Sprot	KCRB_MOUSE	KCRB	840	42686	32	22	21	15	3.38	Creatine kinase B-type OS=Mus musculus GN=Ckb PE=1 SV=1
3	Dark Band	1	Sprot	ATPB_MOUSE	ATPB	825	56265	36	25	28	21	3.82	ATP synthase subunit beta, mitochondrial OS=Mus musculus GN=Atp5b PE=1 SV=2
3	Dark Band	2	Sprot	ATPB_OCHA4	ATPB	206	54632	8	6	6	5	0.47	ATP synthase subunit beta OS=Ochrobactrum anthropi (strain ATCC 49188 / DSM 6882 / JCM 21032 / NBRC 15819 / NCTC 12168) GN=atpD PE=3 SV=1
4	Dark Band	1	Sprot	ATPA_MOUSE	ATPA	779	59716	33	21	29	20	3.11	ATP synthase subunit alpha, mitochondrial OS=Mus musculus GN=Atp5a1 PE=1 SV=1
5	Dark Band	1	Sprot	ENOA_MOUSE	ENOA	632	47111	29	17	20	13	2.2	Alpha-enolase OS=Mus musculus GN=Eno1 PE=1 SV=3
6	Dark Band	1	Sprot	K2C1_HUMAN	K2C1	571	65999	20	14	19	13	1.3	Keratin, type II cytoskeletal 1 OS=Homo sapiens GN=KRT1 PE=1 SV=6
6	Dark Band	2	Sprot	K22E_HUMAN	K22E	256	65393	14	9	14	9	0.79	Keratin, type II cytoskeletal 2 epidermal OS=Homo sapiens GN=KRT2 PE=1 SV=2
6	Dark Band	3	Sprot	GFAP_DANRE	GFAP	89	51218	3	2	2	2	0.18	Glial fibrillary acidic protein OS=Danio rerio GN=gfap PE=1 SV=2
7	Dark Band	1	Sprot	TBB2B_BOVIN	TBB2B	569	49921	25	18	17	14	2.26	Tubulin beta-2B chain OS=Bos taurus GN=TUBB2B PE=1 SV=2
7	Dark Band	2	Sprot	TBB5_BOVIN	TBB5	567	49639	26	19	17	14	2.28	Tubulin beta-5 chain OS=Bos taurus GN=TUBB5 PE=2 SV=1
7	Dark Band	3	Sprot	TBB_PIG	TBB	512	49829	24	17	16	13	2	Tubulin beta chain OS=Sus scrofa PE=1 SV=1
7	Dark Band	4	Sprot	TBB_PSEAM	TBB	498	49744	21	16	14	12	1.76	Tubulin beta chain OS=Pseudopleuronectes americanus PE=2 SV=1
7	Dark Band	5	Sprot	TBB1_CAEBR	TBB1	246	49285	19	10	12	8	0.98	Tubulin beta-1 chain OS=Caenorhabditis briggsae GN=mec-7 PE=2 SV=1
8	Dark Band	1	Sprot	TBA1B_BOVIN	TBA1B	512	50120	24	15	16	11	1.52	Tubulin alpha-1B chain OS=Bos taurus PE=1 SV=2
8	Dark Band	2	Sprot	TBA3_HOMAM	TBA3	380	49975	18	12	12	8	0.96	Tubulin alpha-3 chain OS=Homarus americanus PE=2 SV=1
8	Dark Band	3	Sprot	TBA2_HOMAM	TBA2	157	50219	6	4	4	3	0.29	Tubulin alpha-2 chain OS=Homarus americanus PE=2 SV=1
9	Dark Band	1	Sprot	K1C10_HUMAN	K1C10	510	58792	26	16	19	14	1.73	Keratin, type I cytoskeletal 10 OS=Homo sapiens GN=KRT10 PE=1 SV=6
10	Dark Band	1	Sprot	IF4A1_BOVIN	IF4A1	463	46125	23	12	19	11	1.73	Eukaryotic initiation factor 4A-I OS=Bos taurus GN=EIF4A1 PE=2 SV=1
10	Dark Band	2	Sprot	I4A3A_XENLA	I4A3A	105	46950	3	3	2	2	0.2	Eukaryotic initiation factor 4A-III-A OS=Xenopus laevis GN=eif4a3-a PE=2 SV=1
11	Dark Band	1	Sprot	K1C9_HUMAN	K1C9	420	62027	8	6	8	6	0.5	Keratin, type I cytoskeletal 9 OS=Homo sapiens GN=KRT9 PE=1 SV=3
12	Dark Band	1	Sprot	ACTB_BOVIN	ACTB	384	41710	19	13	14	11	2.03	Actin, cytoplasmic 1 OS=Bos taurus GN=ACTB PE=1 SV=1
13	Dark Band	1	Sprot	VIME_MOUSE	VIME	381	53655	28	15	24	15	2.25	Vimentin OS=Mus musculus GN=Vim PE=1 SV=3
14	Dark Band	1	Sprot	IGH1M_MOUSE	IGH1M	333	43359	29	17	10	10	1.64	Ig gamma-1 chain C region, membrane-bound form OS=Mus musculus GN=Ighg1 PE=1 SV=2
15	Dark Band	1	Sprot	EF1A1_BOVIN	EF1A1	316	50109	28	13	18	9	1.13	Elongation factor 1-alpha 1 OS=Bos taurus GN=EEF1A1 PE=1 SV=1
16	Dark Band	1	Sprot	SCOT1_MOUSE	SCOT1	284	55953	5	4	4	3	0.25	Succinyl-CoA:3-ketoacid coenzyme A transferase 1, mitochondrial OS=Mus musculus GN=Oxct1 PE=1 SV=1
17	Dark Band	1	Sprot	IGG2B_MOUSE	IGG2B	274	44231	23	12	10	7	1.14	Ig gamma-2B chain C region OS=Mus musculus GN=Igh-3 PE=1 SV=3
17	Dark Band	2	Sprot	GCAA_MOUSE	GCAA	272	36366	12	7	8	5	0.78	Ig gamma-2A chain C region, A allele OS=Mus musculus GN=Ighg PE=1 SV=1
18	Dark Band	1	Sprot	G6PI_MOUSE	G6PI	260	62727	13	7	13	7	0.6	Glucose-6-phosphate isomerase OS=Mus musculus GN=Gpi PE=1 SV=4
19	Dark Band	1	Sprot	HMCS1_MOUSE	HMCS1	258	57532	12	8	10	7	0.67	Hydroxymethylglutaryl-CoA synthase, cytoplasmic OS=Mus musculus GN=Hmgcs1 PE=1 SV=1
20	Dark Band	1	Sprot	TRYP_PIG	TRYP	255	24394	15	10	4	4	0.98	Trypsin OS=Sus scrofa PE=1 SV=1
21	Dark Band	1	Sprot	PDIA6_MOUSE	PDIA6	226	48070	6	6	6	6	0.69	Protein disulfide-isomerase A6 OS=Mus musculus GN=Pdia6 PE=1 SV=3
22	Dark Band	1	Sprot	NPTX1_MOUSE	NPTX1	224	47088	18	8	14	6	0.71	Neuronal pentraxin-1 OS=Mus musculus GN=Nptx1 PE=1 SV=1
23	Dark Band	1	Sprot	GDIB_MOUSE	GDIB	217	50505	11	5	11	5	0.52	Rab GDP dissociation inhibitor beta OS=Mus musculus GN=Gdi2 PE=1 SV=1
24	Dark Band	1	Sprot	SERPH_MOUSE	SERPH	203	46504	11	5	10	4	0.44	Serpin H1 OS=Mus musculus GN=Serpinh1 PE=1 SV=3
25	Dark Band	1	Sprot	CAP1_MOUSE	CAP1	192	51532	5	2	4	2	0.18	Adenylyl cyclase-associated protein 1 OS=Mus musculus GN=Cap1 PE=1 SV=4
26	Dark Band	1	Sprot	ECHB_MOUSE	ECHB	183	51353	8	6	8	6	0.64	Trifunctional enzyme subunit beta, mitochondrial OS=Mus musculus GN=Hadhb PE=1 SV=1
27	Dark Band	1	Sprot	IDHC_MOUSE	IDHC	167	46644	11	6	10	6	0.72	Isocitrate dehydrogenase [NADP] cytoplasmic OS=Mus musculus GN=Idh1 PE=1 SV=2
28	Dark Band	1	Sprot	YBOX1_BOVIN	YBOX1	164	35903	3	2	3	2	0.26	Nuclease-sensitive element-binding protein 1 OS=Bos taurus GN=YBX1 PE=2 SV=3
29	Dark Band	1	Sprot	6PGD_MOUSE	6PGD	164	53213	8	4	8	4	0.37	6-phosphogluconate dehydrogenase, decarboxylating OS=Mus musculus GN=Pgd PE=1 SV=3
30	Dark Band	1	Sprot	CISY_MOUSE	CISY	163	51703	14	7	12	6	0.63	Citrate synthase, mitochondrial OS=Mus musculus GN=Cs PE=1 SV=1
31	Dark Band	1	Sprot	REF_HEVBR	REF	161	14713	4	3	3	2	0.75	Rubber elongation factor protein OS=Hevea brasiliensis PE=1 SV=2
32	Dark Band	1	Sprot	SERA_MOUSE	SERA	160	56549	7	5	7	5	0.45	D-3-phosphoglycerate dehydrogenase OS=Mus musculus GN=Phgdh PE=1 SV=3
33	Dark Band	1	Sprot	OST48_MOUSE	OST48	159	48997	6	3	6	3	0.29	Dolichyl-diphosphooligosaccharide--protein glycosyltransferase 48 kDa subunit OS=Mus musculus GN=Ddost PE=1 SV=2
34	Dark Band	1	Sprot	PTBP1_RAT	PTBP1	158	59317	3	2	3	2	0.15	Polypyrimidine tract-binding protein 1 OS=Rattus norvegicus GN=Ptbp1 PE=1 SV=1
35	Dark Band	1	Sprot	EAA1_BOVIN	EAA1	157	59553	3	3	3	3	0.24	Excitatory amino acid transporter 1 OS=Bos taurus GN=SLC1A3 PE=2 SV=1
36	Dark Band	1	Sprot	LAC1_MOUSE	LAC1	156	11568	5	2	3	2	1.04	Ig lambda-1 chain C region OS=Mus musculus PE=1 SV=1
37	Dark Band	1	Sprot	TCPB_MOUSE	TCPB	155	57441	13	5	13	5	0.44	T-complex protein 1 subunit beta OS=Mus musculus GN=Cct2 PE=1 SV=4
38	Dark Band	1	Sprot	DX39B_BOVIN	DX39B	148	48933	9	5	7	5	0.54	Spliceosome RNA helicase DDX39B OS=Bos taurus GN=DDX39B PE=2 SV=1
39	Dark Band	1	Sprot	CASB_BOVIN	CASB	145	25091	3	2	2	1	0.18	Beta-casein OS=Bos taurus GN=CSN2 PE=1 SV=2
40	Dark Band	1	Sprot	FSCN1_MOUSE	FSCN1	145	54474	12	5	10	5	0.47	Fascin OS=Mus musculus GN=Fscn1 PE=1 SV=4
41	Dark Band	1	Sprot	TADBP_MOUSE	TADBP	144	44519	6	3	5	3	0.33	TAR DNA-binding protein 43 OS=Mus musculus GN=Tardbp PE=1 SV=1
42	Dark Band	1	Sprot	EIF3F_HUMAN	EIF3F	144	37540	2	1	2	1	0.12	Eukaryotic translation initiation factor 3 subunit F OS=Homo sapiens GN=EIF3F PE=1 SV=1
43	Dark Band	1	Sprot	CASA1_BOVIN	CASA1	133	24513	8	4	7	4	0.98	Alpha-S1-casein OS=Bos taurus GN=CSN1S1 PE=1 SV=2
44	Dark Band	1	Sprot	IDHP_MOUSE	IDHP	131	50874	8	4	8	4	0.39	Isocitrate dehydrogenase [NADP], mitochondrial OS=Mus musculus GN=Idh2 PE=1 SV=3
45	Dark Band	1	Sprot	NEUM_MOUSE	NEUM	126	23618	7	3	7	3	0.7	Neuromodulin OS=Mus musculus GN=Gap43 PE=1 SV=1
46	Dark Band	1	Sprot	ACTY_MOUSE	ACTY	126	42255	2	2	2	2	0.22	Beta-centractin OS=Mus musculus GN=Actr1b PE=1 SV=1
47	Dark Band	1	Sprot	FUMH_MOUSE	FUMH	122	54322	7	3	7	3	0.26	Fumarate hydratase, mitochondrial OS=Mus musculus GN=Fh PE=1 SV=3
48	Dark Band	1	Sprot	SPG1_STRSG	SPG1	122	47538	2	2	2	2	0.19	Immunoglobulin G-binding protein G OS=Streptococcus sp. group G GN=spg PE=1 SV=1
49	Dark Band	1	Sprot	HNRH1_HUMAN	HNRH1	122	49198	8	4	6	3	0.29	Heterogeneous nuclear ribonucleoprotein H OS=Homo sapiens GN=HNRNPH1 PE=1 SV=4
49	Dark Band	2	Sprot	HNRPF_HUMAN	HNRPF	69	45643	4	2	3	2	0.2	Heterogeneous nuclear ribonucleoprotein F OS=Homo sapiens GN=HNRNPF PE=1 SV=3
50	Dark Band	1	Sprot	PA2G4_HUMAN	PA2G4	116	43759	5	3	5	3	0.33	Proliferation-associated protein 2G4 OS=Homo sapiens GN=PA2G4 PE=1 SV=3
51	Dark Band	1	Sprot	HVM56_MOUSE	HVM56	115	10654	5	2	4	2	1.16	Ig heavy chain V region 914 OS=Mus musculus PE=1 SV=1
52	Dark Band	1	Sprot	OLA1_BOVIN	OLA1	114	44715	3	1	3	1	0.1	Obg-like ATPase 1 OS=Bos taurus GN=OLA1 PE=2 SV=1
53	Dark Band	1	Sprot	A1AT2_MOUSE	A1AT2	112	45946	6	1	5	1	0.1	Alpha-1-antitrypsin 1-2 OS=Mus musculus GN=Serpina1b PE=1 SV=2
54	Dark Band	1	Sprot	HVM32_MOUSE	HVM32	110	12802	4	3	4	3	1.63	Ig heavy chain V-III region J606 OS=Mus musculus PE=1 SV=1
55	Dark Band	1	Sprot	EF1G_MOUSE	EF1G	109	50029	9	4	8	3	0.29	Elongation factor 1-gamma OS=Mus musculus GN=Eef1g PE=1 SV=3
56	Dark Band	1	Sprot	2ABA_DROME	2ABA	109	56931	1	1	1	1	0.08	Protein phosphatase PP2A 55 kDa regulatory subunit OS=Drosophila melanogaster GN=tws PE=2 SV=1
57	Dark Band	1	Sprot	A1AT4_MOUSE	A1AT4	108	45969	7	1	5	1	0.1	Alpha-1-antitrypsin 1-4 OS=Mus musculus GN=Serpina1d PE=1 SV=1
58	Dark Band	1	Sprot	HVM17_MOUSE	HVM17	107	12967	2	1	2	1	0.37	Ig heavy chain V region MOPC 47A OS=Mus musculus PE=1 SV=1
59	Dark Band	1	Sprot	TRY1_HUMAN	TRY1	100	26541	8	4	1	1	0.17	Trypsin-1 OS=Homo sapiens GN=PRSS1 PE=1 SV=1
60	Dark Band	1	Sprot	ATX10_MOUSE	ATX10	100	53673	1	1	1	1	0.08	Ataxin-10 OS=Mus musculus GN=Atxn10 PE=1 SV=2
61	Dark Band	1	Sprot	DLDH_MOUSE	DLDH	98	54238	3	3	3	3	0.26	Dihydrolipoyl dehydrogenase, mitochondrial OS=Mus musculus GN=Dld PE=1 SV=2
62	Dark Band	1	Sprot	HVM54_MOUSE	HVM54	98	12863	3	1	3	1	0.38	Ig heavy chain V region 5-84 OS=Mus musculus PE=1 SV=1
63	Dark Band	1	Sprot	HYEP_MOUSE	HYEP	98	52543	19	6	15	6	0.62	Epoxide hydrolase 1 OS=Mus musculus GN=Ephx1 PE=1 SV=2
64	Dark Band	1	Sprot	RBBP4_BOVIN	RBBP4	94	47626	2	2	2	2	0.19	Histone-binding protein RBBP4 OS=Bos taurus GN=RBBP4 PE=1 SV=3
65	Dark Band	1	Sprot	ROA1_BOVIN	ROA1	94	34175	1	1	1	1	0.13	Heterogeneous nuclear ribonucleoprotein A1 OS=Bos taurus GN=HNRNPA1 PE=1 SV=2
66	Dark Band	1	Sprot	HVM51_MOUSE	HVM51	93	12926	3	1	2	1	0.38	Ig heavy chain V region AC38 205.12 OS=Mus musculus PE=1 SV=1
67	Dark Band	1	Sprot	PRS7_BOVIN	PRS7	93	48603	2	1	2	1	0.09	26S protease regulatory subunit 7 OS=Bos taurus GN=PSMC2 PE=2 SV=3
68	Dark Band	1	Sprot	QCR2_MOUSE	QCR2	93	48205	1	1	1	1	0.09	Cytochrome b-c1 complex subunit 2, mitochondrial OS=Mus musculus GN=Uqcrc2 PE=1 SV=1
69	Dark Band	1	Sprot	HVM36_MOUSE	HVM36	90	12903	3	1	3	1	0.38	Ig heavy chain V region 441 OS=Mus musculus PE=4 SV=1
70	Dark Band	1	Sprot	KAP0_MOUSE	KAP0	88	43158	2	1	2	1	0.1	cAMP-dependent protein kinase type I-alpha regulatory subunit OS=Mus musculus GN=Prkar1a PE=1 SV=3
71	Dark Band	1	Sprot	HVM01_MOUSE	HVM01	88	13127	1	1	1	1	0.37	Ig heavy chain V region MPC 11 OS=Mus musculus PE=4 SV=1
72	Dark Band	1	Sprot	DHE3_MOUSE	DHE3	85	61298	16	5	15	5	0.41	Glutamate dehydrogenase 1, mitochondrial OS=Mus musculus GN=Glud1 PE=1 SV=1
73	Dark Band	1	Sprot	TRXR1_MOUSE	TRXR1	85	67042	4	2	4	2	0.13	Thioredoxin reductase 1, cytoplasmic OS=Mus musculus GN=Txnrd1 PE=1 SV=3
74	Dark Band	1	Sprot	CALU_MESAU	CALU	85	37021	5	3	3	3	0.4	Calumenin OS=Mesocricetus auratus GN=CALU PE=2 SV=1
75	Dark Band	1	Sprot	IMDH2_BOVIN	IMDH2	84	55728	3	1	3	1	0.08	Inosine-5'-monophosphate dehydrogenase 2 OS=Bos taurus GN=IMPDH2 PE=2 SV=1
76	Dark Band	1	Sprot	ODO2_MOUSE	ODO2	80	48963	4	2	4	2	0.19	Dihydrolipoyllysine-residue succinyltransferase component of 2-oxoglutarate dehydrogenase complex, mitochondrial OS=Mus musculus GN=Dlst PE=1 SV=1
77	Dark Band	1	Sprot	PSMD4_MOUSE	PSMD4	79	40678	4	2	3	1	0.11	26S proteasome non-ATPase regulatory subunit 4 OS=Mus musculus GN=Psmd4 PE=1 SV=1
78	Dark Band	1	Sprot	CH60_BOVIN	CH60	78	61069	2	1	2	1	0.07	60 kDa heat shock protein, mitochondrial OS=Bos taurus GN=HSPD1 PE=1 SV=2
79	Dark Band	1	Sprot	UBIQ_CAMDR	UBIQ	75	8560	2	1	2	1	0.61	Ubiquitin OS=Camelus dromedarius PE=3 SV=2
80	Dark Band	1	Sprot	METK2_HUMAN	METK2	75	43633	1	1	1	1	0.1	S-adenosylmethionine synthase isoform type-2 OS=Homo sapiens GN=MAT2A PE=1 SV=1
81	Dark Band	1	Sprot	PGK1_CRIGR	PGK1	73	44534	5	1	4	1	0.1	Phosphoglycerate kinase 1 OS=Cricetulus griseus GN=PGK1 PE=2 SV=2
82	Dark Band	1	Sprot	ARP3_MOUSE	ARP3	73	47327	2	1	2	1	0.09	Actin-related protein 3 OS=Mus musculus GN=Actr3 PE=1 SV=3
83	Dark Band	1	Sprot	AMPL_BOVIN	AMPL	72	56254	1	1	1	1	0.08	Cytosol aminopeptidase OS=Bos taurus GN=LAP3 PE=1 SV=3
84	Dark Band	1	Sprot	RIR2_MESAU	RIR2	71	44454	1	1	1	1	0.1	Ribonucleoside-diphosphate reductase subunit M2 OS=Mesocricetus auratus GN=RRM2 PE=2 SV=1
85	Dark Band	1	Sprot	SEPT7_BOVIN	2017-09-07	71	50648	7	4	6	4	0.4	Septin-7 OS=Bos taurus GN=SEPT7 PE=2 SV=2
86	Dark Band	1	Sprot	HVM43_MOUSE	HVM43	69	15749	2	1	2	1	0.3	Ig heavy chain V region MOPC 141 OS=Mus musculus PE=4 SV=1
87	Dark Band	1	Sprot	PRS8_BOVIN	PRS8	69	45597	2	1	2	1	0.1	26S protease regulatory subunit 8 OS=Bos taurus GN=PSMC5 PE=2 SV=1
88	Dark Band	1	Sprot	LAP2B_MOUSE	LAP2B	67	50342	2	1	2	1	0.09	Lamina-associated polypeptide 2, isoforms beta/delta/epsilon/gamma OS=Mus musculus GN=Tmpo PE=1 SV=4
89	Dark Band	1	Sprot	F10A1_HUMAN	F10A1	66	41305	3	1	3	1	0.11	Hsc70-interacting protein OS=Homo sapiens GN=ST13 PE=1 SV=2
90	Dark Band	1	Sprot	MFGM_BOVIN	MFGM	65	47380	1	1	1	1	0.09	Lactadherin OS=Bos taurus GN=MFGE8 PE=1 SV=2
91	Dark Band	1	Sprot	RL3_HUMAN	RL3	64	46080	4	2	4	2	0.2	60S ribosomal protein L3 OS=Homo sapiens GN=RPL3 PE=1 SV=2
92	Dark Band	1	Sprot	PRS6A_MOUSE	PRS6A	63	49518	3	1	3	1	0.09	26S protease regulatory subunit 6A OS=Mus musculus GN=Psmc3 PE=1 SV=2
93	Dark Band	1	Sprot	CALR_CRIGR	CALR	63	48213	5	1	4	1	0.09	Calreticulin OS=Cricetulus griseus GN=CALR PE=1 SV=1
94	Dark Band	1	Sprot	HVM53_MOUSE	HVM53	63	12858	3	1	3	1	0.38	Ig heavy chain V region RF OS=Mus musculus PE=1 SV=1
95	Dark Band	1	Sprot	BASP1_MOUSE	BASP1	62	22074	3	3	2	2	0.46	Brain acid soluble protein 1 OS=Mus musculus GN=Basp1 PE=1 SV=3
96	Dark Band	1	Sprot	PRS6B_BOVIN	PRS6B	61	47337	6	2	6	2	0.19	26S protease regulatory subunit 6B OS=Bos taurus GN=PSMC4 PE=2 SV=1
97	Dark Band	1	Sprot	S10A7_HORSE	S10A7	60	11325	1	1	1	1	0.44	Protein S100-A7 OS=Equus caballus GN=s100A7 PE=3 SV=1
98	Dark Band	1	Sprot	AUSL_EMENI	AUSL	60	21726	2	1	1	1		Terpene cyclase ausL OS=Emericella nidulans (strain FGSC A4 / ATCC 38163 / CBS 112.46 / NRRL 194 / M139) GN=ausL PE=3 SV=1
99	Dark Band	1	Sprot	SAHH_MOUSE	SAHH	60	47657	2	1	2	1	0.09	Adenosylhomocysteinase OS=Mus musculus GN=Ahcy PE=1 SV=3
100	Dark Band	1	Sprot	NUDC_MOUSE	NUDC	59	38334	4	1	4	1	0.12	Nuclear migration protein nudC OS=Mus musculus GN=Nudc PE=1 SV=1
101	Dark Band	1	Sprot	QCR1_MOUSE	QCR1	59	52818	3	2	3	2	0.17	Cytochrome b-c1 complex subunit 1, mitochondrial OS=Mus musculus GN=Uqcrc1 PE=1 SV=2
102	Dark Band	1	Sprot	NPTXR_HUMAN	NPTXR	59	52813	1	1	1	1	0.08	Neuronal pentraxin receptor OS=Homo sapiens GN=NPTXR PE=3 SV=2
103	Dark Band	1	Sprot	GATM_BOVIN	GATM	59	48326	3	1	3	1	0.09	Glycine amidinotransferase, mitochondrial OS=Bos taurus GN=GATM PE=2 SV=1
104	Dark Band	1	Sprot	EFTU_PECAS	EFTU	58	43247	2	1	2	1	0.1	Elongation factor Tu OS=Pectobacterium atrosepticum (strain SCRI 1043 / ATCC BAA-672) GN=tuf1 PE=3 SV=1
105	Dark Band	1	Sprot	GLYM_BOVIN	GLYM	58	55570	5	1	5	1	0.08	Serine hydroxymethyltransferase, mitochondrial OS=Bos taurus GN=SHMT2 PE=2 SV=1
106	Dark Band	1	Sprot	LV1A_MOUSE	LV1A	58	12214	1	1	1	1	0.4	Ig lambda-1 chain V region OS=Mus musculus PE=1 SV=2
107	Dark Band	1	Sprot	LACB_BOVIN	LACB	57	19870	6	1	4	1	0.23	Beta-lactoglobulin OS=Bos taurus GN=LGB PE=1 SV=3
108	Dark Band	1	Sprot	ADRM1_MOUSE	ADRM1	57	42034	2	1	2	1	0.11	Proteasomal ubiquitin receptor ADRM1 OS=Mus musculus GN=Adrm1 PE=1 SV=2
109	Dark Band	1	Sprot	SYDC_BOVIN	SYDC	57	57000	4	1	4	1	0.08	Aspartate--tRNA ligase, cytoplasmic OS=Bos taurus GN=DARS PE=2 SV=1
110	Dark Band	1	Sprot	ODPA_BOVIN	ODPA	57	43360	2	1	2	1	0.1	Pyruvate dehydrogenase E1 component subunit alpha, somatic form, mitochondrial OS=Bos taurus GN=PDHA1 PE=2 SV=1
111	Dark Band	1	Sprot	PDIA3_RAT	PDIA3	55	56588	5	1	5	1	0.08	Protein disulfide-isomerase A3 OS=Rattus norvegicus GN=Pdia3 PE=1 SV=2
112	Dark Band	1	Sprot	TBA1_GOSHI	TBA1	55	49706	8	1	6	1	0.09	Tubulin alpha-1 chain OS=Gossypium hirsutum PE=2 SV=1
113	Dark Band	1	Sprot	HVM02_MOUSE	HVM02	55	15504	1	1	1	1	0.31	Ig heavy chain V region 93G7 OS=Mus musculus PE=2 SV=1
114	Dark Band	1	Sprot	MYG_EQUBU	MYG	54	17072	2	1	2	1	0.27	Myoglobin OS=Equus burchelli GN=MB PE=1 SV=2
115	Dark Band	1	Sprot	RL8_BOVIN	RL8	53	28007	1	1	1	1	0.16	60S ribosomal protein L8 OS=Bos taurus GN=RPL8 PE=2 SV=3
116	Dark Band	1	Sprot	BZW1_HUMAN	BZW1	52	48013	3	1	3	1	0.09	Basic leucine zipper and W2 domain-containing protein 1 OS=Homo sapiens GN=BZW1 PE=1 SV=1
117	Dark Band	1	Sprot	ADH1_YEAST	ADH1	52	36826	1	1	1	1	0.12	Alcohol dehydrogenase 1 OS=Saccharomyces cerevisiae (strain ATCC 204508 / S288c) GN=ADH1 PE=1 SV=5
118	Dark Band	1	Sprot	NUBP1_DROER	NUBP1	51	32952	1	1	1	1		Cytosolic Fe-S cluster assembly factor NUBP1 homolog OS=Drosophila erecta GN=GG22765 PE=3 SV=1
119	Dark Band	1	Sprot	PCYOX_MOUSE	PCYOX	51	56459	1	1	1	1	0.08	Prenylcysteine oxidase OS=Mus musculus GN=Pcyox1 PE=1 SV=1
120	Dark Band	1	Sprot	RL4_MOUSE	RL4	50	47124	2	1	2	1	0.09	60S ribosomal protein L4 OS=Mus musculus GN=Rpl4 PE=1 SV=3
121	Dark Band	1	Sprot	SECA2_ALKMQ	SECA2	50	90835	1	1	1	1		Protein translocase subunit SecA 2 OS=Alkaliphilus metalliredigens (strain QYMF) GN=secA2 PE=3 SV=1
122	Dark Band	1	Sprot	PUR6_MOUSE	PUR6	49	46976	4	1	4	1	0.09	Multifunctional protein ADE2 OS=Mus musculus GN=Paics PE=1 SV=4
123	Dark Band	1	Sprot	KAP2_BOVIN	KAP2	48	45066	1	1	1	1	0.1	cAMP-dependent protein kinase type II-alpha regulatory subunit OS=Bos taurus GN=PRKAR2A PE=1 SV=2
124	Dark Band	1	Sprot	KCC2B_RAT	KCC2B	46	60364	6	1	6	1	0.07	Calcium/calmodulin-dependent protein kinase type II subunit beta OS=Rattus norvegicus GN=Camk2b PE=1 SV=1
125	Dark Band	1	Sprot	RTCB_MONBE	RTCB	44	54263	2	1	2	1	0.08	tRNA-splicing ligase RtcB homolog OS=Monosiga brevicollis GN=24995 PE=3 SV=1
126	Dark Band	1	Sprot	RBMX_HUMAN	RBMX	42	42306	1	1	1	1	0.1	RNA-binding motif protein, X chromosome OS=Homo sapiens GN=RBMX PE=1 SV=3
127	Dark Band	1	Sprot	IF2G_BOVIN	IF2G	40	51033	2	1	2	1	0.09	Eukaryotic translation initiation factor 2 subunit 3 OS=Bos taurus GN=EIF2S3 PE=2 SV=1
128	Dark Band	1	Sprot	FKBP4_MOUSE	FKBP4	39	51540	7	1	7	1	0.09	Peptidyl-prolyl cis-trans isomerase FKBP4 OS=Mus musculus GN=Fkbp4 PE=1 SV=5
129	Dark Band	1	Sprot	EFTU_MOUSE	EFTU	37	49477	10	2	9	1	0.09	Elongation factor Tu, mitochondrial OS=Mus musculus GN=Tufm PE=1 SV=1
130	Dark Band	1	Sprot	ATPA_NEUCR	ATPA	33	59485	9	1	8	1	0.07	ATP synthase subunit alpha, mitochondrial OS=Neurospora crassa (strain ATCC 24698 / 74-OR23-1A / CBS 708.71 / DSM 1257 / FGSC 987) GN=atp-1 PE=3 SV=1
1	Dark Band to Light Band	1	Sprot	LYSC_PSEAB	LYSC	3891	48148	125	88	15	12	1.62	Lysyl endopeptidase OS=Pseudomonas aeruginosa (strain UCBPP-PA14) GN=prpL PE=1 SV=1
2	Dark Band to Light Band	1	Sprot	ACTB_ORYLA	ACTB	762	41712	40	25	21	16	4.02	Actin, cytoplasmic 1 OS=Oryzias latipes GN=actb PE=2 SV=2
2	Dark Band to Light Band	2	Sprot	ACTG_PENCH	ACTG	429	41730	28	15	14	10	1.74	Actin, gamma OS=Penicillium chrysogenum GN=ACT PE=3 SV=1
2	Dark Band to Light Band	3	Sprot	ACT1_PNECA	ACT1	355	41877	16	10	9	7	1.02	Actin-1 OS=Pneumocystis carinii PE=2 SV=1
2	Dark Band to Light Band	4	Sprot	ACT3_DIPDE	ACT3	327	41885	19	11	12	9	1.47	Actin-3 OS=Diphyllobothrium dendriticum GN=ACT3 PE=2 SV=1
2	Dark Band to Light Band	5	Sprot	ACT3_ARTSX	ACT3	300	36867	25	13	13	9	1.79	Actin, clone 302 (Fragment) OS=Artemia sp. PE=2 SV=1
2	Dark Band to Light Band	6	Sprot	ACT17_DICDI	ACT17	188	41545	14	6	9	5	0.66	Actin-17 OS=Dictyostelium discoideum GN=act17 PE=3 SV=1
2	Dark Band to Light Band	7	Sprot	CDK1_BOVIN	CDK1	166	34004	10	7	8	6	1.1	Cyclin-dependent kinase 1 OS=Bos taurus GN=CDK1 PE=2 SV=2
2	Dark Band to Light Band	8	Sprot	ACT1_NAEPR	ACT1	66	41541	6	3	5	3	0.36	Actin-1 OS=Naegleria pringsheimi GN=ACT1 PE=3 SV=1
2	Dark Band to Light Band	9	Sprot	CDK4_MOUSE	CDK4	53	33729	4	3	4	3	0.45	Cyclin-dependent kinase 4 OS=Mus musculus GN=Cdk4 PE=1 SV=1
3	Dark Band to Light Band	1	Sprot	KCRB_MOUSE	KCRB	741	42686	34	24	24	19	5.5	Creatine kinase B-type OS=Mus musculus GN=Ckb PE=1 SV=1
4	Dark Band to Light Band	1	Sprot	K1C10_HUMAN	K1C10	714	58792	29	17	21	16	2.15	Keratin, type I cytoskeletal 10 OS=Homo sapiens GN=KRT10 PE=1 SV=6
4	Dark Band to Light Band	2	Sprot	K1C14_HUMAN	K1C14	114	51529	10	3	7	3	0.28	Keratin, type I cytoskeletal 14 OS=Homo sapiens GN=KRT14 PE=1 SV=4
5	Dark Band to Light Band	1	Sprot	K2C1_HUMAN	K2C1	693	65999	32	23	29	21	2.83	Keratin, type II cytoskeletal 1 OS=Homo sapiens GN=KRT1 PE=1 SV=6
5	Dark Band to Light Band	2	Sprot	K22E_HUMAN	K22E	409	65393	24	15	22	14	1.47	Keratin, type II cytoskeletal 2 epidermal OS=Homo sapiens GN=KRT2 PE=1 SV=2
5	Dark Band to Light Band	3	Sprot	K2C5_HUMAN	K2C5	144	62340	10	4	9	4	0.31	Keratin, type II cytoskeletal 5 OS=Homo sapiens GN=KRT5 PE=1 SV=3
6	Dark Band to Light Band	1	Sprot	K1C9_HUMAN	K1C9	586	62027	13	11	12	10	0.97	Keratin, type I cytoskeletal 9 OS=Homo sapiens GN=KRT9 PE=1 SV=3
7	Dark Band to Light Band	1	Sprot	G3P_MOUSE	G3P	514	35787	24	14	16	12	3.1	Glyceraldehyde-3-phosphate dehydrogenase OS=Mus musculus GN=Gapdh PE=1 SV=2
7	Dark Band to Light Band	2	Sprot	G3P_CHICK	G3P	327	35681	12	8	8	6	1.03	Glyceraldehyde-3-phosphate dehydrogenase OS=Gallus gallus GN=GAPDH PE=2 SV=3
8	Dark Band to Light Band	1	Sprot	ROA2_HUMAN	ROA2	498	37407	22	12	14	10	2.08	Heterogeneous nuclear ribonucleoproteins A2/B1 OS=Homo sapiens GN=HNRNPA2B1 PE=1 SV=2
8	Dark Band to Light Band	2	Sprot	ROA1_BOVIN	ROA1	408	34175	18	8	12	8	1.67	Heterogeneous nuclear ribonucleoprotein A1 OS=Bos taurus GN=HNRNPA1 PE=1 SV=2
9	Dark Band to Light Band	1	Sprot	VDAC1_MOUSE	VDAC1	495	32331	15	11	12	10	2.67	Voltage-dependent anion-selective channel protein 1 OS=Mus musculus GN=Vdac1 PE=1 SV=3
9	Dark Band to Light Band	2	Sprot	VDAC2_BOVIN	VDAC2	305	31600	10	9	7	6	1.22	Voltage-dependent anion-selective channel protein 2 OS=Bos taurus GN=VDAC2 PE=2 SV=2
9	Dark Band to Light Band	3	Sprot	VDAC2_MOUSE	VDAC2	271	31713	10	8	8	6	1.21	Voltage-dependent anion-selective channel protein 2 OS=Mus musculus GN=Vdac2 PE=1 SV=2
9	Dark Band to Light Band	4	Sprot	VDAC3_BOVIN	VDAC3	233	30719	9	6	7	5	0.98	Voltage-dependent anion-selective channel protein 3 OS=Bos taurus GN=VDAC3 PE=2 SV=1
9	Dark Band to Light Band	5	Sprot	VDAC2_XENLA	VDAC2	154	30052	7	6	5	5	1.01	Voltage-dependent anion-selective channel protein 2 OS=Xenopus laevis GN=vdac2 PE=1 SV=1
10	Dark Band to Light Band	1	Sprot	PGK1_CRIGR	PGK1	475	44534	27	16	19	13	2.42	Phosphoglycerate kinase 1 OS=Cricetulus griseus GN=PGK1 PE=2 SV=2
10	Dark Band to Light Band	2	Sprot	PGK1_HORSE	PGK1	373	44574	20	13	14	10	1.57	Phosphoglycerate kinase 1 OS=Equus caballus GN=PGK1 PE=1 SV=2
11	Dark Band to Light Band	1	Sprot	MDHM_MOUSE	MDHM	459	35589	14	9	13	9	1.89	Malate dehydrogenase, mitochondrial OS=Mus musculus GN=Mdh2 PE=1 SV=3
12	Dark Band to Light Band	1	Sprot	ALDOC_MOUSE	ALDOC	451	39370	16	9	15	9	1.61	Fructose-bisphosphate aldolase C OS=Mus musculus GN=Aldoc PE=1 SV=4
12	Dark Band to Light Band	2	Sprot	ALDOC_HUMAN	ALDOC	402	39431	13	7	11	6	0.9	Fructose-bisphosphate aldolase C OS=Homo sapiens GN=ALDOC PE=1 SV=2
13	Dark Band to Light Band	1	Sprot	QCR2_MOUSE	QCR2	446	48205	18	14	15	12	1.86	Cytochrome b-c1 complex subunit 2, mitochondrial OS=Mus musculus GN=Uqcrc2 PE=1 SV=1
14	Dark Band to Light Band	1	Sprot	ADT2_BOVIN	ADT2	354	32934	22	9	16	7	1.44	ADP/ATP translocase 2 OS=Bos taurus GN=SLC25A5 PE=2 SV=3
14	Dark Band to Light Band	2	Sprot	ADT1_MOUSE	ADT1	305	32883	19	10	14	8	1.78	ADP/ATP translocase 1 OS=Mus musculus GN=Slc25a4 PE=1 SV=4
14	Dark Band to Light Band	3	Sprot	ADT3_HUMAN	ADT3	248	32845	19	8	14	6	1.15	ADP/ATP translocase 3 OS=Homo sapiens GN=SLC25A6 PE=1 SV=4
15	Dark Band to Light Band	1	Sprot	1433E_BOVIN	1433E	357	29155	20	11	15	10	3.2	14-3-3 protein epsilon OS=Bos taurus GN=YWHAE PE=2 SV=1
15	Dark Band to Light Band	2	Sprot	1433Z_BOVIN	1433Z	357	27728	16	8	14	8	2.34	14-3-3 protein zeta/delta OS=Bos taurus GN=YWHAZ PE=1 SV=1
15	Dark Band to Light Band	3	Sprot	1433T_CHICK	1433T	329	27765	14	9	13	8	1.88	14-3-3 protein theta OS=Gallus gallus GN=YWHAQ PE=1 SV=1
15	Dark Band to Light Band	4	Sprot	1433B_MOUSE	1433B	306	28069	15	10	13	9	2.83	14-3-3 protein beta/alpha OS=Mus musculus GN=Ywhab PE=1 SV=3
15	Dark Band to Light Band	5	Sprot	1433G_BOVIN	1433G	163	28235	14	7	11	6	1.44	14-3-3 protein gamma OS=Bos taurus GN=YWHAG PE=1 SV=2
15	Dark Band to Light Band	6	Sprot	1433F_BOVIN	1433F	141	28194	13	6	10	6	1.44	14-3-3 protein eta OS=Bos taurus GN=YWHAH PE=1 SV=2
15	Dark Band to Light Band	7	Sprot	143BA_DANRE	143BA	106	27630	11	6	8	4	0.83	14-3-3 protein beta/alpha-A OS=Danio rerio GN=ywhaba PE=2 SV=2
16	Dark Band to Light Band	1	Sprot	THIL_MOUSE	THIL	353	44787	19	9	16	8	1.12	Acetyl-CoA acetyltransferase, mitochondrial OS=Mus musculus GN=Acat1 PE=1 SV=1
17	Dark Band to Light Band	1	Sprot	SPG1_STRSG	SPG1	351	47538	8	7	5	4	0.43	Immunoglobulin G-binding protein G OS=Streptococcus sp. group G GN=spg PE=1 SV=1
18	Dark Band to Light Band	1	Sprot	PHB2_HUMAN	PHB2	343	33276	18	9	17	9	2.11	Prohibitin-2 OS=Homo sapiens GN=PHB2 PE=1 SV=2
19	Dark Band to Light Band	1	Sprot	PHB_BOVIN	PHB	337	29786	12	8	10	7	1.68	Prohibitin OS=Bos taurus GN=PHB PE=2 SV=1
20	Dark Band to Light Band	1	Sprot	M2OM_MOUSE	M2OM	336	34133	13	8	10	6	1.09	Mitochondrial 2-oxoglutarate/malate carrier protein OS=Mus musculus GN=Slc25a11 PE=1 SV=3
21	Dark Band to Light Band	1	Sprot	ETFA_MOUSE	ETFA	320	34988	13	9	11	8	1.61	Electron transfer flavoprotein subunit alpha, mitochondrial OS=Mus musculus GN=Etfa PE=1 SV=2
22	Dark Band to Light Band	1	Sprot	FPPS_MOUSE	FPPS	320	40556	20	12	15	10	1.82	Farnesyl pyrophosphate synthase OS=Mus musculus GN=Fdps PE=1 SV=1
23	Dark Band to Light Band	1	Sprot	IGG2B_MOUSE	IGG2B	312	44231	16	8	8	5	0.61	Ig gamma-2B chain C region OS=Mus musculus GN=Igh-3 PE=1 SV=3
24	Dark Band to Light Band	1	Sprot	ROA3_HUMAN	ROA3	307	39571	11	8	9	7	1.11	Heterogeneous nuclear ribonucleoprotein A3 OS=Homo sapiens GN=HNRNPA3 PE=1 SV=2
25	Dark Band to Light Band	1	Sprot	TRYP_PIG	TRYP	299	24394	22	13	6	4	0.98	Trypsin OS=Sus scrofa PE=1 SV=1
26	Dark Band to Light Band	1	Sprot	CASA1_BOVIN	CASA1	297	24513	12	8	8	6	1.78	Alpha-S1-casein OS=Bos taurus GN=CSN1S1 PE=1 SV=2
27	Dark Band to Light Band	1	Sprot	LAC1_MOUSE	LAC1	294	11568	14	9	3	3	3.15	Ig lambda-1 chain C region OS=Mus musculus PE=1 SV=1
28	Dark Band to Light Band	1	Sprot	THOC4_BOVIN	THOC4	281	26937	7	6	6	5	1.17	THO complex subunit 4 OS=Bos taurus GN=ALYREF PE=2 SV=1
29	Dark Band to Light Band	1	Sprot	ALDOA_MOUSE	ALDOA	281	39331	17	10	14	9	1.62	Fructose-bisphosphate aldolase A OS=Mus musculus GN=Aldoa PE=1 SV=2
30	Dark Band to Light Band	1	Sprot	SEPT2_MOUSE	2017-09-02	278	41499	9	6	8	6	0.84	Septin-2 OS=Mus musculus GN=Sept2 PE=1 SV=2
31	Dark Band to Light Band	1	Sprot	SERC_MOUSE	SERC	273	40447	13	7	11	6	0.87	Phosphoserine aminotransferase OS=Mus musculus GN=Psat1 PE=1 SV=1
32	Dark Band to Light Band	1	Sprot	PCBP2_HUMAN	PCBP2	265	38556	12	8	9	6	0.93	Poly(rC)-binding protein 2 OS=Homo sapiens GN=PCBP2 PE=1 SV=1
32	Dark Band to Light Band	2	Sprot	PCBP1_BOVIN	PCBP1	242	37474	13	9	10	6	0.96	Poly(rC)-binding protein 1 OS=Bos taurus GN=PCBP1 PE=2 SV=1
33	Dark Band to Light Band	1	Sprot	RSSA_BOVIN	RSSA	259	32863	10	9	9	8	1.78	40S ribosomal protein SA OS=Bos taurus GN=RPSA PE=2 SV=4
34	Dark Band to Light Band	1	Sprot	IDH3A_MOUSE	IDH3A	254	39613	14	8	10	7	1.1	Isocitrate dehydrogenase [NAD] subunit alpha, mitochondrial OS=Mus musculus GN=Idh3a PE=1 SV=1
35	Dark Band to Light Band	1	Sprot	PCNA_MOUSE	PCNA	252	28766	13	8	11	7	1.77	Proliferating cell nuclear antigen OS=Mus musculus GN=Pcna PE=1 SV=2
36	Dark Band to Light Band	1	Sprot	NB5R3_MOUSE	NB5R3	251	34106	8	6	5	5	0.85	NADH-cytochrome b5 reductase 3 OS=Mus musculus GN=Cyb5r3 PE=1 SV=3
37	Dark Band to Light Band	1	Sprot	ODPB_MOUSE	ODPB	251	38912	10	8	9	7	1.13	Pyruvate dehydrogenase E1 component subunit beta, mitochondrial OS=Mus musculus GN=Pdhb PE=1 SV=1
38	Dark Band to Light Band	1	Sprot	LDHB_MOUSE	LDHB	244	36549	12	6	10	5	0.78	L-lactate dehydrogenase B chain OS=Mus musculus GN=Ldhb PE=1 SV=2
38	Dark Band to Light Band	2	Sprot	LDHA_MOUSE	LDHA	168	36475	12	4	10	4	0.58	L-lactate dehydrogenase A chain OS=Mus musculus GN=Ldha PE=1 SV=3
39	Dark Band to Light Band	1	Sprot	LACB_BOVIN	LACB	241	19870	10	6	6	4	1.31	Beta-lactoglobulin OS=Bos taurus GN=LGB PE=1 SV=3
39	Dark Band to Light Band	2	Sprot	LACB_OVIMU	LACB	71	18139	6	2	4	2	0.58	Beta-lactoglobulin OS=Ovis aries musimon GN=LGB PE=1 SV=1
40	Dark Band to Light Band	1	Sprot	AATM_MOUSE	AATM	240	47381	16	9	12	8	1.04	Aspartate aminotransferase, mitochondrial OS=Mus musculus GN=Got2 PE=1 SV=1
41	Dark Band to Light Band	1	Sprot	SFXN1_MOUSE	SFXN1	238	35626	7	4	6	4	0.6	Sideroflexin-1 OS=Mus musculus GN=Sfxn1 PE=1 SV=3
42	Dark Band to Light Band	1	Sprot	CATB_MOUSE	CATB	233	37256	6	5	4	3	0.4	Cathepsin B OS=Mus musculus GN=Ctsb PE=1 SV=2
43	Dark Band to Light Band	1	Sprot	COPE_MOUSE	COPE	225	34545	6	4	6	4	0.63	Coatomer subunit epsilon OS=Mus musculus GN=Cope PE=1 SV=3
44	Dark Band to Light Band	1	Sprot	SAE1_MOUSE	SAE1	225	38596	10	6	10	6	0.92	SUMO-activating enzyme subunit 1 OS=Mus musculus GN=Sae1 PE=1 SV=1
45	Dark Band to Light Band	1	Sprot	THIM_MOUSE	THIM	218	41803	5	4	5	4	0.5	3-ketoacyl-CoA thiolase, mitochondrial OS=Mus musculus GN=Acaa2 PE=1 SV=3
46	Dark Band to Light Band	1	Sprot	DDAH2_MOUSE	DDAH2	213	29627	5	4	5	4	0.76	N(G),N(G)-dimethylarginine dimethylaminohydrolase 2 OS=Mus musculus GN=Ddah2 PE=1 SV=1
47	Dark Band to Light Band	1	Sprot	NACAM_MOUSE	NACAM	211	220364	9	5	7	4	0.08	Nascent polypeptide-associated complex subunit alpha, muscle-specific form OS=Mus musculus GN=Naca PE=1 SV=2
48	Dark Band to Light Band	1	Sprot	AATC_MOUSE	AATC	210	46219	9	5	9	5	0.58	Aspartate aminotransferase, cytoplasmic OS=Mus musculus GN=Got1 PE=1 SV=3
49	Dark Band to Light Band	1	Sprot	GNAI2_MOUSE	GNAI2	209	40463	8	7	7	6	0.86	Guanine nucleotide-binding protein G(i) subunit alpha-2 OS=Mus musculus GN=Gnai2 PE=1 SV=5
49	Dark Band to Light Band	2	Sprot	GNAI3_CAVPO	GNAI3	105	40578	5	4	4	3	0.36	Guanine nucleotide-binding protein G(k) subunit alpha OS=Cavia porcellus GN=GNAI3 PE=2 SV=3
50	Dark Band to Light Band	1	Sprot	HMGB1_BOVIN	HMGB1	208	24892	16	6	9	5	1.32	High mobility group protein B1 OS=Bos taurus GN=HMGB1 PE=1 SV=3
50	Dark Band to Light Band	2	Sprot	HMGB2_MOUSE	HMGB2	141	24147	10	6	6	4	1	High mobility group protein B2 OS=Mus musculus GN=Hmgb2 PE=1 SV=3
51	Dark Band to Light Band	1	Sprot	EF1D_MOUSE	EF1D	207	31274	8	4	7	4	0.71	Elongation factor 1-delta OS=Mus musculus GN=Eef1d PE=1 SV=3
52	Dark Band to Light Band	1	Sprot	HNRPC_MOUSE	HNRPC	202	34364	8	4	8	4	0.63	Heterogeneous nuclear ribonucleoproteins C1/C2 OS=Mus musculus GN=Hnrnpc PE=1 SV=1
53	Dark Band to Light Band	1	Sprot	BPNT1_MOUSE	BPNT1	201	33175	8	6	6	5	0.88	3'(2'),5'-bisphosphate nucleotidase 1 OS=Mus musculus GN=Bpnt1 PE=1 SV=2
54	Dark Band to Light Band	1	Sprot	DHB4_MOUSE	DHB4	199	79432	8	5	8	5	0.3	Peroxisomal multifunctional enzyme type 2 OS=Mus musculus GN=Hsd17b4 PE=1 SV=3
55	Dark Band to Light Band	1	Sprot	ROAA_MOUSE	ROAA	196	30812	7	4	7	4	0.72	Heterogeneous nuclear ribonucleoprotein A/B OS=Mus musculus GN=Hnrnpab PE=1 SV=1
56	Dark Band to Light Band	1	Sprot	PRS10_BOVIN	PRS10	192	44046	10	4	10	4	0.47	26S protease regulatory subunit 10B OS=Bos taurus GN=PSMC6 PE=2 SV=1
57	Dark Band to Light Band	1	Sprot	GBLP_MACFA	GBLP	192	35055	10	5	8	4	0.61	Guanine nucleotide-binding protein subunit beta-2-like 1 OS=Macaca fascicularis GN=GNB2L1 PE=2 SV=3
58	Dark Band to Light Band	1	Sprot	OTUB1_HUMAN	OTUB1	191	31264	5	4	5	4	0.71	Ubiquitin thioesterase OTUB1 OS=Homo sapiens GN=OTUB1 PE=1 SV=2
59	Dark Band to Light Band	1	Sprot	PP1B_BOVIN	PP1B	190	37163	6	6	5	5	0.76	Serine/threonine-protein phosphatase PP1-beta catalytic subunit OS=Bos taurus GN=PPP1CB PE=2 SV=1
59	Dark Band to Light Band	2	Sprot	PP1GA_XENLA	PP1GA	186	36932	5	5	4	4	0.58	Serine/threonine-protein phosphatase PP1-gamma catalytic subunit A OS=Xenopus laevis GN=ppp1cc-a PE=1 SV=2
59	Dark Band to Light Band	3	Sprot	PP1A_BOVIN	PP1A	184	37488	7	5	6	4	0.57	Serine/threonine-protein phosphatase PP1-alpha catalytic subunit OS=Bos taurus GN=PPP1CA PE=2 SV=1
60	Dark Band to Light Band	1	Sprot	CLIC1_MOUSE	CLIC1	189	26996	5	3	5	3	0.59	Chloride intracellular channel protein 1 OS=Mus musculus GN=Clic1 PE=1 SV=3
61	Dark Band to Light Band	1	Sprot	ACADL_MOUSE	ACADL	188	47877	10	6	10	6	0.7	Long-chain specific acyl-CoA dehydrogenase, mitochondrial OS=Mus musculus GN=Acadl PE=1 SV=2
62	Dark Band to Light Band	1	Sprot	RS3A_MOUSE	RS3A	188	29866	9	5	8	5	1.02	40S ribosomal protein S3a OS=Mus musculus GN=Rps3a PE=1 SV=3
63	Dark Band to Light Band	1	Sprot	ATPG_MOUSE	ATPG	186	32865	11	6	10	6	1.15	ATP synthase subunit gamma, mitochondrial OS=Mus musculus GN=Atp5c1 PE=1 SV=1
64	Dark Band to Light Band	1	Sprot	ANXA3_MOUSE	ANXA3	185	36362	11	5	10	5	0.78	Annexin A3 OS=Mus musculus GN=Anxa3 PE=1 SV=4
64	Dark Band to Light Band	2	Sprot	ANXA5_MOUSE	ANXA5	146	35730	4	3	4	3	0.42	Annexin A5 OS=Mus musculus GN=Anxa5 PE=1 SV=1
65	Dark Band to Light Band	1	Sprot	RS4X_CHLAE	RS4X	185	29579	18	8	17	8	2.11	40S ribosomal protein S4, X isoform OS=Chlorocebus aethiops GN=RPS4X PE=2 SV=3
66	Dark Band to Light Band	1	Sprot	ACADS_MOUSE	ACADS	183	44861	8	5	6	5	0.6	Short-chain specific acyl-CoA dehydrogenase, mitochondrial OS=Mus musculus GN=Acads PE=1 SV=2
67	Dark Band to Light Band	1	Sprot	CNN3_BOVIN	CNN3	182	36335	9	4	8	4	0.59	Calponin-3 OS=Bos taurus GN=CNN3 PE=2 SV=1
68	Dark Band to Light Band	1	Sprot	LYSC_CATWA	LYSC	180	14314	2	2	1	1	0.33	Lysozyme C OS=Catreus wallichii GN=LYZ PE=1 SV=1
69	Dark Band to Light Band	1	Sprot	MYG_EQUBU	MYG	180	17072	8	6	5	4	1.64	Myoglobin OS=Equus burchelli GN=MB PE=1 SV=2
70	Dark Band to Light Band	1	Sprot	PP2AB_BOVIN	PP2AB	179	35538	6	3	6	3	0.43	Serine/threonine-protein phosphatase 2A catalytic subunit beta isoform OS=Bos taurus GN=PPP2CB PE=1 SV=1
71	Dark Band to Light Band	1	Sprot	PSDE_HUMAN	PSDE	179	34555	10	5	8	4	0.63	26S proteasome non-ATPase regulatory subunit 14 OS=Homo sapiens GN=PSMD14 PE=1 SV=1
72	Dark Band to Light Band	1	Sprot	EF1A1_BOVIN	EF1A1	176	50109	14	6	12	6	0.66	Elongation factor 1-alpha 1 OS=Bos taurus GN=EEF1A1 PE=1 SV=1
73	Dark Band to Light Band	1	Sprot	HCDH_MOUSE	HCDH	174	34442	7	4	7	4	0.63	Hydroxyacyl-coenzyme A dehydrogenase, mitochondrial OS=Mus musculus GN=Hadh PE=1 SV=2
74	Dark Band to Light Band	1	Sprot	TXNL1_MOUSE	TXNL1	174	32217	7	5	7	5	0.92	Thioredoxin-like protein 1 OS=Mus musculus GN=Txnl1 PE=1 SV=3
75	Dark Band to Light Band	1	Sprot	RS3_BOVIN	RS3	172	26671	15	6	15	6	1.57	40S ribosomal protein S3 OS=Bos taurus GN=RPS3 PE=2 SV=1
76	Dark Band to Light Band	1	Sprot	REF_HEVBR	REF	170	14713	7	4	6	4	2.07	Rubber elongation factor protein OS=Hevea brasiliensis PE=1 SV=2
77	Dark Band to Light Band	1	Sprot	IGH1M_MOUSE	IGH1M	168	43359	11	5	7	4	0.47	Ig gamma-1 chain C region, membrane-bound form OS=Mus musculus GN=Ighg1 PE=1 SV=2
78	Dark Band to Light Band	1	Sprot	CASB_BOVIN	CASB	166	25091	7	3	5	2	0.4	Beta-casein OS=Bos taurus GN=CSN2 PE=1 SV=2
79	Dark Band to Light Band	1	Sprot	STRAP_MOUSE	STRAP	164	38418	6	4	5	4	0.55	Serine-threonine kinase receptor-associated protein OS=Mus musculus GN=Strap PE=1 SV=2
80	Dark Band to Light Band	1	Sprot	ANM1_HUMAN	ANM1	162	41489	8	6	6	5	0.66	Protein arginine N-methyltransferase 1 OS=Homo sapiens GN=PRMT1 PE=1 SV=2
81	Dark Band to Light Band	1	Sprot	GHC2_MOUSE	GHC2	161	34144	7	4	6	3	0.45	Mitochondrial glutamate carrier 2 OS=Mus musculus GN=Slc25a18 PE=1 SV=4
82	Dark Band to Light Band	1	Sprot	THIKA_MOUSE	THIKA	161	43926	8	5	8	5	0.61	3-ketoacyl-CoA thiolase A, peroxisomal OS=Mus musculus GN=Acaa1a PE=1 SV=1
83	Dark Band to Light Band	1	Sprot	RLA0_MOUSE	RLA0	160	34195	10	6	8	5	0.85	60S acidic ribosomal protein P0 OS=Mus musculus GN=Rplp0 PE=1 SV=3
84	Dark Band to Light Band	1	Sprot	AN32E_MOUSE	AN32E	159	29604	6	4	4	3	0.53	Acidic leucine-rich nuclear phosphoprotein 32 family member E OS=Mus musculus GN=Anp32e PE=1 SV=2
85	Dark Band to Light Band	1	Sprot	TPM3_RAT	TPM3	158	28989	21	7	16	7	1.75	Tropomyosin alpha-3 chain OS=Rattus norvegicus GN=Tpm3 PE=1 SV=2
85	Dark Band to Light Band	2	Sprot	TPM4_MOUSE	TPM4	125	28450	11	3	11	3	0.56	Tropomyosin alpha-4 chain OS=Mus musculus GN=Tpm4 PE=1 SV=3
86	Dark Band to Light Band	1	Sprot	MDHC_MOUSE	MDHC	156	36488	8	5	8	5	0.78	Malate dehydrogenase, cytoplasmic OS=Mus musculus GN=Mdh1 PE=1 SV=3
87	Dark Band to Light Band	1	Sprot	RL5_MOUSE	RL5	153	34379	9	4	8	4	0.63	60S ribosomal protein L5 OS=Mus musculus GN=Rpl5 PE=1 SV=3
88	Dark Band to Light Band	1	Sprot	PURB_MOUSE	PURB	150	33881	6	4	6	4	0.64	Transcriptional activator protein Pur-beta OS=Mus musculus GN=Purb PE=1 SV=3
89	Dark Band to Light Band	1	Sprot	EIF3I_BOVIN	EIF3I	150	36450	8	6	7	6	1	Eukaryotic translation initiation factor 3 subunit I OS=Bos taurus GN=EIF3I PE=2 SV=1
90	Dark Band to Light Band	1	Sprot	HNRPD_HUMAN	HNRPD	150	38410	4	3	4	3	0.39	Heterogeneous nuclear ribonucleoprotein D0 OS=Homo sapiens GN=HNRNPD PE=1 SV=1
91	Dark Band to Light Band	1	Sprot	GCAA_MOUSE	GCAA	149	36366	4	2	4	2	0.26	Ig gamma-2A chain C region, A allele OS=Mus musculus GN=Ighg PE=1 SV=1
92	Dark Band to Light Band	1	Sprot	ROA0_MOUSE	ROA0	149	30512	3	3	2	2	0.32	Heterogeneous nuclear ribonucleoprotein A0 OS=Mus musculus GN=Hnrnpa0 PE=1 SV=1
93	Dark Band to Light Band	1	Sprot	KV3A7_MOUSE	KV3A7	147	12331	3	3	2	2	0.95	Ig kappa chain V-III region TEPC 124 OS=Mus musculus PE=1 SV=1
93	Dark Band to Light Band	2	Sprot	KV3AC_MOUSE	KV3AC	146	11957	3	3	2	2	0.99	Ig kappa chain V-III region CBPC 101 OS=Mus musculus PE=1 SV=1
94	Dark Band to Light Band	1	Sprot	NSDHL_MOUSE	NSDHL	146	40660	7	4	6	4	0.51	Sterol-4-alpha-carboxylate 3-dehydrogenase, decarboxylating OS=Mus musculus GN=Nsdhl PE=1 SV=1
95	Dark Band to Light Band	1	Sprot	KV5AB_MOUSE	KV5AB	144	11903	3	2	3	2	1	Ig kappa chain V-V region HP R16.7 OS=Mus musculus PE=1 SV=1
96	Dark Band to Light Band	1	Sprot	MK01_HUMAN	MK01	143	41363	6	4	6	4	0.5	Mitogen-activated protein kinase 1 OS=Homo sapiens GN=MAPK1 PE=1 SV=3
97	Dark Band to Light Band	1	Sprot	MRP_MOUSE	MRP	142	20153	4	3	4	3	0.86	MARCKS-related protein OS=Mus musculus GN=Marcksl1 PE=1 SV=2
98	Dark Band to Light Band	1	Sprot	EIF3M_BOVIN	EIF3M	142	42389	4	3	4	3	0.35	Eukaryotic translation initiation factor 3 subunit M OS=Bos taurus GN=EIF3M PE=2 SV=2
99	Dark Band to Light Band	1	Sprot	BDH_MESAU	BDH	140	14997	4	1	4	1	0.32	D-beta-hydroxybutyrate dehydrogenase, mitochondrial (Fragments) OS=Mesocricetus auratus GN=BDH1 PE=1 SV=1
100	Dark Band to Light Band	1	Sprot	QKI_BOVIN	QKI	139	37647	6	4	6	4	0.56	Protein quaking OS=Bos taurus GN=QKI PE=2 SV=1
101	Dark Band to Light Band	1	Sprot	DDAH1_MOUSE	DDAH1	138	31361	9	5	8	5	0.95	N(G),N(G)-dimethylarginine dimethylaminohydrolase 1 OS=Mus musculus GN=Ddah1 PE=1 SV=3
102	Dark Band to Light Band	1	Sprot	MTAP_MOUSE	MTAP	137	31042	5	3	5	3	0.5	S-methyl-5'-thioadenosine phosphorylase OS=Mus musculus GN=Mtap PE=1 SV=1
103	Dark Band to Light Band	1	Sprot	GDN_MOUSE	GDN	136	44179	7	4	6	4	0.46	Glia-derived nexin OS=Mus musculus GN=Serpine2 PE=1 SV=2
104	Dark Band to Light Band	1	Sprot	CAPZB_BOVIN	CAPZB	134	33720	6	4	6	4	0.64	F-actin-capping protein subunit beta OS=Bos taurus GN=CAPZB PE=1 SV=1
105	Dark Band to Light Band	1	Sprot	VATE1_BOVIN	VATE1	134	26123	8	3	7	3	0.62	V-type proton ATPase subunit E 1 OS=Bos taurus GN=ATP6V1E1 PE=2 SV=1
106	Dark Band to Light Band	1	Sprot	ELAV1_MOUSE	ELAV1	132	36146	5	4	5	4	0.59	ELAV-like protein 1 OS=Mus musculus GN=Elavl1 PE=1 SV=2
107	Dark Band to Light Band	1	Sprot	NPM_MOUSE	NPM	132	32540	9	5	9	5	0.91	Nucleophosmin OS=Mus musculus GN=Npm1 PE=1 SV=1
108	Dark Band to Light Band	1	Sprot	GDIR1_MOUSE	GDIR1	132	23393	8	3	8	3	0.71	Rho GDP-dissociation inhibitor 1 OS=Mus musculus GN=Arhgdia PE=1 SV=3
109	Dark Band to Light Band	1	Sprot	PDXK_MOUSE	PDXK	131	34993	6	5	5	4	0.62	Pyridoxal kinase OS=Mus musculus GN=Pdxk PE=1 SV=1
110	Dark Band to Light Band	1	Sprot	SETLP_HUMAN	SETLP	130	34861	5	3	4	3	0.44	Protein SETSIP OS=Homo sapiens GN=SETSIP PE=1 SV=1
111	Dark Band to Light Band	1	Sprot	ECI1_MOUSE	ECI1	129	32230	3	2	3	2	0.3	Enoyl-CoA delta isomerase 1, mitochondrial OS=Mus musculus GN=Eci1 PE=1 SV=2
112	Dark Band to Light Band	1	Sprot	CAZA2_MOUSE	CAZA2	129	32947	5	3	5	3	0.47	F-actin-capping protein subunit alpha-2 OS=Mus musculus GN=Capza2 PE=1 SV=3
112	Dark Band to Light Band	2	Sprot	CAZA1_MOUSE	CAZA1	101	32919	3	3	3	3	0.47	F-actin-capping protein subunit alpha-1 OS=Mus musculus GN=Capza1 PE=1 SV=4
113	Dark Band to Light Band	1	Sprot	SARNP_MOUSE	SARNP	129	23518	3	3	3	3	0.7	SAP domain-containing ribonucleoprotein OS=Mus musculus GN=Sarnp PE=1 SV=3
114	Dark Band to Light Band	1	Sprot	STML2_MOUSE	STML2	128	38361	3	3	3	3	0.39	Stomatin-like protein 2, mitochondrial OS=Mus musculus GN=Stoml2 PE=1 SV=1
115	Dark Band to Light Band	1	Sprot	THIC_MOUSE	THIC	128	41271	8	3	7	3	0.36	Acetyl-CoA acetyltransferase, cytosolic OS=Mus musculus GN=Acat2 PE=1 SV=2
116	Dark Band to Light Band	1	Sprot	ACADM_MOUSE	ACADM	128	46452	10	4	9	4	0.44	Medium-chain specific acyl-CoA dehydrogenase, mitochondrial OS=Mus musculus GN=Acadm PE=1 SV=1
117	Dark Band to Light Band	1	Sprot	ALBU_BOVIN	ALBU	128	69248	7	3	7	3	0.2	Serum albumin OS=Bos taurus GN=ALB PE=1 SV=4
118	Dark Band to Light Band	1	Sprot	MSI2H_HUMAN	MSI2H	127	35174	5	2	4	2	0.27	RNA-binding protein Musashi homolog 2 OS=Homo sapiens GN=MSI2 PE=1 SV=1
119	Dark Band to Light Band	1	Sprot	ASAH1_MOUSE	ASAH1	126	44641	6	5	6	5	0.6	Acid ceramidase OS=Mus musculus GN=Asah1 PE=1 SV=1
120	Dark Band to Light Band	1	Sprot	CRIP2_MOUSE	CRIP2	126	22712	1	1	1	1	0.2	Cysteine-rich protein 2 OS=Mus musculus GN=Crip2 PE=1 SV=1
121	Dark Band to Light Band	1	Sprot	TWF1_MOUSE	TWF1	124	40054	3	2	3	2	0.23	Twinfilin-1 OS=Mus musculus GN=Twf1 PE=1 SV=2
122	Dark Band to Light Band	1	Sprot	PSMD8_BOVIN	PSMD8	123	32518	4	2	3	2	0.29	26S proteasome non-ATPase regulatory subunit 8 OS=Bos taurus GN=PSMD8 PE=2 SV=3
123	Dark Band to Light Band	1	Sprot	PON2_MOUSE	PON2	123	39592	1	1	1	1	0.11	Serum paraoxonase/arylesterase 2 OS=Mus musculus GN=Pon2 PE=1 SV=2
124	Dark Band to Light Band	1	Sprot	PSMD7_BOVIN	PSMD7	123	36731	7	5	6	4	0.58	26S proteasome non-ATPase regulatory subunit 7 OS=Bos taurus GN=PSMD7 PE=2 SV=1
125	Dark Band to Light Band	1	Sprot	EF1B_MOUSE	EF1B	121	24678	4	2	4	2	0.4	Elongation factor 1-beta OS=Mus musculus GN=Eef1b PE=1 SV=5
126	Dark Band to Light Band	1	Sprot	IDHG1_RAT	IDHG1	121	42824	6	2	5	2	0.22	Isocitrate dehydrogenase [NAD] subunit gamma 1, mitochondrial OS=Rattus norvegicus GN=Idh3g PE=1 SV=2
127	Dark Band to Light Band	1	Sprot	IF2A_BOVIN	IF2A	121	36085	12	3	11	3	0.42	Eukaryotic translation initiation factor 2 subunit 1 OS=Bos taurus GN=EIF2S1 PE=2 SV=2
128	Dark Band to Light Band	1	Sprot	MEST_HUMAN	MEST	121	38806	5	3	4	3	0.38	Mesoderm-specific transcript homolog protein OS=Homo sapiens GN=MEST PE=2 SV=2
129	Dark Band to Light Band	1	Sprot	STX12_MOUSE	STX12	119	31176	3	1	3	1	0.14	Syntaxin-12 OS=Mus musculus GN=Stx12 PE=1 SV=1
130	Dark Band to Light Band	1	Sprot	PSA3_HUMAN	PSA3	118	28415	8	3	7	3	0.56	Proteasome subunit alpha type-3 OS=Homo sapiens GN=PSMA3 PE=1 SV=2
131	Dark Band to Light Band	1	Sprot	SGTA_MOUSE	SGTA	116	34301	6	4	6	4	0.63	Small glutamine-rich tetratricopeptide repeat-containing protein alpha OS=Mus musculus GN=Sgta PE=1 SV=2
132	Dark Band to Light Band	1	Sprot	P5CR2_MOUSE	P5CR2	115	33638	4	2	4	2	0.28	Pyrroline-5-carboxylate reductase 2 OS=Mus musculus GN=Pycr2 PE=1 SV=1
133	Dark Band to Light Band	1	Sprot	TOM40_MOUSE	TOM40	115	37871	4	2	4	2	0.25	Mitochondrial import receptor subunit TOM40 homolog OS=Mus musculus GN=Tomm40 PE=1 SV=3
134	Dark Band to Light Band	1	Sprot	RL8_BOVIN	RL8	114	28007	7	3	6	2	0.35	60S ribosomal protein L8 OS=Bos taurus GN=RPL8 PE=2 SV=3
135	Dark Band to Light Band	1	Sprot	PNP_PROMH	PNP	113	76821	2	1	2	1	0.06	Polyribonucleotide nucleotidyltransferase OS=Proteus mirabilis (strain HI4320) GN=pnp PE=3 SV=1
136	Dark Band to Light Band	1	Sprot	ALDR_MOUSE	ALDR	112	35709	6	3	6	3	0.42	Aldose reductase OS=Mus musculus GN=Akr1b1 PE=1 SV=3
137	Dark Band to Light Band	1	Sprot	ARK72_MOUSE	ARK72	110	40586	2	2	2	2	0.23	Aflatoxin B1 aldehyde reductase member 2 OS=Mus musculus GN=Akr7a2 PE=1 SV=3
138	Dark Band to Light Band	1	Sprot	TALDO_MOUSE	TALDO	110	37363	12	4	10	4	0.57	Transaldolase OS=Mus musculus GN=Taldo1 PE=1 SV=2
139	Dark Band to Light Band	1	Sprot	NDUAA_MOUSE	NDUAA	109	40578	3	3	3	3	0.36	NADH dehydrogenase [ubiquinone] 1 alpha subcomplex subunit 10, mitochondrial OS=Mus musculus GN=Ndufa10 PE=1 SV=1
140	Dark Band to Light Band	1	Sprot	SUCB2_MOUSE	SUCB2	107	46811	3	2	3	2	0.2	Succinate--CoA ligase [GDP-forming] subunit beta, mitochondrial OS=Mus musculus GN=Suclg2 PE=1 SV=3
141	Dark Band to Light Band	1	Sprot	SSRA_BOVIN	SSRA	106	32034	3	1	3	1	0.14	Translocon-associated protein subunit alpha OS=Bos taurus GN=SSR1 PE=2 SV=1
142	Dark Band to Light Band	1	Sprot	PGAM1_HUMAN	PGAM1	106	28786	5	2	5	2	0.34	Phosphoglycerate mutase 1 OS=Homo sapiens GN=PGAM1 PE=1 SV=2
143	Dark Band to Light Band	1	Sprot	MLEC_MOUSE	MLEC	105	32322	4	3	4	3	0.48	Malectin OS=Mus musculus GN=Mlec PE=1 SV=2
144	Dark Band to Light Band	1	Sprot	LAP2B_MOUSE	LAP2B	105	50342	6	4	6	4	0.4	Lamina-associated polypeptide 2, isoforms beta/delta/epsilon/gamma OS=Mus musculus GN=Tmpo PE=1 SV=4
145	Dark Band to Light Band	1	Sprot	TSNAX_MOUSE	TSNAX	105	32906	3	1	3	1	0.14	Translin-associated protein X OS=Mus musculus GN=Tsnax PE=1 SV=1
146	Dark Band to Light Band	1	Sprot	LASP1_MOUSE	LASP1	104	29975	9	4	8	4	0.75	LIM and SH3 domain protein 1 OS=Mus musculus GN=Lasp1 PE=1 SV=1
147	Dark Band to Light Band	1	Sprot	EFTU_PECAS	EFTU	103	43247	5	3	3	1	0.1	Elongation factor Tu OS=Pectobacterium atrosepticum (strain SCRI 1043 / ATCC BAA-672) GN=tuf1 PE=3 SV=1
148	Dark Band to Light Band	1	Sprot	PNPH_MOUSE	PNPH	103	32256	2	1	2	1	0.14	Purine nucleoside phosphorylase OS=Mus musculus GN=Pnp PE=1 SV=2
149	Dark Band to Light Band	1	Sprot	EI3JA_MOUSE	EI3JA	103	29326	2	1	2	1	0.15	Eukaryotic translation initiation factor 3 subunit J-A OS=Mus musculus GN=Eif3j1 PE=2 SV=1
150	Dark Band to Light Band	1	Sprot	NDUA9_MOUSE	NDUA9	102	42498	6	2	5	2	0.22	NADH dehydrogenase [ubiquinone] 1 alpha subcomplex subunit 9, mitochondrial OS=Mus musculus GN=Ndufa9 PE=1 SV=2
151	Dark Band to Light Band	1	Sprot	SNAA_MOUSE	SNAA	102	33168	3	3	3	3	0.46	Alpha-soluble NSF attachment protein OS=Mus musculus GN=Napa PE=1 SV=1
152	Dark Band to Light Band	1	Sprot	IDH3B_RAT	IDH3B	102	42327	11	6	11	6	0.82	Isocitrate dehydrogenase [NAD] subunit beta, mitochondrial OS=Rattus norvegicus GN=Idh3B PE=2 SV=1
153	Dark Band to Light Band	1	Sprot	RU2A_HUMAN	RU2A	101	28398	2	2	2	2	0.34	U2 small nuclear ribonucleoprotein A' OS=Homo sapiens GN=SNRPA1 PE=1 SV=2
154	Dark Band to Light Band	1	Sprot	AHSA1_MOUSE	AHSA1	101	38093	6	3	6	3	0.39	Activator of 90 kDa heat shock protein ATPase homolog 1 OS=Mus musculus GN=Ahsa1 PE=1 SV=2
155	Dark Band to Light Band	1	Sprot	ERLN2_MOUSE	ERLN2	100	37848	3	1	3	1	0.12	Erlin-2 OS=Mus musculus GN=Erlin2 PE=1 SV=1
156	Dark Band to Light Band	1	Sprot	TRY1_HUMAN	TRY1	100	26541	8	3	2	1	0.17	Trypsin-1 OS=Homo sapiens GN=PRSS1 PE=1 SV=1
157	Dark Band to Light Band	1	Sprot	ERGI1_MOUSE	ERGI1	98	32541	1	1	1	1	0.14	Endoplasmic reticulum-Golgi intermediate compartment protein 1 OS=Mus musculus GN=Ergic1 PE=1 SV=1
158	Dark Band to Light Band	1	Sprot	MIC27_MOUSE	MIC27	96	29242	2	2	2	2	0.33	MICOS complex subunit Mic27 OS=Mus musculus GN=Apool PE=1 SV=1
159	Dark Band to Light Band	1	Sprot	ATAD1_BOVIN	ATAD1	96	40748	2	1	2	1	0.11	ATPase family AAA domain-containing protein 1 OS=Bos taurus GN=ATAD1 PE=2 SV=2
160	Dark Band to Light Band	1	Sprot	DHB12_MOUSE	DHB12	96	34719	8	2	7	2	0.27	Very-long-chain 3-oxoacyl-CoA reductase OS=Mus musculus GN=Hsd17b12 PE=1 SV=1
161	Dark Band to Light Band	1	Sprot	FA49B_BOVIN	FA49B	95	36725	2	2	2	2	0.26	Protein FAM49B OS=Bos taurus GN=FAM49B PE=2 SV=1
162	Dark Band to Light Band	1	Sprot	VAPA_HUMAN	VAPA	95	27875	4	1	4	1	0.16	Vesicle-associated membrane protein-associated protein A OS=Homo sapiens GN=VAPA PE=1 SV=3
163	Dark Band to Light Band	1	Sprot	PPT1_MOUSE	PPT1	93	34467	2	1	2	1	0.13	Palmitoyl-protein thioesterase 1 OS=Mus musculus GN=Ppt1 PE=1 SV=2
164	Dark Band to Light Band	1	Sprot	CBR3_MOUSE	CBR3	92	30934	4	3	4	3	0.5	Carbonyl reductase [NADPH] 3 OS=Mus musculus GN=Cbr3 PE=1 SV=1
165	Dark Band to Light Band	1	Sprot	ASNA_MOUSE	ASNA	92	38797	8	3	8	3	0.38	ATPase Asna1 OS=Mus musculus GN=Asna1 PE=1 SV=2
166	Dark Band to Light Band	1	Sprot	CHTOP_BOVIN	CHTOP	92	26410	5	2	5	2	0.37	Chromatin target of PRMT1 protein OS=Bos taurus GN=CHTOP PE=2 SV=1
167	Dark Band to Light Band	1	Sprot	CDV3_MOUSE	CDV3	92	29711	3	1	3	1	0.15	Protein CDV3 OS=Mus musculus GN=Cdv3 PE=1 SV=2
168	Dark Band to Light Band	1	Sprot	PRPS1_BOVIN	PRPS1	91	34812	8	4	8	4	0.62	Ribose-phosphate pyrophosphokinase 1 OS=Bos taurus GN=PRPS1 PE=2 SV=3
168	Dark Band to Light Band	2	Sprot	PRPS2_MOUSE	PRPS2	72	34764	7	4	7	4	0.62	Ribose-phosphate pyrophosphokinase 2 OS=Mus musculus GN=Prps2 PE=1 SV=4
169	Dark Band to Light Band	1	Sprot	HIBCH_MOUSE	HIBCH	91	43010	6	4	6	4	0.48	3-hydroxyisobutyryl-CoA hydrolase, mitochondrial OS=Mus musculus GN=Hibch PE=1 SV=1
170	Dark Band to Light Band	1	Sprot	CBR1_MOUSE	CBR1	91	30622	8	3	8	3	0.51	Carbonyl reductase [NADPH] 1 OS=Mus musculus GN=Cbr1 PE=1 SV=3
171	Dark Band to Light Band	1	Sprot	FKBP3_MOUSE	FKBP3	90	25132	4	2	4	2	0.4	Peptidyl-prolyl cis-trans isomerase FKBP3 OS=Mus musculus GN=Fkbp3 PE=1 SV=2
172	Dark Band to Light Band	1	Sprot	CATD_MOUSE	CATD	90	44925	4	2	4	2	0.21	Cathepsin D OS=Mus musculus GN=Ctsd PE=1 SV=1
173	Dark Band to Light Band	1	Sprot	SEPT9_MOUSE	2017-09-09	90	65534	9	4	9	4	0.29	Septin-9 OS=Mus musculus GN=Sept9 PE=1 SV=1
174	Dark Band to Light Band	1	Sprot	KV5A1_MOUSE	KV5A1	89	16423	4	3	3	3	1.13	Ig kappa chain V19-17 OS=Mus musculus GN=Igk-V19-17 PE=1 SV=1
175	Dark Band to Light Band	1	Sprot	TBA_TORMA	TBA	88	50136	3	1	3	1	0.09	Tubulin alpha chain OS=Torpedo marmorata PE=2 SV=1
176	Dark Band to Light Band	1	Sprot	MPCP_MOUSE	MPCP	88	39606	14	5	13	5	0.7	Phosphate carrier protein, mitochondrial OS=Mus musculus GN=Slc25a3 PE=1 SV=1
177	Dark Band to Light Band	1	Sprot	ATPB1_BRASB	ATPB1	86	51228	3	2	3	2	0.18	ATP synthase subunit beta 1 OS=Bradyrhizobium sp. (strain BTAi1 / ATCC BAA-1182) GN=atpD1 PE=3 SV=1
178	Dark Band to Light Band	1	Sprot	AN32A_MOUSE	AN32A	87	28520	4	2	4	2	0.34	Acidic leucine-rich nuclear phosphoprotein 32 family member A OS=Mus musculus GN=Anp32a PE=1 SV=1
179	Dark Band to Light Band	1	Sprot	EPDR1_MOUSE	EPDR1	87	25469	4	3	4	3	0.64	Mammalian ependymin-related protein 1 OS=Mus musculus GN=Epdr1 PE=1 SV=1
180	Dark Band to Light Band	1	Sprot	ASGL1_MOUSE	ASGL1	87	33928	2	1	2	1	0.13	Isoaspartyl peptidase/L-asparaginase OS=Mus musculus GN=Asrgl1 PE=1 SV=1
181	Dark Band to Light Band	1	Sprot	AIMP2_CRIGR	AIMP2	87	35410	3	2	3	2	0.27	Aminoacyl tRNA synthase complex-interacting multifunctional protein 2 OS=Cricetulus griseus GN=AIMP2 PE=2 SV=1
182	Dark Band to Light Band	1	Sprot	SPEE_MOUSE	SPEE	87	33973	6	3	6	3	0.45	Spermidine synthase OS=Mus musculus GN=Srm PE=1 SV=1
183	Dark Band to Light Band	1	Sprot	P5CR3_BOVIN	P5CR3	86	32014	1	1	1	1	0.14	Pyrroline-5-carboxylate reductase 3 OS=Bos taurus GN=PYCRL PE=2 SV=1
184	Dark Band to Light Band	1	Sprot	S10A9_HUMAN	S10A9	86	13234	3	1	2	1	0.37	Protein S100-A9 OS=Homo sapiens GN=S100A9 PE=1 SV=1
185	Dark Band to Light Band	1	Sprot	PSA4_BOVIN	PSA4	86	29465	4	2	4	2	0.33	Proteasome subunit alpha type-4 OS=Bos taurus GN=PSMA4 PE=1 SV=1
186	Dark Band to Light Band	1	Sprot	IGKC_MOUSE	IGKC	85	11771	3	2	3	2	1.01	Ig kappa chain C region OS=Mus musculus PE=1 SV=1
187	Dark Band to Light Band	1	Sprot	C1QBP_RAT	C1QBP	85	30978	2	1	2	1	0.15	Complement component 1 Q subcomponent-binding protein, mitochondrial OS=Rattus norvegicus GN=C1qbp PE=1 SV=2
188	Dark Band to Light Band	1	Sprot	MTCH2_MOUSE	MTCH2	84	33477	6	3	6	3	0.46	Mitochondrial carrier homolog 2 OS=Mus musculus GN=Mtch2 PE=1 SV=1
189	Dark Band to Light Band	1	Sprot	CAH2_MOUSE	CAH2	80	29014	4	2	4	2	0.34	Carbonic anhydrase 2 OS=Mus musculus GN=Ca2 PE=1 SV=4
190	Dark Band to Light Band	1	Sprot	UBIQ_CAMDR	UBIQ	84	8560	6	1	4	1	0.61	Ubiquitin OS=Camelus dromedarius PE=3 SV=2
191	Dark Band to Light Band	1	Sprot	EIF3H_MOUSE	EIF3H	84	39807	4	3	4	3	0.37	Eukaryotic translation initiation factor 3 subunit H OS=Mus musculus GN=Eif3h PE=1 SV=1
192	Dark Band to Light Band	1	Sprot	PGP_MOUSE	PGP	83	34519	4	2	4	2	0.28	Glycerol-3-phosphate phosphatase OS=Mus musculus GN=Pgp PE=1 SV=1
193	Dark Band to Light Band	1	Sprot	AIMP1_MOUSE	AIMP1	83	33976	4	1	4	1	0.13	Aminoacyl tRNA synthase complex-interacting multifunctional protein 1 OS=Mus musculus GN=Aimp1 PE=1 SV=2
194	Dark Band to Light Band	1	Sprot	TPD54_MOUSE	TPD54	82	24028	2	1	2	1	0.19	Tumor protein D54 OS=Mus musculus GN=Tpd52l2 PE=1 SV=1
195	Dark Band to Light Band	1	Sprot	CLIC4_HUMAN	CLIC4	82	28754	7	2	5	2	0.34	Chloride intracellular channel protein 4 OS=Homo sapiens GN=CLIC4 PE=1 SV=4
196	Dark Band to Light Band	1	Sprot	PPID_MOUSE	PPID	82	40717	4	3	4	3	0.36	Peptidyl-prolyl cis-trans isomerase D OS=Mus musculus GN=Ppid PE=1 SV=3
197	Dark Band to Light Band	1	Sprot	DECR_MOUSE	DECR	82	36191	2	2	2	2	0.26	2,4-dienoyl-CoA reductase, mitochondrial OS=Mus musculus GN=Decr1 PE=1 SV=1
198	Dark Band to Light Band	1	Sprot	ARP2A_XENLA	ARP2A	82	44633	6	3	6	3	0.33	Actin-related protein 2-A OS=Xenopus laevis GN=actr2-a PE=2 SV=1
199	Dark Band to Light Band	1	Sprot	CSK21_BOVIN	CSK21	81	45115	5	2	5	2	0.21	Casein kinase II subunit alpha OS=Bos taurus GN=CSNK2A1 PE=1 SV=1
200	Dark Band to Light Band	1	Sprot	ADHX_MOUSE	ADHX	81	39522	3	1	3	1	0.11	Alcohol dehydrogenase class-3 OS=Mus musculus GN=Adh5 PE=1 SV=3
201	Dark Band to Light Band	1	Sprot	SCAM3_BOVIN	SCAM3	81	38253	1	1	1	1	0.12	Secretory carrier-associated membrane protein 3 OS=Bos taurus GN=SCAMP3 PE=2 SV=1
202	Dark Band to Light Band	1	Sprot	EMC3_BOVIN	EMC3	81	29900	1	1	1	1	0.15	ER membrane protein complex subunit 3 OS=Bos taurus GN=EMC3 PE=2 SV=3
203	Dark Band to Light Band	1	Sprot	DNJC9_MOUSE	DNJC9	80	30040	3	1	3	1	0.15	DnaJ homolog subfamily C member 9 OS=Mus musculus GN=Dnajc9 PE=1 SV=2
204	Dark Band to Light Band	1	Sprot	SUCA_MOUSE	SUCA	80	36132	7	2	7	2	0.26	Succinate--CoA ligase [ADP/GDP-forming] subunit alpha, mitochondrial OS=Mus musculus GN=Suclg1 PE=1 SV=4
205	Dark Band to Light Band	1	Sprot	IF4H_MOUSE	IF4H	80	27324	9	3	9	3	0.58	Eukaryotic translation initiation factor 4H OS=Mus musculus GN=Eif4h PE=1 SV=3
206	Dark Band to Light Band	1	Sprot	IF4E_BOVIN	IF4E	80	25064	2	1	1	1	0.18	Eukaryotic translation initiation factor 4E OS=Bos taurus GN=EIF4E PE=2 SV=2
207	Dark Band to Light Band	1	Sprot	IMPA1_MOUSE	IMPA1	79	30416	4	2	4	2	0.32	Inositol monophosphatase 1 OS=Mus musculus GN=Impa1 PE=1 SV=1
208	Dark Band to Light Band	1	Sprot	SNR40_MOUSE	SNR40	79	39251	2	1	2	1	0.11	U5 small nuclear ribonucleoprotein 40 kDa protein OS=Mus musculus GN=Snrnp40 PE=1 SV=1
209	Dark Band to Light Band	1	Sprot	TMM43_MOUSE	TMM43	78	44755	7	3	5	2	0.21	Transmembrane protein 43 OS=Mus musculus GN=Tmem43 PE=1 SV=1
210	Dark Band to Light Band	1	Sprot	ATPA_BOVIN	ATPA	78	59683	6	2	6	2	0.15	ATP synthase subunit alpha, mitochondrial OS=Bos taurus GN=ATP5A1 PE=1 SV=1
211	Dark Band to Light Band	1	Sprot	SUCB1_MOUSE	SUCB1	78	50082	3	1	3	1	0.09	Succinate--CoA ligase [ADP-forming] subunit beta, mitochondrial OS=Mus musculus GN=Sucla2 PE=1 SV=2
212	Dark Band to Light Band	1	Sprot	AMRP_MOUSE	AMRP	77	42189	5	3	5	3	0.35	Alpha-2-macroglobulin receptor-associated protein OS=Mus musculus GN=Lrpap1 PE=1 SV=1
213	Dark Band to Light Band	1	Sprot	LAT1_MOUSE	LAT1	76	55836	1	1	1	1	0.08	Large neutral amino acids transporter small subunit 1 OS=Mus musculus GN=Slc7a5 PE=1 SV=2
214	Dark Band to Light Band	1	Sprot	TXTP_HUMAN	TXTP	69	33991	4	2	4	2	0.28	Tricarboxylate transport protein, mitochondrial OS=Homo sapiens GN=SLC25A1 PE=1 SV=2
215	Dark Band to Light Band	1	Sprot	PSD13_MOUSE	PSD13	76	42782	6	2	5	2	0.22	26S proteasome non-ATPase regulatory subunit 13 OS=Mus musculus GN=Psmd13 PE=1 SV=1
216	Dark Band to Light Band	1	Sprot	LV1A_MOUSE	LV1A	76	12214	3	2	2	2	0.96	Ig lambda-1 chain V region OS=Mus musculus PE=1 SV=2
217	Dark Band to Light Band	1	Sprot	DCPS_MOUSE	DCPS	76	38964	2	2	2	2	0.24	m7GpppX diphosphatase OS=Mus musculus GN=Dcps PE=1 SV=1
218	Dark Band to Light Band	1	Sprot	SRSF1_BOVIN	SRSF1	75	27728	9	3	7	3	0.57	Serine/arginine-rich splicing factor 1 OS=Bos taurus GN=SRSF1 PE=2 SV=1
219	Dark Band to Light Band	1	Sprot	FHL1_HUMAN	FHL1	75	36239	1	1	1	1	0.12	Four and a half LIM domains protein 1 OS=Homo sapiens GN=FHL1 PE=1 SV=4
220	Dark Band to Light Band	1	Sprot	RDH11_MOUSE	RDH11	75	35125	3	1	3	1	0.13	Retinol dehydrogenase 11 OS=Mus musculus GN=Rdh11 PE=1 SV=2
221	Dark Band to Light Band	1	Sprot	LYSC_AIXSP	LYSC	75	14467	3	2	1	1	0.33	Lysozyme C OS=Aix sponsa GN=LYZ PE=1 SV=1
222	Dark Band to Light Band	1	Sprot	CPPED_MOUSE	CPPED	74	35225	1	1	1	1	0.13	Serine/threonine-protein phosphatase CPPED1 OS=Mus musculus GN=Cpped1 PE=1 SV=1
223	Dark Band to Light Band	1	Sprot	ARC1B_MOUSE	ARC1B	73	41037	4	1	4	1	0.11	Actin-related protein 2/3 complex subunit 1B OS=Mus musculus GN=Arpc1b PE=1 SV=4
224	Dark Band to Light Band	1	Sprot	MBD3_MOUSE	MBD3	73	32148	1	1	1	1	0.14	Methyl-CpG-binding domain protein 3 OS=Mus musculus GN=Mbd3 PE=1 SV=1
225	Dark Band to Light Band	1	Sprot	RS3_YEAST	RS3	72	26486	2	1	2	1	0.17	40S ribosomal protein S3 OS=Saccharomyces cerevisiae (strain ATCC 204508 / S288c) GN=RPS3 PE=1 SV=5
226	Dark Band to Light Band	1	Sprot	RS8_BOVIN	RS8	72	24190	4	1	4	1	0.19	40S ribosomal protein S8 OS=Bos taurus GN=RPS8 PE=2 SV=3
227	Dark Band to Light Band	1	Sprot	GSH0_MOUSE	GSH0	72	30516	3	1	3	1	0.15	Glutamate--cysteine ligase regulatory subunit OS=Mus musculus GN=Gclm PE=1 SV=1
228	Dark Band to Light Band	1	Sprot	DRG1_BOVIN	DRG1	72	40517	2	2	2	2	0.23	Developmentally-regulated GTP-binding protein 1 OS=Bos taurus GN=DRG1 PE=2 SV=1
229	Dark Band to Light Band	1	Sprot	CHM4B_HUMAN	CHM4B	72	24935	5	2	4	2	0.4	Charged multivesicular body protein 4b OS=Homo sapiens GN=CHMP4B PE=1 SV=1
230	Dark Band to Light Band	1	Sprot	DHB8_MOUSE	DHB8	72	26572	3	2	3	2	0.37	Estradiol 17-beta-dehydrogenase 8 OS=Mus musculus GN=Hsd17b8 PE=1 SV=2
231	Dark Band to Light Band	1	Sprot	PA1B2_BOVIN	PA1B2	71	25553	2	2	2	2	0.39	Platelet-activating factor acetylhydrolase IB subunit beta OS=Bos taurus GN=PAFAH1B2 PE=1 SV=1
232	Dark Band to Light Band	1	Sprot	TECR_MOUSE	TECR	70	36067	6	2	6	2	0.26	Very-long-chain enoyl-CoA reductase OS=Mus musculus GN=Tecr PE=1 SV=1
233	Dark Band to Light Band	1	Sprot	RL1_CROS8	RL1	70	24687	2	1	2	1	0.18	50S ribosomal protein L1 OS=Cronobacter sakazakii (strain ATCC BAA-894) GN=rplA PE=3 SV=1
234	Dark Band to Light Band	1	Sprot	3HIDH_MOUSE	3HIDH	69	35417	3	2	3	2	0.27	3-hydroxyisobutyrate dehydrogenase, mitochondrial OS=Mus musculus GN=Hibadh PE=1 SV=1
235	Dark Band to Light Band	1	Sprot	HMGB3_CHICK	HMGB3	69	23042	2	1	2	1	0.2	High mobility group protein B3 OS=Gallus gallus GN=HMGB3 PE=2 SV=3
236	Dark Band to Light Band	1	Sprot	EMD_MOUSE	EMD	69	29417	2	1	2	1	0.15	Emerin OS=Mus musculus GN=Emd PE=1 SV=1
237	Dark Band to Light Band	1	Sprot	IF4A8_TOBAC	IF4A8	69	46858	2	1	2	1	0.09	Eukaryotic initiation factor 4A-8 OS=Nicotiana tabacum PE=2 SV=1
238	Dark Band to Light Band	1	Sprot	ANXA2_BOVIN	ANXA2	66	38588	2	2	2	2	0.24	Annexin A2 OS=Bos taurus GN=ANXA2 PE=1 SV=2
239	Dark Band to Light Band	1	Sprot	MARC2_MOUSE	2017-03-02	68	38170	3	1	3	1	0.12	Mitochondrial amidoxime reducing component 2 OS=Mus musculus GN=Marc2 PE=1 SV=1
240	Dark Band to Light Band	1	Sprot	RL13_MOUSE	RL13	68	24290	7	1	6	1	0.19	60S ribosomal protein L13 OS=Mus musculus GN=Rpl13 PE=1 SV=3
241	Dark Band to Light Band	1	Sprot	IVD_MOUSE	IVD	68	46296	3	1	3	1	0.1	Isovaleryl-CoA dehydrogenase, mitochondrial OS=Mus musculus GN=Ivd PE=1 SV=1
242	Dark Band to Light Band	1	Sprot	MARE1_MOUSE	MARE1	68	29997	6	2	5	2	0.32	Microtubule-associated protein RP/EB family member 1 OS=Mus musculus GN=Mapre1 PE=1 SV=3
243	Dark Band to Light Band	1	Sprot	GLRX3_MOUSE	GLRX3	66	37754	7	4	7	4	0.56	Glutaredoxin-3 OS=Mus musculus GN=Glrx3 PE=1 SV=1
244	Dark Band to Light Band	1	Sprot	SFXN5_MOUSE	SFXN5	67	37305	3	1	3	1	0.12	Sideroflexin-5 OS=Mus musculus GN=Sfxn5 PE=1 SV=2
245	Dark Band to Light Band	1	Sprot	CSN5_HUMAN	CSN5	67	37555	4	2	4	2	0.25	COP9 signalosome complex subunit 5 OS=Homo sapiens GN=COPS5 PE=1 SV=4
246	Dark Band to Light Band	1	Sprot	CASK_BOVIN	CASK	67	21256	3	3	3	3	0.8	Kappa-casein OS=Bos taurus GN=CSN3 PE=1 SV=1
247	Dark Band to Light Band	1	Sprot	RT22_MOUSE	RT22	66	41167	3	1	3	1	0.11	28S ribosomal protein S22, mitochondrial OS=Mus musculus GN=Mrps22 PE=1 SV=1
248	Dark Band to Light Band	1	Sprot	ERP29_HUMAN	ERP29	66	28975	3	1	3	1	0.16	Endoplasmic reticulum resident protein 29 OS=Homo sapiens GN=ERP29 PE=1 SV=4
249	Dark Band to Light Band	1	Sprot	HDGF_BOVIN	HDGF	66	26588	4	2	3	2	0.37	Hepatoma-derived growth factor OS=Bos taurus GN=HDGF PE=2 SV=1
250	Dark Band to Light Band	1	Sprot	TIM44_HUMAN	TIM44	65	51323	1	1	1	1	0.09	Mitochondrial import inner membrane translocase subunit TIM44 OS=Homo sapiens GN=TIMM44 PE=1 SV=2
251	Dark Band to Light Band	1	Sprot	SRSF7_BOVIN	SRSF7	63	26925	2	2	2	2	0.36	Serine/arginine-rich splicing factor 7 OS=Bos taurus GN=SRSF7 PE=2 SV=1
252	Dark Band to Light Band	1	Sprot	SEC13_HUMAN	SEC13	63	35518	1	1	1	1	0.13	Protein SEC13 homolog OS=Homo sapiens GN=SEC13 PE=1 SV=3
253	Dark Band to Light Band	1	Sprot	NUDT5_MOUSE	NUDT5	63	23969	4	1	3	1	0.19	ADP-sugar pyrophosphatase OS=Mus musculus GN=Nudt5 PE=1 SV=1
254	Dark Band to Light Band	1	Sprot	SNRPA_MOUSE	SNRPA	63	31814	3	1	3	1	0.14	U1 small nuclear ribonucleoprotein A OS=Mus musculus GN=Snrpa PE=1 SV=3
255	Dark Band to Light Band	1	Sprot	NIT2_MOUSE	NIT2	63	30483	3	1	3	1	0.15	Omega-amidase NIT2 OS=Mus musculus GN=Nit2 PE=1 SV=1
256	Dark Band to Light Band	1	Sprot	RS10_BOVIN	RS10	62	18886	1	1	1	1	0.25	40S ribosomal protein S10 OS=Bos taurus GN=RPS10 PE=2 SV=1
257	Dark Band to Light Band	1	Sprot	NNRD_MOUSE	NNRD	62	36694	2	1	2	1	0.12	ATP-dependent (S)-NAD(P)H-hydrate dehydratase OS=Mus musculus GN=Naxd PE=1 SV=1
258	Dark Band to Light Band	1	Sprot	SRSF5_HUMAN	SRSF5	62	31245	3	2	3	2	0.31	Serine/arginine-rich splicing factor 5 OS=Homo sapiens GN=SRSF5 PE=1 SV=1
259	Dark Band to Light Band	1	Sprot	GBB1_BOVIN	GBB1	61	37353	3	1	2	1	0.12	Guanine nucleotide-binding protein G(I)/G(S)/G(T) subunit beta-1 OS=Bos taurus GN=GNB1 PE=1 SV=3
260	Dark Band to Light Band	1	Sprot	LRC59_MOUSE	LRC59	61	34856	4	3	4	3	0.44	Leucine-rich repeat-containing protein 59 OS=Mus musculus GN=Lrrc59 PE=1 SV=1
261	Dark Band to Light Band	1	Sprot	RS16_BOVIN	RS16	61	16435	1	1	1	1	0.29	40S ribosomal protein S16 OS=Bos taurus GN=RPS16 PE=2 SV=3
262	Dark Band to Light Band	1	Sprot	GNA11_MOUSE	GNA11	60	41997	2	1	2	1	0.11	Guanine nucleotide-binding protein subunit alpha-11 OS=Mus musculus GN=Gna11 PE=1 SV=1
263	Dark Band to Light Band	1	Sprot	NUP53_MOUSE	NUP53	60	34764	1	1	1	1	0.13	Nucleoporin NUP53 OS=Mus musculus GN=Nup35 PE=1 SV=2
264	Dark Band to Light Band	1	Sprot	PGAM5_MOUSE	PGAM5	60	31975	1	1	1	1	0.14	Serine/threonine-protein phosphatase PGAM5, mitochondrial OS=Mus musculus GN=Pgam5 PE=1 SV=1
265	Dark Band to Light Band	1	Sprot	AK1BA_HUMAN	AK1BA	59	35997	3	1	3	1	0.12	Aldo-keto reductase family 1 member B10 OS=Homo sapiens GN=AKR1B10 PE=1 SV=2
266	Dark Band to Light Band	1	Sprot	EMC2_BOVIN	EMC2	59	34782	1	1	1	1	0.13	ER membrane protein complex subunit 2 OS=Bos taurus GN=EMC2 PE=2 SV=1
267	Dark Band to Light Band	1	Sprot	AK1A1_MOUSE	AK1A1	59	36564	3	1	3	1	0.12	Alcohol dehydrogenase [NADP(+)] OS=Mus musculus GN=Akr1a1 PE=1 SV=3
268	Dark Band to Light Band	1	Sprot	LAMP1_MOUSE	LAMP1	59	43837	1	1	1	1	0.1	Lysosome-associated membrane glycoprotein 1 OS=Mus musculus GN=Lamp1 PE=1 SV=2
269	Dark Band to Light Band	1	Sprot	TMX2_MOUSE	TMX2	58	33921	3	3	3	3	0.45	Thioredoxin-related transmembrane protein 2 OS=Mus musculus GN=Tmx2 PE=1 SV=1
270	Dark Band to Light Band	1	Sprot	DCD_HUMAN	DCD	58	11277	2	2	2	2	1.06	Dermcidin OS=Homo sapiens GN=DCD PE=1 SV=2
271	Dark Band to Light Band	1	Sprot	ARPC2_BOVIN	ARPC2	58	34327	7	4	7	4	0.63	Actin-related protein 2/3 complex subunit 2 OS=Bos taurus GN=ARPC2 PE=1 SV=1
272	Dark Band to Light Band	1	Sprot	RS2_BOVIN	RS2	57	31216	7	3	7	3	0.5	40S ribosomal protein S2 OS=Bos taurus GN=RPS2 PE=2 SV=2
273	Dark Band to Light Band	1	Sprot	DHPR_HUMAN	DHPR	57	25773	2	1	2	1	0.18	Dihydropteridine reductase OS=Homo sapiens GN=QDPR PE=1 SV=2
274	Dark Band to Light Band	1	Sprot	RS7_BOVIN	RS7	57	22113	2	1	2	1	0.21	40S ribosomal protein S7 OS=Bos taurus GN=RPS7 PE=2 SV=1
275	Dark Band to Light Band	1	Sprot	MIC19_HUMAN	MIC19	56	26136	3	1	3	1	0.17	MICOS complex subunit MIC19 OS=Homo sapiens GN=CHCHD3 PE=1 SV=1
276	Dark Band to Light Band	1	Sprot	SUCD_ECOLI	SUCD	56	29759	3	1	3	1	0.15	Succinate--CoA ligase [ADP-forming] subunit alpha OS=Escherichia coli (strain K12) GN=sucD PE=1 SV=2
277	Dark Band to Light Band	1	Sprot	CLCA_HUMAN	CLCA	56	27060	5	2	5	2	0.36	Clathrin light chain A OS=Homo sapiens GN=CLTA PE=1 SV=1
278	Dark Band to Light Band	1	Sprot	ESTD_MOUSE	ESTD	56	31299	3	2	3	2	0.31	S-formylglutathione hydrolase OS=Mus musculus GN=Esd PE=1 SV=1
279	Dark Band to Light Band	1	Sprot	FCL_CRIGR	FCL	55	35814	1	1	1	1	0.12	GDP-L-fucose synthase OS=Cricetulus griseus GN=TSTA3 PE=2 SV=1
280	Dark Band to Light Band	1	Sprot	CRK_HUMAN	CRK	55	33810	2	1	2	1	0.13	Adapter molecule crk OS=Homo sapiens GN=CRK PE=1 SV=2
281	Dark Band to Light Band	1	Sprot	DHB7_RAT	DHB7	55	37348	2	1	2	1	0.12	3-keto-steroid reductase OS=Rattus norvegicus GN=Hsd17b7 PE=1 SV=1
282	Dark Band to Light Band	1	Sprot	HNRDL_CHICK	HNRDL	54	33423	3	1	3	1	0.13	Heterogeneous nuclear ribonucleoprotein D-like OS=Gallus gallus GN=HNRNPDL PE=2 SV=1
283	Dark Band to Light Band	1	Sprot	TBCB_MOUSE	TBCB	54	27368	3	1	3	1	0.16	Tubulin-folding cofactor B OS=Mus musculus GN=Tbcb PE=1 SV=2
284	Dark Band to Light Band	1	Sprot	PTPA_HUMAN	PTPA	54	40641	1	1	1	1	0.11	Serine/threonine-protein phosphatase 2A activator OS=Homo sapiens GN=PPP2R4 PE=1 SV=3
285	Dark Band to Light Band	1	Sprot	KIME_MOUSE	KIME	54	41851	2	1	2	1	0.11	Mevalonate kinase OS=Mus musculus GN=Mvk PE=1 SV=1
286	Dark Band to Light Band	1	Sprot	PP2BA_BOVIN	PP2BA	53	58634	2	2	2	2	0.15	Serine/threonine-protein phosphatase 2B catalytic subunit alpha isoform OS=Bos taurus GN=PPP3CA PE=1 SV=1
287	Dark Band to Light Band	1	Sprot	CYBP_RAT	CYBP	53	26525	4	1	4	1	0.17	Calcyclin-binding protein OS=Rattus norvegicus GN=Cacybp PE=1 SV=1
288	Dark Band to Light Band	1	Sprot	ADPRH_MOUSE	ADPRH	53	40042	2	1	2	1	0.11	[Protein ADP-ribosylarginine] hydrolase OS=Mus musculus GN=Adprh PE=1 SV=1
289	Dark Band to Light Band	1	Sprot	PSA1_MOUSE	PSA1	53	29528	7	1	6	1	0.15	Proteasome subunit alpha type-1 OS=Mus musculus GN=Psma1 PE=1 SV=1
290	Dark Band to Light Band	1	Sprot	ZADH2_MOUSE	ZADH2	53	40503	1	1	1	1	0.11	Zinc-binding alcohol dehydrogenase domain-containing protein 2 OS=Mus musculus GN=Zadh2 PE=1 SV=1
291	Dark Band to Light Band	1	Sprot	LMAN2_CANLF	LMAN2	52	40188	2	1	2	1	0.11	Vesicular integral-membrane protein VIP36 OS=Canis lupus familiaris GN=LMAN2 PE=1 SV=1
292	Dark Band to Light Band	1	Sprot	H2A1A_HUMAN	H2A1A	48	14225	3	2	3	2	0.79	Histone H2A type 1-A OS=Homo sapiens GN=HIST1H2AA PE=1 SV=3
293	Dark Band to Light Band	1	Sprot	COQ9_MOUSE	COQ9	52	35061	2	2	2	2	0.27	Ubiquinone biosynthesis protein COQ9, mitochondrial OS=Mus musculus GN=Coq9 PE=1 SV=1
294	Dark Band to Light Band	1	Sprot	RL7_BOVIN	RL7	51	29150	6	3	4	3	0.54	60S ribosomal protein L7 OS=Bos taurus GN=RPL7 PE=2 SV=1
295	Dark Band to Light Band	1	Sprot	WBP2_HUMAN	WBP2	51	28068	2	1	2	1	0.16	WW domain-binding protein 2 OS=Homo sapiens GN=WBP2 PE=1 SV=1
296	Dark Band to Light Band	1	Sprot	UCHL5_BOVIN	UCHL5	51	37408	1	1	1	1	0.12	Ubiquitin carboxyl-terminal hydrolase isozyme L5 OS=Bos taurus GN=UCHL5 PE=2 SV=1
297	Dark Band to Light Band	1	Sprot	H4_ACRAS	H4	51	11374	3	2	3	2	1.06	Histone H4 OS=Acrolepiopsis assectella GN=His4 PE=3 SV=2
298	Dark Band to Light Band	1	Sprot	GLOD4_MOUSE	GLOD4	48	33296	4	3	4	3	0.46	Glyoxalase domain-containing protein 4 OS=Mus musculus GN=Glod4 PE=1 SV=1
299	Dark Band to Light Band	1	Sprot	DMB_SQUAC	DMB	50	31145	2	1	2	1	0.14	Proteolipid protein DM beta OS=Squalus acanthias PE=2 SV=1
300	Dark Band to Light Band	1	Sprot	MSI1H_HUMAN	MSI1H	50	39099	1	1	1	1	0.11	RNA-binding protein Musashi homolog 1 OS=Homo sapiens GN=MSI1 PE=1 SV=1
301	Dark Band to Light Band	1	Sprot	TOLIP_BOVIN	TOLIP	50	30062	1	1	1	1	0.15	Toll-interacting protein OS=Bos taurus GN=TOLLIP PE=2 SV=1
302	Dark Band to Light Band	1	Sprot	T106B_MOUSE	T106B	49	31153	1	1	1	1	0.14	Transmembrane protein 106B OS=Mus musculus GN=Tmem106b PE=1 SV=1
303	Dark Band to Light Band	1	Sprot	GNAQ_CANLF	GNAQ	49	42115	1	1	1	1	0.11	Guanine nucleotide-binding protein G(q) subunit alpha OS=Canis lupus familiaris GN=GNAQ PE=2 SV=2
304	Dark Band to Light Band	1	Sprot	U2AF1_BOVIN	U2AF1	49	27683	1	1	1	1	0.16	Splicing factor U2AF 35 kDa subunit OS=Bos taurus GN=U2AF1 PE=2 SV=1
305	Dark Band to Light Band	1	Sprot	AT1B3_MOUSE	AT1B3	48	31755	1	1	1	1	0.14	Sodium/potassium-transporting ATPase subunit beta-3 OS=Mus musculus GN=Atp1b3 PE=1 SV=1
306	Dark Band to Light Band	1	Sprot	APOE_MOUSE	APOE	46	35844	4	2	4	2	0.26	Apolipoprotein E OS=Mus musculus GN=Apoe PE=1 SV=2
307	Dark Band to Light Band	1	Sprot	VTA1_BOVIN	VTA1	48	33995	2	1	2	1	0.13	Vacuolar protein sorting-associated protein VTA1 homolog OS=Bos taurus GN=VTA1 PE=2 SV=1
308	Dark Band to Light Band	1	Sprot	ETFB_BOVIN	ETFB	48	27682	1	1	1	1	0.16	Electron transfer flavoprotein subunit beta OS=Bos taurus GN=ETFB PE=1 SV=3
309	Dark Band to Light Band	1	Sprot	RL7A_BOVIN	RL7A	48	30007	4	1	3	1	0.15	60S ribosomal protein L7a OS=Bos taurus GN=RPL7A PE=2 SV=3
310	Dark Band to Light Band	1	Sprot	TIM50_MOUSE	TIM50	48	39752	2	1	2	1	0.11	Mitochondrial import inner membrane translocase subunit TIM50 OS=Mus musculus GN=Timm50 PE=1 SV=1
311	Dark Band to Light Band	1	Sprot	RS9_BOVIN	RS9	48	22578	2	1	2	1	0.2	40S ribosomal protein S9 OS=Bos taurus GN=RPS9 PE=2 SV=1
312	Dark Band to Light Band	1	Sprot	ECH1_MOUSE	ECH1	47	36095	3	1	3	1	0.12	Delta(3,5)-Delta(2,4)-dienoyl-CoA isomerase, mitochondrial OS=Mus musculus GN=Ech1 PE=1 SV=1
313	Dark Band to Light Band	1	Sprot	MTNA_HUMAN	MTNA	47	39125	1	1	1	1	0.11	Methylthioribose-1-phosphate isomerase OS=Homo sapiens GN=MRI1 PE=1 SV=1
314	Dark Band to Light Band	1	Sprot	DLK1_HUMAN	DLK1	46	41272	1	1	1	1		Protein delta homolog 1 OS=Homo sapiens GN=DLK1 PE=1 SV=3
315	Dark Band to Light Band	1	Sprot	DRG2_BOVIN	DRG2	46	40723	2	1	2	1	0.11	Developmentally-regulated GTP-binding protein 2 OS=Bos taurus GN=DRG2 PE=2 SV=1
316	Dark Band to Light Band	1	Sprot	NPTX1_MOUSE	NPTX1	46	47088	3	1	3	1	0.09	Neuronal pentraxin-1 OS=Mus musculus GN=Nptx1 PE=1 SV=1
317	Dark Band to Light Band	1	Sprot	RFA2_MOUSE	RFA2	46	29700	2	1	2	1	0.15	Replication protein A 32 kDa subunit OS=Mus musculus GN=Rpa2 PE=1 SV=1
318	Dark Band to Light Band	1	Sprot	RL5_LACS1	RL5	46	20212	4	1	2	1	0.23	50S ribosomal protein L5 OS=Lactobacillus salivarius (strain UCC118) GN=rplE PE=3 SV=1
319	Dark Band to Light Band	1	Sprot	BAP31_MOUSE	BAP31	45	27939	4	2	4	2	0.35	B-cell receptor-associated protein 31 OS=Mus musculus GN=Bcap31 PE=1 SV=4
320	Dark Band to Light Band	1	Sprot	FABH_AGRRK	FABH	45	34001	1	1	1	1		3-oxoacyl-[acyl-carrier-protein] synthase 3 OS=Agrobacterium radiobacter (strain K84 / ATCC BAA-868) GN=fabH PE=3 SV=1
321	Dark Band to Light Band	1	Sprot	KAPCA_BOVIN	KAPCA	45	40594	3	1	3	1	0.11	cAMP-dependent protein kinase catalytic subunit alpha OS=Bos taurus GN=PRKACA PE=1 SV=3
322	Dark Band to Light Band	1	Sprot	GPI8_HUMAN	GPI8	45	45223	2	1	2	1	0.1	GPI-anchor transamidase OS=Homo sapiens GN=PIGK PE=1 SV=2
323	Dark Band to Light Band	1	Sprot	TCEA1_BOVIN	TCEA1	43	33869	3	1	3	1	0.13	Transcription elongation factor A protein 1 OS=Bos taurus GN=TCEA1 PE=2 SV=1
324	Dark Band to Light Band	1	Sprot	IPYR_MOUSE	IPYR	43	32646	3	1	3	1	0.14	Inorganic pyrophosphatase OS=Mus musculus GN=Ppa1 PE=1 SV=1
325	Dark Band to Light Band	1	Sprot	CRKL_HUMAN	CRKL	43	33756	2	1	2	1	0.13	Crk-like protein OS=Homo sapiens GN=CRKL PE=1 SV=1
326	Dark Band to Light Band	1	Sprot	SGT1_MOUSE	SGT1	43	38135	3	1	3	1	0.12	Protein SGT1 homolog OS=Mus musculus GN=Sugt1 PE=1 SV=3
327	Dark Band to Light Band	1	Sprot	HM13_MOUSE	HM13	41	41721	1	1	1	1	0.11	Minor histocompatibility antigen H13 OS=Mus musculus GN=Hm13 PE=1 SV=1
328	Dark Band to Light Band	1	Sprot	PIPNB_BOVIN	PIPNB	40	31519	3	1	3	1	0.14	Phosphatidylinositol transfer protein beta isoform OS=Bos taurus GN=PITPNB PE=1 SV=3
329	Dark Band to Light Band	1	Sprot	MARCS_MOUSE	MARCS	40	29644	1	1	1	1	0.15	Myristoylated alanine-rich C-kinase substrate OS=Mus musculus GN=Marcks PE=1 SV=2
330	Dark Band to Light Band	1	Sprot	CY1_MOUSE	CY1	40	35305	5	1	5	1	0.13	Cytochrome c1, heme protein, mitochondrial OS=Mus musculus GN=Cyc1 PE=1 SV=1
331	Dark Band to Light Band	1	Sprot	PSME2_MOUSE	PSME2	39	27040	2	1	2	1	0.17	Proteasome activator complex subunit 2 OS=Mus musculus GN=Psme2 PE=1 SV=4
332	Dark Band to Light Band	1	Sprot	ODPA_BOVIN	ODPA	39	43360	1	1	1	1	0.1	Pyruvate dehydrogenase E1 component subunit alpha, somatic form, mitochondrial OS=Bos taurus GN=PDHA1 PE=2 SV=1
333	Dark Band to Light Band	1	Sprot	S10A7_HORSE	S10A7	38	11325	1	1	1	1	0.44	Protein S100-A7 OS=Equus caballus GN=s100A7 PE=3 SV=1
334	Dark Band to Light Band	1	Sprot	DEGS1_BOVIN	DEGS1	38	38045	1	1	1	1	0.12	Sphingolipid delta(4)-desaturase DES1 OS=Bos taurus GN=DEGS1 PE=2 SV=1
335	Dark Band to Light Band	1	Sprot	SRSF3_BOVIN	SRSF3	38	19318	1	1	1	1	0.24	Serine/arginine-rich splicing factor 3 OS=Bos taurus GN=SRSF3 PE=2 SV=1
336	Dark Band to Light Band	1	Sprot	RT31_MOUSE	RT31	37	43854	3	1	3	1	0.1	28S ribosomal protein S31, mitochondrial OS=Mus musculus GN=Mrps31 PE=1 SV=1
337	Dark Band to Light Band	1	Sprot	UBXN1_MOUSE	UBXN1	37	33552	1	1	1	1	0.13	UBX domain-containing protein 1 OS=Mus musculus GN=Ubxn1 PE=1 SV=1
338	Dark Band to Light Band	1	Sprot	ISOC1_MOUSE	ISOC1	37	32012	1	1	1	1	0.14	Isochorismatase domain-containing protein 1 OS=Mus musculus GN=Isoc1 PE=1 SV=1
339	Dark Band to Light Band	1	Sprot	THTM_MOUSE	THTM	36	33002	2	1	2	1	0.14	3-mercaptopyruvate sulfurtransferase OS=Mus musculus GN=Mpst PE=1 SV=3
340	Dark Band to Light Band	1	Sprot	SEPT4_HUMAN	2017-09-04	35	55064	1	1	1	1	0.08	Septin-4 OS=Homo sapiens GN=SEPT4 PE=1 SV=1
341	Dark Band to Light Band	1	Sprot	KPRB_CHICK	KPRB	35	40777	3	1	3	1	0.11	Phosphoribosyl pyrophosphate synthase-associated protein 2 OS=Gallus gallus GN=PRPSAP2 PE=2 SV=1
342	Dark Band to Light Band	1	Sprot	PTGR2_BOVIN	PTGR2	33	38375	1	1	1	1	0.12	Prostaglandin reductase 2 OS=Bos taurus GN=PTGR2 PE=2 SV=1
343	Dark Band to Light Band	1	Sprot	QOR_MOUSE	QOR	32	35246	2	1	2	1	0.13	Quinone oxidoreductase OS=Mus musculus GN=Cryz PE=1 SV=1
344	Dark Band to Light Band	1	Sprot	GPD1L_MOUSE	GPD1L	32	38201	1	1	1	1	0.12	Glycerol-3-phosphate dehydrogenase 1-like protein OS=Mus musculus GN=Gpd1l PE=1 SV=2
345	Dark Band to Light Band	1	Sprot	PLBL2_RAT	PLBL2	27	65414	4	1	3	1	0.07	Putative phospholipase B-like 2 OS=Rattus norvegicus GN=Plbd2 PE=1 SV=2
1	Light Band	1	Sprot	LYSC_PSEAB	LYSC	2101	48148	74	49	13	12	1.62	Lysyl endopeptidase OS=Pseudomonas aeruginosa (strain UCBPP-PA14) GN=prpL PE=1 SV=1
2	Light Band	1	Sprot	LAC1_MOUSE	LAC1	1134	11568	52	36	6	5	11.05	Ig lambda-1 chain C region OS=Mus musculus PE=1 SV=1
3	Light Band	1	Sprot	KV5AA_MOUSE	KV5AA	800	11811	17	14	2	2	1.01	Ig kappa chain V-V region MOPC 173 OS=Mus musculus PE=1 SV=1
4	Light Band	1	Sprot	SPG1_STRSG	SPG1	668	47538	14	12	7	7	0.86	Immunoglobulin G-binding protein G OS=Streptococcus sp. group G GN=spg PE=1 SV=1
5	Light Band	1	Sprot	1433Z_MOUSE	1433Z	375	27754	12	9	11	8	2.34	14-3-3 protein zeta/delta OS=Mus musculus GN=Ywhaz PE=1 SV=1
5	Light Band	2	Sprot	1433T_BOVIN	1433T	173	27747	6	4	6	4	0.83	14-3-3 protein theta OS=Bos taurus GN=YWHAQ PE=2 SV=1
5	Light Band	3	Sprot	1433F_BOVIN	1433F	157	28194	5	3	5	3	0.56	14-3-3 protein eta OS=Bos taurus GN=YWHAH PE=1 SV=2
6	Light Band	1	Sprot	IGKC_MOUSE	IGKC	370	11771	26	16	6	4	3.04	Ig kappa chain C region OS=Mus musculus PE=1 SV=1
7	Light Band	1	Sprot	RAB3B_MOUSE	RAB3B	290	24741	7	7	6	6	1.75	Ras-related protein Rab-3B OS=Mus musculus GN=Rab3b PE=1 SV=1
7	Light Band	2	Sprot	RAB1A_CANLF	RAB1A	191	22663	6	5	6	5	1.51	Ras-related protein Rab-1A OS=Canis lupus familiaris GN=RAB1A PE=1 SV=3
7	Light Band	3	Sprot	RAB1B_MOUSE	RAB1B	182	22173	6	4	5	4	1.12	Ras-related protein Rab-1B OS=Mus musculus GN=Rab1b PE=1 SV=1
7	Light Band	4	Sprot	RAB10_CANLF	RAB10	102	22555	3	2	3	2	0.45	Ras-related protein Rab-10 OS=Canis lupus familiaris GN=RAB10 PE=1 SV=1
8	Light Band	1	Sprot	TRYP_PIG	TRYP	265	24394	12	8	4	4	0.98	Trypsin OS=Sus scrofa PE=1 SV=1
9	Light Band	1	Sprot	GSTM1_MOUSE	GSTM1	232	25953	15	9	13	8	2.63	Glutathione S-transferase Mu 1 OS=Mus musculus GN=Gstm1 PE=1 SV=2
9	Light Band	2	Sprot	GSTM5_MOUSE	GSTM5	156	26617	3	3	3	3	0.6	Glutathione S-transferase Mu 5 OS=Mus musculus GN=Gstm5 PE=1 SV=1
10	Light Band	1	Sprot	PEBP1_MOUSE	PEBP1	227	20817	5	5	5	5	1.71	Phosphatidylethanolamine-binding protein 1 OS=Mus musculus GN=Pebp1 PE=1 SV=3
11	Light Band	1	Sprot	FRIL1_MOUSE	FRIL1	193	20790	6	5	6	5	1.73	Ferritin light chain 1 OS=Mus musculus GN=Ftl1 PE=1 SV=2
12	Light Band	1	Sprot	IGH1M_MOUSE	IGH1M	179	43359	5	5	4	4	0.47	Ig gamma-1 chain C region, membrane-bound form OS=Mus musculus GN=Ighg1 PE=1 SV=2
13	Light Band	1	Sprot	KV3AA_MOUSE	KV3AA	172	12034	4	4	2	2	0.99	Ig kappa chain V-III region ABPC 22/PC 9245 OS=Mus musculus PE=1 SV=1
13	Light Band	2	Sprot	KV3A1_MOUSE	KV3A1	170	11973	4	3	2	2	0.99	Ig kappa chain V-III region PC 2880/PC 1229 OS=Mus musculus PE=1 SV=1
13	Light Band	3	Sprot	KV3A7_MOUSE	KV3A7	164	12331	4	3	2	2	0.95	Ig kappa chain V-III region TEPC 124 OS=Mus musculus PE=1 SV=1
13	Light Band	4	Sprot	KV3AC_MOUSE	KV3AC	123	11957	5	3	2	2	0.99	Ig kappa chain V-III region CBPC 101 OS=Mus musculus PE=1 SV=1
14	Light Band	1	Sprot	AT5F1_MOUSE	AT5F1	167	28930	9	6	8	6	1.38	ATP synthase F(0) complex subunit B1, mitochondrial OS=Mus musculus GN=Atp5f1 PE=1 SV=1
15	Light Band	1	Sprot	PRDX6_MOUSE	PRDX6	166	24855	7	3	7	3	0.66	Peroxiredoxin-6 OS=Mus musculus GN=Prdx6 PE=1 SV=3
16	Light Band	1	Sprot	TAGL2_MOUSE	TAGL2	164	22381	9	6	8	6	2.05	Transgelin-2 OS=Mus musculus GN=Tagln2 PE=1 SV=4
17	Light Band	1	Sprot	PRDX2_MOUSE	PRDX2	164	21765	8	6	8	6	2.16	Peroxiredoxin-2 OS=Mus musculus GN=Prdx2 PE=1 SV=3
17	Light Band	2	Sprot	PRDX1_CRIGR	PRDX1	92	22248	10	7	9	7	2.73	Peroxiredoxin-1 OS=Cricetulus griseus GN=PRDX1 PE=1 SV=1
18	Light Band	1	Sprot	PARK7_MOUSE	PARK7	163	20008	8	4	7	3	0.87	Protein deglycase DJ-1 OS=Mus musculus GN=Park7 PE=1 SV=1
19	Light Band	1	Sprot	ATPO_MOUSE	ATPO	161	23349	9	4	9	4	1.05	ATP synthase subunit O, mitochondrial OS=Mus musculus GN=Atp5o PE=1 SV=1
20	Light Band	1	Sprot	PSB4_MOUSE	PSB4	161	29097	3	3	3	3	0.54	Proteasome subunit beta type-4 OS=Mus musculus GN=Psmb4 PE=1 SV=1
21	Light Band	1	Sprot	PSA2_MOUSE	PSA2	159	25910	6	5	5	4	0.91	Proteasome subunit alpha type-2 OS=Mus musculus GN=Psma2 PE=1 SV=3
22	Light Band	1	Sprot	ECHM_RAT	ECHM	157	31496	5	3	4	3	0.49	Enoyl-CoA hydratase, mitochondrial OS=Rattus norvegicus GN=Echs1 PE=1 SV=1
23	Light Band	1	Sprot	PSA5_BOVIN	PSA5	156	26394	5	4	5	4	0.88	Proteasome subunit alpha type-5 OS=Bos taurus GN=PSMA5 PE=1 SV=1
24	Light Band	1	Sprot	PSA6_BOVIN	PSA6	155	27382	6	6	6	6	1.5	Proteasome subunit alpha type-6 OS=Bos taurus GN=PSMA6 PE=1 SV=1
25	Light Band	1	Sprot	KV5A4_MOUSE	KV5A4	148	12023	3	3	2	2	0.99	Ig kappa chain V-V region MOPC 149 OS=Mus musculus PE=1 SV=1
26	Light Band	1	Sprot	LACB_BOVIN	LACB	147	19870	7	5	5	5	1.85	Beta-lactoglobulin OS=Bos taurus GN=LGB PE=1 SV=3
27	Light Band	1	Sprot	UCRI_MOUSE	UCRI	145	29349	6	3	5	2	0.33	Cytochrome b-c1 complex subunit Rieske, mitochondrial OS=Mus musculus GN=Uqcrfs1 PE=1 SV=1
28	Light Band	1	Sprot	PSA7_MOUSE	PSA7	143	27838	5	3	5	3	0.57	Proteasome subunit alpha type-7 OS=Mus musculus GN=Psma7 PE=1 SV=1
29	Light Band	1	Sprot	KV5A1_MOUSE	KV5A1	140	16423	8	6	4	3	1.13	Ig kappa chain V19-17 OS=Mus musculus GN=Igk-V19-17 PE=1 SV=1
30	Light Band	1	Sprot	PGAM1_HUMAN	PGAM1	135	28786	10	4	9	4	0.79	Phosphoglycerate mutase 1 OS=Homo sapiens GN=PGAM1 PE=1 SV=2
31	Light Band	1	Sprot	LYSC_CATWA	LYSC	135	14314	1	1	1	1	0.33	Lysozyme C OS=Catreus wallichii GN=LYZ PE=1 SV=1
32	Light Band	1	Sprot	CDC42_BOVIN	CDC42	132	21245	5	4	4	3	0.8	Cell division control protein 42 homolog OS=Bos taurus GN=CDC42 PE=1 SV=1
33	Light Band	1	Sprot	RAPA_DIPOM	RAPA	131	20918	6	3	5	3	0.82	Ras-related protein O-Krev OS=Diplobatis ommata PE=2 SV=1
34	Light Band	1	Sprot	CBX3_HUMAN	CBX3	131	20798	2	1	2	1	0.22	Chromobox protein homolog 3 OS=Homo sapiens GN=CBX3 PE=1 SV=4
35	Light Band	1	Sprot	LV1A_MOUSE	LV1A	129	12214	14	5	3	2	0.96	Ig lambda-1 chain V region OS=Mus musculus PE=1 SV=2
36	Light Band	1	Sprot	IDI1_MOUSE	IDI1	127	26272	4	3	4	3	0.61	Isopentenyl-diphosphate Delta-isomerase 1 OS=Mus musculus GN=Idi1 PE=1 SV=1
37	Light Band	1	Sprot	CASB_BOVIN	CASB	127	25091	4	2	3	1	0.18	Beta-casein OS=Bos taurus GN=CSN2 PE=1 SV=2
38	Light Band	1	Sprot	TPIS_MOUSE	TPIS	125	32171	8	3	5	2	0.3	Triosephosphate isomerase OS=Mus musculus GN=Tpi1 PE=1 SV=4
39	Light Band	1	Sprot	GCAA_MOUSE	GCAA	124	36366	3	1	3	1	0.12	Ig gamma-2A chain C region, A allele OS=Mus musculus GN=Ighg PE=1 SV=1
40	Light Band	1	Sprot	K1C10_CANLF	K1C10	122	57676	5	5	5	5	0.44	Keratin, type I cytoskeletal 10 OS=Canis lupus familiaris GN=KRT10 PE=2 SV=1
41	Light Band	1	Sprot	6PGL_MOUSE	6PGL	122	27237	1	1	1	1	0.17	6-phosphogluconolactonase OS=Mus musculus GN=Pgls PE=1 SV=1
42	Light Band	1	Sprot	GSTP1_MOUSE	GSTP1	122	23594	4	3	3	3	0.7	Glutathione S-transferase P 1 OS=Mus musculus GN=Gstp1 PE=1 SV=2
43	Light Band	1	Sprot	ATP5H_MOUSE	ATP5H	120	18738	6	2	4	2	0.56	ATP synthase subunit d, mitochondrial OS=Mus musculus GN=Atp5h PE=1 SV=3
44	Light Band	1	Sprot	RL9_MOUSE	RL9	118	21868	6	3	6	3	0.77	60S ribosomal protein L9 OS=Mus musculus GN=Rpl9 PE=2 SV=2
45	Light Band	1	Sprot	KV2A6_MOUSE	KV2A6	117	12488	1	1	1	1	0.39	Ig kappa chain V-II region 7S34.1 OS=Mus musculus PE=1 SV=1
46	Light Band	1	Sprot	KV1_CANLF	KV1	117	11998	1	1	1	1	0.41	Ig kappa chain V region GOM OS=Canis lupus familiaris PE=1 SV=1
47	Light Band	1	Sprot	TCTP_MOUSE	TCTP	114	19450	8	3	5	2	0.53	Translationally-controlled tumor protein OS=Mus musculus GN=Tpt1 PE=1 SV=1
48	Light Band	1	Sprot	PSB5_MOUSE	PSB5	113	28514	7	2	6	2	0.34	Proteasome subunit beta type-5 OS=Mus musculus GN=Psmb5 PE=1 SV=3
49	Light Band	1	Sprot	RAB31_MOUSE	RAB31	112	21318	5	2	4	2	0.48	Ras-related protein Rab-31 OS=Mus musculus GN=Rab31 PE=1 SV=1
50	Light Band	1	Sprot	RAB7A_CANLF	RAB7A	109	23505	7	2	7	2	0.43	Ras-related protein Rab-7a OS=Canis lupus familiaris GN=RAB7A PE=2 SV=1
51	Light Band	1	Sprot	PNP_ECOBW	PNP	109	77053	2	1	2	1	0.06	Polyribonucleotide nucleotidyltransferase OS=Escherichia coli (strain K12 / MC4100 / BW2952) GN=pnp PE=3 SV=1
52	Light Band	1	Sprot	IGG2B_MOUSE	IGG2B	106	44231	7	2	6	2	0.21	Ig gamma-2B chain C region OS=Mus musculus GN=Igh-3 PE=1 SV=3
53	Light Band	1	Sprot	ETFB_MOUSE	ETFB	104	27606	5	3	5	3	0.58	Electron transfer flavoprotein subunit beta OS=Mus musculus GN=Etfb PE=1 SV=3
54	Light Band	1	Sprot	RAB6A_HUMAN	RAB6A	103	23578	4	3	4	3	0.7	Ras-related protein Rab-6A OS=Homo sapiens GN=RAB6A PE=1 SV=3
55	Light Band	1	Sprot	PRDX3_MOUSE	PRDX3	102	28109	4	2	4	2	0.35	Thioredoxin-dependent peroxide reductase, mitochondrial OS=Mus musculus GN=Prdx3 PE=1 SV=1
56	Light Band	1	Sprot	MIC19_MOUSE	MIC19	100	26318	3	2	3	2	0.37	MICOS complex subunit Mic19 OS=Mus musculus GN=Chchd3 PE=1 SV=1
57	Light Band	1	Sprot	RAB14_CHICK	RAB14	98	23882	5	2	5	2	0.42	Ras-related protein Rab-14 OS=Gallus gallus GN=RAB14 PE=2 SV=3
58	Light Band	1	Sprot	KV6AB_MOUSE	KV6AB	97	11706	1	1	1	1	0.42	Ig kappa chain V-VI region NQ2-6.1 OS=Mus musculus PE=2 SV=1
59	Light Band	1	Sprot	RAB1B_ARATH	RAB1B	97	23161	2	2	2	2	0.43	Ras-related protein RABB1b OS=Arabidopsis thaliana GN=RABB1B PE=2 SV=1
60	Light Band	1	Sprot	COX2_ACOWI	COX2	97	25805	4	1	4	1	0.18	Cytochrome c oxidase subunit 2 OS=Acomys wilsoni GN=MT-CO2 PE=3 SV=1
61	Light Band	1	Sprot	RB11A_BOVIN	RB11A	96	24454	6	3	6	3	0.67	Ras-related protein Rab-11A OS=Bos taurus GN=RAB11A PE=2 SV=3
62	Light Band	1	Sprot	KV3AM_MOUSE	KV3AM	95	11692	4	1	2	1	0.42	Ig kappa chain V-III region PC 2154 OS=Mus musculus PE=1 SV=1
63	Light Band	1	Sprot	KV2A5_MOUSE	KV2A5	95	12382	1	1	1	1	0.39	Ig kappa chain V-II region 17S29.1 OS=Mus musculus PE=1 SV=1
64	Light Band	1	Sprot	RS7_BOVIN	RS7	95	22113	8	3	8	3	0.76	40S ribosomal protein S7 OS=Bos taurus GN=RPS7 PE=2 SV=1
65	Light Band	1	Sprot	KV5A3_MOUSE	KV5A3	95	12573	3	2	3	2	0.93	Ig kappa chain V-V region K2 (Fragment) OS=Mus musculus PE=1 SV=1
66	Light Band	1	Sprot	KV5A5_MOUSE	KV5A5	95	14376	2	1	2	1	0.33	Ig kappa chain V-V region T1 OS=Mus musculus PE=4 SV=1
67	Light Band	1	Sprot	KV5A9_MOUSE	KV5A9	93	12607	1	1	1	1	0.38	Ig kappa chain V-V region L7 (Fragment) OS=Mus musculus GN=Gm10881 PE=1 SV=1
68	Light Band	1	Sprot	KV2A7_MOUSE	KV2A7	91	12265	1	1	1	1	0.4	Ig kappa chain V-II region 26-10 OS=Mus musculus PE=1 SV=1
69	Light Band	1	Sprot	PSB6_MOUSE	PSB6	91	25362	4	2	4	2	0.39	Proteasome subunit beta type-6 OS=Mus musculus GN=Psmb6 PE=1 SV=3
70	Light Band	1	Sprot	SODM_MOUSE	SODM	90	24588	5	2	5	2	0.4	Superoxide dismutase [Mn], mitochondrial OS=Mus musculus GN=Sod2 PE=1 SV=3
71	Light Band	1	Sprot	CASA1_BOVIN	CASA1	90	24513	3	2	3	2	0.41	Alpha-S1-casein OS=Bos taurus GN=CSN1S1 PE=1 SV=2
72	Light Band	1	Sprot	K2C1_HUMAN	K2C1	89	65999	3	3	3	3	0.21	Keratin, type II cytoskeletal 1 OS=Homo sapiens GN=KRT1 PE=1 SV=6
73	Light Band	1	Sprot	TMED9_BOVIN	TMED9	89	27281	1	1	1	1	0.17	Transmembrane emp24 domain-containing protein 9 OS=Bos taurus GN=TMED9 PE=1 SV=1
74	Light Band	1	Sprot	HCD2_MOUSE	HCD2	88	27402	2	1	2	1	0.16	3-hydroxyacyl-CoA dehydrogenase type-2 OS=Mus musculus GN=Hsd17b10 PE=1 SV=4
75	Light Band	1	Sprot	RL14_MOUSE	RL14	86	23549	2	1	2	1	0.19	60S ribosomal protein L14 OS=Mus musculus GN=Rpl14 PE=1 SV=3
76	Light Band	1	Sprot	NDUS3_MOUSE	NDUS3	84	30131	2	1	2	1	0.15	NADH dehydrogenase [ubiquinone] iron-sulfur protein 3, mitochondrial OS=Mus musculus GN=Ndufs3 PE=1 SV=2
77	Light Band	1	Sprot	RL13A_BOVIN	RL13A	84	23508	4	1	4	1	0.19	60S ribosomal protein L13a OS=Bos taurus GN=RPL13A PE=2 SV=3
78	Light Band	1	Sprot	RTN3_BOVIN	RTN3	83	27437	3	1	2	1	0.16	Reticulon-3 OS=Bos taurus GN=RTN3 PE=2 SV=1
79	Light Band	1	Sprot	CASK_BOVIN	CASK	81	21256	5	3	4	3	0.8	Kappa-casein OS=Bos taurus GN=CSN3 PE=1 SV=1
80	Light Band	1	Sprot	SAR1A_BOVIN	SAR1A	80	22395	3	2	3	2	0.45	GTP-binding protein SAR1a OS=Bos taurus GN=SAR1A PE=2 SV=1
81	Light Band	1	Sprot	GRPE1_MOUSE	GRPE1	80	24292	3	2	3	2	0.41	GrpE protein homolog 1, mitochondrial OS=Mus musculus GN=Grpel1 PE=1 SV=1
82	Light Band	1	Sprot	LGUL_MOUSE	LGUL	79	20796	3	2	3	2	0.49	Lactoylglutathione lyase OS=Mus musculus GN=Glo1 PE=1 SV=3
83	Light Band	1	Sprot	RL10A_BOVIN	RL10A	78	24816	7	2	6	2	0.4	60S ribosomal protein L10a OS=Bos taurus GN=RPL10A PE=2 SV=3
84	Light Band	1	Sprot	UCHL1_MOUSE	UCHL1	77	24822	6	2	6	2	0.4	Ubiquitin carboxyl-terminal hydrolase isozyme L1 OS=Mus musculus GN=Uchl1 PE=1 SV=1
85	Light Band	1	Sprot	RALA_DROME	RALA	76	22924	2	1	2	1	0.2	Ras-related protein Ral-a OS=Drosophila melanogaster GN=Rala PE=1 SV=2
86	Light Band	1	Sprot	PSB2_BOVIN	PSB2	74	22882	2	2	2	2	0.44	Proteasome subunit beta type-2 OS=Bos taurus GN=PSMB2 PE=1 SV=1
87	Light Band	1	Sprot	PGRC1_BOVIN	PGRC1	74	21609	1	1	1	1	0.21	Membrane-associated progesterone receptor component 1 OS=Bos taurus GN=PGRMC1 PE=2 SV=3
88	Light Band	1	Sprot	CY1_MOUSE	CY1	72	35305	2	1	2	1	0.13	Cytochrome c1, heme protein, mitochondrial OS=Mus musculus GN=Cyc1 PE=1 SV=1
89	Light Band	1	Sprot	RL19_BOVIN	RL19	71	23451	4	1	4	1	0.2	60S ribosomal protein L19 OS=Bos taurus GN=RPL19 PE=2 SV=1
90	Light Band	1	Sprot	IF6_BOVIN	IF6	70	26496	1	1	1	1	0.17	Eukaryotic translation initiation factor 6 OS=Bos taurus GN=EIF6 PE=2 SV=2
91	Light Band	1	Sprot	H2A1A_HUMAN	H2A1A	69	14225	2	1	2	1	0.34	Histone H2A type 1-A OS=Homo sapiens GN=HIST1H2AA PE=1 SV=3
92	Light Band	1	Sprot	KV5A7_MOUSE	KV5A7	68	14302	1	1	1	1	0.33	Ig kappa chain V-V region MOPC 41 OS=Mus musculus GN=Gm5571 PE=1 SV=1
93	Light Band	1	Sprot	KV315_HUMAN	KV315	67	12488	1	1	1	1	0.39	Immunoglobulin kappa variable 3-15 OS=Homo sapiens GN=IGKV3-15 PE=1 SV=2
94	Light Band	1	Sprot	CN166_DANRE	CN166	67	27841	2	1	2	1	0.16	UPF0568 protein C14orf166 homolog OS=Danio rerio GN=zgc:56576 PE=2 SV=1
95	Light Band	1	Sprot	RS9_BOVIN	RS9	66	22578	6	2	6	2	0.45	40S ribosomal protein S9 OS=Bos taurus GN=RPS9 PE=2 SV=1
96	Light Band	1	Sprot	RS5_BOVIN	RS5	66	22862	5	1	4	1	0.2	40S ribosomal protein S5 OS=Bos taurus GN=RPS5 PE=2 SV=3
97	Light Band	1	Sprot	PFD3_BOVIN	PFD3	66	22469	1	1	1	1	0.2	Prefoldin subunit 3 OS=Bos taurus GN=VBP1 PE=2 SV=1
98	Light Band	1	Sprot	KV4A1_MOUSE	KV4A1	65	13825	1	1	1	1	0.35	Ig kappa chain V-IV region S107B OS=Mus musculus PE=4 SV=1
99	Light Band	1	Sprot	LXN_MOUSE	LXN	65	25476	1	1	1	1	0.18	Latexin OS=Mus musculus GN=Lxn PE=1 SV=2
100	Light Band	1	Sprot	TSN_BOVIN	TSN	64	26153	2	1	2	1	0.17	Translin OS=Bos taurus GN=TSN PE=2 SV=1
101	Light Band	1	Sprot	RL18_MOUSE	RL18	64	21631	1	1	1	1	0.21	60S ribosomal protein L18 OS=Mus musculus GN=Rpl18 PE=1 SV=3
102	Light Band	1	Sprot	UBE2K_BOVIN	UBE2K	64	22393	1	1	1	1	0.2	Ubiquitin-conjugating enzyme E2 K OS=Bos taurus GN=UBE2K PE=1 SV=3
103	Light Band	1	Sprot	CSRP1_HUMAN	CSRP1	64	20554	1	1	1	1	0.22	Cysteine and glycine-rich protein 1 OS=Homo sapiens GN=CSRP1 PE=1 SV=3
104	Light Band	1	Sprot	EF1A0_XENLA	EF1A0	63	50182	1	1	1	1	0.09	Elongation factor 1-alpha, somatic form OS=Xenopus laevis GN=eef1as PE=2 SV=1
105	Light Band	1	Sprot	GSTA4_MOUSE	GSTA4	63	25547	2	1	2	1	0.18	Glutathione S-transferase A4 OS=Mus musculus GN=Gsta4 PE=1 SV=3
106	Light Band	1	Sprot	SDHB_MOUSE	SDHB	63	31793	5	2	5	2	0.3	Succinate dehydrogenase [ubiquinone] iron-sulfur subunit, mitochondrial OS=Mus musculus GN=Sdhb PE=1 SV=1
107	Light Band	1	Sprot	EPDR1_MOUSE	EPDR1	63	25469	1	1	1	1	0.18	Mammalian ependymin-related protein 1 OS=Mus musculus GN=Epdr1 PE=1 SV=1
108	Light Band	1	Sprot	RS10_BOVIN	RS10	63	18886	2	1	2	1	0.25	40S ribosomal protein S10 OS=Bos taurus GN=RPS10 PE=2 SV=1
109	Light Band	1	Sprot	RHOA_BOVIN	RHOA	62	21754	2	1	2	1	0.21	Transforming protein RhoA OS=Bos taurus GN=RHOA PE=1 SV=1
110	Light Band	1	Sprot	CBX5_MOUSE	CBX5	61	22172	1	1	1	1	0.21	Chromobox protein homolog 5 OS=Mus musculus GN=Cbx5 PE=1 SV=1
111	Light Band	1	Sprot	KCY_MOUSE	KCY	61	22151	3	1	3	1	0.21	UMP-CMP kinase OS=Mus musculus GN=Cmpk1 PE=1 SV=1
112	Light Band	1	Sprot	S22BB_DANRE	S22BB	61	24674	2	1	2	1	0.18	Vesicle-trafficking protein SEC22b-B OS=Danio rerio GN=sec22bb PE=2 SV=1
113	Light Band	1	Sprot	RHOB_BOVIN	RHOB	60	22109	1	1	1	1	0.21	Rho-related GTP-binding protein RhoB OS=Bos taurus GN=RHOB PE=2 SV=1
114	Light Band	1	Sprot	RAN_BOVIN	RAN	60	24408	7	2	7	2	0.41	GTP-binding nuclear protein Ran OS=Bos taurus GN=RAN PE=2 SV=3
115	Light Band	1	Sprot	PSB3_BOVIN	PSB3	59	22977	1	1	1	1	0.2	Proteasome subunit beta type-3 OS=Bos taurus GN=PSMB3 PE=1 SV=3
116	Light Band	1	Sprot	ACTA_PHYPO	ACTA	58	41773	2	1	2	1	0.11	Actin, plasmodial isoform OS=Physarum polycephalum GN=ARDA PE=1 SV=2
117	Light Band	1	Sprot	KCRB_MOUSE	KCRB	58	42686	3	1	3	1	0.1	Creatine kinase B-type OS=Mus musculus GN=Ckb PE=1 SV=1
118	Light Band	1	Sprot	CPSF5_BOVIN	CPSF5	58	26211	4	2	4	2	0.38	Cleavage and polyadenylation specificity factor subunit 5 OS=Bos taurus GN=NUDT21 PE=2 SV=1
119	Light Band	1	Sprot	RL10_HUMAN	RL10	57	24588	12	2	9	2	0.4	60S ribosomal protein L10 OS=Homo sapiens GN=RPL10 PE=1 SV=4
120	Light Band	1	Sprot	DHPR_MOUSE	DHPR	56	25554	1	1	1	1	0.18	Dihydropteridine reductase OS=Mus musculus GN=Qdpr PE=1 SV=2
121	Light Band	1	Sprot	ARL3_BOVIN	ARL3	55	20492	2	1	2	1	0.22	ADP-ribosylation factor-like protein 3 OS=Bos taurus GN=ARL3 PE=2 SV=1
122	Light Band	1	Sprot	SUCD_ECOLI	SUCD	55	29759	2	1	2	1	0.15	Succinate--CoA ligase [ADP-forming] subunit alpha OS=Escherichia coli (strain K12) GN=sucD PE=1 SV=2
123	Light Band	1	Sprot	EFTU_SALAR	EFTU	53	43256	4	1	4	1	0.1	Elongation factor Tu OS=Salmonella arizonae (strain ATCC BAA-731 / CDC346-86 / RSK2980) GN=tuf1 PE=3 SV=1
124	Light Band	1	Sprot	DCD_HUMAN	DCD	53	11277	1	1	1	1	0.44	Dermcidin OS=Homo sapiens GN=DCD PE=1 SV=2
125	Light Band	1	Sprot	TRY1_HUMAN	TRY1	52	26541	3	1	1	1	0.17	Trypsin-1 OS=Homo sapiens GN=PRSS1 PE=1 SV=1
126	Light Band	1	Sprot	ADH1_YEAST	ADH1	52	36826	1	1	1	1	0.12	Alcohol dehydrogenase 1 OS=Saccharomyces cerevisiae (strain ATCC 204508 / S288c) GN=ADH1 PE=1 SV=5
127	Light Band	1	Sprot	LV1B_MOUSE	LV1B	50	13471	4	2	2	1	0.36	Ig lambda-1 chain V regions MOPC 104E/RPC20/J558/S104 OS=Mus musculus PE=1 SV=1
128	Light Band	1	Sprot	SPC1L_MOUSE	SPC1L	50	38140	1	1	1	1		Speriolin-like protein OS=Mus musculus GN=Spatc1l PE=1 SV=1
129	Light Band	1	Sprot	FKBP3_MOUSE	FKBP3	50	25132	1	1	1	1	0.18	Peptidyl-prolyl cis-trans isomerase FKBP3 OS=Mus musculus GN=Fkbp3 PE=1 SV=2
130	Light Band	1	Sprot	DACT1_MOUSE	DACT1	49	84254	2	1	1	1	0.05	Dapper homolog 1 OS=Mus musculus GN=Dact1 PE=1 SV=1
131	Light Band	1	Sprot	SECA2_ALKMQ	SECA2	48	90835	1	1	1	1		Protein translocase subunit SecA 2 OS=Alkaliphilus metalliredigens (strain QYMF) GN=secA2 PE=3 SV=1
132	Light Band	1	Sprot	RAC1_BOVIN	RAC1	47	21436	1	1	1	1	0.21	Ras-related C3 botulinum toxin substrate 1 OS=Bos taurus GN=RAC1 PE=1 SV=1
133	Light Band	1	Sprot	SRSF3_BOVIN	SRSF3	46	19318	1	1	1	1	0.24	Serine/arginine-rich splicing factor 3 OS=Bos taurus GN=SRSF3 PE=2 SV=1
134	Light Band	1	Sprot	G3P1_GLORO	G3P1	44	34558	1	1	1	1	0.13	Glyceraldehyde-3-phosphate dehydrogenase 1 (Fragment) OS=Globodera rostochiensis GN=GPD-1 PE=2 SV=1
135	Light Band	1	Sprot	NFU1_MOUSE	NFU1	43	28549	1	1	1	1	0.16	NFU1 iron-sulfur cluster scaffold homolog, mitochondrial OS=Mus musculus GN=Nfu1 PE=1 SV=2
136	Light Band	1	Sprot	LYPA1_MOUSE	LYPA1	43	24671	1	1	1	1	0.18	Acyl-protein thioesterase 1 OS=Mus musculus GN=Lypla1 PE=1 SV=1
1	<Light Band	1	Sprot	LYSC_PSEAB	LYSC	3340	48148	139	89	13	10	1.2	Lysyl endopeptidase OS=Pseudomonas aeruginosa (strain UCBPP-PA14) GN=prpL PE=1 SV=1
2	<Light Band	1	Sprot	SPG1_STRSG	SPG1	766	47538	35	22	8	6	0.7	Immunoglobulin G-binding protein G OS=Streptococcus sp. group G GN=spg PE=1 SV=1
3	<Light Band	1	Sprot	LAC1_MOUSE	LAC1	443	11568	32	15	3	3	1.91	Ig lambda-1 chain C region OS=Mus musculus PE=1 SV=1
4	<Light Band	1	Sprot	FABP7_MOUSE	FABP7	314	14883	9	6	6	5	3.02	Fatty acid-binding protein, brain OS=Mus musculus GN=Fabp7 PE=1 SV=2
4	<Light Band	2	Sprot	FABP7_BOVIN	FABP7	89	14946	3	2	2	2	0.74	Fatty acid-binding protein, brain OS=Bos taurus GN=FABP7 PE=1 SV=2
5	<Light Band	1	Sprot	REF_HEVBR	REF	314	14713	12	6	7	5	3.06	Rubber elongation factor protein OS=Hevea brasiliensis PE=1 SV=2
6	<Light Band	1	Sprot	LACB_BOVIN	LACB	295	19870	21	13	8	5	1.85	Beta-lactoglobulin OS=Bos taurus GN=LGB PE=1 SV=3
7	<Light Band	1	Sprot	TRYP_PIG	TRYP	283	24394	58	32	5	4	0.98	Trypsin OS=Sus scrofa PE=1 SV=1
8	<Light Band	1	Sprot	K2C1_HUMAN	K2C1	238	65999	15	8	10	8	0.67	Keratin, type II cytoskeletal 1 OS=Homo sapiens GN=KRT1 PE=1 SV=6
8	<Light Band	2	Sprot	K22E_HUMAN	K22E	156	65393	12	5	11	5	0.38	Keratin, type II cytoskeletal 2 epidermal OS=Homo sapiens GN=KRT2 PE=1 SV=2
9	<Light Band	1	Sprot	PPIA_MOUSE	PPIA	224	17960	14	6	10	4	1.52	Peptidyl-prolyl cis-trans isomerase A OS=Mus musculus GN=Ppia PE=1 SV=2
10	<Light Band	1	Sprot	LYSC_AIXSP	LYSC	223	14467	4	3	1	1	0.33	Lysozyme C OS=Aix sponsa GN=LYZ PE=1 SV=1
11	<Light Band	1	Sprot	COF1_MOUSE	COF1	223	18548	9	4	7	4	1.45	Cofilin-1 OS=Mus musculus GN=Cfl1 PE=1 SV=3
11	<Light Band	2	Sprot	COF2_MOUSE	COF2	91	18698	7	2	5	2	0.56	Cofilin-2 OS=Mus musculus GN=Cfl2 PE=1 SV=1
12	<Light Band	1	Sprot	RLA2_MOUSE	RLA2	209	11644	8	5	6	5	4.82	60S acidic ribosomal protein P2 OS=Mus musculus GN=Rplp2 PE=1 SV=3
13	<Light Band	1	Sprot	K1C10_HUMAN	K1C10	199	58792	11	5	10	5	0.43	Keratin, type I cytoskeletal 10 OS=Homo sapiens GN=KRT10 PE=1 SV=6
14	<Light Band	1	Sprot	ARF4_MOUSE	ARF4	190	20384	4	4	3	3	0.84	ADP-ribosylation factor 4 OS=Mus musculus GN=Arf4 PE=1 SV=2
14	<Light Band	2	Sprot	ARF12_CAEBR	ARF12	100	20481	3	3	2	2	0.5	ADP-ribosylation factor 1-like 2 OS=Caenorhabditis briggsae GN=arf-1.2 PE=3 SV=3
15	<Light Band	1	Sprot	LYSC_CATWA	LYSC	187	14314	4	2	1	1	0.33	Lysozyme C OS=Catreus wallichii GN=LYZ PE=1 SV=1
16	<Light Band	1	Sprot	PROF1_MOUSE	PROF1	167	14948	5	3	5	3	1.29	Profilin-1 OS=Mus musculus GN=Pfn1 PE=1 SV=2
17	<Light Band	1	Sprot	CALMA_ARBPU	CALMA	155	16037	9	5	6	4	1.82	Calmodulin-alpha (Fragment) OS=Arbacia punctulata PE=1 SV=2
17	<Light Band	2	Sprot	CALM_PATSP	CALM	91	16802	7	4	5	3	1.1	Calmodulin OS=Patinopecten sp. PE=1 SV=2
18	<Light Band	1	Sprot	KV5AB_MOUSE	KV5AB	152	11903	9	4	3	2	1	Ig kappa chain V-V region HP R16.7 OS=Mus musculus PE=1 SV=1
19	<Light Band	1	Sprot	COX5A_BOVIN	COX5A	152	16725	4	3	4	3	1.1	Cytochrome c oxidase subunit 5A, mitochondrial OS=Bos taurus GN=COX5A PE=1 SV=2
20	<Light Band	1	Sprot	CBX3_HUMAN	CBX3	149	20798	5	3	4	3	0.83	Chromobox protein homolog 3 OS=Homo sapiens GN=CBX3 PE=1 SV=4
21	<Light Band	1	Sprot	CH10_MOUSE	CH10	138	10956	8	3	7	3	2.06	10 kDa heat shock protein, mitochondrial OS=Mus musculus GN=Hspe1 PE=1 SV=2
22	<Light Band	1	Sprot	MYG_EQUBU	MYG	134	17072	6	3	5	3	1.07	Myoglobin OS=Equus burchelli GN=MB PE=1 SV=2
23	<Light Band	1	Sprot	SODC_MOUSE	SODC	130	15933	7	4	6	3	1.18	Superoxide dismutase [Cu-Zn] OS=Mus musculus GN=Sod1 PE=1 SV=2
24	<Light Band	1	Sprot	CASB_BOVIN	CASB	128	25091	6	4	4	2	0.4	Beta-casein OS=Bos taurus GN=CSN2 PE=1 SV=2
25	<Light Band	1	Sprot	IF5A1_BOVIN	IF5A1	127	16821	6	3	5	3	1.09	Eukaryotic translation initiation factor 5A-1 OS=Bos taurus GN=EIF5A PE=2 SV=3
26	<Light Band	1	Sprot	RS10_BOVIN	RS10	120	18886	6	2	5	2	0.55	40S ribosomal protein S10 OS=Bos taurus GN=RPS10 PE=2 SV=1
27	<Light Band	1	Sprot	IGH1M_MOUSE	IGH1M	118	43359	4	3	4	3	0.34	Ig gamma-1 chain C region, membrane-bound form OS=Mus musculus GN=Ighg1 PE=1 SV=2
28	<Light Band	1	Sprot	HINT1_MOUSE	HINT1	116	13768	3	3	3	3	1.46	Histidine triad nucleotide-binding protein 1 OS=Mus musculus GN=Hint1 PE=1 SV=3
29	<Light Band	1	Sprot	THIO_MOUSE	THIO	116	11668	7	3	4	3	1.88	Thioredoxin OS=Mus musculus GN=Txn PE=1 SV=3
30	<Light Band	1	Sprot	PNP_PROMH	PNP	115	76821	2	1	2	1	0.06	Polyribonucleotide nucleotidyltransferase OS=Proteus mirabilis (strain HI4320) GN=pnp PE=3 SV=1
31	<Light Band	1	Sprot	PROF2_BOVIN	PROF2	113	15022	2	2	1	1	0.32	Profilin-2 OS=Bos taurus GN=PFN2 PE=1 SV=2
32	<Light Band	1	Sprot	MTPN_MOUSE	MTPN	113	12853	1	1	1	1	0.38	Myotrophin OS=Mus musculus GN=Mtpn PE=1 SV=2
33	<Light Band	1	Sprot	TMEDA_BOVIN	TMEDA	113	24812	4	3	4	3	0.66	Transmembrane emp24 domain-containing protein 10 OS=Bos taurus GN=TMED10 PE=2 SV=1
34	<Light Band	1	Sprot	LV1A_MOUSE	LV1A	109	12214	5	3	3	2	0.96	Ig lambda-1 chain V region OS=Mus musculus PE=1 SV=2
35	<Light Band	1	Sprot	IGG2B_MOUSE	IGG2B	109	44231	5	1	5	1	0.1	Ig gamma-2B chain C region OS=Mus musculus GN=Igh-3 PE=1 SV=3
36	<Light Band	1	Sprot	CASA1_BOVIN	CASA1	108	24513	8	4	7	4	0.98	Alpha-S1-casein OS=Bos taurus GN=CSN1S1 PE=1 SV=2
37	<Light Band	1	Sprot	H4_ACRAS	H4	107	11374	9	4	9	4	3.26	Histone H4 OS=Acrolepiopsis assectella GN=His4 PE=3 SV=2
38	<Light Band	1	Sprot	NDKB_BOVIN	NDKB	105	17305	7	3	5	3	1.05	Nucleoside diphosphate kinase B OS=Bos taurus GN=NME2 PE=1 SV=1
39	<Light Band	1	Sprot	KV6AB_MOUSE	KV6AB	105	11706	1	1	1	1	0.42	Ig kappa chain V-VI region NQ2-6.1 OS=Mus musculus PE=2 SV=1
40	<Light Band	1	Sprot	ACBP_MOUSE	ACBP	103	9994	5	3	4	2	1.27	Acyl-CoA-binding protein OS=Mus musculus GN=Dbi PE=1 SV=2
41	<Light Band	1	Sprot	RS17_CANLF	RS17	103	15514	4	2	3	1	0.31	40S ribosomal protein S17 OS=Canis lupus familiaris GN=RPS17 PE=2 SV=2
42	<Light Band	1	Sprot	RL24_BOVIN	RL24	100	17768	1	1	1	1	0.26	60S ribosomal protein L24 OS=Bos taurus GN=RPL24 PE=2 SV=2
43	<Light Band	1	Sprot	BAX_MOUSE	BAX	99	21381	2	2	2	2	0.48	Apoptosis regulator BAX OS=Mus musculus GN=Bax PE=1 SV=1
44	<Light Band	1	Sprot	TM14C_MOUSE	TM14C	96	11634	3	2	3	2	1.02	Transmembrane protein 14C OS=Mus musculus GN=Tmem14c PE=1 SV=1
45	<Light Band	1	Sprot	TRY3_HUMAN	TRY3	96	32508	1	1	1	1	0.14	Trypsin-3 OS=Homo sapiens GN=PRSS3 PE=1 SV=2
46	<Light Band	1	Sprot	TRY1_HUMAN	TRY1	95	26541	8	3	2	1	0.17	Trypsin-1 OS=Homo sapiens GN=PRSS1 PE=1 SV=1
47	<Light Band	1	Sprot	KV5A4_MOUSE	KV5A4	94	12023	2	1	2	1	0.41	Ig kappa chain V-V region MOPC 149 OS=Mus musculus PE=1 SV=1
48	<Light Band	1	Sprot	TTHY_BOVIN	TTHY	93	15717	4	1	3	1	0.3	Transthyretin OS=Bos taurus GN=TTR PE=1 SV=1
49	<Light Band	1	Sprot	RS19_BOVIN	RS19	92	16051	6	4	6	4	1.8	40S ribosomal protein S19 OS=Bos taurus GN=RPS19 PE=2 SV=3
50	<Light Band	1	Sprot	G3P_CRIGR	G3P	92	35725	3	1	2	1	0.12	Glyceraldehyde-3-phosphate dehydrogenase OS=Cricetulus griseus GN=GAPDH PE=2 SV=2
51	<Light Band	1	Sprot	RS16_BOVIN	RS16	92	16435	5	2	5	2	0.66	40S ribosomal protein S16 OS=Bos taurus GN=RPS16 PE=2 SV=3
52	<Light Band	1	Sprot	PRDX2_MOUSE	PRDX2	92	21765	4	2	4	2	0.47	Peroxiredoxin-2 OS=Mus musculus GN=Prdx2 PE=1 SV=3
53	<Light Band	1	Sprot	NDUA2_MOUSE	NDUA2	91	10909	1	1	1	1	0.46	NADH dehydrogenase [ubiquinone] 1 alpha subcomplex subunit 2 OS=Mus musculus GN=Ndufa2 PE=1 SV=3
54	<Light Band	1	Sprot	GCAA_MOUSE	GCAA	91	36366	2	1	2	1	0.12	Ig gamma-2A chain C region, A allele OS=Mus musculus GN=Ighg PE=1 SV=1
55	<Light Band	1	Sprot	RT21_MOUSE	RT21	90	10554	1	1	1	1	0.47	28S ribosomal protein S21, mitochondrial OS=Mus musculus GN=Mrps21 PE=1 SV=1
56	<Light Band	1	Sprot	UBIQ_CAMDR	UBIQ	90	8560	5	3	4	3	3.15	Ubiquitin OS=Camelus dromedarius PE=3 SV=2
57	<Light Band	1	Sprot	ATP5I_MOUSE	ATP5I	90	8230	4	3	4	3	3.39	ATP synthase subunit e, mitochondrial OS=Mus musculus GN=Atp5i PE=1 SV=2
58	<Light Band	1	Sprot	RL12_BOVIN	RL12	90	17808	3	2	3	2	0.6	60S ribosomal protein L12 OS=Bos taurus GN=RPL12 PE=2 SV=1
59	<Light Band	1	Sprot	COX41_MOUSE	COX41	88	19518	6	1	4	1	0.24	Cytochrome c oxidase subunit 4 isoform 1, mitochondrial OS=Mus musculus GN=Cox4i1 PE=1 SV=2
60	<Light Band	1	Sprot	PDCD5_BOVIN	PDCD5	87	14217	1	1	1	1	0.34	Programmed cell death protein 5 OS=Bos taurus GN=PDCD5 PE=2 SV=3
61	<Light Band	1	Sprot	S10A7_HUMAN	S10A7	86	11464	4	1	3	1	0.43	Protein S100-A7 OS=Homo sapiens GN=S100A7 PE=1 SV=4
62	<Light Band	1	Sprot	RS14_CRIGR	RS14	86	16263	5	2	5	2	0.66	40S ribosomal protein S14 OS=Cricetulus griseus GN=RPS14 PE=2 SV=3
63	<Light Band	1	Sprot	RS23_BOVIN	RS23	85	15798	3	1	3	1	0.3	40S ribosomal protein S23 OS=Bos taurus GN=RPS23 PE=2 SV=1
64	<Light Band	1	Sprot	EF1G_BOVIN	EF1G	84	50346	2	1	2	1	0.09	Elongation factor 1-gamma OS=Bos taurus GN=EEF1G PE=2 SV=1
65	<Light Band	1	Sprot	CYC_MOUSE	CYC	84	11598	10	2	9	2	1.04	Cytochrome c, somatic OS=Mus musculus GN=Cycs PE=1 SV=2
66	<Light Band	1	Sprot	RS21_BOVIN	RS21	83	9106	2	1	2	1	0.56	40S ribosomal protein S21 OS=Bos taurus GN=RPS21 PE=3 SV=1
67	<Light Band	1	Sprot	PEA15_CRIGR	PEA15	83	15031	4	3	2	2	0.74	Astrocytic phosphoprotein PEA-15 OS=Cricetulus griseus GN=PEA15 PE=1 SV=1
68	<Light Band	1	Sprot	PEBP1_BOVIN	PEBP1	83	20973	1	1	1	1	0.22	Phosphatidylethanolamine-binding protein 1 OS=Bos taurus GN=PEBP1 PE=1 SV=2
69	<Light Band	1	Sprot	USMG5_BOVIN	USMG5	81	6430	1	1	1	1	0.86	Up-regulated during skeletal muscle growth protein 5 OS=Bos taurus GN=USMG5 PE=1 SV=1
70	<Light Band	1	Sprot	FRIL1_MOUSE	FRIL1	81	20790	2	2	2	2	0.49	Ferritin light chain 1 OS=Mus musculus GN=Ftl1 PE=1 SV=2
71	<Light Band	1	Sprot	PFD2_BOVIN	PFD2	81	16638	2	1	2	1	0.28	Prefoldin subunit 2 OS=Bos taurus GN=PFDN2 PE=2 SV=1
72	<Light Band	1	Sprot	CX6A1_BOVIN	CX6A1	81	12065	2	1	1	1	0.4	Cytochrome c oxidase subunit 6A1, mitochondrial OS=Bos taurus GN=COX6A1 PE=1 SV=3
73	<Light Band	1	Sprot	KV5A1_MOUSE	KV5A1	81	16423	3	2	3	2	0.66	Ig kappa chain V19-17 OS=Mus musculus GN=Igk-V19-17 PE=1 SV=1
74	<Light Band	1	Sprot	CYB5B_MOUSE	CYB5B	80	16308	2	2	2	2	0.66	Cytochrome b5 type B OS=Mus musculus GN=Cyb5b PE=1 SV=1
75	<Light Band	1	Sprot	DCD_HUMAN	DCD	80	11277	3	2	3	2	1.06	Dermcidin OS=Homo sapiens GN=DCD PE=1 SV=2
76	<Light Band	1	Sprot	ATPK_MOUSE	ATPK	79	10337	2	1	2	1	0.49	ATP synthase subunit f, mitochondrial OS=Mus musculus GN=Atp5j2 PE=1 SV=3
77	<Light Band	1	Sprot	IGKC_MOUSE	IGKC	78	11771	7	1	4	1	0.42	Ig kappa chain C region OS=Mus musculus PE=1 SV=1
78	<Light Band	1	Sprot	CATC_MOUSE	CATC	78	52343	1	1	1	1	0.08	Dipeptidyl peptidase 1 OS=Mus musculus GN=Ctsc PE=1 SV=1
79	<Light Band	1	Sprot	RL23A_BOVIN	RL23A	78	17684	2	1	2	1	0.27	60S ribosomal protein L23a OS=Bos taurus GN=RPL23A PE=2 SV=1
80	<Light Band	1	Sprot	RL22_CHICK	RL22	77	14720	2	2	2	2	0.75	60S ribosomal protein L22 OS=Gallus gallus GN=RPL22 PE=2 SV=1
81	<Light Band	1	Sprot	PPIC_MOUSE	PPIC	76	22780	2	2	2	2	0.44	Peptidyl-prolyl cis-trans isomerase C OS=Mus musculus GN=Ppic PE=1 SV=1
82	<Light Band	1	Sprot	ARP5L_HUMAN	ARP5L	75	16931	2	1	2	1	0.28	Actin-related protein 2/3 complex subunit 5-like protein OS=Homo sapiens GN=ARPC5L PE=1 SV=1
83	<Light Band	1	Sprot	FABP5_MOUSE	FABP5	75	15127	7	3	5	3	1.28	Fatty acid-binding protein, epidermal OS=Mus musculus GN=Fabp5 PE=1 SV=3
84	<Light Band	1	Sprot	KV3A9_MOUSE	KV3A9	74	14282	1	1	1	1	0.33	Ig kappa chain V-III region MOPC 63 OS=Mus musculus PE=1 SV=1
85	<Light Band	1	Sprot	SSRD_BOVIN	SSRD	74	18802	2	1	2	1	0.25	Translocon-associated protein subunit delta OS=Bos taurus GN=SSR4 PE=2 SV=1
86	<Light Band	1	Sprot	RUXE_BOVIN	RUXE	74	10797	1	1	1	1	0.46	Small nuclear ribonucleoprotein E OS=Bos taurus GN=SNRPE PE=3 SV=1
87	<Light Band	1	Sprot	RL23_BOVIN	RL23	74	14856	2	1	2	1	0.32	60S ribosomal protein L23 OS=Bos taurus GN=RPL23 PE=2 SV=2
88	<Light Band	1	Sprot	NDUBA_MOUSE	NDUBA	72	21010	1	1	1	1	0.22	NADH dehydrogenase [ubiquinone] 1 beta subcomplex subunit 10 OS=Mus musculus GN=Ndufb10 PE=1 SV=3
89	<Light Band	1	Sprot	NLTP_HUMAN	NLTP	71	58956	1	1	1	1	0.07	Non-specific lipid-transfer protein OS=Homo sapiens GN=SCP2 PE=1 SV=2
90	<Light Band	1	Sprot	ARPC4_BOVIN	ARPC4	70	19654	4	1	4	1	0.24	Actin-related protein 2/3 complex subunit 4 OS=Bos taurus GN=ARPC4 PE=1 SV=3
91	<Light Band	1	Sprot	RL38_BOVIN	RL38	70	8213	4	1	2	1	0.64	60S ribosomal protein L38 OS=Bos taurus GN=RPL38 PE=3 SV=4
92	<Light Band	1	Sprot	PPIB_MOUSE	PPIB	68	23699	3	2	3	2	0.42	Peptidyl-prolyl cis-trans isomerase B OS=Mus musculus GN=Ppib PE=1 SV=2
93	<Light Band	1	Sprot	TOM22_MOUSE	TOM22	69	15527	1	1	1	1	0.31	Mitochondrial import receptor subunit TOM22 homolog OS=Mus musculus GN=Tomm22 PE=1 SV=3
94	<Light Band	1	Sprot	RS24_BOVIN	RS24	69	15187	2	1	2	1	0.31	40S ribosomal protein S24 OS=Bos taurus GN=RPS24 PE=2 SV=2
95	<Light Band	1	Sprot	STMN1_MOUSE	STMN1	63	17264	7	3	7	3	1.05	Stathmin OS=Mus musculus GN=Stmn1 PE=1 SV=2
96	<Light Band	1	Sprot	ATP5J_MOUSE	ATP5J	68	12489	2	2	2	2	0.93	ATP synthase-coupling factor 6, mitochondrial OS=Mus musculus GN=Atp5j PE=1 SV=1
97	<Light Band	1	Sprot	SUMO1_BOVIN	SUMO1	68	11550	5	1	4	1	0.43	Small ubiquitin-related modifier 1 OS=Bos taurus GN=SUMO1 PE=3 SV=1
98	<Light Band	1	Sprot	RS25_BOVIN	RS25	67	13734	2	1	2	1	0.35	40S ribosomal protein S25 OS=Bos taurus GN=RPS25 PE=2 SV=1
99	<Light Band	1	Sprot	ATPA_HUMAN	ATPA	67	59714	2	1	2	1	0.07	ATP synthase subunit alpha, mitochondrial OS=Homo sapiens GN=ATP5A1 PE=1 SV=1
100	<Light Band	1	Sprot	SH3L1_BOVIN	SH3L1	66	12768	2	2	2	2	0.91	SH3 domain-binding glutamic acid-rich-like protein OS=Bos taurus GN=SH3BGRL PE=3 SV=1
101	<Light Band	1	Sprot	PTMA_MOUSE	PTMA	65	12247	2	1	2	1	0.4	Prothymosin alpha OS=Mus musculus GN=Ptma PE=1 SV=2
102	<Light Band	1	Sprot	BAFA_XENLA	BAFA	65	10199	1	1	1	1	0.49	Barrier-to-autointegration factor A OS=Xenopus laevis GN=banf1-a PE=1 SV=1
103	<Light Band	1	Sprot	RL31_BOVIN	RL31	65	14454	1	1	1	1	0.33	60S ribosomal protein L31 OS=Bos taurus GN=RPL31 PE=2 SV=1
104	<Light Band	1	Sprot	DPY30_BOVIN	DPY30	65	11243	2	2	2	2	1.08	Protein dpy-30 homolog OS=Bos taurus GN=DPY30 PE=3 SV=1
105	<Light Band	1	Sprot	DEST_MOUSE	DEST	64	18509	3	1	3	1	0.25	Destrin OS=Mus musculus GN=Dstn PE=1 SV=3
106	<Light Band	1	Sprot	ARPC5_BOVIN	ARPC5	64	16220	2	1	2	1	0.29	Actin-related protein 2/3 complex subunit 5 OS=Bos taurus GN=ARPC5 PE=1 SV=3
107	<Light Band	1	Sprot	LEG1_MOUSE	LEG1	64	14856	5	2	4	2	0.74	Galectin-1 OS=Mus musculus GN=Lgals1 PE=1 SV=3
108	<Light Band	1	Sprot	RS18_BOVIN	RS18	63	17708	2	1	2	1	0.26	40S ribosomal protein S18 OS=Bos taurus GN=RPS18 PE=2 SV=3
109	<Light Band	1	Sprot	DAD1_HUMAN	DAD1	62	12489	2	1	2	1	0.39	Dolichyl-diphosphooligosaccharide--protein glycosyltransferase subunit DAD1 OS=Homo sapiens GN=DAD1 PE=1 SV=3
110	<Light Band	1	Sprot	CX7A2_MOUSE	CX7A2	62	9285	1	1	1	1	0.55	Cytochrome c oxidase subunit 7A2, mitochondrial OS=Mus musculus GN=Cox7a2 PE=1 SV=2
111	<Light Band	1	Sprot	RL30_BOVIN	RL30	62	12776	3	1	3	1	0.38	60S ribosomal protein L30 OS=Bos taurus GN=RPL30 PE=3 SV=3
112	<Light Band	1	Sprot	RS7_ICTPU	RS7	62	22116	2	1	2	1	0.21	40S ribosomal protein S7 OS=Ictalurus punctatus GN=rps7 PE=2 SV=1
113	<Light Band	1	Sprot	PPIH_BOVIN	PPIH	59	19196	3	1	2	1	0.24	Peptidyl-prolyl cis-trans isomerase H OS=Bos taurus GN=PPIH PE=2 SV=1
114	<Light Band	1	Sprot	RM12_CRICR	RM12	57	21637	3	1	3	1	0.21	39S ribosomal protein L12, mitochondrial OS=Cricetus cricetus GN=MRPL12 PE=2 SV=1
115	<Light Band	1	Sprot	PIP_HUMAN	PIP	57	16562	1	1	1	1	0.28	Prolactin-inducible protein OS=Homo sapiens GN=PIP PE=1 SV=1
116	<Light Band	1	Sprot	EFTU_PECAS	EFTU	56	43247	2	2	1	1	0.1	Elongation factor Tu OS=Pectobacterium atrosepticum (strain SCRI 1043 / ATCC BAA-672) GN=tuf1 PE=3 SV=1
117	<Light Band	1	Sprot	ARPC3_BOVIN	ARPC3	56	20533	2	1	2	1	0.22	Actin-related protein 2/3 complex subunit 3 OS=Bos taurus GN=ARPC3 PE=1 SV=3
118	<Light Band	1	Sprot	SRPP_HEVBR	SRPP	56	22331	2	1	2	1	0.21	Small rubber particle protein OS=Hevea brasiliensis GN=SRPP PE=1 SV=1
119	<Light Band	1	Sprot	RR20_ARATH	RR20	55	21813	1	1	1	1	0.21	30S ribosomal protein S20, chloroplastic OS=Arabidopsis thaliana GN=RPS20 PE=2 SV=1
120	<Light Band	1	Sprot	GLRX5_MOUSE	GLRX5	55	16282	2	1	2	1	0.29	Glutaredoxin-related protein 5, mitochondrial OS=Mus musculus GN=Glrx5 PE=1 SV=2
121	<Light Band	1	Sprot	RS15A_BOVIN	RS15A	55	14830	6	1	6	1	0.32	40S ribosomal protein S15a OS=Bos taurus GN=RPS15A PE=2 SV=1
122	<Light Band	1	Sprot	NDUAD_MOUSE	NDUAD	54	16849	1	1	1	1	0.28	NADH dehydrogenase [ubiquinone] 1 alpha subcomplex subunit 13 OS=Mus musculus GN=Ndufa13 PE=1 SV=3
123	<Light Band	1	Sprot	UB2L3_BOVIN	UB2L3	54	17850	2	1	2	1	0.26	Ubiquitin-conjugating enzyme E2 L3 OS=Bos taurus GN=UBE2L3 PE=2 SV=1
124	<Light Band	1	Sprot	CX6B1_MOUSE	CX6B1	54	10065	1	1	1	1	0.5	Cytochrome c oxidase subunit 6B1 OS=Mus musculus GN=Cox6b1 PE=1 SV=2
125	<Light Band	1	Sprot	ADH5_SACPS	ADH5	54	37624	2	1	2	1	0.12	Alcohol dehydrogenase 5 OS=Saccharomyces pastorianus GN=ADH5 PE=3 SV=1
126	<Light Band	1	Sprot	H2B1B_MOUSE	H2B1B	54	13944	9	1	6	1	0.34	Histone H2B type 1-B OS=Mus musculus GN=Hist1h2bb PE=1 SV=3
127	<Light Band	1	Sprot	MYDGF_HUMAN	MYDGF	54	18783	2	1	2	1	0.25	Myeloid-derived growth factor OS=Homo sapiens GN=MYDGF PE=1 SV=1
128	<Light Band	1	Sprot	FRIH_MOUSE	FRIH	53	21053	5	1	3	1	0.22	Ferritin heavy chain OS=Mus musculus GN=Fth1 PE=1 SV=2
129	<Light Band	1	Sprot	COTL1_MOUSE	COTL1	53	15934	3	1	3	1	0.3	Coactosin-like protein OS=Mus musculus GN=Cotl1 PE=1 SV=3
130	<Light Band	1	Sprot	FKB1A_BOVIN	FKB1A	53	11902	2	1	1	1	0.41	Peptidyl-prolyl cis-trans isomerase FKBP1A OS=Bos taurus GN=FKBP1A PE=1 SV=2
131	<Light Band	1	Sprot	RS27L_BOVIN	RS27L	52	9457	1	1	1	1	0.54	40S ribosomal protein S27-like OS=Bos taurus GN=RPS27L PE=3 SV=3
132	<Light Band	1	Sprot	RL34A_SCHPO	RL34A	52	12862	1	1	1	1	0.38	60S ribosomal protein L34-A OS=Schizosaccharomyces pombe (strain 972 / ATCC 24843) GN=rpl3401 PE=3 SV=1
133	<Light Band	1	Sprot	SMD2_BOVIN	SMD2	52	13518	2	2	2	2	0.84	Small nuclear ribonucleoprotein Sm D2 OS=Bos taurus GN=SNRPD2 PE=3 SV=1
134	<Light Band	1	Sprot	PTMS_MOUSE	PTMS	52	11423	3	2	2	1	0.43	Parathymosin OS=Mus musculus GN=Ptms PE=1 SV=3
135	<Light Band	1	Sprot	UBE2N_BOVIN	UBE2N	51	17127	3	1	3	1	0.27	Ubiquitin-conjugating enzyme E2 N OS=Bos taurus GN=UBE2N PE=2 SV=1
136	<Light Band	1	Sprot	RL27_BOVIN	RL27	51	15788	2	1	2	1	0.3	60S ribosomal protein L27 OS=Bos taurus GN=RPL27 PE=2 SV=2
137	<Light Band	1	Sprot	RS12_BOVIN	RS12	51	14505	1	1	1	1	0.33	40S ribosomal protein S12 OS=Bos taurus GN=RPS12 PE=2 SV=1
138	<Light Band	1	Sprot	S10A8_HUMAN	S10A8	51	10828	2	1	1	1	0.46	Protein S100-A8 OS=Homo sapiens GN=S100A8 PE=1 SV=1
139	<Light Band	1	Sprot	PRDX1_BOVIN	PRDX1	50	22195	3	1	3	1	0.21	Peroxiredoxin-1 OS=Bos taurus GN=PRDX1 PE=2 SV=1
140	<Light Band	1	Sprot	NDUA4_BOVIN	NDUA4	49	9319	1	1	1	1	0.55	Cytochrome c oxidase subunit NDUFA4 OS=Bos taurus GN=NDUFA4 PE=1 SV=1
141	<Light Band	1	Sprot	CASK_BOVIN	CASK	49	21256	2	1	2	1	0.22	Kappa-casein OS=Bos taurus GN=CSN3 PE=1 SV=1
142	<Light Band	1	Sprot	MYL6_BOVIN	MYL6	49	16919	2	1	2	1	0.28	Myosin light polypeptide 6 OS=Bos taurus GN=MYL6 PE=2 SV=2
143	<Light Band	1	Sprot	RS13_BOVIN	RS13	49	17212	7	2	6	2	0.62	40S ribosomal protein S13 OS=Bos taurus GN=RPS13 PE=2 SV=3
144	<Light Band	1	Sprot	MLRN_CHICK	MLRN	49	19899	1	1	1	1	0.23	Myosin regulatory light chain 2, smooth muscle minor isoform OS=Gallus gallus PE=2 SV=2
145	<Light Band	1	Sprot	TI8AB_MOUSE	TI8AB	48	11276	1	1	1	1	0.44	Putative mitochondrial import inner membrane translocase subunit Tim8 A-B OS=Mus musculus GN=Timm8a2 PE=3 SV=1
146	<Light Band	1	Sprot	NDUA6_BOVIN	NDUA6	48	15044	1	1	1	1	0.32	NADH dehydrogenase [ubiquinone] 1 alpha subcomplex subunit 6 OS=Bos taurus GN=NDUFA6 PE=1 SV=2
147	<Light Band	1	Sprot	K1C9_HUMAN	K1C9	47	62027	2	1	2	1	0.07	Keratin, type I cytoskeletal 9 OS=Homo sapiens GN=KRT9 PE=1 SV=3
148	<Light Band	1	Sprot	ALBU_BOVIN	ALBU	47	69248	2	1	2	1	0.06	Serum albumin OS=Bos taurus GN=ALB PE=1 SV=4
149	<Light Band	1	Sprot	FKBP2_BOVIN	FKBP2	47	15394	1	1	1	1	0.31	Peptidyl-prolyl cis-trans isomerase FKBP2 OS=Bos taurus GN=FKBP2 PE=2 SV=1
150	<Light Band	1	Sprot	SECA2_ALKMQ	SECA2	46	90835	1	1	1	1		Protein translocase subunit SecA 2 OS=Alkaliphilus metalliredigens (strain QYMF) GN=secA2 PE=3 SV=1
151	<Light Band	1	Sprot	KCRB_MOUSE	KCRB	46	42686	3	1	2	1	0.1	Creatine kinase B-type OS=Mus musculus GN=Ckb PE=1 SV=1
152	<Light Band	1	Sprot	RL27A_MOUSE	RL27A	46	16595	1	1	1	1	0.28	60S ribosomal protein L27a OS=Mus musculus GN=Rpl27a PE=1 SV=5
153	<Light Band	1	Sprot	ATPB_HUMAN	ATPB	45	56525	3	1	3	1	0.08	ATP synthase subunit beta, mitochondrial OS=Homo sapiens GN=ATP5B PE=1 SV=3
154	<Light Band	1	Sprot	ARL1_BOVIN	ARL1	45	20414	1	1	1	1	0.23	ADP-ribosylation factor-like protein 1 OS=Bos taurus GN=ARL1 PE=2 SV=1
155	<Light Band	1	Sprot	TBCA_MOUSE	TBCA	44	12750	1	1	1	1	0.38	Tubulin-specific chaperone A OS=Mus musculus GN=Tbca PE=1 SV=3
156	<Light Band	1	Sprot	H2A1B_HUMAN	H2A1B	44	14127	3	1	3	1	0.34	Histone H2A type 1-B/E OS=Homo sapiens GN=HIST1H2AB PE=1 SV=2
157	<Light Band	1	Sprot	TCP4_HUMAN	TCP4	43	14386	2	1	2	1	0.33	Activated RNA polymerase II transcriptional coactivator p15 OS=Homo sapiens GN=SUB1 PE=1 SV=3
158	<Light Band	1	Sprot	H12_BOVIN	H12	43	21343	1	1	1	1	0.22	Histone H1.2 OS=Bos taurus GN=HIST1H1C PE=1 SV=2
159	<Light Band	1	Sprot	MIC26_MOUSE	MIC26	42	22590	1	1	1	1	0.2	MICOS complex subunit Mic26 OS=Mus musculus GN=Apoo PE=1 SV=2
160	<Light Band	1	Sprot	RBM3_MOUSE	RBM3	42	16595	3	1	3	1	0.28	RNA-binding protein 3 OS=Mus musculus GN=Rbm3 PE=1 SV=1
161	<Light Band	1	Sprot	KV5A9_MOUSE	KV5A9	41	12607	1	1	1	1	0.38	Ig kappa chain V-V region L7 (Fragment) OS=Mus musculus GN=Gm10881 PE=1 SV=1
162	<Light Band	1	Sprot	SKP1_BOVIN	SKP1	41	18646	3	1	2	1	0.25	S-phase kinase-associated protein 1 OS=Bos taurus GN=SKP1 PE=2 SV=1
163	<Light Band	1	Sprot	SRSF3_BOVIN	SRSF3	38	19318	2	1	2	1	0.24	Serine/arginine-rich splicing factor 3 OS=Bos taurus GN=SRSF3 PE=2 SV=1
164	<Light Band	1	Sprot	COX5B_MOUSE	COX5B	38	13804	2	1	2	1	0.35	Cytochrome c oxidase subunit 5B, mitochondrial OS=Mus musculus GN=Cox5b PE=1 SV=1
165	<Light Band	1	Sprot	ENY2_BOVIN	ENY2	37	11521	1	1	1	1	0.43	Transcription and mRNA export factor ENY2 OS=Bos taurus GN=ENY2 PE=3 SV=1
166	<Light Band	1	Sprot	GDIR1_BOVIN	GDIR1	37	23407	1	1	1	1	0.2	Rho GDP-dissociation inhibitor 1 OS=Bos taurus GN=ARHGDIA PE=1 SV=3
167	<Light Band	1	Sprot	TXD12_BOVIN	TXD12	35	19210	2	1	2	1	0.24	Thioredoxin domain-containing protein 12 OS=Bos taurus GN=TXNDC12 PE=2 SV=1
168	<Light Band	1	Sprot	VATL_AEDAE	VATL	35	16035	1	1	1	1	0.3	V-type proton ATPase 16 kDa proteolipid subunit OS=Aedes aegypti GN=AAEL000291 PE=2 SV=2
169	<Light Band	1	Sprot	ATPO_MOUSE	ATPO	33	23349	2	1	2	1	0.2	ATP synthase subunit O, mitochondrial OS=Mus musculus GN=Atp5o PE=1 SV=1

## Sheet: Supplement_Table_3
Family	Pull down size descriptor	Member	Database	Accession	Symbol	Score	Mass	Num. of matches	Num. of significant matches	Num. of sequences	Num. of significant sequences	emPAI	Description
1	>55	1	Sprot	LYSC_PSEAB	LYSC	7016	48148	406	217	99	54	131.56	Lysyl endopeptidase OS=Pseudomonas aeruginosa (strain UCBPP-PA14) GN=prpL PE=1 SV=1
2	>55	1	Sprot	K22E_HUMAN	K22E	934	65393	73	31	49	27	5.08	Keratin, type II cytoskeletal 2 epidermal OS=Homo sapiens GN=KRT2 PE=1 SV=2
2	>55	2	Sprot	K2C1_HUMAN	K2C1	661	65999	73	30	44	23	3.34	Keratin, type II cytoskeletal 1 OS=Homo sapiens GN=KRT1 PE=1 SV=6
2	>55	3	Sprot	K2C6A_HUMAN	K2C6A	142	60008	16	5	15	5	0.42	Keratin, type II cytoskeletal 6A OS=Homo sapiens GN=KRT6A PE=1 SV=3
2	>55	4	Sprot	K2C5_HUMAN	K2C5	130	62340	17	5	16	5	0.4	Keratin, type II cytoskeletal 5 OS=Homo sapiens GN=KRT5 PE=1 SV=3
2	>55	5	Sprot	K2C72_MOUSE	K2C72	85	56715	7	2	5	2	0.16	Keratin, type II cytoskeletal 72 OS=Mus musculus GN=Krt72 PE=3 SV=1
3	>55	1	Sprot	K1C10_HUMAN	K1C10	848	58792	58	30	36	22	4.57	Keratin, type I cytoskeletal 10 OS=Homo sapiens GN=KRT10 PE=1 SV=6
3	>55	2	Sprot	K1C14_HUMAN	K1C14	225	51529	21	10	18	8	1.09	Keratin, type I cytoskeletal 14 OS=Homo sapiens GN=KRT14 PE=1 SV=4
4	>55	1	Sprot	K1C9_HUMAN	K1C9	580	62027	55	17	36	14	1.59	Keratin, type I cytoskeletal 9 OS=Homo sapiens GN=KRT9 PE=1 SV=3
5	>55	1	Sprot	TRYP_PIG	TRYP	566	24394	72	20	30	11	6.77	Trypsin OS=Sus scrofa PE=1 SV=1
6	>55	1	Sprot	GCAA_MOUSE	GCAA	352	36366	22	7	13	3	0.78	Ig gamma-2A chain C region, A allele OS=Mus musculus GN=Ighg PE=1 SV=1
7	>55	1	Sprot	ATPA_MOUSE	ATPA	326	59716	20	9	20	9	0.89	ATP synthase subunit alpha, mitochondrial OS=Mus musculus GN=Atp5a1 PE=1 SV=1
8	>55	1	Sprot	HSP7C_MOUSE	HSP7C	276	70827	25	7	21	7	0.52	Heat shock cognate 71 kDa protein OS=Mus musculus GN=Hspa8 PE=1 SV=1
8	>55	2	Sprot	GRP78_MOUSE	GRP78	160	72377	7	3	7	3	0.19	78 kDa glucose-regulated protein OS=Mus musculus GN=Hspa5 PE=1 SV=3
9	>55	1	Sprot	TBA1A_MOUSE	TBA1A	258	50104	19	7	13	7	0.8	Tubulin alpha-1A chain OS=Mus musculus GN=Tuba1a PE=1 SV=1
10	>55	1	Sprot	KPYM_MOUSE	KPYM	210	57808	11	4	8	3	0.24	Pyruvate kinase PKM OS=Mus musculus GN=Pkm PE=1 SV=4
11	>55	1	Sprot	CASA1_BOVIN	CASA1	203	24513	13	4	9	4	0.97	Alpha-S1-casein OS=Bos taurus GN=CSN1S1 PE=1 SV=2
12	>55	1	Sprot	TBB2B_MOUSE	TBB2B	198	49921	24	10	18	9	1.13	Tubulin beta-2B chain OS=Mus musculus GN=Tubb2b PE=1 SV=1
12	>55	2	Sprot	TBB4_XENLA	TBB4	170	49784	19	8	16	8	0.96	Tubulin beta-4 chain OS=Xenopus laevis GN=tubb4 PE=2 SV=1
12	>55	3	Sprot	TBB5_MOUSE	TBB5	121	49639	16	6	12	6	0.66	Tubulin beta-5 chain OS=Mus musculus GN=Tubb5 PE=1 SV=1
13	>55	1	Sprot	CH60_MOUSE	CH60	191	60917	12	7	11	6	0.51	60 kDa heat shock protein, mitochondrial OS=Mus musculus GN=Hspd1 PE=1 SV=1
14	>55	1	Sprot	LAC1_MOUSE	LAC1	179	11568	19	4	4	2	3.14	Ig lambda-1 chain C region OS=Mus musculus PE=1 SV=1
15	>55	1	Sprot	IGH1M_MOUSE	IGH1M	171	43359	36	13	12	5	0.79	Ig gamma-1 chain C region, membrane-bound form OS=Mus musculus GN=Ighg1 PE=1 SV=2
16	>55	1	Sprot	HNRPK_MOUSE	HNRPK	159	50944	8	3	8	3	0.28	Heterogeneous nuclear ribonucleoprotein K OS=Mus musculus GN=Hnrnpk PE=1 SV=1
17	>55	1	Sprot	EF2_MOUSE	EF2	158	95253	11	3	10	3	0.14	Elongation factor 2 OS=Mus musculus GN=Eef2 PE=1 SV=2
18	>55	1	Sprot	LYSC_CATWA	LYSC	157	14314	2	2	1	1	0.33	Lysozyme C OS=Catreus wallichii GN=LYZ PE=1 SV=1
19	>55	1	Sprot	CASB_BOVIN	CASB	147	25091	5	3	4	2	0.39	Beta-casein OS=Bos taurus GN=CSN2 PE=1 SV=2
20	>55	1	Sprot	HS90B_MOUSE	HS90B	143	83229	20	7	18	7	0.43	Heat shock protein HSP 90-beta OS=Mus musculus GN=Hsp90ab1 PE=1 SV=3
21	>55	1	Sprot	PNP_PROMH	PNP	143	76821	5	2	4	2	0.12	Polyribonucleotide nucleotidyltransferase OS=Proteus mirabilis (strain HI4320) GN=pnp PE=3 SV=1
22	>55	1	Sprot	HMCS1_MOUSE	HMCS1	139	57532	7	2	7	2	0.16	Hydroxymethylglutaryl-CoA synthase, cytoplasmic OS=Mus musculus GN=Hmgcs1 PE=1 SV=1
23	>55	1	Sprot	REF_HEVBR	REF	137	14713	11	3	7	2	0.75	Rubber elongation factor protein OS=Hevea brasiliensis PE=1 SV=2
24	>55	1	Sprot	LACB_BOVIN	LACB	136	19870	10	4	8	4	1.31	Beta-lactoglobulin OS=Bos taurus GN=LGB PE=1 SV=3
25	>55	1	Sprot	GRP75_MOUSE	GRP75	134	73416	16	6	15	6	0.41	Stress-70 protein, mitochondrial OS=Mus musculus GN=Hspa9 PE=1 SV=3
26	>55	1	Sprot	HNRPU_MOUSE	HNRPU	125	87863	12	1	11	1	0.05	Heterogeneous nuclear ribonucleoprotein U OS=Mus musculus GN=Hnrnpu PE=1 SV=1
27	>55	1	Sprot	TIF1B_MOUSE	TIF1B	119	88791	10	2	10	2	0.1	Transcription intermediary factor 1-beta OS=Mus musculus GN=Trim28 PE=1 SV=3
28	>55	1	Sprot	SPG1_STRSG	SPG1	118	47538	3	2	3	2	0.19	Immunoglobulin G-binding protein G OS=Streptococcus sp. group G GN=spg PE=1 SV=1
29	>55	1	Sprot	DSG1_HUMAN	DSG1	115	113676	5	3	5	3	0.12	Desmoglein-1 OS=Homo sapiens GN=DSG1 PE=1 SV=2
30	>55	1	Sprot	SDHA_MOUSE	SDHA	109	72539	4	1	4	1	0.06	Succinate dehydrogenase [ubiquinone] flavoprotein subunit, mitochondrial OS=Mus musculus GN=Sdha PE=1 SV=1
31	>55	1	Sprot	CALL5_HUMAN	CALL5	107	15883	2	1	2	1	0.3	Calmodulin-like protein 5 OS=Homo sapiens GN=CALML5 PE=1 SV=2
32	>55	1	Sprot	ALBU_BOVIN	ALBU	105	69248	8	2	8	2	0.13	Serum albumin OS=Bos taurus GN=ALB PE=1 SV=4
32	>55	2	Sprot	ALBU_HUMAN	ALBU	80	69321	9	3	9	3	0.2	Serum albumin OS=Homo sapiens GN=ALB PE=1 SV=2
33	>55	1	Sprot	A1AT4_MOUSE	A1AT4	102	45969	2	1	2	1	0.1	Alpha-1-antitrypsin 1-4 OS=Mus musculus GN=Serpina1d PE=1 SV=1
34	>55	1	Sprot	DPYL2_MOUSE	DPYL2	100	62239	3	1	3	1	0.07	Dihydropyrimidinase-related protein 2 OS=Mus musculus GN=Dpysl2 PE=1 SV=2
35	>55	1	Sprot	TRY1_HUMAN	TRY1	99	26541	11	4	4	2	0.37	Trypsin-1 OS=Homo sapiens GN=PRSS1 PE=1 SV=1
36	>55	1	Sprot	RS27A_MOUSE	RS27A	99	17939	2	1	2	1	0.61	Ubiquitin-40S ribosomal protein S27a OS=Mus musculus GN=Rps27a PE=1 SV=2
37	>55	1	Sprot	IGG2B_MOUSE	IGG2B	98	44231	34	3	15	3	0.33	Ig gamma-2B chain C region OS=Mus musculus GN=Igh-3 PE=1 SV=3
38	>55	1	Sprot	SUCC_HAEPS	SUCC	96	41213	3	2	2	1	0.11	Succinate--CoA ligase [ADP-forming] subunit beta OS=Haemophilus parasuis serovar 5 (strain SH0165) GN=sucC PE=3 SV=1
39	>55	1	Sprot	TKT_MOUSE	TKT	95	67588	7	2	7	2	0.13	Transketolase OS=Mus musculus GN=Tkt PE=1 SV=1
40	>55	1	Sprot	PYGM_RABIT	PYGM	94	97228	12	1	9	1	0.04	Glycogen phosphorylase, muscle form OS=Oryctolagus cuniculus GN=PYGM PE=1 SV=3
41	>55	1	Sprot	S10A9_HUMAN	S10A9	93	13234	4	1	3	1	0.37	Protein S100-A9 OS=Homo sapiens GN=S100A9 PE=1 SV=1
42	>55	1	Sprot	RAGP1_MOUSE	RAGP1	91	63491	4	2	4	2	0.14	Ran GTPase-activating protein 1 OS=Mus musculus GN=Rangap1 PE=1 SV=2
43	>55	1	Sprot	MYG_EQUBU	MYG	90	17072	6	1	5	1	0.27	Myoglobin OS=Equus burchelli GN=MB PE=1 SV=2
44	>55	1	Sprot	HVM63_MOUSE	HVM63	89	25333	3	1	3	1	0.18	Ig heavy chain Mem5 (Fragment) OS=Mus musculus PE=1 SV=1
45	>55	1	Sprot	FAS_MOUSE	FAS	87	272257	4	1	4	1	0.02	Fatty acid synthase OS=Mus musculus GN=Fasn PE=1 SV=2
46	>55	1	Sprot	EFTU_SALAR	EFTU	83	43256	15	4	10	3	0.47	Elongation factor Tu OS=Salmonella arizonae (strain ATCC BAA-731 / CDC346-86 / RSK2980) GN=tuf1 PE=3 SV=1
47	>55	1	Sprot	HVM01_MOUSE	HVM01	83	13127	2	1	2	1	0.37	Ig heavy chain V region MPC 11 OS=Mus musculus PE=4 SV=1
48	>55	1	Sprot	RBP2_MOUSE	RBP2	83	340907	4	2	4	2	0.03	E3 SUMO-protein ligase RanBP2 OS=Mus musculus GN=Ranbp2 PE=1 SV=2
49	>55	1	Sprot	AT1A2_MOUSE	AT1A2	83	112145	6	1	6	1	0.04	Sodium/potassium-transporting ATPase subunit alpha-2 OS=Mus musculus GN=Atp1a2 PE=1 SV=1
50	>55	1	Sprot	DHE3_MOUSE	DHE3	82	61298	4	1	4	1	0.07	Glutamate dehydrogenase 1, mitochondrial OS=Mus musculus GN=Glud1 PE=1 SV=1
51	>55	1	Sprot	TERA_MOUSE	TERA	78	89266	3	2	2	2	0.1	Transitional endoplasmic reticulum ATPase OS=Mus musculus GN=Vcp PE=1 SV=4
52	>55	1	Sprot	ENPL_MOUSE	ENPL	78	92418	6	1	6	1	0.05	Endoplasmin OS=Mus musculus GN=Hsp90b1 PE=1 SV=2
53	>55	1	Sprot	FUS_MOUSE	FUS	74	52642	2	1	2	1	0.08	RNA-binding protein FUS OS=Mus musculus GN=Fus PE=1 SV=1
54	>55	1	Sprot	DDX17_MOUSE	DDX17	74	72354	1	1	1	1	0.05	Probable ATP-dependent RNA helicase DDX17 OS=Mus musculus GN=Ddx17 PE=1 SV=1
55	>55	1	Sprot	DCD_HUMAN	DCD	70	11277	6	3	6	3	1.96	Dermcidin OS=Homo sapiens GN=DCD PE=1 SV=2
56	>55	1	Sprot	UBA1_MOUSE	UBA1	70	117734	2	1	2	1	0.04	Ubiquitin-like modifier-activating enzyme 1 OS=Mus musculus GN=Uba1 PE=1 SV=1
57	>55	1	Sprot	TCPA_MOUSE	TCPA	69	60411	2	1	2	1	0.07	T-complex protein 1 subunit alpha OS=Mus musculus GN=Tcp1 PE=1 SV=3
58	>55	1	Sprot	SUMO1_MOUSE	SUMO1	67	11550	9	1	7	1	0.43	Small ubiquitin-related modifier 1 OS=Mus musculus GN=Sumo1 PE=1 SV=1
59	>55	1	Sprot	SBSN_HUMAN	SBSN	66	60505	1	1	1	1	0.07	Suprabasin OS=Homo sapiens GN=SBSN PE=1 SV=2
60	>55	1	Sprot	RL1_PSEPG	RL1	65	24180	4	1	4	1	0.19	50S ribosomal protein L1 OS=Pseudomonas putida (strain GB-1) GN=rplA PE=3 SV=1
61	>55	1	Sprot	HVM27_MOUSE	HVM27	65	12667	2	1	2	1	0.38	Ig heavy chain V-III region A4 OS=Mus musculus PE=1 SV=1
62	>55	1	Sprot	EF1A1_MOUSE	EF1A1	64	50082	1	1	1	1	0.09	Elongation factor 1-alpha 1 OS=Mus musculus GN=Eef1a1 PE=1 SV=3
63	>55	1	Sprot	TCPQ_MOUSE	TCPQ	63	59518	3	1	3	1	0.07	T-complex protein 1 subunit theta OS=Mus musculus GN=Cct8 PE=1 SV=3
64	>55	1	Sprot	FILA2_HUMAN	FILA2	63	247928	1	1	1	1	0.02	Filaggrin-2 OS=Homo sapiens GN=FLG2 PE=1 SV=1
65	>55	1	Sprot	IGHM_MOUSE	IGHM	63	49940	3	1	3	1	0.09	Ig mu chain C region OS=Mus musculus GN=Ighm PE=1 SV=2
66	>55	1	Sprot	CLH1_MOUSE	CLH1	60	191435	3	1	3	1	0.02	Clathrin heavy chain 1 OS=Mus musculus GN=Cltc PE=1 SV=3
67	>55	1	Sprot	CHED2_RHOFT	CHED2	59	18810	16	1	3	1	0.25	Probable chemoreceptor glutamine deamidase CheD 2 OS=Rhodoferax ferrireducens (strain ATCC BAA-621 / DSM 15236 / T118) GN=cheD2 PE=3 SV=1
68	>55	1	Sprot	SCOT1_MOUSE	SCOT1	55	55953	2	1	2	1	0.08	Succinyl-CoA:3-ketoacid coenzyme A transferase 1, mitochondrial OS=Mus musculus GN=Oxct1 PE=1 SV=1
69	>55	1	Sprot	KV5A1_MOUSE	KV5A1	42	16423	5	1	3	1	0.29	Ig kappa chain V19-17 OS=Mus musculus GN=Igk-V19-17 PE=1 SV=1
1	Dark Band	1	Sprot	LYSC_PSEAB	LYSC	8913	48148	480	264	151	78	1083.84	Lysyl endopeptidase OS=Pseudomonas aeruginosa (strain UCBPP-PA14) GN=prpL PE=1 SV=1
2	Dark Band	1	Sprot	IGH1M_MOUSE	IGH1M	1498	43359	283	83	115	39	52.11	Ig gamma-1 chain C region, membrane-bound form OS=Mus musculus GN=Ighg1 PE=1 SV=2
2	Dark Band	2	Sprot	IGG2B_MOUSE	IGG2B	801	44231	133	33	70	23	8.82	Ig gamma-2B chain C region OS=Mus musculus GN=Igh-3 PE=1 SV=3
2	Dark Band	3	Sprot	GCAA_MOUSE	GCAA	377	36366	41	10	18	7	1.52	Ig gamma-2A chain C region, A allele OS=Mus musculus GN=Ighg PE=1 SV=1
2	Dark Band	4	Sprot	HVM63_MOUSE	HVM63	127	25333	12	4	9	4	0.94	Ig heavy chain Mem5 (Fragment) OS=Mus musculus PE=1 SV=1
3	Dark Band	1	Sprot	HVM01_MOUSE	HVM01	431	13127	53	20	35	14	80.54	Ig heavy chain V region MPC 11 OS=Mus musculus PE=4 SV=1
4	Dark Band	1	Sprot	TRYP_PIG	TRYP	358	24394	58	15	30	12	6.78	Trypsin OS=Sus scrofa PE=1 SV=1
4	Dark Band	2	Sprot	TRY1_HUMAN	TRY1	107	26541	14	3	8	3	0.6	Trypsin-1 OS=Homo sapiens GN=PRSS1 PE=1 SV=1
5	Dark Band	1	Sprot	K2C1_HUMAN	K2C1	209	65999	18	7	18	7	0.56	Keratin, type II cytoskeletal 1 OS=Homo sapiens GN=KRT1 PE=1 SV=6
5	Dark Band	2	Sprot	K22E_HUMAN	K22E	175	65393	12	4	11	4	0.29	Keratin, type II cytoskeletal 2 epidermal OS=Homo sapiens GN=KRT2 PE=1 SV=2
6	Dark Band	1	Sprot	K1C10_HUMAN	K1C10	201	58792	28	10	22	9	0.91	Keratin, type I cytoskeletal 10 OS=Homo sapiens GN=KRT10 PE=1 SV=6
6	Dark Band	2	Sprot	K1C14_HUMAN	K1C14	76	51529	7	2	6	2	0.18	Keratin, type I cytoskeletal 14 OS=Homo sapiens GN=KRT14 PE=1 SV=4
7	Dark Band	1	Sprot	ENOA_MOUSE	ENOA	198	47111	13	5	13	5	0.56	Alpha-enolase OS=Mus musculus GN=Eno1 PE=1 SV=3
8	Dark Band	1	Sprot	EF1A1_MOUSE	EF1A1	178	50082	26	6	19	5	0.52	Elongation factor 1-alpha 1 OS=Mus musculus GN=Eef1a1 PE=1 SV=3
9	Dark Band	1	Sprot	LAC1_MOUSE	LAC1	163	11568	7	3	3	2	1.9	Ig lambda-1 chain C region OS=Mus musculus PE=1 SV=1
10	Dark Band	1	Sprot	K1C9_HUMAN	K1C9	158	62027	5	2	5	2	0.15	Keratin, type I cytoskeletal 9 OS=Homo sapiens GN=KRT9 PE=1 SV=3
11	Dark Band	1	Sprot	HVM16_MOUSE	HVM16	134	15061	4	3	4	3	1.27	Ig heavy chain V region MOPC 21 (Fragment) OS=Mus musculus PE=1 SV=1
11	Dark Band	2	Sprot	HVM58_MOUSE	HVM58	116	12983	5	3	4	3	1.59	Ig heavy chain V region 5-76 OS=Mus musculus PE=1 SV=1
11	Dark Band	3	Sprot	HVM56_MOUSE	HVM56	115	10654	8	4	5	4	3.64	Ig heavy chain V region 914 OS=Mus musculus PE=1 SV=1
12	Dark Band	1	Sprot	SPG1_STRSG	SPG1	123	47538	3	1	3	1	0.09	Immunoglobulin G-binding protein G OS=Streptococcus sp. group G GN=spg PE=1 SV=1
13	Dark Band	1	Sprot	PNP_SERP5	PNP	111	76204	3	1	3	1	0.06	Polyribonucleotide nucleotidyltransferase OS=Serratia proteamaculans (strain 568) GN=pnp PE=3 SV=1
14	Dark Band	1	Sprot	HVM32_MOUSE	HVM32	109	12802	5	2	5	2	0.91	Ig heavy chain V-III region J606 OS=Mus musculus PE=1 SV=1
15	Dark Band	1	Sprot	ATPB_MOUSE	ATPB	96	56265	10	3	10	3	0.25	ATP synthase subunit beta, mitochondrial OS=Mus musculus GN=Atp5b PE=1 SV=2
16	Dark Band	1	Sprot	NPTX1_MOUSE	NPTX1	89	47088	20	1	14	1	0.09	Neuronal pentraxin-1 OS=Mus musculus GN=Nptx1 PE=1 SV=1
17	Dark Band	1	Sprot	REF_HEVBR	REF	86	14713	3	1	3	1	0.32	Rubber elongation factor protein OS=Hevea brasiliensis PE=1 SV=2
18	Dark Band	1	Sprot	HV309_HUMAN	HV309	77	13234	5	1	5	1	0.37	Ig heavy chain V-III region NIE OS=Homo sapiens PE=1 SV=1
19	Dark Band	1	Sprot	HVM43_MOUSE	HVM43	75	15749	2	1	2	1	0.3	Ig heavy chain V region MOPC 141 OS=Mus musculus PE=4 SV=1
20	Dark Band	1	Sprot	ATPA_MOUSE	ATPA	74	59716	7	1	7	1	0.07	ATP synthase subunit alpha, mitochondrial OS=Mus musculus GN=Atp5a1 PE=1 SV=1
21	Dark Band	1	Sprot	CASA1_BOVIN	CASA1	70	24513	4	2	4	2	0.41	Alpha-S1-casein OS=Bos taurus GN=CSN1S1 PE=1 SV=2
22	Dark Band	1	Sprot	ARP3B_MOUSE	ARP3B	71	47549	1	1	1	1	0.09	Actin-related protein 3B OS=Mus musculus GN=Actr3b PE=1 SV=1
23	Dark Band	1	Sprot	GDIB_MOUSE	GDIB	69	50505	4	1	4	1	0.09	Rab GDP dissociation inhibitor beta OS=Mus musculus GN=Gdi2 PE=1 SV=1
24	Dark Band	1	Sprot	PDIA6_MOUSE	PDIA6	64	48070	1	1	1	1	0.09	Protein disulfide-isomerase A6 OS=Mus musculus GN=Pdia6 PE=1 SV=3
25	Dark Band	1	Sprot	ALBU_MOUSE	ALBU	64	68648	1	1	1	1	0.06	Serum albumin OS=Mus musculus GN=Alb PE=1 SV=3
26	Dark Band	1	Sprot	HNRPF_MOUSE	HNRPF	55	45701	5	1	4	1	0.1	Heterogeneous nuclear ribonucleoprotein F OS=Mus musculus GN=Hnrnpf PE=1 SV=3
27	Dark Band	1	Sprot	IV1U1_HUMAN	IV1U1	50	13361	1	1	1	1	0.36	Putative V-set and immunoglobulin domain-containing-like protein IGHV1OR21-1 OS=Homo sapiens GN=IGHV1OR21-1 PE=5 SV=1
1	Dark Band to Light Band	1	Sprot	LYSC_PSEAB	LYSC	7485	48148	501	247	189	92	3763.74	Lysyl endopeptidase OS=Pseudomonas aeruginosa (strain UCBPP-PA14) GN=prpL PE=1 SV=1
2	Dark Band to Light Band	1	Sprot	TRYP_PIG	TRYP	639	24394	79	24	44	20	29.79	Trypsin OS=Sus scrofa PE=1 SV=1
2	Dark Band to Light Band	2	Sprot	TRY1_HUMAN	TRY1	188	26541	19	4	11	3	0.61	Trypsin-1 OS=Homo sapiens GN=PRSS1 PE=1 SV=1
3	Dark Band to Light Band	1	Sprot	K2C1_HUMAN	K2C1	498	65999	40	20	31	16	1.79	Keratin, type II cytoskeletal 1 OS=Homo sapiens GN=KRT1 PE=1 SV=6
3	Dark Band to Light Band	2	Sprot	K22E_HUMAN	K22E	350	65393	25	9	21	9	0.79	Keratin, type II cytoskeletal 2 epidermal OS=Homo sapiens GN=KRT2 PE=1 SV=2
4	Dark Band to Light Band	1	Sprot	KCRB_MOUSE	KCRB	439	42686	36	15	25	10	1.96	Creatine kinase B-type OS=Mus musculus GN=Ckb PE=1 SV=1
5	Dark Band to Light Band	1	Sprot	K1C10_HUMAN	K1C10	290	58792	26	10	22	10	1.05	Keratin, type I cytoskeletal 10 OS=Homo sapiens GN=KRT10 PE=1 SV=6
5	Dark Band to Light Band	2	Sprot	K1C10_CANLF	K1C10	261	57676	22	9	18	9	0.93	Keratin, type I cytoskeletal 10 OS=Canis lupus familiaris GN=KRT10 PE=2 SV=1
5	Dark Band to Light Band	3	Sprot	K1C14_HUMAN	K1C14	77	51529	7	3	6	3	0.28	Keratin, type I cytoskeletal 14 OS=Homo sapiens GN=KRT14 PE=1 SV=4
6	Dark Band to Light Band	1	Sprot	K1C9_HUMAN	K1C9	282	62027	27	10	24	10	0.98	Keratin, type I cytoskeletal 9 OS=Homo sapiens GN=KRT9 PE=1 SV=3
7	Dark Band to Light Band	1	Sprot	IGH1M_MOUSE	IGH1M	278	43359	46	12	23	6	0.79	Ig gamma-1 chain C region, membrane-bound form OS=Mus musculus GN=Ighg1 PE=1 SV=2
8	Dark Band to Light Band	1	Sprot	G3P_MOUSE	G3P	268	35787	15	9	10	7	1.28	Glyceraldehyde-3-phosphate dehydrogenase OS=Mus musculus GN=Gapdh PE=1 SV=2
9	Dark Band to Light Band	1	Sprot	LAC1_MOUSE	LAC1	266	11568	29	8	7	5	11.07	Ig lambda-1 chain C region OS=Mus musculus PE=1 SV=1
10	Dark Band to Light Band	1	Sprot	ACTB_MOUSE	ACTB	254	41710	38	12	23	11	2.15	Actin, cytoplasmic 1 OS=Mus musculus GN=Actb PE=1 SV=1
11	Dark Band to Light Band	1	Sprot	MDHM_MOUSE	MDHM	225	35589	10	4	10	4	0.6	Malate dehydrogenase, mitochondrial OS=Mus musculus GN=Mdh2 PE=1 SV=3
12	Dark Band to Light Band	1	Sprot	SPG1_STRSG	SPG1	212	47538	8	3	4	2	0.19	Immunoglobulin G-binding protein G OS=Streptococcus sp. group G GN=spg PE=1 SV=1
13	Dark Band to Light Band	1	Sprot	ROA1_MOUSE	ROA1	173	34175	5	2	4	2	0.28	Heterogeneous nuclear ribonucleoprotein A1 OS=Mus musculus GN=Hnrnpa1 PE=1 SV=2
14	Dark Band to Light Band	1	Sprot	IGG2B_MOUSE	IGG2B	158	44231	39	7	26	7	0.95	Ig gamma-2B chain C region OS=Mus musculus GN=Igh-3 PE=1 SV=3
15	Dark Band to Light Band	1	Sprot	ROA2_MOUSE	ROA2	149	37380	6	3	5	2	0.26	Heterogeneous nuclear ribonucleoproteins A2/B1 OS=Mus musculus GN=Hnrnpa2b1 PE=1 SV=2
16	Dark Band to Light Band	1	Sprot	CASA1_BOVIN	CASA1	146	24513	8	3	7	3	0.67	Alpha-S1-casein OS=Bos taurus GN=CSN1S1 PE=1 SV=2
17	Dark Band to Light Band	1	Sprot	ALDOC_MOUSE	ALDOC	145	39370	7	4	7	4	0.53	Fructose-bisphosphate aldolase C OS=Mus musculus GN=Aldoc PE=1 SV=4
17	Dark Band to Light Band	2	Sprot	ALDOC_HUMAN	ALDOC	135	39431	5	3	5	3	0.38	Fructose-bisphosphate aldolase C OS=Homo sapiens GN=ALDOC PE=1 SV=2
18	Dark Band to Light Band	1	Sprot	GCAA_MOUSE	GCAA	142	36366	11	3	9	3	0.41	Ig gamma-2A chain C region, A allele OS=Mus musculus GN=Ighg PE=1 SV=1
19	Dark Band to Light Band	1	Sprot	LYSC_CATWA	LYSC	132	14314	1	1	1	1	0.33	Lysozyme C OS=Catreus wallichii GN=LYZ PE=1 SV=1
20	Dark Band to Light Band	1	Sprot	IF4A1_MOUSE	IF4A1	130	46125	7	3	7	3	0.32	Eukaryotic initiation factor 4A-I OS=Mus musculus GN=Eif4a1 PE=1 SV=1
21	Dark Band to Light Band	1	Sprot	LYSC_AIXSP	LYSC	130	14467	2	2	1	1	0.33	Lysozyme C OS=Aix sponsa GN=LYZ PE=1 SV=1
22	Dark Band to Light Band	1	Sprot	REF_HEVBR	REF	128	14713	10	2	6	2	0.75	Rubber elongation factor protein OS=Hevea brasiliensis PE=1 SV=2
23	Dark Band to Light Band	1	Sprot	ROA3_MOUSE	ROA3	128	39628	3	1	3	1	0.11	Heterogeneous nuclear ribonucleoprotein A3 OS=Mus musculus GN=Hnrnpa3 PE=1 SV=1
24	Dark Band to Light Band	1	Sprot	KV3AC_MOUSE	KV3AC	123	11957	4	1	3	1	0.41	Ig kappa chain V-III region CBPC 101 OS=Mus musculus PE=1 SV=1
25	Dark Band to Light Band	1	Sprot	CASB_BOVIN	CASB	119	25091	7	3	6	2	0.4	Beta-casein OS=Bos taurus GN=CSN2 PE=1 SV=2
26	Dark Band to Light Band	1	Sprot	PNP_ECOBW	PNP	111	77053	1	1	1	1	0.06	Polyribonucleotide nucleotidyltransferase OS=Escherichia coli (strain K12 / MC4100 / BW2952) GN=pnp PE=3 SV=1
27	Dark Band to Light Band	1	Sprot	KV5AA_MOUSE	KV5AA	110	11811	1	1	1	1	0.42	Ig kappa chain V-V region MOPC 173 OS=Mus musculus PE=1 SV=1
28	Dark Band to Light Band	1	Sprot	ADT2_MOUSE	ADT2	109	32910	7	3	5	3	0.47	ADP/ATP translocase 2 OS=Mus musculus GN=Slc25a5 PE=1 SV=3
28	Dark Band to Light Band	2	Sprot	ADT1_MOUSE	ADT1	98	32883	6	2	4	2	0.29	ADP/ATP translocase 1 OS=Mus musculus GN=Slc25a4 PE=1 SV=4
29	Dark Band to Light Band	1	Sprot	PCNA_MOUSE	PCNA	108	28766	7	2	6	2	0.34	Proliferating cell nuclear antigen OS=Mus musculus GN=Pcna PE=1 SV=2
30	Dark Band to Light Band	1	Sprot	RS3_MOUSE	RS3	105	26657	1	1	1	1	0.16	40S ribosomal protein S3 OS=Mus musculus GN=Rps3 PE=1 SV=1
31	Dark Band to Light Band	1	Sprot	RSSA_MOUSE	RSSA	103	32817	2	2	2	2	0.29	40S ribosomal protein SA OS=Mus musculus GN=Rpsa PE=1 SV=4
32	Dark Band to Light Band	1	Sprot	EFTU_SALAR	EFTU	100	43256	13	2	9	2	0.22	Elongation factor Tu OS=Salmonella arizonae (strain ATCC BAA-731 / CDC346-86 / RSK2980) GN=tuf1 PE=3 SV=1
33	Dark Band to Light Band	1	Sprot	PCBP2_MOUSE	PCBP2	97	38197	5	3	4	2	0.24	Poly(rC)-binding protein 2 OS=Mus musculus GN=Pcbp2 PE=1 SV=1
34	Dark Band to Light Band	1	Sprot	EF1A1_MOUSE	EF1A1	95	50082	10	2	10	2	0.18	Elongation factor 1-alpha 1 OS=Mus musculus GN=Eef1a1 PE=1 SV=3
35	Dark Band to Light Band	1	Sprot	ALBU_MOUSE	ALBU	92	68648	1	1	1	1	0.06	Serum albumin OS=Mus musculus GN=Alb PE=1 SV=3
36	Dark Band to Light Band	1	Sprot	1433T_MOUSE	1433T	92	27761	2	1	2	1	0.16	14-3-3 protein theta OS=Mus musculus GN=Ywhaq PE=1 SV=1
37	Dark Band to Light Band	1	Sprot	IDHC_MOUSE	IDHC	92	46644	8	4	7	4	0.44	Isocitrate dehydrogenase [NADP] cytoplasmic OS=Mus musculus GN=Idh1 PE=1 SV=2
38	Dark Band to Light Band	1	Sprot	VDAC1_MOUSE	VDAC1	89	32331	4	3	3	2	0.31	Voltage-dependent anion-selective channel protein 1 OS=Mus musculus GN=Vdac1 PE=1 SV=3
39	Dark Band to Light Band	1	Sprot	LACB_BOVIN	LACB	86	19870	6	2	5	2	0.52	Beta-lactoglobulin OS=Bos taurus GN=LGB PE=1 SV=3
40	Dark Band to Light Band	1	Sprot	CAPZB_MOUSE	CAPZB	82	31326	2	1	2	1	0.46	F-actin-capping protein subunit beta OS=Mus musculus GN=Capzb PE=1 SV=3
41	Dark Band to Light Band	1	Sprot	EF1D_MOUSE	EF1D	81	31274	1	1	1	1	0.14	Elongation factor 1-delta OS=Mus musculus GN=Eef1d PE=1 SV=3
42	Dark Band to Light Band	1	Sprot	CISY_MOUSE	CISY	81	51703	6	2	6	2	0.18	Citrate synthase, mitochondrial OS=Mus musculus GN=Cs PE=1 SV=1
43	Dark Band to Light Band	1	Sprot	FPPS_MOUSE	FPPS	81	40556	8	1	7	1	0.11	Farnesyl pyrophosphate synthase OS=Mus musculus GN=Fdps PE=1 SV=1
44	Dark Band to Light Band	1	Sprot	PGK1_MOUSE	PGK1	80	44522	12	2	12	2	0.21	Phosphoglycerate kinase 1 OS=Mus musculus GN=Pgk1 PE=1 SV=4
45	Dark Band to Light Band	1	Sprot	THOC4_MOUSE	THOC4	80	26924	6	1	6	1	0.17	THO complex subunit 4 OS=Mus musculus GN=Alyref PE=1 SV=3
46	Dark Band to Light Band	1	Sprot	SERPH_MOUSE	SERPH	79	46504	2	1	2	1	0.1	Serpin H1 OS=Mus musculus GN=Serpinh1 PE=1 SV=3
47	Dark Band to Light Band	1	Sprot	ODPB_MOUSE	ODPB	78	38912	1	1	1	1	0.11	Pyruvate dehydrogenase E1 component subunit beta, mitochondrial OS=Mus musculus GN=Pdhb PE=1 SV=1
48	Dark Band to Light Band	1	Sprot	SUCD_ECOLI	SUCD	77	29759	3	2	3	2	0.33	Succinate--CoA ligase [ADP-forming] subunit alpha OS=Escherichia coli (strain K12) GN=sucD PE=1 SV=2
49	Dark Band to Light Band	1	Sprot	K2C72_MOUSE	K2C72	75	56715	5	1	3	1	0.08	Keratin, type II cytoskeletal 72 OS=Mus musculus GN=Krt72 PE=3 SV=1
50	Dark Band to Light Band	1	Sprot	KV5A1_MOUSE	KV5A1	75	16423	7	1	5	1	0.29	Ig kappa chain V19-17 OS=Mus musculus GN=Igk-V19-17 PE=1 SV=1
51	Dark Band to Light Band	1	Sprot	1433E_MOUSE	1433E	73	29155	7	1	6	1	0.15	14-3-3 protein epsilon OS=Mus musculus GN=Ywhae PE=1 SV=1
52	Dark Band to Light Band	1	Sprot	DCD_HUMAN	DCD	73	11277	4	1	4	1	0.44	Dermcidin OS=Homo sapiens GN=DCD PE=1 SV=2
53	Dark Band to Light Band	1	Sprot	QCR2_MOUSE	QCR2	69	48205	1	1	1	1	0.09	Cytochrome b-c1 complex subunit 2, mitochondrial OS=Mus musculus GN=Uqcrc2 PE=1 SV=1
54	Dark Band to Light Band	1	Sprot	MYG_EQUBU	MYG	67	17072	4	2	3	1	0.28	Myoglobin OS=Equus burchelli GN=MB PE=1 SV=2
55	Dark Band to Light Band	1	Sprot	RL1_PSEP1	RL1	67	24236	5	1	5	1	0.19	50S ribosomal protein L1 OS=Pseudomonas putida (strain ATCC 700007 / DSM 6899 / BCRC 17059 / F1) GN=rplA PE=3 SV=1
56	Dark Band to Light Band	1	Sprot	1433Z_MOUSE	1433Z	67	27754	5	1	4	1	0.16	14-3-3 protein zeta/delta OS=Mus musculus GN=Ywhaz PE=1 SV=1
57	Dark Band to Light Band	1	Sprot	THIL_MOUSE	THIL	66	44787	6	2	4	2	0.21	Acetyl-CoA acetyltransferase, mitochondrial OS=Mus musculus GN=Acat1 PE=1 SV=1
58	Dark Band to Light Band	1	Sprot	1433G_MOUSE	1433G	66	28285	4	1	4	1	0.16	14-3-3 protein gamma OS=Mus musculus GN=Ywhag PE=1 SV=2
59	Dark Band to Light Band	1	Sprot	HVM63_MOUSE	HVM63	65	25333	4	1	4	1	0.18	Ig heavy chain Mem5 (Fragment) OS=Mus musculus PE=1 SV=1
60	Dark Band to Light Band	1	Sprot	HVM01_MOUSE	HVM01	63	13127	1	1	1	1	0.37	Ig heavy chain V region MPC 11 OS=Mus musculus PE=4 SV=1
61	Dark Band to Light Band	1	Sprot	RS27A_MOUSE	RS27A	63	17939	2	1	2	1	0.61	Ubiquitin-40S ribosomal protein S27a OS=Mus musculus GN=Rps27a PE=1 SV=2
62	Dark Band to Light Band	1	Sprot	GNAT2_MOUSE	GNAT2	62	40092	2	1	2	1	0.11	Guanine nucleotide-binding protein G(t) subunit alpha-2 OS=Mus musculus GN=Gnat2 PE=2 SV=2
63	Dark Band to Light Band	1	Sprot	ETFA_MOUSE	ETFA	62	34988	3	2	3	2	0.27	Electron transfer flavoprotein subunit alpha, mitochondrial OS=Mus musculus GN=Etfa PE=1 SV=2
64	Dark Band to Light Band	1	Sprot	IF2A_MOUSE	IF2A	60	36085	2	1	2	1	0.12	Eukaryotic translation initiation factor 2 subunit 1 OS=Mus musculus GN=Eif2s1 PE=1 SV=3
65	Dark Band to Light Band	1	Sprot	CHED2_RHOFT	CHED2	59	18810	15	1	1	1	0.25	Probable chemoreceptor glutamine deamidase CheD 2 OS=Rhodoferax ferrireducens (strain ATCC BAA-621 / DSM 15236 / T118) GN=cheD2 PE=3 SV=1
66	Dark Band to Light Band	1	Sprot	NADK_SHESM	NADK	57	33760	1	1	1	1	0.13	NAD kinase OS=Shewanella sp. (strain MR-4) GN=nadK PE=3 SV=1
67	Dark Band to Light Band	1	Sprot	LV1A_MOUSE	LV1A	57	12214	6	1	4	1	0.4	Ig lambda-1 chain V region OS=Mus musculus PE=1 SV=2
68	Dark Band to Light Band	1	Sprot	LDHB_MOUSE	LDHB	56	36549	3	1	3	1	0.12	L-lactate dehydrogenase B chain OS=Mus musculus GN=Ldhb PE=1 SV=2
69	Dark Band to Light Band	1	Sprot	H2B1A_MOUSE	H2B1A	53	14228	2	1	2	1	0.34	Histone H2B type 1-A OS=Mus musculus GN=Hist1h2ba PE=1 SV=3
70	Dark Band to Light Band	1	Sprot	DHB4_MOUSE	DHB4	49	79432	1	1	1	1	0.05	Peroxisomal multifunctional enzyme type 2 OS=Mus musculus GN=Hsd17b4 PE=1 SV=3
1	Light Band	1	Sprot	LYSC_PSEAB	LYSC	11033	48148	488	287	130	71	536.61	Lysyl endopeptidase OS=Pseudomonas aeruginosa (strain UCBPP-PA14) GN=prpL PE=1 SV=1
2	Light Band	1	Sprot	LAC1_MOUSE	LAC1	2804	11568	220	108	44	18	2472.49	Ig lambda-1 chain C region OS=Mus musculus PE=1 SV=1
3	Light Band	1	Sprot	KV5AB_MOUSE	KV5AB	1607	11903	52	29	18	8	21.41	Ig kappa chain V-V region HP R16.7 OS=Mus musculus PE=1 SV=1
3	Light Band	2	Sprot	KV5AM_MOUSE	KV5AM	74	11862	20	3	16	3	1.82	Ig kappa chain V-V region NQ5-89.4 OS=Mus musculus PE=2 SV=1
4	Light Band	1	Sprot	LV1A_MOUSE	LV1A	832	12214	96	34	47	23	2290.73	Ig lambda-1 chain V region OS=Mus musculus PE=1 SV=2
5	Light Band	1	Sprot	IGKC_MOUSE	IGKC	633	11771	72	28	35	17	752.53	Ig kappa chain C region OS=Mus musculus PE=1 SV=1
6	Light Band	1	Sprot	KV5A1_MOUSE	KV5A1	614	16423	72	20	26	11	25.49	Ig kappa chain V19-17 OS=Mus musculus GN=Igk-V19-17 PE=1 SV=1
7	Light Band	1	Sprot	TRYP_PIG	TRYP	607	24394	68	28	38	18	24.71	Trypsin OS=Sus scrofa PE=1 SV=1
7	Light Band	2	Sprot	TRY1_HUMAN	TRY1	158	26541	17	6	7	4	0.88	Trypsin-1 OS=Homo sapiens GN=PRSS1 PE=1 SV=1
8	Light Band	1	Sprot	SPG1_STRSG	SPG1	504	47538	15	10	8	6	0.7	Immunoglobulin G-binding protein G OS=Streptococcus sp. group G GN=spg PE=1 SV=1
9	Light Band	1	Sprot	IGH1M_MOUSE	IGH1M	319	43359	23	10	10	5	0.62	Ig gamma-1 chain C region, membrane-bound form OS=Mus musculus GN=Ighg1 PE=1 SV=2
10	Light Band	1	Sprot	KV3A2_MOUSE	KV3A2	227	12047	9	5	4	2	0.97	Ig kappa chain V-III region PC 7132 OS=Mus musculus PE=1 SV=1
10	Light Band	2	Sprot	KV3AD_MOUSE	KV3AD	167	11995	10	4	6	2	0.98	Ig kappa chain V-III region PC 7043 OS=Mus musculus PE=1 SV=1
10	Light Band	3	Sprot	KV3A9_MOUSE	KV3A9	119	14282	3	3	2	2	0.78	Ig kappa chain V-III region MOPC 63 OS=Mus musculus PE=1 SV=1
11	Light Band	1	Sprot	IGG2B_MOUSE	IGG2B	162	44231	13	4	8	4	0.46	Ig gamma-2B chain C region OS=Mus musculus GN=Igh-3 PE=1 SV=3
11	Light Band	2	Sprot	GCAA_MOUSE	GCAA	156	36366	8	3	8	3	0.41	Ig gamma-2A chain C region, A allele OS=Mus musculus GN=Ighg PE=1 SV=1
12	Light Band	1	Sprot	K2C1_HUMAN	K2C1	126	65999	10	4	9	4	0.29	Keratin, type II cytoskeletal 1 OS=Homo sapiens GN=KRT1 PE=1 SV=6
13	Light Band	1	Sprot	PNP_PROMH	PNP	124	76821	2	1	2	1	0.06	Polyribonucleotide nucleotidyltransferase OS=Proteus mirabilis (strain HI4320) GN=pnp PE=3 SV=1
14	Light Band	1	Sprot	KV2A6_MOUSE	KV2A6	123	12488	3	2	3	2	0.93	Ig kappa chain V-II region 7S34.1 OS=Mus musculus PE=1 SV=1
14	Light Band	2	Sprot	KV2A5_MOUSE	KV2A5	114	12382	6	2	5	2	0.94	Ig kappa chain V-II region 17S29.1 OS=Mus musculus PE=1 SV=1
15	Light Band	1	Sprot	KV5A6_MOUSE	KV5A6	119	12977	3	1	3	1	0.37	Ig kappa chain V-V region L6 (Fragment) OS=Mus musculus PE=4 SV=1
16	Light Band	1	Sprot	KV5A9_MOUSE	KV5A9	118	12607	4	2	3	2	0.92	Ig kappa chain V-V region L7 (Fragment) OS=Mus musculus GN=Gm10881 PE=1 SV=1
17	Light Band	1	Sprot	KV5A7_MOUSE	KV5A7	109	14302	1	1	1	1	0.33	Ig kappa chain V-V region MOPC 41 OS=Mus musculus GN=Gm5571 PE=1 SV=1
18	Light Band	1	Sprot	K1C9_HUMAN	K1C9	109	62027	6	2	6	2	0.15	Keratin, type I cytoskeletal 9 OS=Homo sapiens GN=KRT9 PE=1 SV=3
19	Light Band	1	Sprot	EFTU_SALAR	EFTU	107	43256	7	4	4	2	0.21	Elongation factor Tu OS=Salmonella arizonae (strain ATCC BAA-731 / CDC346-86 / RSK2980) GN=tuf1 PE=3 SV=1
20	Light Band	1	Sprot	KV5A4_MOUSE	KV5A4	101	12023	5	1	5	1	0.41	Ig kappa chain V-V region MOPC 149 OS=Mus musculus PE=1 SV=1
21	Light Band	1	Sprot	LYSC_CATWA	LYSC	98	14314	1	1	1	1	0.33	Lysozyme C OS=Catreus wallichii GN=LYZ PE=1 SV=1
22	Light Band	1	Sprot	KV3AM_MOUSE	KV3AM	96	11692	8	1	4	1	0.42	Ig kappa chain V-III region PC 2154 OS=Mus musculus PE=1 SV=1
23	Light Band	1	Sprot	1433Z_MOUSE	1433Z	95	27754	3	2	3	2	0.35	14-3-3 protein zeta/delta OS=Mus musculus GN=Ywhaz PE=1 SV=1
24	Light Band	1	Sprot	KV203_HUMAN	KV203	95	12048	2	2	2	2	0.97	Ig kappa chain V-II region MIL OS=Homo sapiens PE=1 SV=1
25	Light Band	1	Sprot	REF_HEVBR	REF	94	14713	4	2	4	2	0.75	Rubber elongation factor protein OS=Hevea brasiliensis PE=1 SV=2
26	Light Band	1	Sprot	KV5A3_MOUSE	KV5A3	88	12573	2	1	2	1	0.39	Ig kappa chain V-V region K2 (Fragment) OS=Mus musculus PE=1 SV=1
27	Light Band	1	Sprot	CASA1_BOVIN	CASA1	87	24513	2	2	2	2	0.41	Alpha-S1-casein OS=Bos taurus GN=CSN1S1 PE=1 SV=2
28	Light Band	1	Sprot	K1C10_HUMAN	K1C10	86	58792	7	2	7	2	0.15	Keratin, type I cytoskeletal 10 OS=Homo sapiens GN=KRT10 PE=1 SV=6
29	Light Band	1	Sprot	SUCD_ECOLI	SUCD	83	29759	2	2	2	2	0.32	Succinate--CoA ligase [ADP-forming] subunit alpha OS=Escherichia coli (strain K12) GN=sucD PE=1 SV=2
30	Light Band	1	Sprot	GSTM5_MOUSE	GSTM5	73	26617	3	1	3	1	0.18	Glutathione S-transferase Mu 5 OS=Mus musculus GN=Gstm5 PE=1 SV=1
31	Light Band	1	Sprot	RL1_PSE14	RL1	72	24120	2	1	2	1	0.19	50S ribosomal protein L1 OS=Pseudomonas savastanoi pv. phaseolicola (strain 1448A / Race 6) GN=rplA PE=3 SV=1
32	Light Band	1	Sprot	KV121_HUMAN	KV121	70	12238	6	3	4	2	0.96	Ig kappa chain V-I region Ni OS=Homo sapiens PE=1 SV=1
33	Light Band	1	Sprot	HVM01_MOUSE	HVM01	69	13127	1	1	1	1	0.37	Ig heavy chain V region MPC 11 OS=Mus musculus PE=4 SV=1
34	Light Band	1	Sprot	KV4A1_MOUSE	KV4A1	68	13825	1	1	1	1	0.35	Ig kappa chain V-IV region S107B OS=Mus musculus PE=4 SV=1
35	Light Band	1	Sprot	KV401_HUMAN	KV401	67	13372	1	1	1	1	0.36	Ig kappa chain V-IV region OS=Homo sapiens GN=IGKV4-1 PE=1 SV=1
36	Light Band	1	Sprot	ISPD_YERPB	ISPD	64	26357	5	1	1	1	0.17	2-C-methyl-D-erythritol 4-phosphate cytidylyltransferase OS=Yersinia pseudotuberculosis serotype IB (strain PB1/+) GN=ispD PE=3 SV=1
37	Light Band	1	Sprot	CHED2_RHOFT	CHED2	59	18810	14	1	1	1	0.25	Probable chemoreceptor glutamine deamidase CheD 2 OS=Rhodoferax ferrireducens (strain ATCC BAA-621 / DSM 15236 / T118) GN=cheD2 PE=3 SV=1
38	Light Band	1	Sprot	HS90A_MOUSE	HS90A	57	84735	4	1	4	1	0.05	Heat shock protein HSP 90-alpha OS=Mus musculus GN=Hsp90aa1 PE=1 SV=4
39	Light Band	1	Sprot	SSPB_ECOLI	SSPB	51	18251	1	1	1	1	0.26	Stringent starvation protein B OS=Escherichia coli (strain K12) GN=sspB PE=1 SV=1
40	Light Band	1	Sprot	CASB_BOVIN	CASB	49	25091	1	1	1	1	0.18	Beta-casein OS=Bos taurus GN=CSN2 PE=1 SV=2
41	Light Band	1	Sprot	TCTP_MOUSE	TCTP	44	19450	2	1	2	1	0.24	Translationally-controlled tumor protein OS=Mus musculus GN=Tpt1 PE=1 SV=1
1	<Light Band	1	Sprot	LYSC_PSEAB	LYSC	10372	48148	532	299	113	56	156.89	Lysyl endopeptidase OS=Pseudomonas aeruginosa (strain UCBPP-PA14) GN=prpL PE=1 SV=1
2	<Light Band	1	Sprot	SPG1_STRSG	SPG1	1178	47538	60	34	27	18	3.92	Immunoglobulin G-binding protein G OS=Streptococcus sp. group G GN=spg PE=1 SV=1
3	<Light Band	1	Sprot	LAC1_MOUSE	LAC1	1121	11568	102	55	14	8	48.67	Ig lambda-1 chain C region OS=Mus musculus PE=1 SV=1
4	<Light Band	1	Sprot	K22E_HUMAN	K22E	666	65393	40	17	34	17	1.99	Keratin, type II cytoskeletal 2 epidermal OS=Homo sapiens GN=KRT2 PE=1 SV=2
4	<Light Band	2	Sprot	K2C1_HUMAN	K2C1	513	65999	48	24	35	22	3.07	Keratin, type II cytoskeletal 1 OS=Homo sapiens GN=KRT1 PE=1 SV=6
4	<Light Band	3	Sprot	K2C6A_HUMAN	K2C6A	181	60008	19	6	18	6	0.52	Keratin, type II cytoskeletal 6A OS=Homo sapiens GN=KRT6A PE=1 SV=3
4	<Light Band	4	Sprot	K2C6B_HUMAN	K2C6B	141	60030	17	5	16	5	0.42	Keratin, type II cytoskeletal 6B OS=Homo sapiens GN=KRT6B PE=1 SV=5
4	<Light Band	5	Sprot	K2C5_HUMAN	K2C5	128	62340	17	4	16	4	0.31	Keratin, type II cytoskeletal 5 OS=Homo sapiens GN=KRT5 PE=1 SV=3
4	<Light Band	6	Sprot	K2C72_MOUSE	K2C72	73	56715	5	2	4	2	0.16	Keratin, type II cytoskeletal 72 OS=Mus musculus GN=Krt72 PE=3 SV=1
5	<Light Band	1	Sprot	TRYP_PIG	TRYP	610	24394	66	26	34	14	11.97	Trypsin OS=Sus scrofa PE=1 SV=1
5	<Light Band	2	Sprot	TRY1_HUMAN	TRY1	102	26541	13	5	4	3	0.6	Trypsin-1 OS=Homo sapiens GN=PRSS1 PE=1 SV=1
6	<Light Band	1	Sprot	K1C10_HUMAN	K1C10	590	58792	37	19	29	16	2.14	Keratin, type I cytoskeletal 10 OS=Homo sapiens GN=KRT10 PE=1 SV=6
6	<Light Band	2	Sprot	K1C14_HUMAN	K1C14	219	51529	21	8	16	7	0.77	Keratin, type I cytoskeletal 14 OS=Homo sapiens GN=KRT14 PE=1 SV=4
6	<Light Band	3	Sprot	K1C16_HUMAN	K1C16	203	51236	22	7	17	6	0.64	Keratin, type I cytoskeletal 16 OS=Homo sapiens GN=KRT16 PE=1 SV=4
6	<Light Band	4	Sprot	K1C14_MOUSE	K1C14	113	52834	9	4	7	4	0.38	Keratin, type I cytoskeletal 14 OS=Mus musculus GN=Krt14 PE=1 SV=2
7	<Light Band	1	Sprot	K1C9_HUMAN	K1C9	501	62027	45	15	33	14	1.59	Keratin, type I cytoskeletal 9 OS=Homo sapiens GN=KRT9 PE=1 SV=3
8	<Light Band	1	Sprot	KV5A1_MOUSE	KV5A1	332	16423	27	10	12	7	6.51	Ig kappa chain V19-17 OS=Mus musculus GN=Igk-V19-17 PE=1 SV=1
9	<Light Band	1	Sprot	KV5AB_MOUSE	KV5AB	268	11903	7	3	4	1	1	Ig kappa chain V-V region HP R16.7 OS=Mus musculus PE=1 SV=1
10	<Light Band	1	Sprot	IGKC_MOUSE	IGKC	219	11771	27	9	17	7	22.04	Ig kappa chain C region OS=Mus musculus PE=1 SV=1
11	<Light Band	1	Sprot	FABP7_MOUSE	FABP7	185	14883	6	4	5	4	2.04	Fatty acid-binding protein, brain OS=Mus musculus GN=Fabp7 PE=1 SV=2
12	<Light Band	1	Sprot	PPIA_MOUSE	PPIA	177	17960	7	3	5	3	1	Peptidyl-prolyl cis-trans isomerase A OS=Mus musculus GN=Ppia PE=1 SV=2
13	<Light Band	1	Sprot	IGH1M_MOUSE	IGH1M	167	43359	23	4	10	4	0.47	Ig gamma-1 chain C region, membrane-bound form OS=Mus musculus GN=Ighg1 PE=1 SV=2
14	<Light Band	1	Sprot	LYSC_CATWA	LYSC	157	14314	2	2	1	1	0.33	Lysozyme C OS=Catreus wallichii GN=LYZ PE=1 SV=1
15	<Light Band	1	Sprot	CASB_BOVIN	CASB	120	25091	4	3	3	2	0.39	Beta-casein OS=Bos taurus GN=CSN2 PE=1 SV=2
16	<Light Band	1	Sprot	LV1A_MOUSE	LV1A	115	12214	30	2	17	2	0.96	Ig lambda-1 chain V region OS=Mus musculus PE=1 SV=2
17	<Light Band	1	Sprot	PNP_EDWI9	PNP	113	76444	2	1	2	1	0.06	Polyribonucleotide nucleotidyltransferase OS=Edwardsiella ictaluri (strain 93-146) GN=pnp PE=3 SV=1
18	<Light Band	1	Sprot	REF_HEVBR	REF	113	14713	10	2	6	2	0.75	Rubber elongation factor protein OS=Hevea brasiliensis PE=1 SV=2
19	<Light Band	1	Sprot	CH10_MOUSE	CH10	109	10956	6	1	6	1	0.45	10 kDa heat shock protein, mitochondrial OS=Mus musculus GN=Hspe1 PE=1 SV=2
20	<Light Band	1	Sprot	GCAA_MOUSE	GCAA	105	36366	3	1	3	1	0.12	Ig gamma-2A chain C region, A allele OS=Mus musculus GN=Ighg PE=1 SV=1
21	<Light Band	1	Sprot	IGG2B_MOUSE	IGG2B	104	44231	8	1	8	1	0.1	Ig gamma-2B chain C region OS=Mus musculus GN=Igh-3 PE=1 SV=3
22	<Light Band	1	Sprot	KV5A3_MOUSE	KV5A3	102	12573	3	1	3	1	0.39	Ig kappa chain V-V region K2 (Fragment) OS=Mus musculus PE=1 SV=1
23	<Light Band	1	Sprot	KV6AB_MOUSE	KV6AB	101	11706	2	1	2	1	0.42	Ig kappa chain V-VI region NQ2-6.1 OS=Mus musculus PE=2 SV=1
24	<Light Band	1	Sprot	MYG_EQUBU	MYG	100	17072	5	1	4	1	0.27	Myoglobin OS=Equus burchelli GN=MB PE=1 SV=2
25	<Light Band	1	Sprot	S10A9_HUMAN	S10A9	99	13234	4	1	3	1	0.37	Protein S100-A9 OS=Homo sapiens GN=S100A9 PE=1 SV=1
26	<Light Band	1	Sprot	EFTU_PECAS	EFTU	97	43247	12	2	8	2	0.21	Elongation factor Tu OS=Pectobacterium atrosepticum (strain SCRI 1043 / ATCC BAA-672) GN=tuf1 PE=3 SV=1
27	<Light Band	1	Sprot	COF1_MOUSE	COF1	93	18548	5	4	5	4	1.45	Cofilin-1 OS=Mus musculus GN=Cfl1 PE=1 SV=3
28	<Light Band	1	Sprot	KV5A4_MOUSE	KV5A4	87	12023	2	1	2	1	0.41	Ig kappa chain V-V region MOPC 149 OS=Mus musculus PE=1 SV=1
29	<Light Band	1	Sprot	GPDA_IDILO	GPDA	84	35604	1	1	1	1	0.12	Glycerol-3-phosphate dehydrogenase [NAD(P)+] OS=Idiomarina loihiensis (strain ATCC BAA-735 / DSM 15497 / L2-TR) GN=gpsA PE=3 SV=1
30	<Light Band	1	Sprot	LYSC_AIXSP	LYSC	84	14467	2	2	1	1	0.33	Lysozyme C OS=Aix sponsa GN=LYZ PE=1 SV=1
31	<Light Band	1	Sprot	PRDX1_MOUSE	PRDX1	81	22162	7	2	6	2	0.46	Peroxiredoxin-1 OS=Mus musculus GN=Prdx1 PE=1 SV=1
32	<Light Band	1	Sprot	H4_MOUSE	H4	76	11360	3	2	3	2	1.08	Histone H4 OS=Mus musculus GN=Hist1h4a PE=1 SV=2
33	<Light Band	1	Sprot	CASA1_BOVIN	CASA1	76	24513	4	3	4	3	0.67	Alpha-S1-casein OS=Bos taurus GN=CSN1S1 PE=1 SV=2
34	<Light Band	1	Sprot	DSG1_HUMAN	DSG1	73	113676	2	1	2	1	0.04	Desmoglein-1 OS=Homo sapiens GN=DSG1 PE=1 SV=2
35	<Light Band	1	Sprot	ATPD_MOUSE	ATPD	73	17589	2	1	2	1	0.27	ATP synthase subunit delta, mitochondrial OS=Mus musculus GN=Atp5d PE=1 SV=1
36	<Light Band	1	Sprot	H2A1F_MOUSE	H2A1F	72	14153	3	1	3	1	0.34	Histone H2A type 1-F OS=Mus musculus GN=Hist1h2af PE=1 SV=3
37	<Light Band	1	Sprot	SUCC_VIBTL	SUCC	72	41489	3	2	2	1	0.11	Succinate--CoA ligase [ADP-forming] subunit beta OS=Vibrio tasmaniensis (strain LGP32) GN=sucC PE=3 SV=1
38	<Light Band	1	Sprot	PROF1_MOUSE	PROF1	72	14948	4	2	4	2	0.74	Profilin-1 OS=Mus musculus GN=Pfn1 PE=1 SV=2
39	<Light Band	1	Sprot	DCD_HUMAN	DCD	71	11277	6	2	5	2	1.06	Dermcidin OS=Homo sapiens GN=DCD PE=1 SV=2
40	<Light Band	1	Sprot	SUMO1_MOUSE	SUMO1	66	11550	5	2	4	2	1.03	Small ubiquitin-related modifier 1 OS=Mus musculus GN=Sumo1 PE=1 SV=1
41	<Light Band	1	Sprot	FILA2_HUMAN	FILA2	67	247928	1	1	1	1	0.02	Filaggrin-2 OS=Homo sapiens GN=FLG2 PE=1 SV=1
42	<Light Band	1	Sprot	RL40_MOUSE	RL40	67	14719	4	1	4	1	0.32	Ubiquitin-60S ribosomal protein L40 OS=Mus musculus GN=Uba52 PE=1 SV=2
43	<Light Band	1	Sprot	TAGL2_MOUSE	TAGL2	66	22381	3	1	3	1	0.2	Transgelin-2 OS=Mus musculus GN=Tagln2 PE=1 SV=4
44	<Light Band	1	Sprot	CYTA_HUMAN	CYTA	63	11000	1	1	1	1	0.45	Cystatin-A OS=Homo sapiens GN=CSTA PE=1 SV=1
45	<Light Band	1	Sprot	MDH_MANSM	MDH	63	32402	2	1	2	1	0.14	Malate dehydrogenase OS=Mannheimia succiniciproducens (strain MBEL55E) GN=mdh PE=3 SV=1
46	<Light Band	1	Sprot	CHED2_RHOFT	CHED2	59	18810	18	1	1	1	0.25	Probable chemoreceptor glutamine deamidase CheD 2 OS=Rhodoferax ferrireducens (strain ATCC BAA-621 / DSM 15236 / T118) GN=cheD2 PE=3 SV=1
47	<Light Band	1	Sprot	LACB_BOVIN	LACB	59	19870	7	2	6	2	0.52	Beta-lactoglobulin OS=Bos taurus GN=LGB PE=1 SV=3
48	<Light Band	1	Sprot	RL1_ACTP2	RL1	53	23932	1	1	1	1	0.19	50S ribosomal protein L1 OS=Actinobacillus pleuropneumoniae serotype 5b (strain L20) GN=rplA PE=3 SV=1

## Sheet: Supplement_Table_4
Family	Pull down size descriptor	Member	Database	Accession	Symbol	Score	Mass	Num. of matches	Num. of significant matches	Num. of sequences	Num. of significant sequences	emPAI	Description
1	>55	1	Sprot	LYSC_PSEAB	LYSC	1968	48148	67	50	12	11	1.4	Lysyl endopeptidase OS=Pseudomonas aeruginosa (strain UCBPP-PA14) GN=prpL PE=1 SV=1
2	>55	1	Sprot	HS90B_HORSE	HS90B	1082	83185	65	36	43	26	2.75	Heat shock protein HSP 90-beta OS=Equus caballus GN=HSP90AB1 PE=2 SV=3
2	>55	2	Sprot	HS90A_MOUSE	HS90A	608	84735	57	27	41	22	2	Heat shock protein HSP 90-alpha OS=Mus musculus GN=Hsp90aa1 PE=1 SV=4
2	>55	3	Sprot	ENPL_BOVIN	ENPL	383	92369	32	12	26	12	0.73	Endoplasmin OS=Bos taurus GN=HSP90B1 PE=2 SV=1
2	>55	4	Sprot	HSP83_DROAV	HSP83	225	81709	15	7	11	6	0.36	Heat shock protein 83 OS=Drosophila auraria GN=Hsp83 PE=3 SV=1
2	>55	5	Sprot	HSC82_YEAST	HSC82	209	80850	13	6	10	5	0.3	ATP-dependent molecular chaperone HSC82 OS=Saccharomyces cerevisiae (strain ATCC 204508 / S288c) GN=HSC82 PE=1 SV=4
2	>55	6	Sprot	HS90B_DANRE	HS90B	187	83305	33	12	24	11	0.75	Heat shock protein HSP 90-beta OS=Danio rerio GN=hsp90ab1 PE=1 SV=2
2	>55	7	Sprot	TRAP1_MOUSE	TRAP1	179	80159	19	5	15	5	0.3	Heat shock protein 75 kDa, mitochondrial OS=Mus musculus GN=Trap1 PE=1 SV=1
2	>55	8	Sprot	HS901_ARATH	HS901	126	80585	10	4	7	4	0.23	Heat shock protein 90-1 OS=Arabidopsis thaliana GN=HSP90-1 PE=1 SV=3
3	>55	1	Sprot	FAS_MOUSE	FAS	1038	272257	78	37	62	33	0.67	Fatty acid synthase OS=Mus musculus GN=Fasn PE=1 SV=2
4	>55	1	Sprot	HSP7C_HORSE	HSP7C	1009	70854	63	31	41	26	3.72	Heat shock cognate 71 kDa protein OS=Equus caballus GN=HSPA8 PE=2 SV=1
4	>55	2	Sprot	GRP78_MOUSE	GRP78	756	72377	41	22	30	19	2.03	78 kDa glucose-regulated protein OS=Mus musculus GN=Hspa5 PE=1 SV=3
4	>55	3	Sprot	GRP75_MOUSE	GRP75	662	73416	32	18	26	15	1.37	Stress-70 protein, mitochondrial OS=Mus musculus GN=Hspa9 PE=1 SV=3
4	>55	4	Sprot	HSP70_SCHMA	HSP70	571	69832	29	16	19	12	1.07	Heat shock 70 kDa protein homolog OS=Schistosoma mansoni PE=2 SV=2
4	>55	5	Sprot	HSP70_ECHGR	HSP70	494	72509	19	12	14	10	0.79	Heat shock cognate 70 kDa protein OS=Echinococcus granulosus GN=HSP70 PE=2 SV=1
4	>55	6	Sprot	HSP7C_DANRE	HSP7C	474	70930	28	15	21	12	1.04	Heat shock cognate 71 kDa protein OS=Danio rerio GN=hspa8 PE=2 SV=1
4	>55	7	Sprot	HSP70_HYDVU	HSP70	327	71424	15	9	10	7	0.51	Heat shock 70 kDa protein OS=Hydra vulgaris GN=HSP70.1 PE=3 SV=1
4	>55	8	Sprot	HSP70_PYRSA	HSP70	263	72035	23	10	16	7	0.51	Heat shock 70 kDa protein OS=Pyrenomonas salina GN=HSP70 PE=3 SV=1
4	>55	9	Sprot	HSP70_XENLA	HSP70	238	70871	21	9	14	8	0.61	Heat shock 70 kDa protein OS=Xenopus laevis PE=2 SV=1
4	>55	10	Sprot	HSP70_ONCTS	HSP70	216	70932	21	7	12	7	0.52	Heat shock 70 kDa protein OS=Oncorhynchus tshawytscha GN=hsp70 PE=2 SV=1
4	>55	11	Sprot	HSP7C_DROME	HSP7C	205	72216	10	8	7	6	0.42	Heat shock 70 kDa protein cognate 3 OS=Drosophila melanogaster GN=Hsc70-3 PE=2 SV=2
4	>55	12	Sprot	HSP7D_CAEEL	HSP7D	190	72244	10	6	7	5	0.34	Heat shock 70 kDa protein D OS=Caenorhabditis elegans GN=hsp-4 PE=1 SV=2
4	>55	13	Sprot	DNAK_CAMC1	DNAK	187	66898	5	4	3	3	0.21	Chaperone protein DnaK OS=Campylobacter concisus (strain 13826) GN=dnaK PE=3 SV=1
4	>55	14	Sprot	HS7C2_DICDI	HS7C2	187	69747	15	7	10	6	0.44	Heat shock cognate 70 kDa protein 2 OS=Dictyostelium discoideum GN=hspE-1 PE=1 SV=1
4	>55	15	Sprot	DNAK_ANAMM	DNAK	115	69892	6	3	5	2	0.13	Chaperone protein DnaK OS=Anaplasma marginale (strain St. Maries) GN=dnaK PE=3 SV=1
4	>55	16	Sprot	HSP70_LEIMA	HSP70	114	56500	10	5	8	4	0.35	Heat shock 70 kDa protein (Fragment) OS=Leishmania major GN=HSP70 PE=3 SV=1
4	>55	17	Sprot	HSP70_LEIDO	HSP70	64	71125	11	2	8	2	0.13	Heat shock 70 kDa protein OS=Leishmania donovani GN=HSP70 PE=3 SV=1
5	>55	1	Sprot	EF2_MOUSE	EF2	808	95253	46	31	30	21	1.54	Elongation factor 2 OS=Mus musculus GN=Eef2 PE=1 SV=2
5	>55	2	Sprot	EF2_DROME	EF2	163	94398	14	7	10	6	0.31	Elongation factor 2 OS=Drosophila melanogaster GN=EF2 PE=1 SV=4
5	>55	3	Sprot	EF2_KLULA	EF2	78	93358	9	2	6	2	0.09	Elongation factor 2 OS=Kluyveromyces lactis (strain ATCC 8585 / CBS 2359 / DSM 70799 / NBRC 1267 / NRRL Y-1140 / WM37) GN=EFT1 PE=3 SV=1
5	>55	4	Sprot	EF2_CRYPV	EF2	70	92702	6	2	4	2	0.1	Elongation factor 2 OS=Cryptosporidium parvum PE=3 SV=1
5	>55	5	Sprot	EF2_DICDI	EF2	66	92600	8	3	6	3	0.15	Elongation factor 2 OS=Dictyostelium discoideum GN=efbA PE=1 SV=2
6	>55	1	Sprot	TBB2B_BOVIN	TBB2B	807	49921	50	24	27	18	3.57	Tubulin beta-2B chain OS=Bos taurus GN=TUBB2B PE=1 SV=2
6	>55	2	Sprot	TBB_PIG	TBB	746	49829	46	21	26	17	3.21	Tubulin beta chain OS=Sus scrofa PE=1 SV=1
6	>55	3	Sprot	TBB5_BOVIN	TBB5	739	49639	47	22	25	16	2.9	Tubulin beta-5 chain OS=Bos taurus GN=TUBB5 PE=2 SV=1
6	>55	4	Sprot	TBB2_DROER	TBB2	616	49923	42	17	21	13	2	Tubulin beta-2 chain OS=Drosophila erecta GN=betaTub85D PE=3 SV=1
6	>55	5	Sprot	TBB1_PHYPO	TBB1	573	52100	21	14	9	7	0.76	Tubulin beta-1 chain OS=Physarum polycephalum GN=BETA PE=1 SV=4
6	>55	6	Sprot	TBB3_BOVIN	TBB3	554	50400	30	15	18	13	1.97	Tubulin beta-3 chain OS=Bos taurus GN=TUBB3 PE=1 SV=1
6	>55	7	Sprot	TBB2_ECHMU	TBB2	290	49813	37	16	16	11	1.54	Tubulin beta-2 chain OS=Echinococcus multilocularis GN=TUB-2 PE=3 SV=1
7	>55	1	Sprot	CH60_MOUSE	CH60	788	60917	42	29	31	24	4.28	60 kDa heat shock protein, mitochondrial OS=Mus musculus GN=Hspd1 PE=1 SV=1
7	>55	2	Sprot	CH60_CAEEL	CH60	89	60064	7	3	6	3	0.23	Chaperonin homolog Hsp-60, mitochondrial OS=Caenorhabditis elegans GN=hsp-60 PE=2 SV=2
8	>55	1	Sprot	TKT_MOUSE	TKT	673	67588	44	26	31	22	2.96	Transketolase OS=Mus musculus GN=Tkt PE=1 SV=1
8	>55	2	Sprot	TKT_MACFA	TKT	324	67753	32	16	22	16	1.71	Transketolase OS=Macaca fascicularis GN=TKT PE=2 SV=1
9	>55	1	Sprot	TCPA_MOUSE	TCPA	671	60411	22	13	18	10	1.01	T-complex protein 1 subunit alpha OS=Mus musculus GN=Tcp1 PE=1 SV=3
9	>55	2	Sprot	TCPA_SCHMA	TCPA	126	59402	4	3	4	3	0.24	T-complex protein 1 subunit alpha OS=Schistosoma mansoni GN=TCP-1A PE=2 SV=1
10	>55	1	Sprot	K22E_HUMAN	K22E	635	65393	36	21	28	19	2.41	Keratin, type II cytoskeletal 2 epidermal OS=Homo sapiens GN=KRT2 PE=1 SV=2
10	>55	2	Sprot	K2C1_HUMAN	K2C1	590	65999	34	20	27	18	2.16	Keratin, type II cytoskeletal 1 OS=Homo sapiens GN=KRT1 PE=1 SV=6
10	>55	3	Sprot	K2C71_BOVIN	K2C71	98	57372	7	2	4	2	0.16	Keratin, type II cytoskeletal 71 OS=Bos taurus GN=KRT71 PE=2 SV=1
10	>55	4	Sprot	GFAP_DANRE	GFAP	95	51218	7	3	6	2	0.18	Glial fibrillary acidic protein OS=Danio rerio GN=gfap PE=1 SV=2
11	>55	1	Sprot	CLH1_MOUSE	CLH1	612	191435	39	21	36	20	0.56	Clathrin heavy chain 1 OS=Mus musculus GN=Cltc PE=1 SV=3
12	>55	1	Sprot	ACLY_MOUSE	ACLY	580	119651	33	16	28	15	0.7	ATP-citrate synthase OS=Mus musculus GN=Acly PE=1 SV=1
13	>55	1	Sprot	TBA1A_PIG	TBA1A	499	50036	25	14	17	12	1.75	Tubulin alpha-1A chain OS=Sus scrofa GN=TUBA1A PE=1 SV=1
13	>55	2	Sprot	TBA4A_BOVIN	TBA4A	320	49892	25	11	13	8	0.97	Tubulin alpha-4A chain OS=Bos taurus GN=TUBA4A PE=1 SV=2
13	>55	3	Sprot	TBA2_HOMAM	TBA2	135	50219	14	5	7	4	0.4	Tubulin alpha-2 chain OS=Homarus americanus PE=2 SV=1
13	>55	4	Sprot	TBA_TRYCR	TBA	115	49696	15	3	8	3	0.29	Tubulin alpha chain OS=Trypanosoma cruzi PE=3 SV=1
14	>55	1	Sprot	UBA1_MOUSE	UBA1	529	117734	24	13	19	11	0.49	Ubiquitin-like modifier-activating enzyme 1 OS=Mus musculus GN=Uba1 PE=1 SV=1
15	>55	1	Sprot	NUCL_MOUSE	NUCL	523	76677	28	14	23	12	0.94	Nucleolin OS=Mus musculus GN=Ncl PE=1 SV=2
15	>55	2	Sprot	NUCL_RAT	NUCL	490	77101	17	9	14	7	0.47	Nucleolin OS=Rattus norvegicus GN=Ncl PE=1 SV=3
16	>55	1	Sprot	TERA_BOVIN	TERA	516	89274	41	20	34	19	1.46	Transitional endoplasmic reticulum ATPase OS=Bos taurus GN=VCP PE=2 SV=1
17	>55	1	Sprot	K1C10_HUMAN	K1C10	497	58792	29	19	22	18	2.64	Keratin, type I cytoskeletal 10 OS=Homo sapiens GN=KRT10 PE=1 SV=6
18	>55	1	Sprot	KPYM_MOUSE	KPYM	495	57808	34	16	27	13	1.58	Pyruvate kinase PKM OS=Mus musculus GN=Pkm PE=1 SV=4
19	>55	1	Sprot	ECHA_MOUSE	ECHA	468	82617	26	16	23	15	1.16	Trifunctional enzyme subunit alpha, mitochondrial OS=Mus musculus GN=Hadha PE=1 SV=1
19	>55	2	Sprot	ECHA_RAT	ECHA	200	82613	21	9	18	8	0.51	Trifunctional enzyme subunit alpha, mitochondrial OS=Rattus norvegicus GN=Hadha PE=1 SV=2
20	>55	1	Sprot	K1C9_HUMAN	K1C9	462	62027	15	10	14	9	0.85	Keratin, type I cytoskeletal 9 OS=Homo sapiens GN=KRT9 PE=1 SV=3
21	>55	1	Sprot	AL1L1_MOUSE	AL1L1	437	98647	26	17	24	15	0.9	Cytosolic 10-formyltetrahydrofolate dehydrogenase OS=Mus musculus GN=Aldh1l1 PE=1 SV=1
21	>55	2	Sprot	AL1L1_HUMAN	AL1L1	237	98767	15	9	13	8	0.41	Cytosolic 10-formyltetrahydrofolate dehydrogenase OS=Homo sapiens GN=ALDH1L1 PE=1 SV=2
22	>55	1	Sprot	HNRPK_BOVIN	HNRPK	429	50987	27	12	22	11	1.49	Heterogeneous nuclear ribonucleoprotein K OS=Bos taurus GN=HNRNPK PE=2 SV=1
23	>55	1	Sprot	DPYL2_BOVIN	DPYL2	423	62239	18	10	15	9	0.84	Dihydropyrimidinase-related protein 2 OS=Bos taurus GN=DPYSL2 PE=1 SV=1
23	>55	2	Sprot	DPYL3_HUMAN	DPYL3	244	61924	12	5	11	5	0.41	Dihydropyrimidinase-related protein 3 OS=Homo sapiens GN=DPYSL3 PE=1 SV=1
23	>55	3	Sprot	DPYL1_HUMAN	DPYL1	92	62145	4	2	4	2	0.15	Dihydropyrimidinase-related protein 1 OS=Homo sapiens GN=CRMP1 PE=1 SV=1
24	>55	1	Sprot	PDIA3_MOUSE	PDIA3	415	56643	39	19	30	17	2.55	Protein disulfide-isomerase A3 OS=Mus musculus GN=Pdia3 PE=1 SV=2
25	>55	1	Sprot	TCPD_MOUSE	TCPD	407	58030	25	13	21	12	1.39	T-complex protein 1 subunit delta OS=Mus musculus GN=Cct4 PE=1 SV=3
26	>55	1	Sprot	VIME_MOUSE	VIME	404	53655	36	17	28	15	2.26	Vimentin OS=Mus musculus GN=Vim PE=1 SV=3
27	>55	1	Sprot	CMC1_MOUSE	CMC1	391	74523	10	7	9	7	0.49	Calcium-binding mitochondrial carrier protein Aralar1 OS=Mus musculus GN=Slc25a12 PE=1 SV=1
28	>55	1	Sprot	DDX3X_MOUSE	DDX3X	384	73056	18	11	17	10	0.78	ATP-dependent RNA helicase DDX3X OS=Mus musculus GN=Ddx3x PE=1 SV=3
29	>55	1	Sprot	TCPQ_MOUSE	TCPQ	378	59518	25	16	23	14	1.7	T-complex protein 1 subunit theta OS=Mus musculus GN=Cct8 PE=1 SV=3
30	>55	1	Sprot	G6PI_MOUSE	G6PI	377	62727	14	8	11	7	0.6	Glucose-6-phosphate isomerase OS=Mus musculus GN=Gpi PE=1 SV=4
31	>55	1	Sprot	EAA1_BOVIN	EAA1	373	59553	7	6	4	3	0.24	Excitatory amino acid transporter 1 OS=Bos taurus GN=SLC1A3 PE=2 SV=1
32	>55	1	Sprot	MOES_HUMAN	MOES	371	67778	29	14	22	11	0.98	Moesin OS=Homo sapiens GN=MSN PE=1 SV=3
32	>55	2	Sprot	RADI_MOUSE	RADI	233	68500	19	11	15	9	0.74	Radixin OS=Mus musculus GN=Rdx PE=1 SV=3
33	>55	1	Sprot	HSP74_MOUSE	HSP74	367	94073	21	11	20	11	0.64	Heat shock 70 kDa protein 4 OS=Mus musculus GN=Hspa4 PE=1 SV=1
34	>55	1	Sprot	DYHC1_MOUSE	DYHC1	365	531710	38	17	38	17	0.15	Cytoplasmic dynein 1 heavy chain 1 OS=Mus musculus GN=Dync1h1 PE=1 SV=2
35	>55	1	Sprot	FLNA_MOUSE	FLNA	349	281046	29	12	29	12	0.2	Filamin-A OS=Mus musculus GN=Flna PE=1 SV=5
36	>55	1	Sprot	MATR3_MOUSE	MATR3	325	94572	12	7	11	6	0.31	Matrin-3 OS=Mus musculus GN=Matr3 PE=1 SV=1
37	>55	1	Sprot	TCPB_BOVIN	TCPB	324	57439	10	6	8	5	0.44	T-complex protein 1 subunit beta OS=Bos taurus GN=CCT2 PE=1 SV=3
38	>55	1	Sprot	TCPZ_MOUSE	TCPZ	313	57968	23	9	18	8	0.79	T-complex protein 1 subunit zeta OS=Mus musculus GN=Cct6a PE=1 SV=3
39	>55	1	Sprot	HMCS1_MOUSE	HMCS1	312	57532	20	12	15	10	1.08	Hydroxymethylglutaryl-CoA synthase, cytoplasmic OS=Mus musculus GN=Hmgcs1 PE=1 SV=1
39	>55	2	Sprot	HMCS1_CRIGR	HMCS1	172	57282	15	9	12	8	0.8	Hydroxymethylglutaryl-CoA synthase, cytoplasmic OS=Cricetulus griseus GN=HMGCS1 PE=3 SV=1
40	>55	1	Sprot	ACBG1_MOUSE	ACBG1	308	80374	12	10	12	10	0.69	Long-chain-fatty-acid--CoA ligase ACSBG1 OS=Mus musculus GN=Acsbg1 PE=1 SV=1
40	>55	2	Sprot	ACBG1_HUMAN	ACBG1	207	81238	5	5	5	5	0.3	Long-chain-fatty-acid--CoA ligase ACSBG1 OS=Homo sapiens GN=ACSBG1 PE=2 SV=2
40	>55	3	Sprot	ACBG2_XENLA	ACBG2	67	81567	2	2	2	2	0.11	Long-chain-fatty-acid--CoA ligase ACSBG2 OS=Xenopus laevis GN=acsbg2 PE=2 SV=1
41	>55	1	Sprot	SYEP_MOUSE	SYEP	306	169972	20	8	20	8	0.22	Bifunctional glutamate/proline--tRNA ligase OS=Mus musculus GN=Eprs PE=1 SV=4
42	>55	1	Sprot	IPO5_MOUSE	IPO5	305	123511	16	8	14	7	0.27	Importin-5 OS=Mus musculus GN=Ipo5 PE=1 SV=3
43	>55	1	Sprot	PDIA1_MOUSE	PDIA1	302	57023	27	12	23	9	0.95	Protein disulfide-isomerase OS=Mus musculus GN=P4hb PE=1 SV=2
43	>55	2	Sprot	GSBP_CHICK	GSBP	150	56856	8	4	7	3	0.25	Dolichyl-diphosphooligosaccharide--protein glycotransferase OS=Gallus gallus PE=2 SV=2
44	>55	1	Sprot	HNRPM_MOUSE	HNRPM	298	77597	16	11	15	10	0.72	Heterogeneous nuclear ribonucleoprotein M OS=Mus musculus GN=Hnrnpm PE=1 SV=3
45	>55	1	Sprot	SCOT1_MOUSE	SCOT1	283	55953	11	8	10	7	0.7	Succinyl-CoA:3-ketoacid coenzyme A transferase 1, mitochondrial OS=Mus musculus GN=Oxct1 PE=1 SV=1
46	>55	1	Sprot	CAND1_MOUSE	CAND1	278	136245	14	9	13	8	0.28	Cullin-associated NEDD8-dissociated protein 1 OS=Mus musculus GN=Cand1 PE=1 SV=2
47	>55	1	Sprot	TCPG_MOUSE	TCPG	271	60591	23	12	19	12	1.31	T-complex protein 1 subunit gamma OS=Mus musculus GN=Cct3 PE=1 SV=1
47	>55	2	Sprot	TCPG_XENLA	TCPG	111	60598	11	3	10	3	0.23	T-complex protein 1 subunit gamma OS=Xenopus laevis GN=cct3 PE=2 SV=2
48	>55	1	Sprot	AT1A2_MOUSE	AT1A2	265	112145	23	10	20	10	0.46	Sodium/potassium-transporting ATPase subunit alpha-2 OS=Mus musculus GN=Atp1a2 PE=1 SV=1
49	>55	1	Sprot	IMB1_HUMAN	IMB1	257	97108	14	8	11	6	0.3	Importin subunit beta-1 OS=Homo sapiens GN=KPNB1 PE=1 SV=2
50	>55	1	Sprot	PYR1_MOUSE	PYR1	254	243084	20	9	20	9	0.17	CAD protein OS=Mus musculus GN=Cad PE=1 SV=1
51	>55	1	Sprot	C1TC_MOUSE	C1TC	247	101136	19	6	16	6	0.29	C-1-tetrahydrofolate synthase, cytoplasmic OS=Mus musculus GN=Mthfd1 PE=1 SV=4
52	>55	1	Sprot	TRYP_PIG	TRYP	246	24394	11	6	5	4	0.98	Trypsin OS=Sus scrofa PE=1 SV=1
53	>55	1	Sprot	PABP1_BOVIN	PABP1	245	70626	19	13	17	12	1.05	Polyadenylate-binding protein 1 OS=Bos taurus GN=PABPC1 PE=2 SV=1
54	>55	1	Sprot	ATPA_MOUSE	ATPA	243	59716	17	8	14	7	0.64	ATP synthase subunit alpha, mitochondrial OS=Mus musculus GN=Atp5a1 PE=1 SV=1
55	>55	1	Sprot	ACTB_ORYLA	ACTB	243	41712	14	5	12	5	0.66	Actin, cytoplasmic 1 OS=Oryzias latipes GN=actb PE=2 SV=2
56	>55	1	Sprot	TCPE_MOUSE	TCPE	241	59586	18	6	16	6	0.53	T-complex protein 1 subunit epsilon OS=Mus musculus GN=Cct5 PE=1 SV=1
56	>55	2	Sprot	TCPE_HUMAN	TCPE	137	59633	15	4	13	4	0.33	T-complex protein 1 subunit epsilon OS=Homo sapiens GN=CCT5 PE=1 SV=1
57	>55	1	Sprot	PSMD2_BOVIN	PSMD2	239	100194	14	8	11	7	0.34	26S proteasome non-ATPase regulatory subunit 2 OS=Bos taurus GN=PSMD2 PE=1 SV=2
58	>55	1	Sprot	FUBP2_MOUSE	FUBP2	236	76728	14	10	13	10	0.74	Far upstream element-binding protein 2 OS=Mus musculus GN=Khsrp PE=1 SV=2
59	>55	1	Sprot	TIF1B_MOUSE	TIF1B	234	88791	17	11	17	11	0.69	Transcription intermediary factor 1-beta OS=Mus musculus GN=Trim28 PE=1 SV=3
60	>55	1	Sprot	ACON_MOUSE	ACON	230	85410	28	12	20	9	0.56	Aconitate hydratase, mitochondrial OS=Mus musculus GN=Aco2 PE=1 SV=1
61	>55	1	Sprot	XPO2_HUMAN	XPO2	227	110346	12	5	12	5	0.21	Exportin-2 OS=Homo sapiens GN=CSE1L PE=1 SV=3
62	>55	1	Sprot	TCPH_MOUSE	TCPH	221	59614	17	8	14	7	0.64	T-complex protein 1 subunit eta OS=Mus musculus GN=Cct7 PE=1 SV=1
63	>55	1	Sprot	2AAA_HUMAN	2AAA	209	65267	17	8	14	7	0.57	Serine/threonine-protein phosphatase 2A 65 kDa regulatory subunit A alpha isoform OS=Homo sapiens GN=PPP2R1A PE=1 SV=4
64	>55	1	Sprot	MIC60_MOUSE	MIC60	204	83848	16	6	15	6	0.35	MICOS complex subunit Mic60 OS=Mus musculus GN=Immt PE=1 SV=1
65	>55	1	Sprot	SYVC_MOUSE	SYVC	203	140127	14	6	14	6	0.2	Valine--tRNA ligase OS=Mus musculus GN=Vars PE=1 SV=1
66	>55	1	Sprot	HNRPU_HUMAN	HNRPU	201	90528	19	8	15	8	0.45	Heterogeneous nuclear ribonucleoprotein U OS=Homo sapiens GN=HNRNPU PE=1 SV=6
67	>55	1	Sprot	GANAB_MOUSE	GANAB	200	106844	21	8	18	8	0.37	Neutral alpha-glucosidase AB OS=Mus musculus GN=Ganab PE=1 SV=1
68	>55	1	Sprot	MBB1A_MOUSE	MBB1A	199	151942	10	5	10	5	0.15	Myb-binding protein 1A OS=Mus musculus GN=Mybbp1a PE=1 SV=2
69	>55	1	Sprot	KCRB_MOUSE	KCRB	197	42686	6	3	6	3	0.34	Creatine kinase B-type OS=Mus musculus GN=Ckb PE=1 SV=1
70	>55	1	Sprot	DHX15_HUMAN	DHX15	197	90875	13	7	12	6	0.32	Pre-mRNA-splicing factor ATP-dependent RNA helicase DHX15 OS=Homo sapiens GN=DHX15 PE=1 SV=2
71	>55	1	Sprot	RPN1_MOUSE	RPN1	196	68486	17	10	15	9	0.74	Dolichyl-diphosphooligosaccharide--protein glycosyltransferase subunit 1 OS=Mus musculus GN=Rpn1 PE=1 SV=1
72	>55	1	Sprot	PGM1_RAT	PGM1	195	61365	9	4	9	4	0.32	Phosphoglucomutase-1 OS=Rattus norvegicus GN=Pgm1 PE=1 SV=2
73	>55	1	Sprot	GDIA_BOVIN	GDIA	195	50533	6	3	5	3	0.28	Rab GDP dissociation inhibitor alpha OS=Bos taurus GN=GDI1 PE=1 SV=1
74	>55	1	Sprot	SERA_MOUSE	SERA	194	56549	8	6	8	6	0.57	D-3-phosphoglycerate dehydrogenase OS=Mus musculus GN=Phgdh PE=1 SV=3
75	>55	1	Sprot	PUR9_MOUSE	PUR9	194	64177	19	4	16	3	0.22	Bifunctional purine biosynthesis protein PURH OS=Mus musculus GN=Atic PE=1 SV=2
76	>55	1	Sprot	ACOC_MOUSE	ACOC	193	98063	9	3	9	3	0.14	Cytoplasmic aconitate hydratase OS=Mus musculus GN=Aco1 PE=1 SV=3
77	>55	1	Sprot	MTAP2_RAT	MTAP2	188	202288	13	7	10	6	0.13	Microtubule-associated protein 2 OS=Rattus norvegicus GN=Map2 PE=1 SV=3
78	>55	1	Sprot	CASA1_BOVIN	CASA1	187	24513	6	4	6	4	0.98	Alpha-S1-casein OS=Bos taurus GN=CSN1S1 PE=1 SV=2
79	>55	1	Sprot	P5CS_MOUSE	P5CS	180	87212	7	4	7	4	0.21	Delta-1-pyrroline-5-carboxylate synthase OS=Mus musculus GN=Aldh18a1 PE=1 SV=2
80	>55	1	Sprot	MCM6_MOUSE	MCM6	178	92809	10	6	8	4	0.2	DNA replication licensing factor MCM6 OS=Mus musculus GN=Mcm6 PE=1 SV=1
81	>55	1	Sprot	TLN1_MOUSE	TLN1	177	269653	13	7	13	7	0.12	Talin-1 OS=Mus musculus GN=Tln1 PE=1 SV=2
82	>55	1	Sprot	MYH9_MOUSE	MYH9	176	226232	17	7	15	7	0.14	Myosin-9 OS=Mus musculus GN=Myh9 PE=1 SV=4
83	>55	1	Sprot	U5S1_BOVIN	U5S1	175	109316	6	3	6	3	0.12	116 kDa U5 small nuclear ribonucleoprotein component OS=Bos taurus GN=EFTUD2 PE=2 SV=1
84	>55	1	Sprot	PPCE_MOUSE	PPCE	175	80700	9	5	9	5	0.3	Prolyl endopeptidase OS=Mus musculus GN=Prep PE=1 SV=1
85	>55	1	Sprot	IGH1M_MOUSE	IGH1M	175	43359	9	7	4	4	0.47	Ig gamma-1 chain C region, membrane-bound form OS=Mus musculus GN=Ighg1 PE=1 SV=2
86	>55	1	Sprot	CASB_BOVIN	CASB	173	25091	7	3	5	2	0.4	Beta-casein OS=Bos taurus GN=CSN2 PE=1 SV=2
87	>55	1	Sprot	TNPO1_BOVIN	TNPO1	172	102317	6	3	6	3	0.13	Transportin-1 OS=Bos taurus GN=TNPO1 PE=1 SV=2
88	>55	1	Sprot	SDHA_MOUSE	SDHA	172	72539	15	6	13	6	0.42	Succinate dehydrogenase [ubiquinone] flavoprotein subunit, mitochondrial OS=Mus musculus GN=Sdha PE=1 SV=1
88	>55	2	Sprot	SDHA_CAEEL	SDHA	97	70354	4	3	3	3	0.2	Succinate dehydrogenase [ubiquinone] flavoprotein subunit, mitochondrial OS=Caenorhabditis elegans GN=sdha-1 PE=2 SV=3
89	>55	1	Sprot	MCM3_MOUSE	MCM3	171	91489	9	6	9	6	0.32	DNA replication licensing factor MCM3 OS=Mus musculus GN=Mcm3 PE=1 SV=2
90	>55	1	Sprot	HXK1_MOUSE	HXK1	169	108234	12	5	12	5	0.22	Hexokinase-1 OS=Mus musculus GN=Hk1 PE=1 SV=3
91	>55	1	Sprot	HIP1_MOUSE	HIP1	168	115130	16	5	15	5	0.2	Huntingtin-interacting protein 1 OS=Mus musculus GN=Hip1 PE=1 SV=2
92	>55	1	Sprot	RPN2_MOUSE	RPN2	165	69020	8	4	8	4	0.28	Dolichyl-diphosphooligosaccharide--protein glycosyltransferase subunit 2 OS=Mus musculus GN=Rpn2 PE=1 SV=1
93	>55	1	Sprot	SYRC_MOUSE	SYRC	158	75625	7	4	7	4	0.25	Arginine--tRNA ligase, cytoplasmic OS=Mus musculus GN=Rars PE=1 SV=2
94	>55	1	Sprot	COPA_MOUSE	COPA	155	138344	8	4	8	4	0.13	Coatomer subunit alpha OS=Mus musculus GN=Copa PE=1 SV=2
95	>55	1	Sprot	HYOU1_CRIGR	HYOU1	154	111202	7	3	7	3	0.12	Hypoxia up-regulated protein 1 OS=Cricetulus griseus GN=HYOU1 PE=2 SV=1
96	>55	1	Sprot	TFR1_MOUSE	TFR1	150	85677	9	4	9	4	0.22	Transferrin receptor protein 1 OS=Mus musculus GN=Tfrc PE=1 SV=1
97	>55	1	Sprot	EIF3L_BOVIN	EIF3L	148	66684	12	3	12	3	0.21	Eukaryotic translation initiation factor 3 subunit L OS=Bos taurus GN=EIF3L PE=2 SV=1
98	>55	1	Sprot	CATA_MOUSE	CATA	147	59758	6	2	5	2	0.15	Catalase OS=Mus musculus GN=Cat PE=1 SV=4
99	>55	1	Sprot	DLDH_MOUSE	DLDH	147	54238	9	6	9	6	0.59	Dihydrolipoyl dehydrogenase, mitochondrial OS=Mus musculus GN=Dld PE=1 SV=2
100	>55	1	Sprot	UBP5_MOUSE	UBP5	146	95772	10	4	10	4	0.19	Ubiquitin carboxyl-terminal hydrolase 5 OS=Mus musculus GN=Usp5 PE=1 SV=1
101	>55	1	Sprot	CALX_MOUSE	CALX	142	67236	15	5	12	4	0.29	Calnexin OS=Mus musculus GN=Canx PE=1 SV=1
102	>55	1	Sprot	UBQL2_MOUSE	UBQL2	141	67308	5	4	4	4	0.29	Ubiquilin-2 OS=Mus musculus GN=Ubqln2 PE=1 SV=2
103	>55	1	Sprot	GCAA_MOUSE	GCAA	141	36366	5	2	5	2	0.26	Ig gamma-2A chain C region, A allele OS=Mus musculus GN=Ighg PE=1 SV=1
104	>55	1	Sprot	ALBU_BOVIN	ALBU	140	69248	13	6	12	6	0.44	Serum albumin OS=Bos taurus GN=ALB PE=1 SV=4
105	>55	1	Sprot	SYDC_MOUSE	SYDC	137	57111	11	4	10	4	0.34	Aspartate--tRNA ligase, cytoplasmic OS=Mus musculus GN=Dars PE=1 SV=2
106	>55	1	Sprot	LAMP1_MOUSE	LAMP1	136	43837	3	2	3	2	0.21	Lysosome-associated membrane glycoprotein 1 OS=Mus musculus GN=Lamp1 PE=1 SV=2
107	>55	1	Sprot	LAC1_MOUSE	LAC1	136	11568	2	2	2	2	1.04	Ig lambda-1 chain C region OS=Mus musculus PE=1 SV=1
108	>55	1	Sprot	FUBP1_MOUSE	FUBP1	135	68497	8	4	8	4	0.28	Far upstream element-binding protein 1 OS=Mus musculus GN=Fubp1 PE=1 SV=1
109	>55	1	Sprot	GCN1_MOUSE	GCN1	132	292834	15	3	15	3	0.04	eIF-2-alpha kinase activator GCN1 OS=Mus musculus GN=Gcn1 PE=1 SV=1
110	>55	1	Sprot	MARCS_MOUSE	MARCS	132	29644	6	3	4	2	0.33	Myristoylated alanine-rich C-kinase substrate OS=Mus musculus GN=Marcks PE=1 SV=2
111	>55	1	Sprot	ACTN4_MOUSE	ACTN4	131	104911	4	2	4	2	0.08	Alpha-actinin-4 OS=Mus musculus GN=Actn4 PE=1 SV=1
112	>55	1	Sprot	VPS35_MOUSE	VPS35	131	91655	6	5	6	5	0.26	Vacuolar protein sorting-associated protein 35 OS=Mus musculus GN=Vps35 PE=1 SV=1
113	>55	1	Sprot	EIF3C_BOVIN	EIF3C	130	105300	8	4	6	3	0.13	Eukaryotic translation initiation factor 3 subunit C OS=Bos taurus GN=EIF3C PE=2 SV=1
114	>55	1	Sprot	TRY1_HUMAN	TRY1	129	26541	8	4	2	1	0.17	Trypsin-1 OS=Homo sapiens GN=PRSS1 PE=1 SV=1
115	>55	1	Sprot	UBIQ_CAMDR	UBIQ	128	8560	10	3	7	3	3.16	Ubiquitin OS=Camelus dromedarius PE=3 SV=2
116	>55	1	Sprot	LACB_BOVIN	LACB	128	19870	10	4	7	3	0.88	Beta-lactoglobulin OS=Bos taurus GN=LGB PE=1 SV=3
117	>55	1	Sprot	HNRPQ_MOUSE	HNRPQ	125	69590	8	4	8	4	0.27	Heterogeneous nuclear ribonucleoprotein Q OS=Mus musculus GN=Syncrip PE=1 SV=2
118	>55	1	Sprot	CAP1_MOUSE	CAP1	123	51532	5	2	5	2	0.18	Adenylyl cyclase-associated protein 1 OS=Mus musculus GN=Cap1 PE=1 SV=4
119	>55	1	Sprot	ATPB_MOUSE	ATPB	123	56265	7	4	7	4	0.35	ATP synthase subunit beta, mitochondrial OS=Mus musculus GN=Atp5b PE=1 SV=2
120	>55	1	Sprot	C1TM_MOUSE	C1TM	123	105662	6	3	6	3	0.13	Monofunctional C1-tetrahydrofolate synthase, mitochondrial OS=Mus musculus GN=Mthfd1l PE=1 SV=2
121	>55	1	Sprot	DDX1_MOUSE	DDX1	120	82448	6	2	4	1	0.05	ATP-dependent RNA helicase DDX1 OS=Mus musculus GN=Ddx1 PE=1 SV=1
122	>55	1	Sprot	STIP1_MOUSE	STIP1	117	62542	16	5	15	5	0.4	Stress-induced-phosphoprotein 1 OS=Mus musculus GN=Stip1 PE=1 SV=1
123	>55	1	Sprot	PSA_MOUSE	PSA	116	103260	13	4	13	4	0.18	Puromycin-sensitive aminopeptidase OS=Mus musculus GN=Npepps PE=1 SV=2
124	>55	1	Sprot	MYO6_MOUSE	MYO6	116	146317	9	3	9	3	0.09	Unconventional myosin-VI OS=Mus musculus GN=Myo6 PE=1 SV=1
125	>55	1	Sprot	SND1_MOUSE	SND1	115	102025	10	3	10	3	0.13	Staphylococcal nuclease domain-containing protein 1 OS=Mus musculus GN=Snd1 PE=1 SV=1
126	>55	1	Sprot	NEUL_BOVIN	NEUL	115	80676	2	2	2	2	0.11	Neurolysin, mitochondrial OS=Bos taurus GN=NLN PE=2 SV=1
127	>55	1	Sprot	UGGG1_MOUSE	UGGG1	114	176323	8	5	7	4	0.1	UDP-glucose:glycoprotein glucosyltransferase 1 OS=Mus musculus GN=Uggt1 PE=1 SV=4
128	>55	1	Sprot	SAE2_MOUSE	SAE2	114	70525	6	2	5	1	0.06	SUMO-activating enzyme subunit 2 OS=Mus musculus GN=Uba2 PE=1 SV=1
129	>55	1	Sprot	EMC1_HUMAN	EMC1	113	111689	2	2	2	2	0.08	ER membrane protein complex subunit 1 OS=Homo sapiens GN=EMC1 PE=1 SV=1
130	>55	1	Sprot	KCC2B_BOVIN	KCC2B	113	60444	7	3	6	3	0.23	Calcium/calmodulin-dependent protein kinase type II subunit beta OS=Bos taurus GN=CAMK2B PE=2 SV=1
131	>55	1	Sprot	TMX3_MOUSE	TMX3	112	51815	2	1	2	1	0.08	Protein disulfide-isomerase TMX3 OS=Mus musculus GN=Tmx3 PE=1 SV=2
132	>55	1	Sprot	COR1C_HUMAN	COR1C	112	53215	1	1	1	1	0.08	Coronin-1C OS=Homo sapiens GN=CORO1C PE=1 SV=1
133	>55	1	Sprot	ANK2_MOUSE	ANK2	111	425999	7	3	7	3	0.03	Ankyrin-2 OS=Mus musculus GN=Ank2 PE=1 SV=2
134	>55	1	Sprot	LRRF1_MOUSE	LRRF1	110	79201	1	1	1	1	0.05	Leucine-rich repeat flightless-interacting protein 1 OS=Mus musculus GN=Lrrfip1 PE=1 SV=2
135	>55	1	Sprot	ODP2_MOUSE	ODP2	109	67899	5	2	5	2	0.13	Dihydrolipoyllysine-residue acetyltransferase component of pyruvate dehydrogenase complex, mitochondrial OS=Mus musculus GN=Dlat PE=1 SV=2
136	>55	1	Sprot	PSMD1_HUMAN	PSMD1	108	105769	7	4	7	4	0.17	26S proteasome non-ATPase regulatory subunit 1 OS=Homo sapiens GN=PSMD1 PE=1 SV=2
137	>55	1	Sprot	MYEF2_HUMAN	MYEF2	108	64081	3	2	3	2	0.14	Myelin expression factor 2 OS=Homo sapiens GN=MYEF2 PE=1 SV=3
138	>55	1	Sprot	PPM1G_MOUSE	PPM1G	107	58691	3	2	3	2	0.15	Protein phosphatase 1G OS=Mus musculus GN=Ppm1g PE=1 SV=3
139	>55	1	Sprot	IGG2B_MOUSE	IGG2B	107	44231	12	4	8	4	0.46	Ig gamma-2B chain C region OS=Mus musculus GN=Igh-3 PE=1 SV=3
140	>55	1	Sprot	VATA_BOVIN	VATA	106	68301	5	3	5	3	0.2	V-type proton ATPase catalytic subunit A OS=Bos taurus GN=ATP6V1A PE=2 SV=2
141	>55	1	Sprot	IF4G1_MOUSE	IF4G1	106	175967	6	4	6	4	0.1	Eukaryotic translation initiation factor 4 gamma 1 OS=Mus musculus GN=Eif4g1 PE=1 SV=1
142	>55	1	Sprot	PUF60_BOVIN	PUF60	98	57051	2	2	2	2	0.16	Poly(U)-binding-splicing factor PUF60 OS=Bos taurus GN=PUF60 PE=2 SV=1
143	>55	1	Sprot	PFKAP_HUMAN	PFKAP	105	85542	4	1	4	1	0.05	ATP-dependent 6-phosphofructokinase, platelet type OS=Homo sapiens GN=PFKP PE=1 SV=2
144	>55	1	Sprot	NP1L1_MOUSE	NP1L1	105	45317	7	4	7	4	0.45	Nucleosome assembly protein 1-like 1 OS=Mus musculus GN=Nap1l1 PE=1 SV=2
144	>55	2	Sprot	NP1L4_BOVIN	NP1L4	84	43958	4	3	4	3	0.33	Nucleosome assembly protein 1-like 4 OS=Bos taurus GN=NAP1L4 PE=2 SV=1
145	>55	1	Sprot	PSMD3_MOUSE	PSMD3	104	60680	10	3	9	3	0.23	26S proteasome non-ATPase regulatory subunit 3 OS=Mus musculus GN=Psmd3 PE=1 SV=3
146	>55	1	Sprot	UBP14_HUMAN	UBP14	104	56033	4	2	4	2	0.16	Ubiquitin carboxyl-terminal hydrolase 14 OS=Homo sapiens GN=USP14 PE=1 SV=3
147	>55	1	Sprot	SYAC_MOUSE	SYAC	103	106841	12	3	10	3	0.13	Alanine--tRNA ligase, cytoplasmic OS=Mus musculus GN=Aars PE=1 SV=1
148	>55	1	Sprot	LAP2B_MOUSE	LAP2B	102	50342	6	5	5	5	0.52	Lamina-associated polypeptide 2, isoforms beta/delta/epsilon/gamma OS=Mus musculus GN=Tmpo PE=1 SV=4
149	>55	1	Sprot	4F2_MOUSE	4F2	102	58300	9	5	8	5	0.44	4F2 cell-surface antigen heavy chain OS=Mus musculus GN=Slc3a2 PE=1 SV=1
150	>55	1	Sprot	NDUS1_MOUSE	NDUS1	102	79726	9	3	9	3	0.17	NADH-ubiquinone oxidoreductase 75 kDa subunit, mitochondrial OS=Mus musculus GN=Ndufs1 PE=1 SV=2
151	>55	1	Sprot	PLCB3_MOUSE	PLCB3	101	139400	2	1	2	1	0.03	1-phosphatidylinositol 4,5-bisphosphate phosphodiesterase beta-3 OS=Mus musculus GN=Plcb3 PE=1 SV=2
152	>55	1	Sprot	LARP4_MOUSE	LARP4	101	79713	6	1	3	1	0.05	La-related protein 4 OS=Mus musculus GN=Larp4 PE=1 SV=2
153	>55	1	Sprot	HNRPL_MOUSE	HNRPL	101	63923	10	4	9	4	0.3	Heterogeneous nuclear ribonucleoprotein L OS=Mus musculus GN=Hnrnpl PE=1 SV=2
154	>55	1	Sprot	PARP1_MOUSE	PARP1	100	113028	3	1	3	1	0.04	Poly [ADP-ribose] polymerase 1 OS=Mus musculus GN=Parp1 PE=1 SV=3
155	>55	1	Sprot	DHX9_MOUSE	DHX9	99	149381	3	2	3	2	0.06	ATP-dependent RNA helicase A OS=Mus musculus GN=Dhx9 PE=1 SV=2
156	>55	1	Sprot	WDR1_MOUSE	WDR1	98	66365	9	3	8	3	0.21	WD repeat-containing protein 1 OS=Mus musculus GN=Wdr1 PE=1 SV=3
157	>55	1	Sprot	SYG_MOUSE	SYG	98	81826	11	5	9	5	0.3	Glycine--tRNA ligase OS=Mus musculus GN=Gars PE=1 SV=1
158	>55	1	Sprot	COPG_CAEEL	COPG	97	96241	2	1	2	1	0.04	Probable coatomer subunit gamma OS=Caenorhabditis elegans GN=T14G10.5 PE=3 SV=1
159	>55	1	Sprot	MCM2_MOUSE	MCM2	97	102013	9	3	8	3	0.13	DNA replication licensing factor MCM2 OS=Mus musculus GN=Mcm2 PE=1 SV=3
160	>55	1	Sprot	LRC40_MOUSE	LRC40	97	68033	1	1	1	1	0.06	Leucine-rich repeat-containing protein 40 OS=Mus musculus GN=Lrrc40 PE=1 SV=2
161	>55	1	Sprot	EIF3A_MOUSE	EIF3A	97	161838	14	6	14	6	0.17	Eukaryotic translation initiation factor 3 subunit A OS=Mus musculus GN=Eif3a PE=1 SV=5
162	>55	1	Sprot	EPN2_MOUSE	EPN2	97	63433	2	2	2	2	0.14	Epsin-2 OS=Mus musculus GN=Epn2 PE=1 SV=1
163	>55	1	Sprot	MYG_EQUBU	MYG	97	17072	3	2	3	2	0.63	Myoglobin OS=Equus burchelli GN=MB PE=1 SV=2
164	>55	1	Sprot	IPO4_MOUSE	IPO4	97	119198	4	2	4	2	0.07	Importin-4 OS=Mus musculus GN=Ipo4 PE=1 SV=1
165	>55	1	Sprot	IF4B_MOUSE	IF4B	96	68799	6	2	5	2	0.13	Eukaryotic translation initiation factor 4B OS=Mus musculus GN=Eif4b PE=1 SV=1
166	>55	1	Sprot	COPB_CHICK	COPB	96	107053	5	2	5	2	0.08	Coatomer subunit beta OS=Gallus gallus GN=COPB1 PE=2 SV=1
167	>55	1	Sprot	MCM5_MOUSE	MCM5	96	82290	7	3	7	3	0.17	DNA replication licensing factor MCM5 OS=Mus musculus GN=Mcm5 PE=1 SV=1
168	>55	1	Sprot	MAP4_MOUSE	MAP4	96	117357	11	5	9	5	0.2	Microtubule-associated protein 4 OS=Mus musculus GN=Map4 PE=1 SV=3
169	>55	1	Sprot	PUR2_MOUSE	PUR2	96	107436	8	2	7	1	0.04	Trifunctional purine biosynthetic protein adenosine-3 OS=Mus musculus GN=Gart PE=1 SV=3
170	>55	1	Sprot	PDIA4_MOUSE	PDIA4	95	71938	12	3	12	3	0.19	Protein disulfide-isomerase A4 OS=Mus musculus GN=Pdia4 PE=1 SV=3
171	>55	1	Sprot	LYSC_AIXSP	LYSC	95	14467	2	1	1	1	0.33	Lysozyme C OS=Aix sponsa GN=LYZ PE=1 SV=1
172	>55	1	Sprot	KINH_MOUSE	KINH	95	109484	6	4	6	4	0.17	Kinesin-1 heavy chain OS=Mus musculus GN=Kif5b PE=1 SV=3
173	>55	1	Sprot	AIFM1_MOUSE	AIFM1	95	66724	5	2	5	2	0.14	Apoptosis-inducing factor 1, mitochondrial OS=Mus musculus GN=Aifm1 PE=1 SV=1
174	>55	1	Sprot	NUCB1_BOVIN	NUCB1	94	54949	3	2	3	2	0.17	Nucleobindin-1 OS=Bos taurus GN=NUCB1 PE=2 SV=1
175	>55	1	Sprot	LDLR_MOUSE	LDLR	94	94885	2	1	2	1	0.05	Low-density lipoprotein receptor OS=Mus musculus GN=Ldlr PE=1 SV=2
176	>55	1	Sprot	LYSC_CATWA	LYSC	94	14314	1	1	1	1	0.33	Lysozyme C OS=Catreus wallichii GN=LYZ PE=1 SV=1
177	>55	1	Sprot	KPCA_BOVIN	KPCA	94	76787	1	1	1	1	0.06	Protein kinase C alpha type OS=Bos taurus GN=PRKCA PE=1 SV=3
178	>55	1	Sprot	MAOX_MOUSE	MAOX	93	63913	2	2	2	2	0.14	NADP-dependent malic enzyme OS=Mus musculus GN=Me1 PE=1 SV=2
179	>55	1	Sprot	NSF_CRIGR	NSF	91	82484	1	1	1	1	0.05	Vesicle-fusing ATPase OS=Cricetulus griseus GN=NSF PE=1 SV=1
180	>55	1	Sprot	DDX5_MOUSE	DDX5	90	69247	19	5	17	5	0.36	Probable ATP-dependent RNA helicase DDX5 OS=Mus musculus GN=Ddx5 PE=1 SV=2
180	>55	2	Sprot	DDX17_HUMAN	DDX17	84	80222	5	2	5	2	0.11	Probable ATP-dependent RNA helicase DDX17 OS=Homo sapiens GN=DDX17 PE=1 SV=2
181	>55	1	Sprot	EF1A0_XENLA	EF1A0	90	50182	11	6	9	6	0.66	Elongation factor 1-alpha, somatic form OS=Xenopus laevis GN=eef1as PE=2 SV=1
182	>55	1	Sprot	SC6A1_MOUSE	SC6A1	89	66957	2	2	2	2	0.13	Sodium- and chloride-dependent GABA transporter 1 OS=Mus musculus GN=Slc6a1 PE=1 SV=2
183	>55	1	Sprot	EIF3D_MOUSE	EIF3D	88	63948	5	3	5	3	0.22	Eukaryotic translation initiation factor 3 subunit D OS=Mus musculus GN=Eif3d PE=1 SV=2
184	>55	1	Sprot	LPPRC_MOUSE	LPPRC	88	156516	7	2	7	2	0.06	Leucine-rich PPR motif-containing protein, mitochondrial OS=Mus musculus GN=Lrpprc PE=1 SV=2
185	>55	1	Sprot	PGAP1_HUMAN	PGAP1	88	105315	1	1	1	1	0.04	GPI inositol-deacylase OS=Homo sapiens GN=PGAP1 PE=1 SV=1
186	>55	1	Sprot	SPTN1_MOUSE	SPTN1	88	284422	9	3	9	3	0.05	Spectrin alpha chain, non-erythrocytic 1 OS=Mus musculus GN=Sptan1 PE=1 SV=4
187	>55	1	Sprot	SMO2A_XENLA	SMO2A	87	10813	2	2	2	2	1.14	Small ubiquitin-related modifier 2-A OS=Xenopus laevis GN=sumo2-a PE=3 SV=1
188	>55	1	Sprot	SYK_MOUSE	SYK	87	67796	13	2	10	2	0.13	Lysine--tRNA ligase OS=Mus musculus GN=Kars PE=1 SV=1
189	>55	1	Sprot	SYLC_HUMAN	SYLC	87	134379	2	1	2	1	0.03	Leucine--tRNA ligase, cytoplasmic OS=Homo sapiens GN=LARS PE=1 SV=2
190	>55	1	Sprot	VIGLN_HUMAN	VIGLN	86	141368	6	1	5	1	0.03	Vigilin OS=Homo sapiens GN=HDLBP PE=1 SV=2
191	>55	1	Sprot	DHE3_MOUSE	DHE3	86	61298	8	2	8	2	0.15	Glutamate dehydrogenase 1, mitochondrial OS=Mus musculus GN=Glud1 PE=1 SV=1
192	>55	1	Sprot	BGAL_MOUSE	BGAL	86	73074	1	1	1	1	0.06	Beta-galactosidase OS=Mus musculus GN=Glb1 PE=1 SV=1
193	>55	1	Sprot	SAAL1_MOUSE	SAAL1	85	52735	1	1	1	1	0.08	Protein SAAL1 OS=Mus musculus GN=Saal1 PE=1 SV=1
194	>55	1	Sprot	EIF3B_MOUSE	EIF3B	85	91313	11	2	10	2	0.1	Eukaryotic translation initiation factor 3 subunit B OS=Mus musculus GN=Eif3b PE=1 SV=1
195	>55	1	Sprot	UBP2L_HUMAN	UBP2L	84	114465	3	3	3	3	0.12	Ubiquitin-associated protein 2-like OS=Homo sapiens GN=UBAP2L PE=1 SV=2
196	>55	1	Sprot	RAGP1_MOUSE	RAGP1	84	63491	9	3	8	3	0.22	Ran GTPase-activating protein 1 OS=Mus musculus GN=Rangap1 PE=1 SV=2
197	>55	1	Sprot	FSCN1_MOUSE	FSCN1	84	54474	9	3	8	3	0.26	Fascin OS=Mus musculus GN=Fscn1 PE=1 SV=4
198	>55	1	Sprot	BAG6_MOUSE	BAG6	84	120962	3	2	3	2	0.07	Large proline-rich protein BAG6 OS=Mus musculus GN=Bag6 PE=1 SV=1
199	>55	1	Sprot	TRXR1_MOUSE	TRXR1	83	67042	2	1	2	1	0.07	Thioredoxin reductase 1, cytoplasmic OS=Mus musculus GN=Txnrd1 PE=1 SV=3
200	>55	1	Sprot	GLYR1_BOVIN	GLYR1	83	60518	2	1	2	1	0.07	Putative oxidoreductase GLYR1 OS=Bos taurus GN=GLYR1 PE=2 SV=1
201	>55	1	Sprot	ODO1_MOUSE	ODO1	83	116375	9	4	8	3	0.12	2-oxoglutarate dehydrogenase, mitochondrial OS=Mus musculus GN=Ogdh PE=1 SV=3
202	>55	1	Sprot	SRGP2_HUMAN	SRGP2	82	120805	3	2	3	2	0.07	SLIT-ROBO Rho GTPase-activating protein 2 OS=Homo sapiens GN=SRGAP2 PE=1 SV=2
203	>55	1	Sprot	TOM70_HUMAN	TOM70	81	67412	2	2	2	2	0.13	Mitochondrial import receptor subunit TOM70 OS=Homo sapiens GN=TOMM70 PE=1 SV=1
204	>55	1	Sprot	SP16H_HUMAN	SP16H	81	119838	6	2	6	2	0.07	FACT complex subunit SPT16 OS=Homo sapiens GN=SUPT16H PE=1 SV=1
205	>55	1	Sprot	CLU_HUMAN	CLU	81	146577	2	1	2	1	0.03	Clustered mitochondria protein homolog OS=Homo sapiens GN=CLUH PE=1 SV=2
206	>55	1	Sprot	AT2A2_CANLF	AT2A2	81	109582	11	3	11	3	0.12	Sarcoplasmic/endoplasmic reticulum calcium ATPase 2 OS=Canis lupus familiaris GN=ATP2A2 PE=2 SV=1
207	>55	1	Sprot	SMRC2_HUMAN	SMRC2	81	132797	3	1	3	1	0.03	SWI/SNF complex subunit SMARCC2 OS=Homo sapiens GN=SMARCC2 PE=1 SV=1
208	>55	1	Sprot	MCM4_HUMAN	MCM4	81	96498	5	4	5	4	0.19	DNA replication licensing factor MCM4 OS=Homo sapiens GN=MCM4 PE=1 SV=5
209	>55	1	Sprot	SFPQ_HUMAN	SFPQ	80	76102	7	2	7	2	0.12	Splicing factor, proline- and glutamine-rich OS=Homo sapiens GN=SFPQ PE=1 SV=2
210	>55	1	Sprot	SF01_HUMAN	SF01	79	68286	2	1	2	1	0.06	Splicing factor 1 OS=Homo sapiens GN=SF1 PE=1 SV=4
211	>55	1	Sprot	CAPR1_BOVIN	CAPR1	79	78280	4	3	4	3	0.18	Caprin-1 OS=Bos taurus GN=CAPRIN1 PE=2 SV=1
212	>55	1	Sprot	ADT1_MOUSE	ADT1	79	32883	4	2	3	2	0.29	ADP/ATP translocase 1 OS=Mus musculus GN=Slc25a4 PE=1 SV=4
213	>55	1	Sprot	DNLI1_MOUSE	DNLI1	79	102226	1	1	1	1	0.04	DNA ligase 1 OS=Mus musculus GN=Lig1 PE=1 SV=2
214	>55	1	Sprot	AMPL_MOUSE	AMPL	78	56106	6	4	6	4	0.35	Cytosol aminopeptidase OS=Mus musculus GN=Lap3 PE=1 SV=3
215	>55	1	Sprot	REF_HEVBR	REF	78	14713	4	2	4	2	0.75	Rubber elongation factor protein OS=Hevea brasiliensis PE=1 SV=2
216	>55	1	Sprot	XPO1_HUMAN	XPO1	78	123306	8	4	7	4	0.15	Exportin-1 OS=Homo sapiens GN=XPO1 PE=1 SV=1
217	>55	1	Sprot	DHB4_MOUSE	DHB4	78	79432	4	2	4	2	0.11	Peroxisomal multifunctional enzyme type 2 OS=Mus musculus GN=Hsd17b4 PE=1 SV=3
218	>55	1	Sprot	ABCF1_HUMAN	ABCF1	78	95866	1	1	1	1	0.05	ATP-binding cassette sub-family F member 1 OS=Homo sapiens GN=ABCF1 PE=1 SV=2
219	>55	1	Sprot	S6A11_MOUSE	S6A11	78	69914	2	1	2	1	0.06	Sodium- and chloride-dependent GABA transporter 3 OS=Mus musculus GN=Slc6a11 PE=1 SV=2
220	>55	1	Sprot	ERG7_MOUSE	ERG7	77	83088	3	1	3	1	0.05	Lanosterol synthase OS=Mus musculus GN=Lss PE=1 SV=2
221	>55	1	Sprot	PYRG1_MOUSE	PYRG1	77	66640	4	2	4	2	0.14	CTP synthase 1 OS=Mus musculus GN=Ctps1 PE=1 SV=2
222	>55	1	Sprot	SAHH2_HUMAN	SAHH2	77	58913	3	1	3	1	0.07	Adenosylhomocysteinase 2 OS=Homo sapiens GN=AHCYL1 PE=1 SV=2
223	>55	1	Sprot	ABCE1_HUMAN	ABCE1	76	67271	7	1	6	1	0.06	ATP-binding cassette sub-family E member 1 OS=Homo sapiens GN=ABCE1 PE=1 SV=1
224	>55	1	Sprot	MAP1S_MOUSE	MAP1S	76	102875	2	1	2	1	0.04	Microtubule-associated protein 1S OS=Mus musculus GN=Map1s PE=1 SV=2
225	>55	1	Sprot	PYGM_RABIT	PYGM	75	97228	9	1	7	1	0.04	Glycogen phosphorylase, muscle form OS=Oryctolagus cuniculus GN=PYGM PE=1 SV=3
226	>55	1	Sprot	IMA1_MOUSE	IMA1	75	57892	6	4	6	4	0.34	Importin subunit alpha-1 OS=Mus musculus GN=Kpna2 PE=1 SV=2
227	>55	1	Sprot	ATAD3_MOUSE	ATAD3	75	66701	2	2	2	2	0.14	ATPase family AAA domain-containing protein 3 OS=Mus musculus GN=Atad3 PE=1 SV=1
228	>55	1	Sprot	H1A_XENLA	H1A	75	21361	1	1	1	1	0.22	Histone H1A OS=Xenopus laevis PE=3 SV=2
229	>55	1	Sprot	PCYOX_MOUSE	PCYOX	74	56459	2	1	2	1	0.08	Prenylcysteine oxidase OS=Mus musculus GN=Pcyox1 PE=1 SV=1
230	>55	1	Sprot	CALR_MOUSE	CALR	74	47965	9	1	9	1	0.09	Calreticulin OS=Mus musculus GN=Calr PE=1 SV=1
231	>55	1	Sprot	G3BP1_BOVIN	G3BP1	74	52090	4	1	4	1	0.08	Ras GTPase-activating protein-binding protein 1 OS=Bos taurus GN=G3BP PE=2 SV=1
232	>55	1	Sprot	HTPG_DESHY	HTPG	73	70097	3	1	1	1	0.06	Chaperone protein HtpG OS=Desulfitobacterium hafniense (strain Y51) GN=htpG PE=3 SV=1
233	>55	1	Sprot	CAN2_MOUSE	CAN2	72	79822	2	1	2	1	0.05	Calpain-2 catalytic subunit OS=Mus musculus GN=Capn2 PE=1 SV=4
234	>55	1	Sprot	DNM1L_BOVIN	DNM1L	71	83300	3	1	3	1	0.05	Dynamin-1-like protein OS=Bos taurus GN=DNM1L PE=2 SV=1
235	>55	1	Sprot	PAK2_MOUSE	PAK2	71	57894	6	2	6	2	0.16	Serine/threonine-protein kinase PAK 2 OS=Mus musculus GN=Pak2 PE=1 SV=1
236	>55	1	Sprot	CHD4_HUMAN	CHD4	71	217867	5	2	5	2	0.04	Chromodomain-helicase-DNA-binding protein 4 OS=Homo sapiens GN=CHD4 PE=1 SV=2
237	>55	1	Sprot	AP1B1_BOVIN	AP1B1	70	105639	7	2	6	2	0.08	AP-1 complex subunit beta-1 OS=Bos taurus GN=AP2B1 PE=2 SV=1
238	>55	1	Sprot	CPSF6_BOVIN	CPSF6	70	59219	3	3	2	2	0.15	Cleavage and polyadenylation specificity factor subunit 6 OS=Bos taurus GN=CPSF6 PE=2 SV=1
239	>55	1	Sprot	ITAV_BOVIN	ITAV	70	116059	2	1	2	1	0.04	Integrin alpha-V OS=Bos taurus GN=ITGAV PE=1 SV=3
240	>55	1	Sprot	RBP2_MOUSE	RBP2	70	340907	4	1	4	1	0.01	E3 SUMO-protein ligase RanBP2 OS=Mus musculus GN=Ranbp2 PE=1 SV=2
241	>55	1	Sprot	G6PD1_MOUSE	G6PD1	69	59225	4	1	4	1	0.07	Glucose-6-phosphate 1-dehydrogenase X OS=Mus musculus GN=G6pdx PE=1 SV=3
242	>55	1	Sprot	GFPT1_HUMAN	GFPT1	67	78756	4	1	4	1	0.06	Glutamine--fructose-6-phosphate aminotransferase [isomerizing] 1 OS=Homo sapiens GN=GFPT1 PE=1 SV=3
243	>55	1	Sprot	RENT1_HUMAN	RENT1	67	124267	1	1	1	1	0.03	Regulator of nonsense transcripts 1 OS=Homo sapiens GN=UPF1 PE=1 SV=2
244	>55	1	Sprot	IF5_HUMAN	IF5	67	49192	4	1	4	1	0.09	Eukaryotic translation initiation factor 5 OS=Homo sapiens GN=EIF5 PE=1 SV=2
245	>55	1	Sprot	PDLI5_MOUSE	PDLI5	67	63259	3	2	2	2	0.14	PDZ and LIM domain protein 5 OS=Mus musculus GN=Pdlim5 PE=1 SV=4
246	>55	1	Sprot	EGFR_MOUSE	EGFR	66	134766	4	1	4	1	0.03	Epidermal growth factor receptor OS=Mus musculus GN=Egfr PE=1 SV=1
247	>55	1	Sprot	EWS_HUMAN	EWS	66	68436	1	1	1	1	0.06	RNA-binding protein EWS OS=Homo sapiens GN=EWSR1 PE=1 SV=1
248	>55	1	Sprot	NCAM1_MOUSE	NCAM1	65	119353	8	2	5	2	0.07	Neural cell adhesion molecule 1 OS=Mus musculus GN=Ncam1 PE=1 SV=3
249	>55	1	Sprot	ANXA6_MOUSE	ANXA6	64	75837	13	1	12	1	0.06	Annexin A6 OS=Mus musculus GN=Anxa6 PE=1 SV=3
250	>55	1	Sprot	SPTB2_MOUSE	SPTB2	64	274052	7	2	6	2	0.03	Spectrin beta chain, non-erythrocytic 1 OS=Mus musculus GN=Sptbn1 PE=1 SV=2
251	>55	1	Sprot	CP51A_MOUSE	CP51A	64	56739	2	1	2	1	0.08	Lanosterol 14-alpha demethylase OS=Mus musculus GN=Cyp51a1 PE=1 SV=1
252	>55	1	Sprot	UBQL1_MOUSE	UBQL1	64	61937	2	1	2	1	0.07	Ubiquilin-1 OS=Mus musculus GN=Ubqln1 PE=1 SV=1
253	>55	1	Sprot	HS105_MOUSE	HS105	64	96346	5	1	5	1	0.04	Heat shock protein 105 kDa OS=Mus musculus GN=Hsph1 PE=1 SV=2
254	>55	1	Sprot	PRS4_HUMAN	PRS4	62	49154	9	2	9	2	0.19	26S protease regulatory subunit 4 OS=Homo sapiens GN=PSMC1 PE=1 SV=1
255	>55	1	Sprot	EFGM_HUMAN	EFGM	60	83418	3	2	3	2	0.11	Elongation factor G, mitochondrial OS=Homo sapiens GN=GFM1 PE=1 SV=2
256	>55	1	Sprot	SMC2_MOUSE	SMC2	63	134156	5	4	5	4	0.13	Structural maintenance of chromosomes protein 2 OS=Mus musculus GN=Smc2 PE=1 SV=2
257	>55	1	Sprot	AGRG1_MOUSE	AGRG1	63	77206	1	1	1	1	0.06	Adhesion G-protein coupled receptor G1 OS=Mus musculus GN=Adgrg1 PE=1 SV=1
258	>55	1	Sprot	FERM2_HUMAN	FERM2	63	77811	3	1	3	1	0.06	Fermitin family homolog 2 OS=Homo sapiens GN=FERMT2 PE=1 SV=1
259	>55	1	Sprot	VAC14_HUMAN	VAC14	63	87917	1	1	1	1	0.05	Protein VAC14 homolog OS=Homo sapiens GN=VAC14 PE=1 SV=1
260	>55	1	Sprot	NASP_MOUSE	NASP	60	83903	8	2	6	2	0.11	Nuclear autoantigenic sperm protein OS=Mus musculus GN=Nasp PE=1 SV=2
261	>55	1	Sprot	GT251_HUMAN	GT251	62	71590	2	1	2	1	0.06	Procollagen galactosyltransferase 1 OS=Homo sapiens GN=COLGALT1 PE=1 SV=1
262	>55	1	Sprot	SMO1A_XENLA	SMO1A	62	11696	3	1	2	1	0.42	Small ubiquitin-related modifier 1-A OS=Xenopus laevis GN=sumo1-a PE=1 SV=1
263	>55	1	Sprot	GPDM_MOUSE	GPDM	61	80902	8	1	8	1	0.05	Glycerol-3-phosphate dehydrogenase, mitochondrial OS=Mus musculus GN=Gpd2 PE=1 SV=2
264	>55	1	Sprot	XPO5_MOUSE	XPO5	60	136883	2	1	2	1	0.03	Exportin-5 OS=Mus musculus GN=Xpo5 PE=1 SV=1
265	>55	1	Sprot	RRBP1_HUMAN	RRBP1	60	152381	2	1	2	1	0.03	Ribosome-binding protein 1 OS=Homo sapiens GN=RRBP1 PE=1 SV=4
266	>55	1	Sprot	COPD_BOVIN	COPD	57	57238	6	2	6	2	0.16	Coatomer subunit delta OS=Bos taurus GN=ARCN1 PE=1 SV=1
267	>55	1	Sprot	FUS_BOVIN	FUS	60	52279	3	1	3	1	0.08	RNA-binding protein FUS OS=Bos taurus GN=FUS PE=2 SV=2
268	>55	1	Sprot	AACS_MOUSE	AACS	59	75152	4	1	4	1	0.06	Acetoacetyl-CoA synthetase OS=Mus musculus GN=Aacs PE=1 SV=1
269	>55	1	Sprot	ASNS_BOVIN	ASNS	57	64179	4	2	4	2	0.14	Asparagine synthetase [glutamine-hydrolyzing] OS=Bos taurus GN=ASNS PE=2 SV=3
270	>55	1	Sprot	ADH1_YEAST	ADH1	58	36826	2	2	2	2	0.26	Alcohol dehydrogenase 1 OS=Saccharomyces cerevisiae (strain ATCC 204508 / S288c) GN=ADH1 PE=1 SV=5
271	>55	1	Sprot	SNX1_MOUSE	SNX1	58	58916	1	1	1	1	0.07	Sorting nexin-1 OS=Mus musculus GN=Snx1 PE=1 SV=1
272	>55	1	Sprot	EPN4_BOVIN	EPN4	58	70477	1	1	1	1	0.06	Clathrin interactor 1 OS=Bos taurus GN=CLINT1 PE=2 SV=1
273	>55	1	Sprot	IPO9_MOUSE	IPO9	58	115978	4	1	3	1	0.04	Importin-9 OS=Mus musculus GN=Ipo9 PE=1 SV=3
274	>55	1	Sprot	SYSC_BOVIN	SYSC	58	58568	2	1	2	1	0.07	Serine--tRNA ligase, cytoplasmic OS=Bos taurus GN=SARS PE=2 SV=3
275	>55	1	Sprot	IF4A1_ARATH	IF4A1	57	46675	2	1	2	1	0.09	Eukaryotic initiation factor 4A-1 OS=Arabidopsis thaliana GN=TIF4A-1 PE=1 SV=1
276	>55	1	Sprot	LV1A_MOUSE	LV1A	56	12214	1	1	1	1	0.4	Ig lambda-1 chain V region OS=Mus musculus PE=1 SV=2
277	>55	1	Sprot	UBAP2_MOUSE	UBAP2	56	117894	1	1	1	1	0.04	Ubiquitin-associated protein 2 OS=Mus musculus GN=Ubap2 PE=1 SV=1
278	>55	1	Sprot	HTPG_DESAG	HTPG	56	72151	4	1	2	1	0.06	Chaperone protein HtpG OS=Desulfovibrio alaskensis (strain G20) GN=htpG PE=3 SV=1
279	>55	1	Sprot	ESSB_STAAC	ESSB	56	51992	2	2	1	1	0.08	ESAT-6 secretion machinery protein EssB OS=Staphylococcus aureus (strain COL) GN=essB PE=3 SV=1
280	>55	1	Sprot	LAMP2_MOUSE	LAMP2	55	45652	2	2	2	2	0.2	Lysosome-associated membrane glycoprotein 2 OS=Mus musculus GN=Lamp2 PE=1 SV=2
281	>55	1	Sprot	PRPTZ_MOUSE	PRPTZ	55	254247	1	1	1	1	0.02	Receptor-type tyrosine-protein phosphatase zeta OS=Mus musculus GN=Ptprz1 PE=1 SV=1
282	>55	1	Sprot	RS5_PELUB	RS5	55	18350	1	1	1	1	0.25	30S ribosomal protein S5 OS=Pelagibacter ubique (strain HTCC1062) GN=rpsE PE=3 SV=1
283	>55	1	Sprot	IPO7_HUMAN	IPO7	54	119440	4	1	4	1	0.04	Importin-7 OS=Homo sapiens GN=IPO7 PE=1 SV=1
284	>55	1	Sprot	RFA1_HUMAN	RFA1	54	68095	3	1	3	1	0.06	Replication protein A 70 kDa DNA-binding subunit OS=Homo sapiens GN=RPA1 PE=1 SV=2
285	>55	1	Sprot	TBRG4_MOUSE	TBRG4	54	71468	2	1	2	1	0.06	Protein TBRG4 OS=Mus musculus GN=Tbrg4 PE=1 SV=1
286	>55	1	Sprot	RHG18_MOUSE	RHG18	54	74884	2	1	2	1	0.06	Rho GTPase-activating protein 18 OS=Mus musculus GN=Arhgap18 PE=1 SV=1
287	>55	1	Sprot	ZBTB2_HUMAN	ZBTB2	54	57300	1	1	1	1	0.08	Zinc finger and BTB domain-containing protein 2 OS=Homo sapiens GN=ZBTB2 PE=1 SV=1
288	>55	1	Sprot	DYN2_BOVIN	DYN2	54	97775	3	1	3	1	0.04	Dynamin-2 OS=Bos taurus GN=DNM2 PE=2 SV=1
289	>55	1	Sprot	ITA6_HUMAN	ITA6	54	126526	1	1	1	1	0.03	Integrin alpha-6 OS=Homo sapiens GN=ITGA6 PE=1 SV=5
290	>55	1	Sprot	SSRP1_HUMAN	SSRP1	54	81024	6	1	6	1	0.05	FACT complex subunit SSRP1 OS=Homo sapiens GN=SSRP1 PE=1 SV=1
291	>55	1	Sprot	RD23B_BOVIN	RD23B	53	43091	2	1	2	1	0.1	UV excision repair protein RAD23 homolog B OS=Bos taurus GN=RAD23B PE=2 SV=1
292	>55	1	Sprot	KHDR1_HUMAN	KHDR1	53	48197	2	1	2	1	0.09	KH domain-containing, RNA-binding, signal transduction-associated protein 1 OS=Homo sapiens GN=KHDRBS1 PE=1 SV=1
293	>55	1	Sprot	NCPR_HUMAN	NCPR	53	76641	1	1	1	1	0.06	NADPH--cytochrome P450 reductase OS=Homo sapiens GN=POR PE=1 SV=2
294	>55	1	Sprot	PICAL_HUMAN	PICAL	53	70710	3	1	3	1	0.06	Phosphatidylinositol-binding clathrin assembly protein OS=Homo sapiens GN=PICALM PE=1 SV=2
295	>55	1	Sprot	ITB1_MOUSE	ITB1	52	88173	6	3	6	3	0.15	Integrin beta-1 OS=Mus musculus GN=Itgb1 PE=1 SV=1
296	>55	1	Sprot	SC5A3_BOVIN	SC5A3	52	79621	1	1	1	1	0.05	Sodium/myo-inositol cotransporter OS=Bos taurus GN=SLC5A3 PE=3 SV=1
297	>55	1	Sprot	MOGS_MOUSE	MOGS	51	91774	1	1	1	1	0.05	Mannosyl-oligosaccharide glucosidase OS=Mus musculus GN=Mogs PE=1 SV=1
298	>55	1	Sprot	DDB1_BOVIN	DDB1	51	126849	8	1	8	1	0.03	DNA damage-binding protein 1 OS=Bos taurus GN=DDB1 PE=1 SV=1
299	>55	1	Sprot	HMDH_MOUSE	HMDH	51	96976	2	1	2	1	0.04	3-hydroxy-3-methylglutaryl-coenzyme A reductase OS=Mus musculus GN=Hmgcr PE=1 SV=3
300	>55	1	Sprot	DD19A_MOUSE	DD19A	48	53899	3	2	3	2	0.17	ATP-dependent RNA helicase DDX19A OS=Mus musculus GN=Ddx19a PE=1 SV=2
301	>55	1	Sprot	LMNB1_HUMAN	LMNB1	50	66368	2	1	2	1	0.07	Lamin-B1 OS=Homo sapiens GN=LMNB1 PE=1 SV=2
302	>55	1	Sprot	SYFB_MOUSE	SYFB	49	65655	8	1	8	1	0.07	Phenylalanine--tRNA ligase beta subunit OS=Mus musculus GN=Farsb PE=1 SV=2
303	>55	1	Sprot	TOP2B_CRILO	TOP2B	49	181961	3	1	3	1	0.02	DNA topoisomerase 2-beta OS=Cricetulus longicaudatus GN=TOP2B PE=2 SV=1
304	>55	1	Sprot	IDE_MOUSE	IDE	48	117697	10	1	8	1	0.04	Insulin-degrading enzyme OS=Mus musculus GN=Ide PE=1 SV=1
305	>55	1	Sprot	HSP13_BOVIN	HSP13	48	51888	1	1	1	1	0.08	Heat shock 70 kDa protein 13 OS=Bos taurus GN=HSPA13 PE=2 SV=1
306	>55	1	Sprot	SEC63_HUMAN	SEC63	48	87942	1	1	1	1	0.05	Translocation protein SEC63 homolog OS=Homo sapiens GN=SEC63 PE=1 SV=2
307	>55	1	Sprot	SNUT1_MOUSE	SNUT1	47	90830	1	1	1	1	0.05	U4/U6.U5 tri-snRNP-associated protein 1 OS=Mus musculus GN=Sart1 PE=1 SV=1
308	>55	1	Sprot	ACSA_HUMAN	ACSA	47	78529	2	1	2	1	0.06	Acetyl-coenzyme A synthetase, cytoplasmic OS=Homo sapiens GN=ACSS2 PE=1 SV=1
309	>55	1	Sprot	FKBP4_BOVIN	FKBP4	46	51497	2	1	2	1	0.09	Peptidyl-prolyl cis-trans isomerase FKBP4 OS=Bos taurus GN=FKBP4 PE=1 SV=4
310	>55	1	Sprot	GUAA_HUMAN	GUAA	46	76667	1	1	1	1	0.06	GMP synthase [glutamine-hydrolyzing] OS=Homo sapiens GN=GMPS PE=1 SV=1
311	>55	1	Sprot	CUL1_DROME	CUL1	46	89455	1	1	1	1	0.05	Cullin homolog 1 OS=Drosophila melanogaster GN=Cul1 PE=1 SV=2
312	>55	1	Sprot	MAOM_HUMAN	MAOM	45	65402	1	1	1	1	0.07	NAD-dependent malic enzyme, mitochondrial OS=Homo sapiens GN=ME2 PE=1 SV=1
313	>55	1	Sprot	MPCP_MOUSE	MPCP	44	39606	2	1	2	1	0.11	Phosphate carrier protein, mitochondrial OS=Mus musculus GN=Slc25a3 PE=1 SV=1
314	>55	1	Sprot	AP2A1_HUMAN	AP2A1	44	107478	4	2	4	2	0.08	AP-2 complex subunit alpha-1 OS=Homo sapiens GN=AP2A1 PE=1 SV=3
315	>55	1	Sprot	PPP5_MOUSE	PPP5	44	56840	3	1	3	1	0.08	Serine/threonine-protein phosphatase 5 OS=Mus musculus GN=Ppp5c PE=1 SV=3
316	>55	1	Sprot	NU160_MOUSE	NU160	43	158130	2	1	2	1	0.03	Nuclear pore complex protein Nup160 OS=Mus musculus GN=Nup160 PE=1 SV=2
317	>55	1	Sprot	CYFP1_MOUSE	CYFP1	43	145148	4	1	4	1	0.03	Cytoplasmic FMR1-interacting protein 1 OS=Mus musculus GN=Cyfip1 PE=1 SV=1
318	>55	1	Sprot	RCC2_MOUSE	RCC2	42	55948	5	1	5	1	0.08	Protein RCC2 OS=Mus musculus GN=Rcc2 PE=1 SV=1
319	>55	1	Sprot	CDC5L_BOVIN	CDC5L	42	92213	1	1	1	1	0.05	Cell division cycle 5-like protein OS=Bos taurus GN=CDC5L PE=2 SV=1
320	>55	1	Sprot	SMCA5_HUMAN	SMCA5	42	121828	3	1	3	1	0.04	SWI/SNF-related matrix-associated actin-dependent regulator of chromatin subfamily A member 5 OS=Homo sapiens GN=SMARCA5 PE=1 SV=1
321	>55	1	Sprot	RIR1_MOUSE	RIR1	41	90153	7	1	7	1	0.05	Ribonucleoside-diphosphate reductase large subunit OS=Mus musculus GN=Rrm1 PE=1 SV=2
322	>55	1	Sprot	Y053_NANEQ	Y053	41	52438	1	1	1	1	0.08	Uncharacterized RNA methyltransferase NEQ053 OS=Nanoarchaeum equitans (strain Kin4-M) GN=NEQ053 PE=3 SV=1
323	>55	1	Sprot	U2AF2_HUMAN	U2AF2	41	53467	1	1	1	1	0.08	Splicing factor U2AF 65 kDa subunit OS=Homo sapiens GN=U2AF2 PE=1 SV=4
324	>55	1	Sprot	ERF3A_MOUSE	ERF3A	40	68582	4	1	4	1	0.06	Eukaryotic peptide chain release factor GTP-binding subunit ERF3A OS=Mus musculus GN=Gspt1 PE=1 SV=2
325	>55	1	Sprot	S10A7_HORSE	S10A7	40	11325	1	1	1	1	0.44	Protein S100-A7 OS=Equus caballus GN=s100A7 PE=3 SV=1
326	>55	1	Sprot	PPIA_MOUSE	PPIA	40	17960	1	1	1	1	0.26	Peptidyl-prolyl cis-trans isomerase A OS=Mus musculus GN=Ppia PE=1 SV=2
327	>55	1	Sprot	PDS5B_HUMAN	PDS5B	38	164563	3	1	3	1	0.03	Sister chromatid cohesion protein PDS5 homolog B OS=Homo sapiens GN=PDS5B PE=1 SV=1
328	>55	1	Sprot	COPB2_BOVIN	COPB2	38	102328	1	1	1	1	0.04	Coatomer subunit beta' OS=Bos taurus GN=COPB2 PE=1 SV=3
329	>55	1	Sprot	IF4G2_BOVIN	IF4G2	38	102297	1	1	1	1	0.04	Eukaryotic translation initiation factor 4 gamma 2 OS=Bos taurus GN=EIF4G2 PE=2 SV=2
330	>55	1	Sprot	HCFC1_HUMAN	HCFC1	37	208602	3	1	3	1	0.02	Host cell factor 1 OS=Homo sapiens GN=HCFC1 PE=1 SV=2
331	>55	1	Sprot	HNRLL_MOUSE	HNRLL	37	64084	3	1	3	1	0.07	Heterogeneous nuclear ribonucleoprotein L-like OS=Mus musculus GN=Hnrnpll PE=1 SV=3
332	>55	1	Sprot	CPSF6_DANRE	CPSF6	37	58739	1	1	1	1	0.07	Cleavage and polyadenylation specificity factor subunit 6 OS=Danio rerio GN=cpsf6 PE=2 SV=1
333	>55	1	Sprot	UPPP_EXIS2	UPPP	37	30445	1	1	1	1		Undecaprenyl-diphosphatase OS=Exiguobacterium sibiricum (strain DSM 17290 / JCM 13490 / 255-15) GN=uppP PE=3 SV=1
334	>55	1	Sprot	CKAP5_MOUSE	CKAP5	36	225492	6	1	6	1	0.02	Cytoskeleton-associated protein 5 OS=Mus musculus GN=Ckap5 PE=1 SV=1
335	>55	1	Sprot	PTBP2_HUMAN	PTBP2	35	57455	4	1	3	1	0.08	Polypyrimidine tract-binding protein 2 OS=Homo sapiens GN=PTBP2 PE=1 SV=1
336	>55	1	Sprot	VAV3_MOUSE	VAV3	35	97906	1	1	1	1	0.04	Guanine nucleotide exchange factor VAV3 OS=Mus musculus GN=Vav3 PE=1 SV=2
337	>55	1	Sprot	NONO_HUMAN	NONO	34	54197	3	1	3	1	0.08	Non-POU domain-containing octamer-binding protein OS=Homo sapiens GN=NONO PE=1 SV=4
338	>55	1	Sprot	ACADV_MOUSE	ACADV	33	70831	1	1	1	1	0.06	Very long-chain specific acyl-CoA dehydrogenase, mitochondrial OS=Mus musculus GN=Acadvl PE=1 SV=3
339	>55	1	Sprot	DCD_HUMAN	DCD	33	11277	2	1	2	1	0.44	Dermcidin OS=Homo sapiens GN=DCD PE=1 SV=2
340	>55	1	Sprot	SRRT_BOVIN	SRRT	32	100504	2	1	2	1	0.04	Serrate RNA effector molecule homolog OS=Bos taurus GN=SRRT PE=2 SV=1
341	>55	1	Sprot	PGM2_MOUSE	PGM2	30	68704	1	1	1	1	0.06	Phosphoglucomutase-2 OS=Mus musculus GN=Pgm2 PE=1 SV=1
1	Dark Band	1	Sprot	LYSC_PSEAB	LYSC	3555	48148	96	74	10	9	1.01	Lysyl endopeptidase OS=Pseudomonas aeruginosa (strain UCBPP-PA14) GN=prpL PE=1 SV=1
2	Dark Band	1	Sprot	EF1A1_BOVIN	EF1A1	1377	50109	134	55	19	9	1.13	Elongation factor 1-alpha 1 OS=Bos taurus GN=EEF1A1 PE=1 SV=1
3	Dark Band	1	Sprot	ATPB_MOUSE	ATPB	1352	56265	50	41	31	28	7.79	ATP synthase subunit beta, mitochondrial OS=Mus musculus GN=Atp5b PE=1 SV=2
3	Dark Band	2	Sprot	ATPB_CHICK	ATPB	874	56593	37	29	24	21	4.15	ATP synthase subunit beta, mitochondrial OS=Gallus gallus GN=ATP5B PE=1 SV=1
3	Dark Band	3	Sprot	ATPB_HEMPU	ATPB	549	56040	21	17	13	13	1.87	ATP synthase subunit beta, mitochondrial OS=Hemicentrotus pulcherrimus PE=2 SV=1
3	Dark Band	4	Sprot	ATPB1_RHOS1	ATPB1	363	50397	12	10	7	7	0.8	ATP synthase subunit beta 1 OS=Rhodobacter sphaeroides (strain ATCC 17029 / ATH 2.4.9) GN=atpD1 PE=3 SV=1
3	Dark Band	5	Sprot	ATPB_AEGCO	ATPB	204	53808	10	5	7	4	0.37	ATP synthase subunit beta, chloroplastic OS=Aegilops columnaris GN=atpB PE=3 SV=1
3	Dark Band	6	Sprot	ATPB_GEODF	ATPB	197	51002	11	6	7	5	0.51	ATP synthase subunit beta OS=Geobacter daltonii (strain DSM 22248 / JCM 15807 / FRC-32) GN=atpD PE=3 SV=1
3	Dark Band	7	Sprot	ATPB1_CHLL7	ATPB1	187	50116	5	4	3	3	0.29	ATP synthase subunit beta 1 OS=Chlorobium luteolum (strain DSM 273 / 2530) GN=atpD1 PE=3 SV=2
3	Dark Band	8	Sprot	ATPB_KLULA	ATPB	169	54035	7	5	6	5	0.48	ATP synthase subunit beta, mitochondrial OS=Kluyveromyces lactis (strain ATCC 8585 / CBS 2359 / DSM 70799 / NBRC 1267 / NRRL Y-1140 / WM37) GN=ATP2 PE=3 SV=2
3	Dark Band	9	Sprot	ATPB_WOLPM	ATPB	162	51870	6	4	3	3	0.28	ATP synthase subunit beta OS=Wolbachia pipientis wMel GN=atpD PE=3 SV=1
3	Dark Band	10	Sprot	ATPB_NEOSM	ATPB	152	51135	7	4	3	2	0.18	ATP synthase subunit beta OS=Neorickettsia sennetsu (strain ATCC VR-367 / Miyayama) GN=atpD PE=3 SV=1
4	Dark Band	1	Sprot	ATPA_MOUSE	ATPA	1215	59716	48	35	35	26	5.28	ATP synthase subunit alpha, mitochondrial OS=Mus musculus GN=Atp5a1 PE=1 SV=1
5	Dark Band	1	Sprot	TCPB_MOUSE	TCPB	950	57441	28	20	21	17	2.49	T-complex protein 1 subunit beta OS=Mus musculus GN=Cct2 PE=1 SV=4
6	Dark Band	1	Sprot	ENOA_MOUSE	ENOA	935	47111	45	25	27	15	2.83	Alpha-enolase OS=Mus musculus GN=Eno1 PE=1 SV=3
7	Dark Band	1	Sprot	K1C10_HUMAN	K1C10	858	58792	30	17	22	14	1.73	Keratin, type I cytoskeletal 10 OS=Homo sapiens GN=KRT10 PE=1 SV=6
7	Dark Band	2	Sprot	K1C14_HUMAN	K1C14	115	51529	3	2	3	2	0.18	Keratin, type I cytoskeletal 14 OS=Homo sapiens GN=KRT14 PE=1 SV=4
8	Dark Band	1	Sprot	KCRB_MOUSE	KCRB	810	42686	32	22	19	17	4.33	Creatine kinase B-type OS=Mus musculus GN=Ckb PE=1 SV=1
9	Dark Band	1	Sprot	IF4A1_BOVIN	IF4A1	751	46125	37	22	25	17	3.71	Eukaryotic initiation factor 4A-I OS=Bos taurus GN=EIF4A1 PE=2 SV=1
9	Dark Band	2	Sprot	IF4A3_BOVIN	IF4A3	239	46811	16	8	15	7	0.88	Eukaryotic initiation factor 4A-III OS=Bos taurus GN=EIF4A3 PE=2 SV=3
10	Dark Band	1	Sprot	GDIB_MOUSE	GDIB	649	50505	27	16	21	12	1.72	Rab GDP dissociation inhibitor beta OS=Mus musculus GN=Gdi2 PE=1 SV=1
11	Dark Band	1	Sprot	TBA1B_BOVIN	TBA1B	541	50120	27	16	18	12	1.74	Tubulin alpha-1B chain OS=Bos taurus PE=1 SV=2
11	Dark Band	2	Sprot	TBA3_HOMAM	TBA3	355	49975	21	12	13	8	0.96	Tubulin alpha-3 chain OS=Homarus americanus PE=2 SV=1
11	Dark Band	3	Sprot	TBA3_CAEEL	TBA3	344	50081	18	9	11	7	0.8	Tubulin alpha-3 chain OS=Caenorhabditis elegans GN=mec-12 PE=1 SV=1
11	Dark Band	4	Sprot	TBA_TETTH	TBA	211	49556	15	5	9	4	0.41	Tubulin alpha chain OS=Tetrahymena thermophila PE=1 SV=1
11	Dark Band	5	Sprot	TBAL3_HUMAN	TBAL3	135	49877	3	2	3	2	0.18	Tubulin alpha chain-like 3 OS=Homo sapiens GN=TUBAL3 PE=1 SV=2
11	Dark Band	6	Sprot	TBA1_GOSHI	TBA1	54	49706	11	2	6	2	0.18	Tubulin alpha-1 chain OS=Gossypium hirsutum PE=2 SV=1
12	Dark Band	1	Sprot	SERPH_MOUSE	SERPH	518	46504	24	16	14	12	1.96	Serpin H1 OS=Mus musculus GN=Serpinh1 PE=1 SV=3
13	Dark Band	1	Sprot	ERF1_BOVIN	ERF1	502	49000	15	10	13	10	1.36	Eukaryotic peptide chain release factor subunit 1 OS=Bos taurus GN=ETF1 PE=2 SV=3
14	Dark Band	1	Sprot	FUMH_MOUSE	FUMH	488	54322	24	14	20	13	1.75	Fumarate hydratase, mitochondrial OS=Mus musculus GN=Fh PE=1 SV=3
15	Dark Band	1	Sprot	OST48_MOUSE	OST48	439	48997	13	10	12	10	1.36	Dolichyl-diphosphooligosaccharide--protein glycosyltransferase 48 kDa subunit OS=Mus musculus GN=Ddost PE=1 SV=2
16	Dark Band	1	Sprot	PSD11_BOVIN	PSD11	420	47434	25	14	22	14	2.47	26S proteasome non-ATPase regulatory subunit 11 OS=Bos taurus GN=PSMD11 PE=2 SV=3
17	Dark Band	1	Sprot	TBB2B_BOVIN	TBB2B	406	49921	14	12	13	11	1.53	Tubulin beta-2B chain OS=Bos taurus GN=TUBB2B PE=1 SV=2
17	Dark Band	2	Sprot	TBB5_BOVIN	TBB5	341	49639	14	12	13	11	1.54	Tubulin beta-5 chain OS=Bos taurus GN=TUBB5 PE=2 SV=1
17	Dark Band	3	Sprot	TBB_PIG	TBB	312	49829	13	11	12	10	1.33	Tubulin beta chain OS=Sus scrofa PE=1 SV=1
18	Dark Band	1	Sprot	EIF3F_HUMAN	EIF3F	401	37540	12	10	9	8	1.45	Eukaryotic translation initiation factor 3 subunit F OS=Homo sapiens GN=EIF3F PE=1 SV=1
19	Dark Band	1	Sprot	HYEP_MOUSE	HYEP	395	52543	31	18	21	15	2.33	Epoxide hydrolase 1 OS=Mus musculus GN=Ephx1 PE=1 SV=2
20	Dark Band	1	Sprot	6PGD_MOUSE	6PGD	381	53213	19	13	17	12	1.59	6-phosphogluconate dehydrogenase, decarboxylating OS=Mus musculus GN=Pgd PE=1 SV=3
21	Dark Band	1	Sprot	QCR1_MOUSE	QCR1	366	52818	12	7	9	6	0.61	Cytochrome b-c1 complex subunit 1, mitochondrial OS=Mus musculus GN=Uqcrc1 PE=1 SV=2
22	Dark Band	1	Sprot	RUVB2_MOUSE	RUVB2	363	51081	19	15	18	15	2.45	RuvB-like 2 OS=Mus musculus GN=Ruvbl2 PE=1 SV=3
23	Dark Band	1	Sprot	IGH1M_MOUSE	IGH1M	359	43359	26	16	9	7	0.97	Ig gamma-1 chain C region, membrane-bound form OS=Mus musculus GN=Ighg1 PE=1 SV=2
24	Dark Band	1	Sprot	OAT_MOUSE	OAT	351	48324	14	11	13	10	1.39	Ornithine aminotransferase, mitochondrial OS=Mus musculus GN=Oat PE=1 SV=1
25	Dark Band	1	Sprot	PRS7_BOVIN	PRS7	350	48603	21	9	19	9	1.18	26S protease regulatory subunit 7 OS=Bos taurus GN=PSMC2 PE=2 SV=3
25	Dark Band	2	Sprot	PRS6A_MOUSE	PRS6A	320	49518	16	13	16	13	2.02	26S protease regulatory subunit 6A OS=Mus musculus GN=Psmc3 PE=1 SV=2
26	Dark Band	1	Sprot	PDIA6_MOUSE	PDIA6	350	48070	15	10	12	8	1.02	Protein disulfide-isomerase A6 OS=Mus musculus GN=Pdia6 PE=1 SV=3
27	Dark Band	1	Sprot	IDHP_MOUSE	IDHP	349	50874	18	12	12	9	1.11	Isocitrate dehydrogenase [NADP], mitochondrial OS=Mus musculus GN=Idh2 PE=1 SV=3
28	Dark Band	1	Sprot	ACTB_BOVIN	ACTB	340	41710	16	11	12	8	1.24	Actin, cytoplasmic 1 OS=Bos taurus GN=ACTB PE=1 SV=1
29	Dark Band	1	Sprot	PRS6B_MOUSE	PRS6B	340	47379	22	11	19	10	1.43	26S protease regulatory subunit 6B OS=Mus musculus GN=Psmc4 PE=1 SV=2
30	Dark Band	1	Sprot	PA2G4_MOUSE	PA2G4	338	43671	14	11	14	11	1.89	Proliferation-associated protein 2G4 OS=Mus musculus GN=Pa2g4 PE=1 SV=3
31	Dark Band	1	Sprot	ECHB_MOUSE	ECHB	330	51353	22	11	18	10	1.27	Trifunctional enzyme subunit beta, mitochondrial OS=Mus musculus GN=Hadhb PE=1 SV=1
32	Dark Band	1	Sprot	CP51A_MOUSE	CP51A	329	56739	12	8	11	8	0.81	Lanosterol 14-alpha demethylase OS=Mus musculus GN=Cyp51a1 PE=1 SV=1
33	Dark Band	1	Sprot	YBOX1_BOVIN	YBOX1	323	35903	14	8	11	7	1.27	Nuclease-sensitive element-binding protein 1 OS=Bos taurus GN=YBX1 PE=2 SV=3
33	Dark Band	2	Sprot	YBOX3_HUMAN	YBOX3	192	40066	7	4	5	4	0.52	Y-box-binding protein 3 OS=Homo sapiens GN=YBX3 PE=1 SV=4
34	Dark Band	1	Sprot	ATX10_MOUSE	ATX10	302	53673	15	10	13	10	1.19	Ataxin-10 OS=Mus musculus GN=Atxn10 PE=1 SV=2
35	Dark Band	1	Sprot	DX39B_CANLF	DX39B	301	48990	21	9	18	8	0.99	Spliceosome RNA helicase DDX39B OS=Canis lupus familiaris GN=DDX39B PE=3 SV=1
35	Dark Band	2	Sprot	DX39A_HUMAN	DX39A	136	49098	15	5	13	5	0.54	ATP-dependent RNA helicase DDX39A OS=Homo sapiens GN=DDX39A PE=1 SV=2
36	Dark Band	1	Sprot	EFTU_MOUSE	EFTU	296	49477	20	11	17	10	1.34	Elongation factor Tu, mitochondrial OS=Mus musculus GN=Tufm PE=1 SV=1
37	Dark Band	1	Sprot	HNRPF_MOUSE	HNRPF	293	45701	17	8	13	7	0.91	Heterogeneous nuclear ribonucleoprotein F OS=Mus musculus GN=Hnrnpf PE=1 SV=3
37	Dark Band	2	Sprot	HNRH1_HUMAN	HNRH1	204	49198	12	6	9	5	0.53	Heterogeneous nuclear ribonucleoprotein H OS=Homo sapiens GN=HNRNPH1 PE=1 SV=4
37	Dark Band	3	Sprot	HNRH2_BOVIN	HNRH2	184	49233	12	5	9	4	0.41	Heterogeneous nuclear ribonucleoprotein H2 OS=Bos taurus GN=HNRNPH2 PE=2 SV=1
38	Dark Band	1	Sprot	IGG2B_MOUSE	IGG2B	292	44231	19	9	8	4	0.46	Ig gamma-2B chain C region OS=Mus musculus GN=Igh-3 PE=1 SV=3
39	Dark Band	1	Sprot	IMDH2_MOUSE	IMDH2	289	55780	20	6	18	6	0.57	Inosine-5'-monophosphate dehydrogenase 2 OS=Mus musculus GN=Impdh2 PE=1 SV=2
40	Dark Band	1	Sprot	SEPT7_BOVIN	2017-09-07	288	50648	20	11	14	9	1.12	Septin-7 OS=Bos taurus GN=SEPT7 PE=2 SV=2
40	Dark Band	2	Sprot	SEP11_MOUSE	2017-09-11	272	49663	20	10	16	7	0.81	Septin-11 OS=Mus musculus GN=Sept11 PE=1 SV=4
40	Dark Band	3	Sprot	SEPT8_MOUSE	2017-09-08	74	49781	10	4	9	3	0.29	Septin-8 OS=Mus musculus GN=Sept8 PE=1 SV=4
40	Dark Band	4	Sprot	SEP10_BOVIN	2017-09-10	68	52776	3	2	3	2	0.17	Septin-10 OS=Bos taurus GN=SEPT10 PE=2 SV=1
41	Dark Band	1	Sprot	IDHC_MOUSE	IDHC	278	46644	17	9	16	9	1.25	Isocitrate dehydrogenase [NADP] cytoplasmic OS=Mus musculus GN=Idh1 PE=1 SV=2
42	Dark Band	1	Sprot	CAP1_MOUSE	CAP1	278	51532	8	7	7	6	0.63	Adenylyl cyclase-associated protein 1 OS=Mus musculus GN=Cap1 PE=1 SV=4
43	Dark Band	1	Sprot	FDFT_MOUSE	FDFT	274	48123	6	4	6	4	0.42	Squalene synthase OS=Mus musculus GN=Fdft1 PE=1 SV=2
44	Dark Band	1	Sprot	PP1R7_MOUSE	PP1R7	270	41266	7	4	6	4	0.5	Protein phosphatase 1 regulatory subunit 7 OS=Mus musculus GN=Ppp1r7 PE=1 SV=2
45	Dark Band	1	Sprot	GLYM_BOVIN	GLYM	268	55570	14	7	13	7	0.7	Serine hydroxymethyltransferase, mitochondrial OS=Bos taurus GN=SHMT2 PE=2 SV=1
45	Dark Band	2	Sprot	GLYM_HUMAN	GLYM	259	55958	14	7	13	7	0.69	Serine hydroxymethyltransferase, mitochondrial OS=Homo sapiens GN=SHMT2 PE=1 SV=3
45	Dark Band	3	Sprot	GLYC_MOUSE	GLYC	200	52567	8	5	7	5	0.49	Serine hydroxymethyltransferase, cytosolic OS=Mus musculus GN=Shmt1 PE=1 SV=3
46	Dark Band	1	Sprot	DCTN2_MOUSE	DCTN2	262	44090	13	9	12	9	1.36	Dynactin subunit 2 OS=Mus musculus GN=Dctn2 PE=1 SV=3
47	Dark Band	1	Sprot	DNJA1_MOUSE	DNJA1	261	44839	14	6	11	4	0.46	DnaJ homolog subfamily A member 1 OS=Mus musculus GN=Dnaja1 PE=1 SV=1
48	Dark Band	1	Sprot	K2C1_HUMAN	K2C1	259	65999	10	7	10	7	0.56	Keratin, type II cytoskeletal 1 OS=Homo sapiens GN=KRT1 PE=1 SV=6
48	Dark Band	2	Sprot	K22E_HUMAN	K22E	126	65393	8	3	8	3	0.21	Keratin, type II cytoskeletal 2 epidermal OS=Homo sapiens GN=KRT2 PE=1 SV=2
48	Dark Band	3	Sprot	GFAP_DANRE	GFAP	105	51218	3	2	3	2	0.18	Glial fibrillary acidic protein OS=Danio rerio GN=gfap PE=1 SV=2
48	Dark Band	4	Sprot	K2C5_HUMAN	K2C5	89	62340	3	2	3	2	0.14	Keratin, type II cytoskeletal 5 OS=Homo sapiens GN=KRT5 PE=1 SV=3
49	Dark Band	1	Sprot	BLMH_MOUSE	BLMH	258	52477	10	5	8	4	0.38	Bleomycin hydrolase OS=Mus musculus GN=Blmh PE=1 SV=1
50	Dark Band	1	Sprot	EF1G_MOUSE	EF1G	248	50029	22	7	16	5	0.52	Elongation factor 1-gamma OS=Mus musculus GN=Eef1g PE=1 SV=3
51	Dark Band	1	Sprot	ODO2_MOUSE	ODO2	247	48963	13	7	12	7	0.83	Dihydrolipoyllysine-residue succinyltransferase component of 2-oxoglutarate dehydrogenase complex, mitochondrial OS=Mus musculus GN=Dlst PE=1 SV=1
52	Dark Band	1	Sprot	EIF3E_BOVIN	EIF3E	237	52157	20	8	16	7	0.76	Eukaryotic translation initiation factor 3 subunit E OS=Bos taurus GN=EIF3E PE=2 SV=1
53	Dark Band	1	Sprot	TRYP_PIG	TRYP	236	24394	12	8	4	4	0.98	Trypsin OS=Sus scrofa PE=1 SV=1
54	Dark Band	1	Sprot	DHE3_MOUSE	DHE3	234	61298	21	8	18	8	0.73	Glutamate dehydrogenase 1, mitochondrial OS=Mus musculus GN=Glud1 PE=1 SV=1
55	Dark Band	1	Sprot	BZW2_MOUSE	BZW2	232	48033	15	8	12	6	0.69	Basic leucine zipper and W2 domain-containing protein 2 OS=Mus musculus GN=Bzw2 PE=1 SV=1
55	Dark Band	2	Sprot	BZW1_HUMAN	BZW1	181	48013	18	9	15	8	1.02	Basic leucine zipper and W2 domain-containing protein 1 OS=Homo sapiens GN=BZW1 PE=1 SV=1
56	Dark Band	1	Sprot	CISY_MOUSE	CISY	232	51703	18	10	13	8	0.92	Citrate synthase, mitochondrial OS=Mus musculus GN=Cs PE=1 SV=1
56	Dark Band	2	Sprot	CISY_KAJAU	CISY	67	52180	4	2	3	2	0.18	Citrate synthase, mitochondrial OS=Kajikia audax GN=cs PE=2 SV=1
57	Dark Band	1	Sprot	NEUM_MOUSE	NEUM	222	23618	7	4	6	3	0.7	Neuromodulin OS=Mus musculus GN=Gap43 PE=1 SV=1
58	Dark Band	1	Sprot	VIME_MOUSE	VIME	221	53655	12	6	12	6	0.6	Vimentin OS=Mus musculus GN=Vim PE=1 SV=3
59	Dark Band	1	Sprot	F10A1_MOUSE	F10A1	219	41630	12	7	10	7	1.03	Hsc70-interacting protein OS=Mus musculus GN=St13 PE=1 SV=1
60	Dark Band	1	Sprot	CNDP2_MOUSE	CNDP2	218	52734	8	7	8	7	0.75	Cytosolic non-specific dipeptidase OS=Mus musculus GN=Cndp2 PE=1 SV=1
61	Dark Band	1	Sprot	SAHH_MOUSE	SAHH	216	47657	15	6	14	6	0.7	Adenosylhomocysteinase OS=Mus musculus GN=Ahcy PE=1 SV=3
62	Dark Band	1	Sprot	RUVB1_HUMAN	RUVB1	208	50196	12	7	10	6	0.66	RuvB-like 1 OS=Homo sapiens GN=RUVBL1 PE=1 SV=1
63	Dark Band	1	Sprot	IF2G_MOUSE	IF2G	206	51033	16	9	12	9	1.1	Eukaryotic translation initiation factor 2 subunit 3, X-linked OS=Mus musculus GN=Eif2s3x PE=1 SV=2
64	Dark Band	1	Sprot	NPTX1_MOUSE	NPTX1	201	47088	18	8	14	7	0.87	Neuronal pentraxin-1 OS=Mus musculus GN=Nptx1 PE=1 SV=1
65	Dark Band	1	Sprot	GCAA_MOUSE	GCAA	201	36366	7	4	4	2	0.26	Ig gamma-2A chain C region, A allele OS=Mus musculus GN=Ighg PE=1 SV=1
66	Dark Band	1	Sprot	PSMD4_MOUSE	PSMD4	195	40678	5	4	4	3	0.36	26S proteasome non-ATPase regulatory subunit 4 OS=Mus musculus GN=Psmd4 PE=1 SV=1
67	Dark Band	1	Sprot	RL3_MOUSE	RL3	190	46081	16	6	15	6	0.73	60S ribosomal protein L3 OS=Mus musculus GN=Rpl3 PE=1 SV=3
68	Dark Band	1	Sprot	NDUS2_MOUSE	NDUS2	186	52592	8	6	8	6	0.62	NADH dehydrogenase [ubiquinone] iron-sulfur protein 2, mitochondrial OS=Mus musculus GN=Ndufs2 PE=1 SV=1
69	Dark Band	1	Sprot	ACOX1_MOUSE	ACOX1	186	74601	8	6	8	6	0.4	Peroxisomal acyl-coenzyme A oxidase 1 OS=Mus musculus GN=Acox1 PE=1 SV=5
70	Dark Band	1	Sprot	TADBP_MOUSE	TADBP	184	44519	8	7	7	7	0.94	TAR DNA-binding protein 43 OS=Mus musculus GN=Tardbp PE=1 SV=1
71	Dark Band	1	Sprot	KAP0_MOUSE	KAP0	183	43158	7	3	6	2	0.22	cAMP-dependent protein kinase type I-alpha regulatory subunit OS=Mus musculus GN=Prkar1a PE=1 SV=3
72	Dark Band	1	Sprot	NUDC_MOUSE	NUDC	182	38334	22	8	19	8	1.41	Nuclear migration protein nudC OS=Mus musculus GN=Nudc PE=1 SV=1
73	Dark Band	1	Sprot	LA_MOUSE	LA	181	47727	11	4	11	4	0.42	Lupus La protein homolog OS=Mus musculus GN=Ssb PE=1 SV=1
74	Dark Band	1	Sprot	EAA1_BOVIN	EAA1	178	59553	4	3	3	2	0.15	Excitatory amino acid transporter 1 OS=Bos taurus GN=SLC1A3 PE=2 SV=1
75	Dark Band	1	Sprot	PUR6_MOUSE	PUR6	173	46976	12	7	11	7	0.87	Multifunctional protein ADE2 OS=Mus musculus GN=Paics PE=1 SV=4
76	Dark Band	1	Sprot	MPPA_MOUSE	MPPA	171	58242	10	5	10	5	0.44	Mitochondrial-processing peptidase subunit alpha OS=Mus musculus GN=Pmpca PE=1 SV=1
77	Dark Band	1	Sprot	GATM_MOUSE	GATM	169	48266	10	3	10	3	0.3	Glycine amidinotransferase, mitochondrial OS=Mus musculus GN=Gatm PE=1 SV=1
78	Dark Band	1	Sprot	PTBP1_RAT	PTBP1	168	59317	7	3	5	2	0.15	Polypyrimidine tract-binding protein 1 OS=Rattus norvegicus GN=Ptbp1 PE=1 SV=1
79	Dark Band	1	Sprot	DLDH_MOUSE	DLDH	168	54238	8	5	8	5	0.47	Dihydrolipoyl dehydrogenase, mitochondrial OS=Mus musculus GN=Dld PE=1 SV=2
80	Dark Band	1	Sprot	RBBP4_BOVIN	RBBP4	166	47626	8	4	7	3	0.3	Histone-binding protein RBBP4 OS=Bos taurus GN=RBBP4 PE=1 SV=3
80	Dark Band	2	Sprot	RBBP7_BOVIN	RBBP7	122	47814	7	3	6	3	0.3	Histone-binding protein RBBP7 OS=Bos taurus GN=RBBP7 PE=2 SV=1
81	Dark Band	1	Sprot	DNPEP_MOUSE	DNPEP	164	52174	13	8	12	8	0.91	Aspartyl aminopeptidase OS=Mus musculus GN=Dnpep PE=1 SV=2
82	Dark Band	1	Sprot	LAP2B_MOUSE	LAP2B	164	50342	7	5	6	5	0.52	Lamina-associated polypeptide 2, isoforms beta/delta/epsilon/gamma OS=Mus musculus GN=Tmpo PE=1 SV=4
83	Dark Band	1	Sprot	GABT_MOUSE	GABT	164	56416	3	3	3	3	0.25	4-aminobutyrate aminotransferase, mitochondrial OS=Mus musculus GN=Abat PE=1 SV=1
84	Dark Band	1	Sprot	HAT1_MOUSE	HAT1	163	49247	8	3	6	2	0.19	Histone acetyltransferase type B catalytic subunit OS=Mus musculus GN=Hat1 PE=1 SV=1
85	Dark Band	1	Sprot	METK2_MOUSE	METK2	160	43661	8	4	7	4	0.47	S-adenosylmethionine synthase isoform type-2 OS=Mus musculus GN=Mat2a PE=1 SV=2
86	Dark Band	1	Sprot	NSF1C_MOUSE	NSF1C	154	40685	10	6	10	6	0.86	NSFL1 cofactor p47 OS=Mus musculus GN=Nsfl1c PE=1 SV=1
87	Dark Band	1	Sprot	AP2M1_BOVIN	AP2M1	153	49623	15	5	12	5	0.53	AP-2 complex subunit mu OS=Bos taurus GN=AP2M1 PE=2 SV=1
88	Dark Band	1	Sprot	RCN2_MOUSE	RCN2	150	37248	2	1	2	1	0.12	Reticulocalbin-2 OS=Mus musculus GN=Rcn2 PE=1 SV=1
89	Dark Band	1	Sprot	OLA1_MOUSE	OLA1	144	44701	5	4	5	4	0.46	Obg-like ATPase 1 OS=Mus musculus GN=Ola1 PE=1 SV=1
90	Dark Band	1	Sprot	ARP3_MOUSE	ARP3	144	47327	10	4	9	4	0.43	Actin-related protein 3 OS=Mus musculus GN=Actr3 PE=1 SV=3
91	Dark Band	1	Sprot	PUR8_MOUSE	PUR8	142	54831	8	4	7	4	0.36	Adenylosuccinate lyase OS=Mus musculus GN=Adsl PE=1 SV=2
92	Dark Band	1	Sprot	G6PI_MOUSE	G6PI	139	62727	5	3	5	3	0.22	Glucose-6-phosphate isomerase OS=Mus musculus GN=Gpi PE=1 SV=4
93	Dark Band	1	Sprot	ADK_MOUSE	ADK	136	40123	5	2	5	2	0.23	Adenosine kinase OS=Mus musculus GN=Adk PE=1 SV=2
94	Dark Band	1	Sprot	PURA2_MOUSE	PURA2	136	49990	9	3	9	3	0.29	Adenylosuccinate synthetase isozyme 2 OS=Mus musculus GN=Adss PE=1 SV=2
95	Dark Band	1	Sprot	2ABA_HUMAN	2ABA	134	51659	7	3	7	3	0.28	Serine/threonine-protein phosphatase 2A 55 kDa regulatory subunit B alpha isoform OS=Homo sapiens GN=PPP2R2A PE=1 SV=1
96	Dark Band	1	Sprot	CTBP1_MOUSE	CTBP1	134	47715	9	5	9	5	0.55	C-terminal-binding protein 1 OS=Mus musculus GN=Ctbp1 PE=1 SV=2
97	Dark Band	1	Sprot	RRAGC_HUMAN	RRAGC	133	44196	4	3	3	2	0.21	Ras-related GTP-binding protein C OS=Homo sapiens GN=RRAGC PE=1 SV=1
98	Dark Band	1	Sprot	XYLK_HUMAN	XYLK	133	46403	1	1	1	1	0.1	Glycosaminoglycan xylosylkinase OS=Homo sapiens GN=FAM20B PE=1 SV=1
99	Dark Band	1	Sprot	PAIRB_MOUSE	PAIRB	132	44687	11	4	8	4	0.46	Plasminogen activator inhibitor 1 RNA-binding protein OS=Mus musculus GN=Serbp1 PE=1 SV=2
100	Dark Band	1	Sprot	LAC1_MOUSE	LAC1	130	11568	2	2	2	2	1.04	Ig lambda-1 chain C region OS=Mus musculus PE=1 SV=1
101	Dark Band	1	Sprot	TRXR1_MOUSE	TRXR1	128	67042	2	2	2	2	0.13	Thioredoxin reductase 1, cytoplasmic OS=Mus musculus GN=Txnrd1 PE=1 SV=3
102	Dark Band	1	Sprot	GSHR_MOUSE	GSHR	128	53629	5	3	5	3	0.27	Glutathione reductase, mitochondrial OS=Mus musculus GN=Gsr PE=1 SV=3
103	Dark Band	1	Sprot	DDX6_MOUSE	DDX6	127	54157	12	5	12	5	0.48	Probable ATP-dependent RNA helicase DDX6 OS=Mus musculus GN=Ddx6 PE=1 SV=1
104	Dark Band	1	Sprot	HVM17_MOUSE	HVM17	124	12967	2	1	2	1	0.37	Ig heavy chain V region MOPC 47A OS=Mus musculus PE=1 SV=1
105	Dark Band	1	Sprot	PSD12_MOUSE	PSD12	123	52861	10	3	10	3	0.27	26S proteasome non-ATPase regulatory subunit 12 OS=Mus musculus GN=Psmd12 PE=1 SV=4
106	Dark Band	1	Sprot	PRS8_BOVIN	PRS8	122	45597	5	2	5	2	0.2	26S protease regulatory subunit 8 OS=Bos taurus GN=PSMC5 PE=2 SV=1
107	Dark Band	1	Sprot	PSMD6_HUMAN	PSMD6	122	45502	5	3	5	3	0.32	26S proteasome non-ATPase regulatory subunit 6 OS=Homo sapiens GN=PSMD6 PE=1 SV=1
108	Dark Band	1	Sprot	DHB4_MOUSE	DHB4	121	79432	4	2	3	2	0.11	Peroxisomal multifunctional enzyme type 2 OS=Mus musculus GN=Hsd17b4 PE=1 SV=3
109	Dark Band	1	Sprot	PSMD5_MOUSE	PSMD5	121	55937	5	4	5	4	0.35	26S proteasome non-ATPase regulatory subunit 5 OS=Mus musculus GN=Psmd5 PE=1 SV=4
110	Dark Band	1	Sprot	ILF2_HUMAN	ILF2	118	43035	5	2	5	2	0.22	Interleukin enhancer-binding factor 2 OS=Homo sapiens GN=ILF2 PE=1 SV=2
111	Dark Band	1	Sprot	DNJA2_HUMAN	DNJA2	116	45717	6	3	5	3	0.32	DnaJ homolog subfamily A member 2 OS=Homo sapiens GN=DNAJA2 PE=1 SV=1
112	Dark Band	1	Sprot	SAM50_MOUSE	SAM50	115	51831	4	2	4	2	0.18	Sorting and assembly machinery component 50 homolog OS=Mus musculus GN=Samm50 PE=1 SV=1
113	Dark Band	1	Sprot	UGPA_MOUSE	UGPA	114	56944	11	5	11	5	0.45	UTP--glucose-1-phosphate uridylyltransferase OS=Mus musculus GN=Ugp2 PE=1 SV=3
114	Dark Band	1	Sprot	VATB2_MOUSE	VATB2	112	56515	6	3	6	3	0.25	V-type proton ATPase subunit B, brain isoform OS=Mus musculus GN=Atp6v1b2 PE=1 SV=1
115	Dark Band	1	Sprot	CASB_BOVIN	CASB	108	25091	1	1	1	1	0.18	Beta-casein OS=Bos taurus GN=CSN2 PE=1 SV=2
116	Dark Band	1	Sprot	K1C9_HUMAN	K1C9	107	62027	2	1	2	1	0.07	Keratin, type I cytoskeletal 9 OS=Homo sapiens GN=KRT9 PE=1 SV=3
117	Dark Band	1	Sprot	RCC1_MOUSE	RCC1	106	44903	6	3	6	3	0.32	Regulator of chromosome condensation OS=Mus musculus GN=Rcc1 PE=1 SV=1
118	Dark Band	1	Sprot	SPG1_STRSG	SPG1	106	47538	1	1	1	1	0.09	Immunoglobulin G-binding protein G OS=Streptococcus sp. group G GN=spg PE=1 SV=1
119	Dark Band	1	Sprot	MVD1_MOUSE	MVD1	105	44044	7	2	7	2	0.21	Diphosphomevalonate decarboxylase OS=Mus musculus GN=Mvd PE=1 SV=2
120	Dark Band	1	Sprot	AL7A1_MOUSE	AL7A1	104	58824	4	1	4	1	0.07	Alpha-aminoadipic semialdehyde dehydrogenase OS=Mus musculus GN=Aldh7a1 PE=1 SV=4
121	Dark Band	1	Sprot	A1AT1_MOUSE	A1AT1	104	45974	3	1	3	1	0.1	Alpha-1-antitrypsin 1-1 OS=Mus musculus GN=Serpina1a PE=1 SV=4
122	Dark Band	1	Sprot	TRY1_HUMAN	TRY1	103	26541	7	3	1	1	0.17	Trypsin-1 OS=Homo sapiens GN=PRSS1 PE=1 SV=1
123	Dark Band	1	Sprot	LIS1_FELCA	LIS1	101	46640	8	3	7	3	0.31	Platelet-activating factor acetylhydrolase IB subunit alpha OS=Felis catus GN=PAFAH1B1 PE=2 SV=1
124	Dark Band	1	Sprot	FEN1_BOVIN	FEN1	101	42483	5	3	5	3	0.35	Flap endonuclease 1 OS=Bos taurus GN=FEN1 PE=2 SV=1
125	Dark Band	1	Sprot	SYHC_BOVIN	SYHC	100	57249	3	1	3	1	0.08	Histidine--tRNA ligase, cytoplasmic OS=Bos taurus GN=HARS PE=2 SV=1
126	Dark Band	1	Sprot	HVM56_MOUSE	HVM56	99	10654	4	2	3	2	1.16	Ig heavy chain V region 914 OS=Mus musculus PE=1 SV=1
127	Dark Band	1	Sprot	UBIQ_CAMDR	UBIQ	99	8560	5	2	4	2	1.58	Ubiquitin OS=Camelus dromedarius PE=3 SV=2
128	Dark Band	1	Sprot	CH60_BOVIN	CH60	99	61069	1	1	1	1	0.07	60 kDa heat shock protein, mitochondrial OS=Bos taurus GN=HSPD1 PE=1 SV=2
129	Dark Band	1	Sprot	NDUV1_MOUSE	NDUV1	98	50802	5	2	5	2	0.18	NADH dehydrogenase [ubiquinone] flavoprotein 1, mitochondrial OS=Mus musculus GN=Ndufv1 PE=1 SV=1
130	Dark Band	1	Sprot	HVM51_MOUSE	HVM51	96	12926	4	1	3	1	0.38	Ig heavy chain V region AC38 205.12 OS=Mus musculus PE=1 SV=1
131	Dark Band	1	Sprot	HVM27_MOUSE	HVM27	96	12667	3	2	3	2	0.92	Ig heavy chain V-III region A4 OS=Mus musculus PE=1 SV=1
132	Dark Band	1	Sprot	HVM36_MOUSE	HVM36	94	12903	1	1	1	1	0.38	Ig heavy chain V region 441 OS=Mus musculus PE=4 SV=1
133	Dark Band	1	Sprot	CD123_BOVIN	CD123	91	38898	2	2	2	2	0.24	Cell division cycle protein 123 homolog OS=Bos taurus GN=CDC123 PE=2 SV=1
134	Dark Band	1	Sprot	UMPS_MOUSE	UMPS	91	52259	12	3	12	3	0.27	Uridine 5'-monophosphate synthase OS=Mus musculus GN=Umps PE=1 SV=3
135	Dark Band	1	Sprot	RL4_MOUSE	RL4	90	47124	15	1	14	1	0.09	60S ribosomal protein L4 OS=Mus musculus GN=Rpl4 PE=1 SV=3
136	Dark Band	1	Sprot	HVM54_MOUSE	HVM54	90	12863	3	2	3	2	0.9	Ig heavy chain V region 5-84 OS=Mus musculus PE=1 SV=1
137	Dark Band	1	Sprot	GNAS1_HUMAN	GNAS1	90	110956	6	2	5	2	0.08	Guanine nucleotide-binding protein G(s) subunit alpha isoforms XLas OS=Homo sapiens GN=GNAS PE=1 SV=2
138	Dark Band	1	Sprot	AP1M1_BOVIN	AP1M1	89	48556	4	2	3	2	0.19	AP-1 complex subunit mu-1 OS=Bos taurus GN=AP1M1 PE=1 SV=3
139	Dark Band	1	Sprot	IF2B_MOUSE	IF2B	89	38068	7	3	7	3	0.39	Eukaryotic translation initiation factor 2 subunit 2 OS=Mus musculus GN=Eif2s2 PE=1 SV=1
140	Dark Band	1	Sprot	VATH_BOVIN	VATH	89	55816	3	2	3	2	0.16	V-type proton ATPase subunit H OS=Bos taurus GN=ATP6V1H PE=2 SV=2
141	Dark Band	1	Sprot	ALDH2_MESAU	ALDH2	88	54299	5	2	5	2	0.17	Aldehyde dehydrogenase, mitochondrial OS=Mesocricetus auratus GN=ALDH2 PE=1 SV=1
142	Dark Band	1	Sprot	CDC37_MOUSE	CDC37	87	44565	7	2	6	2	0.21	Hsp90 co-chaperone Cdc37 OS=Mus musculus GN=Cdc37 PE=1 SV=1
143	Dark Band	1	Sprot	RHG01_MOUSE	RHG01	87	50379	5	2	5	2	0.18	Rho GTPase-activating protein 1 OS=Mus musculus GN=Arhgap1 PE=1 SV=1
144	Dark Band	1	Sprot	SET_MOUSE	SET	87	33358	10	3	8	2	0.29	Protein SET OS=Mus musculus GN=Set PE=1 SV=1
145	Dark Band	1	Sprot	ACOT1_MOUSE	ACOT1	81	46107	7	2	7	2	0.2	Acyl-coenzyme A thioesterase 1 OS=Mus musculus GN=Acot1 PE=1 SV=1
146	Dark Band	1	Sprot	PAIP1_MOUSE	PAIP1	85	45673	4	1	3	1	0.1	Polyadenylate-binding protein-interacting protein 1 OS=Mus musculus GN=Paip1 PE=1 SV=1
147	Dark Band	1	Sprot	FACR1_MOUSE	FACR1	85	59397	1	1	1	1	0.07	Fatty acyl-CoA reductase 1 OS=Mus musculus GN=Far1 PE=1 SV=1
148	Dark Band	1	Sprot	ODPA_MOUSE	ODPA	85	43204	6	3	6	3	0.34	Pyruvate dehydrogenase E1 component subunit alpha, somatic form, mitochondrial OS=Mus musculus GN=Pdha1 PE=1 SV=1
149	Dark Band	1	Sprot	AL9A1_MOUSE	AL9A1	84	53480	3	2	3	2	0.17	4-trimethylaminobutyraldehyde dehydrogenase OS=Mus musculus GN=Aldh9a1 PE=1 SV=1
150	Dark Band	1	Sprot	AGK_MOUSE	AGK	83	46946	1	1	1	1	0.09	Acylglycerol kinase, mitochondrial OS=Mus musculus GN=Agk PE=1 SV=1
151	Dark Band	1	Sprot	SYWC_MOUSE	SYWC	80	54323	5	3	5	3	0.26	Tryptophan--tRNA ligase, cytoplasmic OS=Mus musculus GN=Wars PE=1 SV=2
152	Dark Band	1	Sprot	CALU_MESAU	CALU	80	37021	8	2	6	2	0.25	Calumenin OS=Mesocricetus auratus GN=CALU PE=2 SV=1
153	Dark Band	1	Sprot	SERA_HUMAN	SERA	79	56614	3	2	3	2	0.16	D-3-phosphoglycerate dehydrogenase OS=Homo sapiens GN=PHGDH PE=1 SV=4
154	Dark Band	1	Sprot	TFG_HUMAN	TFG	79	43421	3	2	3	2	0.21	Protein TFG OS=Homo sapiens GN=TFG PE=1 SV=2
155	Dark Band	1	Sprot	ODPX_MOUSE	ODPX	79	53965	2	2	2	2	0.17	Pyruvate dehydrogenase protein X component, mitochondrial OS=Mus musculus GN=Pdhx PE=1 SV=1
156	Dark Band	1	Sprot	TPP1_MOUSE	TPP1	77	61304	3	1	3	1	0.07	Tripeptidyl-peptidase 1 OS=Mus musculus GN=Tpp1 PE=1 SV=2
157	Dark Band	1	Sprot	GRSF1_MOUSE	GRSF1	77	53043	4	2	4	2	0.17	G-rich sequence factor 1 OS=Mus musculus GN=Grsf1 PE=1 SV=2
158	Dark Band	1	Sprot	CFDP1_MOUSE	CFDP1	76	32901	4	2	4	2	0.29	Craniofacial development protein 1 OS=Mus musculus GN=Cfdp1 PE=1 SV=1
159	Dark Band	1	Sprot	PAB2A_XENLA	PAB2A	75	32429	2	1	2	1	0.14	Polyadenylate-binding protein 2-A OS=Xenopus laevis GN=pabpn1-a PE=2 SV=1
160	Dark Band	1	Sprot	FA98B_MOUSE	FA98B	74	45321	5	2	5	2	0.2	Protein FAM98B OS=Mus musculus GN=Fam98b PE=1 SV=1
161	Dark Band	1	Sprot	SMYD5_MOUSE	SMYD5	73	47065	1	1	1	1	0.09	SET and MYND domain-containing protein 5 OS=Mus musculus GN=Smyd5 PE=1 SV=2
162	Dark Band	1	Sprot	MPPB_MOUSE	MPPB	71	54580	6	2	6	2	0.17	Mitochondrial-processing peptidase subunit beta OS=Mus musculus GN=Pmpcb PE=1 SV=1
163	Dark Band	1	Sprot	BASP1_MOUSE	BASP1	71	22074	2	2	2	2	0.46	Brain acid soluble protein 1 OS=Mus musculus GN=Basp1 PE=1 SV=3
164	Dark Band	1	Sprot	S10A7_HORSE	S10A7	71	11325	1	1	1	1	0.44	Protein S100-A7 OS=Equus caballus GN=s100A7 PE=3 SV=1
165	Dark Band	1	Sprot	HMCS1_CRIGR	HMCS1	70	57282	4	2	4	2	0.16	Hydroxymethylglutaryl-CoA synthase, cytoplasmic OS=Cricetulus griseus GN=HMGCS1 PE=3 SV=1
166	Dark Band	1	Sprot	NP1L1_MOUSE	NP1L1	70	45317	5	3	5	3	0.32	Nucleosome assembly protein 1-like 1 OS=Mus musculus GN=Nap1l1 PE=1 SV=2
167	Dark Band	1	Sprot	CTBP2_BOVIN	CTBP2	69	48916	8	2	8	2	0.19	C-terminal-binding protein 2 OS=Bos taurus GN=CTBP2 PE=1 SV=1
168	Dark Band	1	Sprot	TBG1_BOVIN	TBG1	68	51116	2	1	2	1	0.09	Tubulin gamma-1 chain OS=Bos taurus GN=TUBG1 PE=2 SV=1
169	Dark Band	1	Sprot	DEK_MOUSE	DEK	67	43132	5	1	5	1	0.1	Protein DEK OS=Mus musculus GN=Dek PE=1 SV=1
170	Dark Band	1	Sprot	SCMC2_HUMAN	SCMC2	66	52629	2	1	2	1	0.08	Calcium-binding mitochondrial carrier protein SCaMC-2 OS=Homo sapiens GN=SLC25A25 PE=1 SV=1
171	Dark Band	1	Sprot	TRNT1_MOUSE	TRNT1	65	49864	3	1	3	1	0.09	CCA tRNA nucleotidyltransferase 1, mitochondrial OS=Mus musculus GN=Trnt1 PE=1 SV=1
172	Dark Band	1	Sprot	AASD1_MOUSE	AASD1	65	44943	2	1	2	1	0.1	Alanyl-tRNA editing protein Aarsd1 OS=Mus musculus GN=Aarsd1 PE=1 SV=2
173	Dark Band	1	Sprot	SEC62_MOUSE	SEC62	65	45552	1	1	1	1	0.1	Translocation protein SEC62 OS=Mus musculus GN=Sec62 PE=1 SV=1
174	Dark Band	1	Sprot	CASA1_BOVIN	CASA1	65	24513	2	2	2	2	0.41	Alpha-S1-casein OS=Bos taurus GN=CSN1S1 PE=1 SV=2
175	Dark Band	1	Sprot	HVM16_MOUSE	HVM16	64	15061	2	1	2	1	0.32	Ig heavy chain V region MOPC 21 (Fragment) OS=Mus musculus PE=1 SV=1
176	Dark Band	1	Sprot	ECSIT_MOUSE	ECSIT	62	49767	1	1	1	1	0.09	Evolutionarily conserved signaling intermediate in Toll pathway, mitochondrial OS=Mus musculus GN=Ecsit PE=1 SV=2
177	Dark Band	1	Sprot	PEPD_MOUSE	PEPD	62	54993	2	1	2	1	0.08	Xaa-Pro dipeptidase OS=Mus musculus GN=Pepd PE=1 SV=3
178	Dark Band	1	Sprot	FLOT1_MOUSE	FLOT1	61	47484	3	1	3	1	0.09	Flotillin-1 OS=Mus musculus GN=Flot1 PE=1 SV=1
179	Dark Band	1	Sprot	PSIP1_MOUSE	PSIP1	59	59660	2	1	2	1	0.07	PC4 and SFRS1-interacting protein OS=Mus musculus GN=Psip1 PE=1 SV=1
180	Dark Band	1	Sprot	SNX6_HUMAN	SNX6	59	46620	3	1	3	1	0.09	Sorting nexin-6 OS=Homo sapiens GN=SNX6 PE=1 SV=1
181	Dark Band	1	Sprot	TS101_MOUSE	TS101	59	44096	1	1	1	1	0.1	Tumor susceptibility gene 101 protein OS=Mus musculus GN=Tsg101 PE=1 SV=2
182	Dark Band	1	Sprot	AUSL_EMENI	AUSL	58	21726	2	1	1	1		Terpene cyclase ausL OS=Emericella nidulans (strain FGSC A4 / ATCC 38163 / CBS 112.46 / NRRL 194 / M139) GN=ausL PE=3 SV=1
183	Dark Band	1	Sprot	HSP90_BRUPA	HSP90	58	82553	3	1	3	1	0.05	Heat shock protein 90 OS=Brugia pahangi GN=HSP90 PE=2 SV=2
184	Dark Band	1	Sprot	EI3GA_XENLA	EI3GA	58	34344	5	1	4	1	0.13	Eukaryotic translation initiation factor 3 subunit G-A OS=Xenopus laevis GN=eif3g-a PE=2 SV=1
185	Dark Band	1	Sprot	ALBU_BOVIN	ALBU	56	69248	2	1	2	1	0.06	Serum albumin OS=Bos taurus GN=ALB PE=1 SV=4
186	Dark Band	1	Sprot	DC1L2_MOUSE	DC1L2	56	54185	2	1	2	1	0.08	Cytoplasmic dynein 1 light intermediate chain 2 OS=Mus musculus GN=Dync1li2 PE=1 SV=2
187	Dark Band	1	Sprot	REF_HEVBR	REF	55	14713	1	1	1	1	0.32	Rubber elongation factor protein OS=Hevea brasiliensis PE=1 SV=2
188	Dark Band	1	Sprot	LV1A_MOUSE	LV1A	55	12214	1	1	1	1	0.4	Ig lambda-1 chain V region OS=Mus musculus PE=1 SV=2
189	Dark Band	1	Sprot	BYST_BOVIN	BYST	55	49348	2	1	2	1	0.09	Bystin OS=Bos taurus GN=BYSL PE=2 SV=1
190	Dark Band	1	Sprot	AT1B1_CANLF	AT1B1	54	35217	4	1	3	1	0.13	Sodium/potassium-transporting ATPase subunit beta-1 OS=Canis lupus familiaris GN=ATP1B1 PE=1 SV=1
191	Dark Band	1	Sprot	ADH1_YEAST	ADH1	54	36826	2	1	2	1	0.12	Alcohol dehydrogenase 1 OS=Saccharomyces cerevisiae (strain ATCC 204508 / S288c) GN=ADH1 PE=1 SV=5
192	Dark Band	1	Sprot	SYDC_BOVIN	SYDC	54	57000	2	1	2	1	0.08	Aspartate--tRNA ligase, cytoplasmic OS=Bos taurus GN=DARS PE=2 SV=1
193	Dark Band	1	Sprot	CALR_MOUSE	CALR	53	47965	8	1	7	1	0.09	Calreticulin OS=Mus musculus GN=Calr PE=1 SV=1
194	Dark Band	1	Sprot	2A5G_RABIT	2A5G	53	60946	2	1	2	1	0.07	Serine/threonine-protein phosphatase 2A 56 kDa regulatory subunit gamma isoform OS=Oryctolagus cuniculus GN=PPP2R5C PE=2 SV=1
195	Dark Band	1	Sprot	AI5B_YEAST	AI5B	53	42252	1	1	1	1	0.1	Intron-encoded DNA endonuclease aI5 beta OS=Saccharomyces cerevisiae (strain ATCC 204508 / S288c) GN=AI5_BETA PE=3 SV=1
196	Dark Band	1	Sprot	ADRM1_MOUSE	ADRM1	52	42034	1	1	1	1	0.11	Proteasomal ubiquitin receptor ADRM1 OS=Mus musculus GN=Adrm1 PE=1 SV=2
197	Dark Band	1	Sprot	ATPB_ANAMM	ATPB	52	51978	3	2	1	1	0.08	ATP synthase subunit beta OS=Anaplasma marginale (strain St. Maries) GN=atpD PE=3 SV=1
198	Dark Band	1	Sprot	KV5A1_MOUSE	KV5A1	52	16423	1	1	1	1	0.29	Ig kappa chain V19-17 OS=Mus musculus GN=Igk-V19-17 PE=1 SV=1
199	Dark Band	1	Sprot	FADS1_MOUSE	FADS1	50	52289	1	1	1	1	0.08	Fatty acid desaturase 1 OS=Mus musculus GN=Fads1 PE=1 SV=1
200	Dark Band	1	Sprot	FADS2_MOUSE	FADS2	50	52354	1	1	1	1	0.08	Fatty acid desaturase 2 OS=Mus musculus GN=Fads2 PE=1 SV=1
201	Dark Band	1	Sprot	RD23A_BOVIN	RD23A	50	39565	2	1	2	1	0.11	UV excision repair protein RAD23 homolog A OS=Bos taurus GN=RAD23A PE=2 SV=1
202	Dark Band	1	Sprot	SECA2_ALKMQ	SECA2	50	90835	1	1	1	1		Protein translocase subunit SecA 2 OS=Alkaliphilus metalliredigens (strain QYMF) GN=secA2 PE=3 SV=1
203	Dark Band	1	Sprot	RL25_SERP5	RL25	49	10687	1	1	1	1		50S ribosomal protein L25 OS=Serratia proteamaculans (strain 568) GN=rplY PE=3 SV=1
204	Dark Band	1	Sprot	ILK_BOVIN	ILK	48	51414	3	1	3	1	0.09	Integrin-linked protein kinase OS=Bos taurus GN=ILK PE=2 SV=1
205	Dark Band	1	Sprot	SOAT1_MOUSE	SOAT1	47	63757	1	1	1	1	0.07	Sterol O-acyltransferase 1 OS=Mus musculus GN=Soat1 PE=1 SV=2
206	Dark Band	1	Sprot	IMA1_MOUSE	IMA1	47	57892	1	1	1	1	0.08	Importin subunit alpha-1 OS=Mus musculus GN=Kpna2 PE=1 SV=2
207	Dark Band	1	Sprot	ADPGK_MOUSE	ADPGK	46	53869	2	1	2	1	0.08	ADP-dependent glucokinase OS=Mus musculus GN=Adpgk PE=1 SV=2
208	Dark Band	1	Sprot	NEMO_MOUSE	NEMO	45	47942	1	1	1	1	0.09	NF-kappa-B essential modulator OS=Mus musculus GN=Ikbkg PE=1 SV=2
209	Dark Band	1	Sprot	NHRF1_BOVIN	NHRF1	44	39579	1	1	1	1	0.11	Na(+)/H(+) exchange regulatory cofactor NHE-RF1 OS=Bos taurus GN=SLC9A3R1 PE=2 SV=1
210	Dark Band	1	Sprot	HVM01_MOUSE	HVM01	44	13127	1	1	1	1	0.37	Ig heavy chain V region MPC 11 OS=Mus musculus PE=4 SV=1
211	Dark Band	1	Sprot	NPTN_HUMAN	NPTN	43	44360	2	1	2	1	0.1	Neuroplastin OS=Homo sapiens GN=NPTN PE=1 SV=2
212	Dark Band	1	Sprot	NAMPT_MOUSE	NAMPT	42	55413	2	1	2	1	0.08	Nicotinamide phosphoribosyltransferase OS=Mus musculus GN=Nampt PE=1 SV=1
213	Dark Band	1	Sprot	BROX_MOUSE	BROX	42	46172	2	1	2	1	0.1	BRO1 domain-containing protein BROX OS=Mus musculus GN=Brox PE=1 SV=1
214	Dark Band	1	Sprot	CSN3_BOVIN	CSN3	41	47768	2	1	2	1	0.09	COP9 signalosome complex subunit 3 OS=Bos taurus GN=COPS3 PE=2 SV=1
215	Dark Band	1	Sprot	LACB_BOVIN	LACB	40	19870	3	1	3	1	0.23	Beta-lactoglobulin OS=Bos taurus GN=LGB PE=1 SV=3
216	Dark Band	1	Sprot	FSCN1_MOUSE	FSCN1	37	54474	1	1	1	1	0.08	Fascin OS=Mus musculus GN=Fscn1 PE=1 SV=4
217	Dark Band	1	Sprot	EFTU_PECAS	EFTU	35	43247	2	1	2	1	0.1	Elongation factor Tu OS=Pectobacterium atrosepticum (strain SCRI 1043 / ATCC BAA-672) GN=tuf1 PE=3 SV=1
1	Dark Band to Light Band	1	Sprot	LYSC_PSEAB	LYSC	1955	48148	54	36	9	8	0.85	Lysyl endopeptidase OS=Pseudomonas aeruginosa (strain UCBPP-PA14) GN=prpL PE=1 SV=1
2	Dark Band to Light Band	1	Sprot	KCRB_MOUSE	KCRB	1167	42686	68	47	25	18	5.54	Creatine kinase B-type OS=Mus musculus GN=Ckb PE=1 SV=1
3	Dark Band to Light Band	1	Sprot	ACTB_ORYLA	ACTB	660	41712	52	20	19	14	3.56	Actin, cytoplasmic 1 OS=Oryzias latipes GN=actb PE=2 SV=2
3	Dark Band to Light Band	2	Sprot	ACT1_ARTSX	ACT1	479	41759	37	15	18	12	2.37	Actin, clone 205 OS=Artemia sp. PE=2 SV=1
3	Dark Band to Light Band	3	Sprot	ACT2_SACKO	ACT2	406	41856	44	15	18	13	2.71	Actin-2 OS=Saccoglossus kowalevskii PE=2 SV=1
3	Dark Band to Light Band	4	Sprot	ACT3_DIPDE	ACT3	317	41885	21	9	12	9	1.48	Actin-3 OS=Diphyllobothrium dendriticum GN=ACT3 PE=2 SV=1
3	Dark Band to Light Band	5	Sprot	ACT1_PNECA	ACT1	278	41877	18	10	11	8	1.24	Actin-1 OS=Pneumocystis carinii PE=2 SV=1
3	Dark Band to Light Band	6	Sprot	ACT3_ARTSX	ACT3	213	36867	24	9	12	8	1.5	Actin, clone 302 (Fragment) OS=Artemia sp. PE=2 SV=1
3	Dark Band to Light Band	7	Sprot	ACT3_ECHGR	ACT3	199	34742	17	6	7	5	0.83	Actin-3 (Fragment) OS=Echinococcus granulosus GN=ACTIII PE=2 SV=1
3	Dark Band to Light Band	8	Sprot	ACT4_SOLTU	ACT4	172	37240	20	7	8	6	0.97	Actin-65 (Fragment) OS=Solanum tuberosum PE=3 SV=1
3	Dark Band to Light Band	9	Sprot	ACT17_DICDI	ACT17	169	41545	15	6	9	6	0.84	Actin-17 OS=Dictyostelium discoideum GN=act17 PE=3 SV=1
3	Dark Band to Light Band	10	Sprot	ACT1_NAEPR	ACT1	99	41541	14	3	7	3	0.36	Actin-1 OS=Naegleria pringsheimi GN=ACT1 PE=3 SV=1
3	Dark Band to Light Band	11	Sprot	ACT_FUCDI	ACT	54	41767	12	2	3	2	0.22	Actin OS=Fucus distichus PE=2 SV=1
4	Dark Band to Light Band	1	Sprot	G3P_MOUSE	G3P	463	35787	19	13	16	12	3.12	Glyceraldehyde-3-phosphate dehydrogenase OS=Mus musculus GN=Gapdh PE=1 SV=2
5	Dark Band to Light Band	1	Sprot	MDHM_MOUSE	MDHM	426	35589	18	8	15	7	1.29	Malate dehydrogenase, mitochondrial OS=Mus musculus GN=Mdh2 PE=1 SV=3
5	Dark Band to Light Band	2	Sprot	MDH_PROMH	MDH	89	32670	3	3	2	2	0.29	Malate dehydrogenase OS=Proteus mirabilis (strain HI4320) GN=mdh PE=3 SV=1
6	Dark Band to Light Band	1	Sprot	1433E_BOVIN	1433E	412	29155	15	10	13	9	2.66	14-3-3 protein epsilon OS=Bos taurus GN=YWHAE PE=2 SV=1
6	Dark Band to Light Band	2	Sprot	14336_ORYSJ	14336	193	29160	5	4	4	3	0.54	14-3-3-like protein GF14-F OS=Oryza sativa subsp. japonica GN=GF14F PE=1 SV=2
6	Dark Band to Light Band	3	Sprot	1433T_BOVIN	1433T	188	27747	7	5	6	4	0.83	14-3-3 protein theta OS=Bos taurus GN=YWHAQ PE=2 SV=1
6	Dark Band to Light Band	4	Sprot	1433Z_BOVIN	1433Z	130	27728	5	3	4	2	0.35	14-3-3 protein zeta/delta OS=Bos taurus GN=YWHAZ PE=1 SV=1
6	Dark Band to Light Band	5	Sprot	1433Z_XENLA	1433Z	106	27712	8	5	4	3	0.57	14-3-3 protein zeta OS=Xenopus laevis GN=ywhaz PE=2 SV=2
6	Dark Band to Light Band	6	Sprot	1433B_MOUSE	1433B	103	28069	7	3	5	2	0.35	14-3-3 protein beta/alpha OS=Mus musculus GN=Ywhab PE=1 SV=3
7	Dark Band to Light Band	1	Sprot	PHB_BOVIN	PHB	370	29786	13	8	10	5	1.03	Prohibitin OS=Bos taurus GN=PHB PE=2 SV=1
8	Dark Band to Light Band	1	Sprot	PGK1_CRIGR	PGK1	343	44534	29	14	20	12	2.12	Phosphoglycerate kinase 1 OS=Cricetulus griseus GN=PGK1 PE=2 SV=2
8	Dark Band to Light Band	2	Sprot	PGK1_HORSE	PGK1	279	44574	20	12	15	10	1.58	Phosphoglycerate kinase 1 OS=Equus caballus GN=PGK1 PE=1 SV=2
8	Dark Band to Light Band	3	Sprot	PGK1_HUMAN	PGK1	274	44586	27	12	18	10	1.58	Phosphoglycerate kinase 1 OS=Homo sapiens GN=PGK1 PE=1 SV=3
9	Dark Band to Light Band	1	Sprot	ADT2_BOVIN	ADT2	301	32934	21	11	13	8	1.78	ADP/ATP translocase 2 OS=Bos taurus GN=SLC25A5 PE=2 SV=3
9	Dark Band to Light Band	2	Sprot	ADT1_MOUSE	ADT1	265	32883	18	10	12	8	1.79	ADP/ATP translocase 1 OS=Mus musculus GN=Slc25a4 PE=1 SV=4
9	Dark Band to Light Band	3	Sprot	ADT3_HUMAN	ADT3	225	32845	15	8	10	7	1.45	ADP/ATP translocase 3 OS=Homo sapiens GN=SLC25A6 PE=1 SV=4
10	Dark Band to Light Band	1	Sprot	ROA2_BOVIN	ROA2	305	35984	9	7	8	6	1.02	Heterogeneous nuclear ribonucleoproteins A2/B1 OS=Bos taurus GN=HNRNPA2B1 PE=2 SV=1
11	Dark Band to Light Band	1	Sprot	SERC_MOUSE	SERC	284	40447	13	9	12	8	1.31	Phosphoserine aminotransferase OS=Mus musculus GN=Psat1 PE=1 SV=1
12	Dark Band to Light Band	1	Sprot	ALDOC_MOUSE	ALDOC	279	39370	12	7	11	7	1.12	Fructose-bisphosphate aldolase C OS=Mus musculus GN=Aldoc PE=1 SV=4
12	Dark Band to Light Band	2	Sprot	ALDOC_HUMAN	ALDOC	182	39431	12	6	11	6	0.9	Fructose-bisphosphate aldolase C OS=Homo sapiens GN=ALDOC PE=1 SV=2
13	Dark Band to Light Band	1	Sprot	RSSA_BOVIN	RSSA	277	32863	8	6	8	6	1.16	40S ribosomal protein SA OS=Bos taurus GN=RPSA PE=2 SV=4
14	Dark Band to Light Band	1	Sprot	VDAC1_BOVIN	VDAC1	267	30722	12	8	9	6	1.27	Voltage-dependent anion-selective channel protein 1 OS=Bos taurus GN=VDAC1 PE=1 SV=3
14	Dark Band to Light Band	2	Sprot	VDAC3_BOVIN	VDAC3	117	30719	6	4	4	2	0.31	Voltage-dependent anion-selective channel protein 3 OS=Bos taurus GN=VDAC3 PE=2 SV=1
15	Dark Band to Light Band	1	Sprot	QCR2_MOUSE	QCR2	259	48205	14	7	11	7	0.85	Cytochrome b-c1 complex subunit 2, mitochondrial OS=Mus musculus GN=Uqcrc2 PE=1 SV=1
15	Dark Band to Light Band	2	Sprot	QCR2_RAT	QCR2	207	48366	9	5	8	5	0.55	Cytochrome b-c1 complex subunit 2, mitochondrial OS=Rattus norvegicus GN=Uqcrc2 PE=1 SV=2
16	Dark Band to Light Band	1	Sprot	AATC_MOUSE	AATC	254	46219	12	8	11	8	1.08	Aspartate aminotransferase, cytoplasmic OS=Mus musculus GN=Got1 PE=1 SV=3
16	Dark Band to Light Band	2	Sprot	AATM_MOUSE	AATM	166	47381	9	5	8	5	0.56	Aspartate aminotransferase, mitochondrial OS=Mus musculus GN=Got2 PE=1 SV=1
16	Dark Band to Light Band	3	Sprot	AATC_HUMAN	AATC	165	46219	9	5	8	5	0.58	Aspartate aminotransferase, cytoplasmic OS=Homo sapiens GN=GOT1 PE=1 SV=3
16	Dark Band to Light Band	4	Sprot	AATC_HORSE	AATC	146	46316	8	4	7	4	0.44	Aspartate aminotransferase, cytoplasmic OS=Equus caballus GN=GOT1 PE=1 SV=2
17	Dark Band to Light Band	1	Sprot	ODPB_MOUSE	ODPB	231	38912	7	5	6	4	0.54	Pyruvate dehydrogenase E1 component subunit beta, mitochondrial OS=Mus musculus GN=Pdhb PE=1 SV=1
18	Dark Band to Light Band	1	Sprot	TRYP_PIG	TRYP	209	24394	23	6	4	4	0.99	Trypsin OS=Sus scrofa PE=1 SV=1
19	Dark Band to Light Band	1	Sprot	PSMD7_BOVIN	PSMD7	203	36731	4	4	3	3	0.41	26S proteasome non-ATPase regulatory subunit 7 OS=Bos taurus GN=PSMD7 PE=2 SV=1
20	Dark Band to Light Band	1	Sprot	PP2AA_CHICK	PP2AA	185	35540	5	3	5	3	0.43	Serine/threonine-protein phosphatase 2A catalytic subunit alpha isoform OS=Gallus gallus GN=PPP2CA PE=2 SV=1
21	Dark Band to Light Band	1	Sprot	ROAA_MOUSE	ROAA	181	30812	7	4	6	4	0.73	Heterogeneous nuclear ribonucleoprotein A/B OS=Mus musculus GN=Hnrnpab PE=1 SV=1
22	Dark Band to Light Band	1	Sprot	IF4A1_BOVIN	IF4A1	179	46125	7	3	6	3	0.32	Eukaryotic initiation factor 4A-I OS=Bos taurus GN=EIF4A1 PE=2 SV=1
23	Dark Band to Light Band	1	Sprot	ANXA5_MOUSE	ANXA5	178	35730	8	5	7	5	0.8	Annexin A5 OS=Mus musculus GN=Anxa5 PE=1 SV=1
23	Dark Band to Light Band	2	Sprot	ANXA3_MOUSE	ANXA3	172	36362	12	4	11	4	0.59	Annexin A3 OS=Mus musculus GN=Anxa3 PE=1 SV=4
24	Dark Band to Light Band	1	Sprot	CATB_MOUSE	CATB	172	37256	3	2	2	2	0.25	Cathepsin B OS=Mus musculus GN=Ctsb PE=1 SV=2
25	Dark Band to Light Band	1	Sprot	SERPH_MOUSE	SERPH	172	46504	7	7	7	7	0.89	Serpin H1 OS=Mus musculus GN=Serpinh1 PE=1 SV=3
26	Dark Band to Light Band	1	Sprot	FPPS_MOUSE	FPPS	172	40556	6	3	6	3	0.37	Farnesyl pyrophosphate synthase OS=Mus musculus GN=Fdps PE=1 SV=1
27	Dark Band to Light Band	1	Sprot	CISY_MOUSE	CISY	171	51703	8	5	7	5	0.51	Citrate synthase, mitochondrial OS=Mus musculus GN=Cs PE=1 SV=1
27	Dark Band to Light Band	2	Sprot	CISY_AMBCR	CISY	57	51970	5	2	4	2	0.18	Citrate synthase, mitochondrial OS=Amblyrhynchus cristatus GN=CS PE=2 SV=1
28	Dark Band to Light Band	1	Sprot	M2OM_MOUSE	M2OM	171	34133	7	6	7	6	1.09	Mitochondrial 2-oxoglutarate/malate carrier protein OS=Mus musculus GN=Slc25a11 PE=1 SV=3
29	Dark Band to Light Band	1	Sprot	IDH3A_MOUSE	IDH3A	171	39613	10	6	7	5	0.7	Isocitrate dehydrogenase [NAD] subunit alpha, mitochondrial OS=Mus musculus GN=Idh3a PE=1 SV=1
30	Dark Band to Light Band	1	Sprot	DHB4_MOUSE	DHB4	169	79432	6	4	6	4	0.24	Peroxisomal multifunctional enzyme type 2 OS=Mus musculus GN=Hsd17b4 PE=1 SV=3
31	Dark Band to Light Band	1	Sprot	PRPS1_BOVIN	PRPS1	169	34812	6	2	4	2	0.27	Ribose-phosphate pyrophosphokinase 1 OS=Bos taurus GN=PRPS1 PE=2 SV=3
32	Dark Band to Light Band	1	Sprot	ROA1_BOVIN	ROA1	167	34175	10	4	8	3	0.45	Heterogeneous nuclear ribonucleoprotein A1 OS=Bos taurus GN=HNRNPA1 PE=1 SV=2
33	Dark Band to Light Band	1	Sprot	GHC2_MOUSE	GHC2	167	34144	7	3	6	2	0.28	Mitochondrial glutamate carrier 2 OS=Mus musculus GN=Slc25a18 PE=1 SV=4
34	Dark Band to Light Band	1	Sprot	RS3_BOVIN	RS3	165	26671	12	7	12	7	2.01	40S ribosomal protein S3 OS=Bos taurus GN=RPS3 PE=2 SV=1
35	Dark Band to Light Band	1	Sprot	LAC1_MOUSE	LAC1	162	11568	4	3	2	2	1.04	Ig lambda-1 chain C region OS=Mus musculus PE=1 SV=1
36	Dark Band to Light Band	1	Sprot	VDAC2_MOUSE	VDAC2	162	31713	8	4	7	3	0.49	Voltage-dependent anion-selective channel protein 2 OS=Mus musculus GN=Vdac2 PE=1 SV=2
37	Dark Band to Light Band	1	Sprot	PSA3_BOVIN	PSA3	160	28387	7	3	6	3	0.56	Proteasome subunit alpha type-3 OS=Bos taurus GN=PSMA3 PE=1 SV=3
38	Dark Band to Light Band	1	Sprot	MDHC_MOUSE	MDHC	159	36488	5	3	5	3	0.41	Malate dehydrogenase, cytoplasmic OS=Mus musculus GN=Mdh1 PE=1 SV=3
39	Dark Band to Light Band	1	Sprot	RS4X_CHLAE	RS4X	159	29579	15	4	11	4	0.77	40S ribosomal protein S4, X isoform OS=Chlorocebus aethiops GN=RPS4X PE=2 SV=3
40	Dark Band to Light Band	1	Sprot	ACTZ_CANLF	ACTZ	156	42587	4	4	3	3	0.35	Alpha-centractin OS=Canis lupus familiaris GN=ACTR1A PE=2 SV=1
41	Dark Band to Light Band	1	Sprot	PHB2_BOVIN	PHB2	156	33337	12	5	11	5	0.88	Prohibitin-2 OS=Bos taurus GN=PHB2 PE=2 SV=1
41	Dark Band to Light Band	2	Sprot	PHB2_HUMAN	PHB2	154	33276	13	5	12	5	0.88	Prohibitin-2 OS=Homo sapiens GN=PHB2 PE=1 SV=2
42	Dark Band to Light Band	1	Sprot	CLIC1_MOUSE	CLIC1	155	26996	6	3	6	3	0.6	Chloride intracellular channel protein 1 OS=Mus musculus GN=Clic1 PE=1 SV=3
43	Dark Band to Light Band	1	Sprot	LDHB_MOUSE	LDHB	154	36549	7	4	6	4	0.59	L-lactate dehydrogenase B chain OS=Mus musculus GN=Ldhb PE=1 SV=2
44	Dark Band to Light Band	1	Sprot	LDHA_MOUSE	LDHA	154	36475	10	3	9	3	0.41	L-lactate dehydrogenase A chain OS=Mus musculus GN=Ldha PE=1 SV=3
45	Dark Band to Light Band	1	Sprot	ROA3_HUMAN	ROA3	151	39571	7	2	6	2	0.24	Heterogeneous nuclear ribonucleoprotein A3 OS=Homo sapiens GN=HNRNPA3 PE=1 SV=2
46	Dark Band to Light Band	1	Sprot	THIL_MOUSE	THIL	145	44787	9	6	6	5	0.6	Acetyl-CoA acetyltransferase, mitochondrial OS=Mus musculus GN=Acat1 PE=1 SV=1
47	Dark Band to Light Band	1	Sprot	GBLP_MACFA	GBLP	145	35055	8	3	4	2	0.27	Guanine nucleotide-binding protein subunit beta-2-like 1 OS=Macaca fascicularis GN=GNB2L1 PE=2 SV=3
48	Dark Band to Light Band	1	Sprot	IGH1M_MOUSE	IGH1M	144	43359	7	5	4	4	0.48	Ig gamma-1 chain C region, membrane-bound form OS=Mus musculus GN=Ighg1 PE=1 SV=2
49	Dark Band to Light Band	1	Sprot	RL8_BOVIN	RL8	144	28007	8	3	7	3	0.57	60S ribosomal protein L8 OS=Bos taurus GN=RPL8 PE=2 SV=3
50	Dark Band to Light Band	1	Sprot	HMGB2_MOUSE	HMGB2	143	24147	15	4	10	3	0.68	High mobility group protein B2 OS=Mus musculus GN=Hmgb2 PE=1 SV=3
51	Dark Band to Light Band	1	Sprot	CASB_BOVIN	CASB	142	25091	4	2	3	1	0.18	Beta-casein OS=Bos taurus GN=CSN2 PE=1 SV=2
52	Dark Band to Light Band	1	Sprot	SAE1_MOUSE	SAE1	142	38596	6	3	6	3	0.39	SUMO-activating enzyme subunit 1 OS=Mus musculus GN=Sae1 PE=1 SV=1
53	Dark Band to Light Band	1	Sprot	EF1A0_XENLA	EF1A0	138	50182	9	6	7	6	0.66	Elongation factor 1-alpha, somatic form OS=Xenopus laevis GN=eef1as PE=2 SV=1
54	Dark Band to Light Band	1	Sprot	ALDOA_MOUSE	ALDOA	138	39331	9	5	8	5	0.71	Fructose-bisphosphate aldolase A OS=Mus musculus GN=Aldoa PE=1 SV=2
55	Dark Band to Light Band	1	Sprot	EIF3M_BOVIN	EIF3M	134	42389	3	2	2	1	0.1	Eukaryotic translation initiation factor 3 subunit M OS=Bos taurus GN=EIF3M PE=2 SV=2
56	Dark Band to Light Band	1	Sprot	OLA1_BOVIN	OLA1	133	44715	3	2	3	2	0.21	Obg-like ATPase 1 OS=Bos taurus GN=OLA1 PE=2 SV=1
57	Dark Band to Light Band	1	Sprot	RLA0_MOUSE	RLA0	132	34195	12	4	11	4	0.64	60S acidic ribosomal protein P0 OS=Mus musculus GN=Rplp0 PE=1 SV=3
58	Dark Band to Light Band	1	Sprot	ATPG_RAT	ATPG	131	30172	12	4	10	4	0.75	ATP synthase subunit gamma, mitochondrial OS=Rattus norvegicus GN=Atp5c1 PE=1 SV=2
58	Dark Band to Light Band	2	Sprot	ATPG_BOVIN	ATPG	69	33051	6	3	5	3	0.47	ATP synthase subunit gamma, mitochondrial OS=Bos taurus GN=ATP5C1 PE=1 SV=3
59	Dark Band to Light Band	1	Sprot	PNPH_MOUSE	PNPH	131	32256	2	2	2	2	0.3	Purine nucleoside phosphorylase OS=Mus musculus GN=Pnp PE=1 SV=2
60	Dark Band to Light Band	1	Sprot	ASAH1_MOUSE	ASAH1	130	44641	5	3	5	3	0.33	Acid ceramidase OS=Mus musculus GN=Asah1 PE=1 SV=1
61	Dark Band to Light Band	1	Sprot	IGG2B_MOUSE	IGG2B	130	44231	7	2	6	2	0.21	Ig gamma-2B chain C region OS=Mus musculus GN=Igh-3 PE=1 SV=3
62	Dark Band to Light Band	1	Sprot	RL6_MOUSE	RL6	128	33489	9	3	8	2	0.29	60S ribosomal protein L6 OS=Mus musculus GN=Rpl6 PE=1 SV=3
63	Dark Band to Light Band	1	Sprot	TRY1_HUMAN	TRY1	128	26541	7	4	1	1	0.17	Trypsin-1 OS=Homo sapiens GN=PRSS1 PE=1 SV=1
64	Dark Band to Light Band	1	Sprot	GNAI2_CANLF	GNAI2	127	40520	4	3	3	2	0.23	Guanine nucleotide-binding protein G(i) subunit alpha-2 OS=Canis lupus familiaris GN=GNAI2 PE=2 SV=2
65	Dark Band to Light Band	1	Sprot	GDN_MOUSE	GDN	125	44179	5	3	5	3	0.33	Glia-derived nexin OS=Mus musculus GN=Serpine2 PE=1 SV=2
66	Dark Band to Light Band	1	Sprot	K2C1_HUMAN	K2C1	125	65999	2	2	2	2	0.14	Keratin, type II cytoskeletal 1 OS=Homo sapiens GN=KRT1 PE=1 SV=6
67	Dark Band to Light Band	1	Sprot	GDIR1_MOUSE	GDIR1	125	23393	4	3	4	3	0.71	Rho GDP-dissociation inhibitor 1 OS=Mus musculus GN=Arhgdia PE=1 SV=3
68	Dark Band to Light Band	1	Sprot	BPNT1_MOUSE	BPNT1	123	33175	4	2	3	2	0.29	3'(2'),5'-bisphosphate nucleotidase 1 OS=Mus musculus GN=Bpnt1 PE=1 SV=2
69	Dark Band to Light Band	1	Sprot	ATAD1_BOVIN	ATAD1	122	40748	2	2	2	2	0.23	ATPase family AAA domain-containing protein 1 OS=Bos taurus GN=ATAD1 PE=2 SV=2
70	Dark Band to Light Band	1	Sprot	THIKA_MOUSE	THIKA	121	43926	1	1	1	1	0.1	3-ketoacyl-CoA thiolase A, peroxisomal OS=Mus musculus GN=Acaa1a PE=1 SV=1
71	Dark Band to Light Band	1	Sprot	CAPZB_BOVIN	CAPZB	120	33720	2	2	2	2	0.28	F-actin-capping protein subunit beta OS=Bos taurus GN=CAPZB PE=1 SV=1
72	Dark Band to Light Band	1	Sprot	THIC_MOUSE	THIC	118	41271	6	3	5	3	0.36	Acetyl-CoA acetyltransferase, cytosolic OS=Mus musculus GN=Acat2 PE=1 SV=2
73	Dark Band to Light Band	1	Sprot	PCNA_MOUSE	PCNA	118	28766	9	3	8	2	0.34	Proliferating cell nuclear antigen OS=Mus musculus GN=Pcna PE=1 SV=2
73	Dark Band to Light Band	2	Sprot	PCNA_CHICK	PCNA	83	28869	7	3	5	2	0.34	Proliferating cell nuclear antigen OS=Gallus gallus GN=PCNA PE=1 SV=1
74	Dark Band to Light Band	1	Sprot	NACAM_MOUSE	NACAM	117	220364	7	2	5	2	0.04	Nascent polypeptide-associated complex subunit alpha, muscle-specific form OS=Mus musculus GN=Naca PE=1 SV=2
75	Dark Band to Light Band	1	Sprot	PDXK_MOUSE	PDXK	117	34993	3	3	2	2	0.27	Pyridoxal kinase OS=Mus musculus GN=Pdxk PE=1 SV=1
76	Dark Band to Light Band	1	Sprot	HMGB1_BOVIN	HMGB1	114	24892	15	5	8	3	0.66	High mobility group protein B1 OS=Bos taurus GN=HMGB1 PE=1 SV=3
77	Dark Band to Light Band	1	Sprot	NB5R3_MOUSE	NB5R3	114	34106	3	2	3	2	0.28	NADH-cytochrome b5 reductase 3 OS=Mus musculus GN=Cyb5r3 PE=1 SV=3
78	Dark Band to Light Band	1	Sprot	ELAV1_HUMAN	ELAV1	113	36069	5	4	5	4	0.6	ELAV-like protein 1 OS=Homo sapiens GN=ELAVL1 PE=1 SV=2
79	Dark Band to Light Band	1	Sprot	IDHC_MICOH	IDHC	111	46665	9	4	8	3	0.31	Isocitrate dehydrogenase [NADP] cytoplasmic OS=Microtus ochrogaster GN=IDH1 PE=3 SV=1
80	Dark Band to Light Band	1	Sprot	LYSC_CATWA	LYSC	109	14314	1	1	1	1	0.34	Lysozyme C OS=Catreus wallichii GN=LYZ PE=1 SV=1
81	Dark Band to Light Band	1	Sprot	EIF3I_BOVIN	EIF3I	108	36450	4	3	4	3	0.42	Eukaryotic translation initiation factor 3 subunit I OS=Bos taurus GN=EIF3I PE=2 SV=1
82	Dark Band to Light Band	1	Sprot	PRS10_BOVIN	PRS10	106	44046	6	3	6	3	0.33	26S protease regulatory subunit 10B OS=Bos taurus GN=PSMC6 PE=2 SV=1
83	Dark Band to Light Band	1	Sprot	ROA0_MOUSE	ROA0	104	30512	4	2	4	2	0.32	Heterogeneous nuclear ribonucleoprotein A0 OS=Mus musculus GN=Hnrnpa0 PE=1 SV=1
84	Dark Band to Light Band	1	Sprot	SEPT2_HUMAN	2017-09-02	103	41461	3	2	3	2	0.23	Septin-2 OS=Homo sapiens GN=SEPT2 PE=1 SV=1
85	Dark Band to Light Band	1	Sprot	LAP2A_MOUSE	LAP2A	101	75122	2	1	2	1	0.06	Lamina-associated polypeptide 2, isoforms alpha/zeta OS=Mus musculus GN=Tmpo PE=1 SV=4
86	Dark Band to Light Band	1	Sprot	AN32A_MOUSE	AN32A	100	28520	6	1	5	1	0.16	Acidic leucine-rich nuclear phosphoprotein 32 family member A OS=Mus musculus GN=Anp32a PE=1 SV=1
87	Dark Band to Light Band	1	Sprot	EF1D_MOUSE	EF1D	97	31274	4	3	4	3	0.5	Elongation factor 1-delta OS=Mus musculus GN=Eef1d PE=1 SV=3
88	Dark Band to Light Band	1	Sprot	IF4E_BOVIN	IF4E	97	25064	2	1	1	1	0.18	Eukaryotic translation initiation factor 4E OS=Bos taurus GN=EIF4E PE=2 SV=2
89	Dark Band to Light Band	1	Sprot	RL7_MOUSE	RL7	96	31400	5	2	5	2	0.31	60S ribosomal protein L7 OS=Mus musculus GN=Rpl7 PE=1 SV=2
90	Dark Band to Light Band	1	Sprot	SPG1_STRSG	SPG1	95	47538	1	1	1	1	0.09	Immunoglobulin G-binding protein G OS=Streptococcus sp. group G GN=spg PE=1 SV=1
91	Dark Band to Light Band	1	Sprot	SETLP_HUMAN	SETLP	95	34861	5	3	4	3	0.44	Protein SETSIP OS=Homo sapiens GN=SETSIP PE=1 SV=1
92	Dark Band to Light Band	1	Sprot	PSA1_BOVIN	PSA1	94	29567	7	5	6	4	0.77	Proteasome subunit alpha type-1 OS=Bos taurus GN=PSMA1 PE=1 SV=1
93	Dark Band to Light Band	1	Sprot	IDH3B_BOVIN	IDH3B	93	42470	4	3	3	2	0.22	Isocitrate dehydrogenase [NAD] subunit beta, mitochondrial OS=Bos taurus GN=IDH3B PE=2 SV=2
94	Dark Band to Light Band	1	Sprot	NDUAA_MOUSE	NDUAA	92	40578	2	1	2	1	0.11	NADH dehydrogenase [ubiquinone] 1 alpha subcomplex subunit 10, mitochondrial OS=Mus musculus GN=Ndufa10 PE=1 SV=1
95	Dark Band to Light Band	1	Sprot	VAPA_BOVIN	VAPA	92	27838	1	1	1	1	0.16	Vesicle-associated membrane protein-associated protein A OS=Bos taurus GN=VAPA PE=2 SV=1
96	Dark Band to Light Band	1	Sprot	ICLN_CANLF	ICLN	91	25919	1	1	1	1	0.18	Methylosome subunit pICln OS=Canis lupus familiaris GN=CLNS1A PE=1 SV=1
97	Dark Band to Light Band	1	Sprot	RCD1_BOVIN	RCD1	91	33580	1	1	1	1	0.13	Cell differentiation protein RCD1 homolog OS=Bos taurus GN=RQCD1 PE=2 SV=1
98	Dark Band to Light Band	1	Sprot	ACADL_PIG	ACADL	91	47926	7	3	6	3	0.3	Long-chain specific acyl-CoA dehydrogenase, mitochondrial OS=Sus scrofa GN=ACADL PE=2 SV=1
99	Dark Band to Light Band	1	Sprot	EI3JA_MOUSE	EI3JA	91	29326	1	1	1	1	0.15	Eukaryotic translation initiation factor 3 subunit J-A OS=Mus musculus GN=Eif3j1 PE=2 SV=1
100	Dark Band to Light Band	1	Sprot	ALBU_BOVIN	ALBU	90	69248	2	2	2	2	0.13	Serum albumin OS=Bos taurus GN=ALB PE=1 SV=4
101	Dark Band to Light Band	1	Sprot	MDHP_ARATH	MDHP	89	42379	2	1	2	1	0.1	Malate dehydrogenase, chloroplastic OS=Arabidopsis thaliana GN=At3g47520 PE=1 SV=1
102	Dark Band to Light Band	1	Sprot	ALRF2_MOUSE	ALRF2	89	23716	3	3	3	3	0.7	Aly/REF export factor 2 OS=Mus musculus GN=Alyref2 PE=1 SV=1
103	Dark Band to Light Band	1	Sprot	ETFA_MOUSE	ETFA	88	34988	5	3	5	3	0.44	Electron transfer flavoprotein subunit alpha, mitochondrial OS=Mus musculus GN=Etfa PE=1 SV=2
104	Dark Band to Light Band	1	Sprot	ANM1_HUMAN	ANM1	88	41489	5	3	4	2	0.23	Protein arginine N-methyltransferase 1 OS=Homo sapiens GN=PRMT1 PE=1 SV=2
105	Dark Band to Light Band	1	Sprot	PPID_HUMAN	PPID	87	40738	6	2	4	2	0.23	Peptidyl-prolyl cis-trans isomerase D OS=Homo sapiens GN=PPID PE=1 SV=3
106	Dark Band to Light Band	1	Sprot	SSRA_BOVIN	SSRA	87	32034	1	1	1	1	0.14	Translocon-associated protein subunit alpha OS=Bos taurus GN=SSR1 PE=2 SV=1
107	Dark Band to Light Band	1	Sprot	NDUA9_MOUSE	NDUA9	86	42498	2	1	2	1	0.1	NADH dehydrogenase [ubiquinone] 1 alpha subcomplex subunit 9, mitochondrial OS=Mus musculus GN=Ndufa9 PE=1 SV=2
108	Dark Band to Light Band	1	Sprot	TALDO_CRIGR	TALDO	84	37362	7	2	6	2	0.25	Transaldolase OS=Cricetulus griseus GN=TALDO1 PE=2 SV=1
109	Dark Band to Light Band	1	Sprot	G3PC1_ORYSJ	G3PC1	83	36390	5	1	3	1	0.12	Glyceraldehyde-3-phosphate dehydrogenase 1, cytosolic OS=Oryza sativa subsp. japonica GN=GAPC1 PE=1 SV=1
110	Dark Band to Light Band	1	Sprot	CY1_BOVIN	CY1	83	35274	4	1	3	1	0.13	Cytochrome c1, heme protein, mitochondrial OS=Bos taurus GN=CYC1 PE=1 SV=2
111	Dark Band to Light Band	1	Sprot	PCBP1_BOVIN	PCBP1	83	37474	13	5	6	2	0.25	Poly(rC)-binding protein 1 OS=Bos taurus GN=PCBP1 PE=2 SV=1
112	Dark Band to Light Band	1	Sprot	TMM43_MOUSE	TMM43	83	44755	3	2	2	2	0.21	Transmembrane protein 43 OS=Mus musculus GN=Tmem43 PE=1 SV=1
113	Dark Band to Light Band	1	Sprot	RS2_BOVIN	RS2	83	31216	7	2	6	2	0.31	40S ribosomal protein S2 OS=Bos taurus GN=RPS2 PE=2 SV=2
114	Dark Band to Light Band	1	Sprot	MRP_MOUSE	MRP	82	20153	3	1	3	1	0.23	MARCKS-related protein OS=Mus musculus GN=Marcksl1 PE=1 SV=2
115	Dark Band to Light Band	1	Sprot	S61A1_BOVIN	S61A1	81	52190	2	2	2	2	0.18	Protein transport protein Sec61 subunit alpha isoform 1 OS=Bos taurus GN=SEC61A1 PE=2 SV=3
116	Dark Band to Light Band	1	Sprot	TMX2_PONAB	TMX2	81	33944	2	1	2	1	0.13	Thioredoxin-related transmembrane protein 2 OS=Pongo abelii GN=TMX2 PE=2 SV=1
117	Dark Band to Light Band	1	Sprot	KCRM_MOUSE	KCRM	81	43018	13	5	5	2	0.22	Creatine kinase M-type OS=Mus musculus GN=Ckm PE=1 SV=1
118	Dark Band to Light Band	1	Sprot	PSMD6_HUMAN	PSMD6	81	45502	3	2	3	2	0.2	26S proteasome non-ATPase regulatory subunit 6 OS=Homo sapiens GN=PSMD6 PE=1 SV=1
119	Dark Band to Light Band	1	Sprot	PSMD8_MOUSE	PSMD8	80	39905	4	2	4	2	0.24	26S proteasome non-ATPase regulatory subunit 8 OS=Mus musculus GN=Psmd8 PE=1 SV=2
120	Dark Band to Light Band	1	Sprot	AN32E_HUMAN	AN32E	79	30674	4	1	3	1	0.15	Acidic leucine-rich nuclear phosphoprotein 32 family member E OS=Homo sapiens GN=ANP32E PE=1 SV=1
121	Dark Band to Light Band	1	Sprot	PA1B2_BOVIN	PA1B2	79	25553	3	2	3	2	0.39	Platelet-activating factor acetylhydrolase IB subunit beta OS=Bos taurus GN=PAFAH1B2 PE=1 SV=1
122	Dark Band to Light Band	1	Sprot	HIBCH_MOUSE	HIBCH	78	43010	1	1	1	1	0.1	3-hydroxyisobutyryl-CoA hydrolase, mitochondrial OS=Mus musculus GN=Hibch PE=1 SV=1
123	Dark Band to Light Band	1	Sprot	P5CR1_BOVIN	P5CR1	78	33433	1	1	1	1	0.13	Pyrroline-5-carboxylate reductase 1, mitochondrial OS=Bos taurus GN=PYCR1 PE=2 SV=1
124	Dark Band to Light Band	1	Sprot	RS2_URECA	RS2	77	30044	2	1	2	1	0.15	40S ribosomal protein S2 OS=Urechis caupo GN=RPS2 PE=2 SV=1
125	Dark Band to Light Band	1	Sprot	RL5_BOVIN	RL5	72	34323	4	2	3	2	0.28	60S ribosomal protein L5 OS=Bos taurus GN=RPL5 PE=2 SV=3
126	Dark Band to Light Band	1	Sprot	PSME1_BOVIN	PSME1	76	28645	1	1	1	1	0.16	Proteasome activator complex subunit 1 OS=Bos taurus GN=PSME1 PE=1 SV=1
127	Dark Band to Light Band	1	Sprot	MPCP_MOUSE	MPCP	76	39606	7	3	6	2	0.24	Phosphate carrier protein, mitochondrial OS=Mus musculus GN=Slc25a3 PE=1 SV=1
128	Dark Band to Light Band	1	Sprot	CASA1_BOVIN	CASA1	76	24513	2	2	2	2	0.41	Alpha-S1-casein OS=Bos taurus GN=CSN1S1 PE=1 SV=2
129	Dark Band to Light Band	1	Sprot	CASP3_MOUSE	CASP3	76	31454	6	2	5	2	0.31	Caspase-3 OS=Mus musculus GN=Casp3 PE=1 SV=1
130	Dark Band to Light Band	1	Sprot	IMPA1_MOUSE	IMPA1	76	30416	2	2	2	2	0.32	Inositol monophosphatase 1 OS=Mus musculus GN=Impa1 PE=1 SV=1
131	Dark Band to Light Band	1	Sprot	SUCB1_MOUSE	SUCB1	76	50082	4	2	4	2	0.18	Succinate--CoA ligase [ADP-forming] subunit beta, mitochondrial OS=Mus musculus GN=Sucla2 PE=1 SV=2
132	Dark Band to Light Band	1	Sprot	TXTP_BOVIN	TXTP	75	33855	2	1	2	1	0.13	Tricarboxylate transport protein, mitochondrial OS=Bos taurus GN=SLC25A1 PE=2 SV=1
133	Dark Band to Light Band	1	Sprot	CLIC4_BOVIN	CLIC4	75	28709	5	2	4	2	0.34	Chloride intracellular channel protein 4 OS=Bos taurus GN=CLIC4 PE=2 SV=3
134	Dark Band to Light Band	1	Sprot	P5CR3_BOVIN	P5CR3	74	32014	2	1	2	1	0.14	Pyrroline-5-carboxylate reductase 3 OS=Bos taurus GN=PYCRL PE=2 SV=1
135	Dark Band to Light Band	1	Sprot	NSDHL_MOUSE	NSDHL	73	40660	5	4	5	4	0.52	Sterol-4-alpha-carboxylate 3-dehydrogenase, decarboxylating OS=Mus musculus GN=Nsdhl PE=1 SV=1
136	Dark Band to Light Band	1	Sprot	IF2A_BOVIN	IF2A	73	36085	4	1	4	1	0.12	Eukaryotic translation initiation factor 2 subunit 1 OS=Bos taurus GN=EIF2S1 PE=2 SV=2
137	Dark Band to Light Band	1	Sprot	SAHH_BOVIN	SAHH	72	47607	2	2	2	2	0.19	Adenosylhomocysteinase OS=Bos taurus GN=AHCY PE=2 SV=3
138	Dark Band to Light Band	1	Sprot	REF_HEVBR	REF	72	14713	2	1	2	1	0.32	Rubber elongation factor protein OS=Hevea brasiliensis PE=1 SV=2
139	Dark Band to Light Band	1	Sprot	TSNAX_MOUSE	TSNAX	71	32906	5	1	3	1	0.14	Translin-associated protein X OS=Mus musculus GN=Tsnax PE=1 SV=1
140	Dark Band to Light Band	1	Sprot	CNN3_BOVIN	CNN3	71	36335	3	2	3	2	0.26	Calponin-3 OS=Bos taurus GN=CNN3 PE=2 SV=1
141	Dark Band to Light Band	1	Sprot	PP1A_BOVIN	PP1A	71	37488	4	3	4	3	0.4	Serine/threonine-protein phosphatase PP1-alpha catalytic subunit OS=Bos taurus GN=PPP1CA PE=2 SV=1
142	Dark Band to Light Band	1	Sprot	NPM_MOUSE	NPM	71	32540	12	3	6	1	0.14	Nucleophosmin OS=Mus musculus GN=Npm1 PE=1 SV=1
143	Dark Band to Light Band	1	Sprot	QKIB_XENLA	QKIB	69	37919	4	2	4	2	0.25	Protein quaking-B OS=Xenopus laevis GN=qki-b PE=1 SV=1
144	Dark Band to Light Band	1	Sprot	ACOT1_MOUSE	ACOT1	68	46107	4	1	4	1	0.1	Acyl-coenzyme A thioesterase 1 OS=Mus musculus GN=Acot1 PE=1 SV=1
145	Dark Band to Light Band	1	Sprot	RS3_YEAST	RS3	68	26486	3	1	1	1	0.17	40S ribosomal protein S3 OS=Saccharomyces cerevisiae (strain ATCC 204508 / S288c) GN=RPS3 PE=1 SV=5
146	Dark Band to Light Band	1	Sprot	3HIDH_MOUSE	3HIDH	67	35417	1	1	1	1	0.13	3-hydroxyisobutyrate dehydrogenase, mitochondrial OS=Mus musculus GN=Hibadh PE=1 SV=1
147	Dark Band to Light Band	1	Sprot	TXNL1_HUMAN	TXNL1	67	32231	3	2	3	2	0.3	Thioredoxin-like protein 1 OS=Homo sapiens GN=TXNL1 PE=1 SV=3
148	Dark Band to Light Band	1	Sprot	SPEE_MOUSE	SPEE	67	33973	5	2	5	2	0.28	Spermidine synthase OS=Mus musculus GN=Srm PE=1 SV=1
149	Dark Band to Light Band	1	Sprot	CAZA2_DASNO	CAZA2	67	32945	2	1	2	1	0.14	F-actin-capping protein subunit alpha-2 OS=Dasypus novemcinctus GN=CAPZA2 PE=3 SV=3
150	Dark Band to Light Band	1	Sprot	HCDH_MOUSE	HCDH	66	34442	1	1	1	1	0.13	Hydroxyacyl-coenzyme A dehydrogenase, mitochondrial OS=Mus musculus GN=Hadh PE=1 SV=2
151	Dark Band to Light Band	1	Sprot	KAPCA_BOVIN	KAPCA	66	40594	5	1	5	1	0.11	cAMP-dependent protein kinase catalytic subunit alpha OS=Bos taurus GN=PRKACA PE=1 SV=3
152	Dark Band to Light Band	1	Sprot	TIM50_BOVIN	TIM50	66	40084	1	1	1	1	0.11	Mitochondrial import inner membrane translocase subunit TIM50 OS=Bos taurus GN=TIMM50 PE=2 SV=1
153	Dark Band to Light Band	1	Sprot	TPM3_RAT	TPM3	66	28989	5	1	4	1	0.16	Tropomyosin alpha-3 chain OS=Rattus norvegicus GN=Tpm3 PE=1 SV=2
154	Dark Band to Light Band	1	Sprot	GSH0_BOVIN	GSH0	65	30514	1	1	1	1	0.15	Glutamate--cysteine ligase regulatory subunit OS=Bos taurus GN=GCLM PE=2 SV=1
155	Dark Band to Light Band	1	Sprot	PSA4_BOVIN	PSA4	65	29465	4	2	4	2	0.33	Proteasome subunit alpha type-4 OS=Bos taurus GN=PSMA4 PE=1 SV=1
156	Dark Band to Light Band	1	Sprot	MIC27_MOUSE	MIC27	64	29242	1	1	1	1	0.15	MICOS complex subunit Mic27 OS=Mus musculus GN=Apool PE=1 SV=1
157	Dark Band to Light Band	1	Sprot	OTUB1_HUMAN	OTUB1	64	31264	3	1	2	1	0.14	Ubiquitin thioesterase OTUB1 OS=Homo sapiens GN=OTUB1 PE=1 SV=2
158	Dark Band to Light Band	1	Sprot	ESTD_MOUSE	ESTD	64	31299	3	2	3	2	0.31	S-formylglutathione hydrolase OS=Mus musculus GN=Esd PE=1 SV=1
159	Dark Band to Light Band	1	Sprot	ACADS_HUMAN	ACADS	64	44269	1	1	1	1	0.1	Short-chain specific acyl-CoA dehydrogenase, mitochondrial OS=Homo sapiens GN=ACADS PE=1 SV=1
160	Dark Band to Light Band	1	Sprot	PSD13_MOUSE	PSD13	63	42782	4	2	4	2	0.22	26S proteasome non-ATPase regulatory subunit 13 OS=Mus musculus GN=Psmd13 PE=1 SV=1
161	Dark Band to Light Band	1	Sprot	SRSF7_BOVIN	SRSF7	63	26925	2	1	2	1	0.17	Serine/arginine-rich splicing factor 7 OS=Bos taurus GN=SRSF7 PE=2 SV=1
162	Dark Band to Light Band	1	Sprot	CAB39_BOVIN	CAB39	62	39844	2	1	2	1	0.11	Calcium-binding protein 39 OS=Bos taurus GN=CAB39 PE=2 SV=1
163	Dark Band to Light Band	1	Sprot	MTCH2_MOUSE	MTCH2	62	33477	4	2	4	2	0.29	Mitochondrial carrier homolog 2 OS=Mus musculus GN=Mtch2 PE=1 SV=1
164	Dark Band to Light Band	1	Sprot	OLIG2_MOUSE	OLIG2	62	32386	2	1	2	1	0.14	Oligodendrocyte transcription factor 2 OS=Mus musculus GN=Olig2 PE=1 SV=1
165	Dark Band to Light Band	1	Sprot	CBR1_MOUSE	CBR1	62	30622	3	2	3	2	0.32	Carbonyl reductase [NADPH] 1 OS=Mus musculus GN=Cbr1 PE=1 SV=3
166	Dark Band to Light Band	1	Sprot	UCHL5_BOVIN	UCHL5	62	37408	2	2	2	2	0.25	Ubiquitin carboxyl-terminal hydrolase isozyme L5 OS=Bos taurus GN=UCHL5 PE=2 SV=1
167	Dark Band to Light Band	1	Sprot	GSTO1_MOUSE	GSTO1	62	27480	2	1	2	1	0.16	Glutathione S-transferase omega-1 OS=Mus musculus GN=Gsto1 PE=1 SV=2
168	Dark Band to Light Band	1	Sprot	RDH11_MOUSE	RDH11	61	35125	3	1	3	1	0.13	Retinol dehydrogenase 11 OS=Mus musculus GN=Rdh11 PE=1 SV=2
169	Dark Band to Light Band	1	Sprot	RS3A_BOVIN	RS3A	61	29926	8	2	8	2	0.32	40S ribosomal protein S3a OS=Bos taurus GN=RPS3A PE=2 SV=3
170	Dark Band to Light Band	1	Sprot	KV5A1_MOUSE	KV5A1	61	16423	1	1	1	1	0.29	Ig kappa chain V19-17 OS=Mus musculus GN=Igk-V19-17 PE=1 SV=1
171	Dark Band to Light Band	1	Sprot	METK2_HUMAN	METK2	61	43633	3	1	3	1	0.1	S-adenosylmethionine synthase isoform type-2 OS=Homo sapiens GN=MAT2A PE=1 SV=1
172	Dark Band to Light Band	1	Sprot	DDAH2_MOUSE	DDAH2	61	29627	3	1	3	1	0.15	N(G),N(G)-dimethylarginine dimethylaminohydrolase 2 OS=Mus musculus GN=Ddah2 PE=1 SV=1
173	Dark Band to Light Band	1	Sprot	TBAT_ONCMY	TBAT	60	49962	2	1	2	1	0.09	Tubulin alpha chain, testis-specific OS=Oncorhynchus mykiss PE=2 SV=1
174	Dark Band to Light Band	1	Sprot	SARNP_MOUSE	SARNP	59	23518	4	1	4	1	0.19	SAP domain-containing ribonucleoprotein OS=Mus musculus GN=Sarnp PE=1 SV=3
175	Dark Band to Light Band	1	Sprot	HMGB3_CHICK	HMGB3	59	23042	3	1	3	1	0.2	High mobility group protein B3 OS=Gallus gallus GN=HMGB3 PE=2 SV=3
176	Dark Band to Light Band	1	Sprot	ASGL1_MOUSE	ASGL1	59	33928	1	1	1	1	0.13	Isoaspartyl peptidase/L-asparaginase OS=Mus musculus GN=Asrgl1 PE=1 SV=1
177	Dark Band to Light Band	1	Sprot	KIME_MOUSE	KIME	58	41851	2	1	2	1	0.11	Mevalonate kinase OS=Mus musculus GN=Mvk PE=1 SV=1
178	Dark Band to Light Band	1	Sprot	MK01_BOVIN	MK01	58	41349	7	2	7	2	0.23	Mitogen-activated protein kinase 1 OS=Bos taurus GN=MAPK1 PE=2 SV=3
179	Dark Band to Light Band	1	Sprot	MYG_EQUBU	MYG	57	17072	2	1	2	1	0.28	Myoglobin OS=Equus burchelli GN=MB PE=1 SV=2
180	Dark Band to Light Band	1	Sprot	ILF2_DANRE	ILF2	57	42825	1	1	1	1	0.1	Interleukin enhancer-binding factor 2 homolog OS=Danio rerio GN=ilf2 PE=2 SV=1
181	Dark Band to Light Band	1	Sprot	TECR_MOUSE	TECR	57	36067	3	1	3	1	0.12	Very-long-chain enoyl-CoA reductase OS=Mus musculus GN=Tecr PE=1 SV=1
182	Dark Band to Light Band	1	Sprot	PGAM1_BOVIN	PGAM1	57	28834	3	2	3	2	0.34	Phosphoglycerate mutase 1 OS=Bos taurus GN=PGAM1 PE=2 SV=3
183	Dark Band to Light Band	1	Sprot	ALDR_MOUSE	ALDR	56	35709	5	2	4	2	0.27	Aldose reductase OS=Mus musculus GN=Akr1b1 PE=1 SV=3
184	Dark Band to Light Band	1	Sprot	AK1BA_HUMAN	AK1BA	56	35997	3	1	3	1	0.12	Aldo-keto reductase family 1 member B10 OS=Homo sapiens GN=AKR1B10 PE=1 SV=2
185	Dark Band to Light Band	1	Sprot	UBIQ_CAMDR	UBIQ	56	8560	5	2	4	2	1.59	Ubiquitin OS=Camelus dromedarius PE=3 SV=2
186	Dark Band to Light Band	1	Sprot	RTCA_MOUSE	RTCA	56	39229	1	1	1	1	0.11	RNA 3'-terminal phosphate cyclase OS=Mus musculus GN=RtcA PE=1 SV=2
187	Dark Band to Light Band	1	Sprot	CRKL_HUMAN	CRKL	56	33756	5	1	5	1	0.13	Crk-like protein OS=Homo sapiens GN=CRKL PE=1 SV=1
188	Dark Band to Light Band	1	Sprot	CSN5A_ARATH	CSN5A	56	40293	1	1	1	1	0.11	COP9 signalosome complex subunit 5a OS=Arabidopsis thaliana GN=CSN5A PE=1 SV=1
189	Dark Band to Light Band	1	Sprot	COPE_MOUSE	COPE	55	34545	2	1	2	1	0.13	Coatomer subunit epsilon OS=Mus musculus GN=Cope PE=1 SV=3
190	Dark Band to Light Band	1	Sprot	SHLB1_MOUSE	SHLB1	55	40830	3	1	3	1	0.11	Endophilin-B1 OS=Mus musculus GN=Sh3glb1 PE=1 SV=1
191	Dark Band to Light Band	1	Sprot	LV1A_MOUSE	LV1A	55	12214	1	1	1	1	0.4	Ig lambda-1 chain V region OS=Mus musculus PE=1 SV=2
192	Dark Band to Light Band	1	Sprot	MEST_HUMAN	MEST	54	38806	3	1	3	1	0.11	Mesoderm-specific transcript homolog protein OS=Homo sapiens GN=MEST PE=2 SV=2
193	Dark Band to Light Band	1	Sprot	V26AA_XENLA	V26AA	54	38068	2	1	2	1	0.12	Vacuolar protein sorting-associated protein 26A-A OS=Xenopus laevis GN=vps26a-a PE=2 SV=1
194	Dark Band to Light Band	1	Sprot	TCEA1_BOVIN	TCEA1	54	33869	3	1	3	1	0.13	Transcription elongation factor A protein 1 OS=Bos taurus GN=TCEA1 PE=2 SV=1
195	Dark Band to Light Band	1	Sprot	PON2_MOUSE	PON2	54	39592	1	1	1	1	0.11	Serum paraoxonase/arylesterase 2 OS=Mus musculus GN=Pon2 PE=1 SV=2
196	Dark Band to Light Band	1	Sprot	HNDLA_XENLA	HNDLA	54	32594	3	1	3	1	0.14	Heterogeneous nuclear ribonucleoprotein D-like-A OS=Xenopus laevis GN=hnrnpdl-a PE=2 SV=1
197	Dark Band to Light Band	1	Sprot	BS2_TRYBB	BS2	54	55544	1	1	1	1	0.08	Bloodstream-specific protein 2 OS=Trypanosoma brucei brucei GN=BS2 PE=3 SV=1
198	Dark Band to Light Band	1	Sprot	TADBP_MOUSE	TADBP	53	44519	3	1	2	1	0.1	TAR DNA-binding protein 43 OS=Mus musculus GN=Tardbp PE=1 SV=1
199	Dark Band to Light Band	1	Sprot	H1A_XENLA	H1A	52	21361	1	1	1	1	0.22	Histone H1A OS=Xenopus laevis PE=3 SV=2
200	Dark Band to Light Band	1	Sprot	RFC4_HUMAN	RFC4	52	39657	1	1	1	1	0.11	Replication factor C subunit 4 OS=Homo sapiens GN=RFC4 PE=1 SV=2
201	Dark Band to Light Band	1	Sprot	TBCB_MOUSE	TBCB	52	27368	2	1	1	1	0.17	Tubulin-folding cofactor B OS=Mus musculus GN=Tbcb PE=1 SV=2
202	Dark Band to Light Band	1	Sprot	GPD1L_HUMAN	GPD1L	52	38394	2	1	2	1	0.12	Glycerol-3-phosphate dehydrogenase 1-like protein OS=Homo sapiens GN=GPD1L PE=1 SV=1
203	Dark Band to Light Band	1	Sprot	PTPA_HUMAN	PTPA	52	40641	1	1	1	1	0.11	Serine/threonine-protein phosphatase 2A activator OS=Homo sapiens GN=PPP2R4 PE=1 SV=3
204	Dark Band to Light Band	1	Sprot	STML2_MOUSE	STML2	52	38361	1	1	1	1	0.12	Stomatin-like protein 2, mitochondrial OS=Mus musculus GN=Stoml2 PE=1 SV=1
205	Dark Band to Light Band	1	Sprot	HNRPD_HUMAN	HNRPD	52	38410	4	1	4	1	0.12	Heterogeneous nuclear ribonucleoprotein D0 OS=Homo sapiens GN=HNRNPD PE=1 SV=1
206	Dark Band to Light Band	1	Sprot	AAAT_RABIT	AAAT	51	56622	1	1	1	1		Neutral amino acid transporter B(0) OS=Oryctolagus cuniculus GN=SLC1A5 PE=2 SV=1
207	Dark Band to Light Band	1	Sprot	ATPB_MOUSE	ATPB	51	56265	4	3	4	3	0.25	ATP synthase subunit beta, mitochondrial OS=Mus musculus GN=Atp5b PE=1 SV=2
208	Dark Band to Light Band	1	Sprot	IDHG1_RAT	IDHG1	51	42824	5	2	5	2	0.22	Isocitrate dehydrogenase [NAD] subunit gamma 1, mitochondrial OS=Rattus norvegicus GN=Idh3g PE=1 SV=2
209	Dark Band to Light Band	1	Sprot	DHB12_MOUSE	DHB12	51	34719	4	1	4	1	0.13	Very-long-chain 3-oxoacyl-CoA reductase OS=Mus musculus GN=Hsd17b12 PE=1 SV=1
210	Dark Band to Light Band	1	Sprot	SFXN1_BOVIN	SFXN1	51	35666	1	1	1	1	0.13	Sideroflexin-1 OS=Bos taurus GN=SFXN1 PE=2 SV=3
211	Dark Band to Light Band	1	Sprot	TPM4_MOUSE	TPM4	51	28450	2	1	2	1	0.16	Tropomyosin alpha-4 chain OS=Mus musculus GN=Tpm4 PE=1 SV=3
212	Dark Band to Light Band	1	Sprot	CDK1_BOVIN	CDK1	51	34004	3	1	3	1	0.13	Cyclin-dependent kinase 1 OS=Bos taurus GN=CDK1 PE=2 SV=2
213	Dark Band to Light Band	1	Sprot	STRAP_MOUSE	STRAP	51	38418	2	1	2	1	0.12	Serine-threonine kinase receptor-associated protein OS=Mus musculus GN=Strap PE=1 SV=2
214	Dark Band to Light Band	1	Sprot	AHSA1_MOUSE	AHSA1	51	38093	3	2	3	2	0.25	Activator of 90 kDa heat shock protein ATPase homolog 1 OS=Mus musculus GN=Ahsa1 PE=1 SV=2
215	Dark Band to Light Band	1	Sprot	ARPC2_BOVIN	ARPC2	50	34327	7	1	5	1	0.13	Actin-related protein 2/3 complex subunit 2 OS=Bos taurus GN=ARPC2 PE=1 SV=1
216	Dark Band to Light Band	1	Sprot	AIMP2_BOVIN	AIMP2	50	35156	1	1	1	1	0.13	Aminoacyl tRNA synthase complex-interacting multifunctional protein 2 OS=Bos taurus GN=AIMP2 PE=2 SV=1
217	Dark Band to Light Band	1	Sprot	LRC59_MOUSE	LRC59	49	34856	2	1	2	1	0.13	Leucine-rich repeat-containing protein 59 OS=Mus musculus GN=Lrrc59 PE=1 SV=1
218	Dark Band to Light Band	1	Sprot	PSB7_MOUSE	PSB7	49	29872	3	1	3	1	0.15	Proteasome subunit beta type-7 OS=Mus musculus GN=Psmb7 PE=1 SV=1
219	Dark Band to Light Band	1	Sprot	CHO2_ASHGO	CHO2	49	97776	2	1	2	1	0.04	Phosphatidylethanolamine N-methyltransferase OS=Ashbya gossypii (strain ATCC 10895 / CBS 109.51 / FGSC 9923 / NRRL Y-1056) GN=CHO2 PE=3 SV=1
220	Dark Band to Light Band	1	Sprot	ANXA2_PIG	ANXA2	48	38510	3	1	3	1	0.12	Annexin A2 OS=Sus scrofa GN=ANXA2 PE=1 SV=4
221	Dark Band to Light Band	1	Sprot	SSUB1_PSEAB	SSUB1	46	27127	3	1	1	1	0.17	Aliphatic sulfonates import ATP-binding protein SsuB 1 OS=Pseudomonas aeruginosa (strain UCBPP-PA14) GN=ssuB1 PE=3 SV=1
222	Dark Band to Light Band	1	Sprot	IPYR_MOUSE	IPYR	46	32646	4	2	4	2	0.29	Inorganic pyrophosphatase OS=Mus musculus GN=Ppa1 PE=1 SV=1
223	Dark Band to Light Band	1	Sprot	ARP2A_XENLA	ARP2A	44	44633	4	2	4	2	0.21	Actin-related protein 2-A OS=Xenopus laevis GN=actr2-a PE=2 SV=1
224	Dark Band to Light Band	1	Sprot	HCDH_RAT	HCDH	44	34426	2	1	1	1	0.13	Hydroxyacyl-coenzyme A dehydrogenase, mitochondrial OS=Rattus norvegicus GN=Hadh PE=2 SV=1
225	Dark Band to Light Band	1	Sprot	SECA2_ALKMQ	SECA2	44	90835	1	1	1	1		Protein translocase subunit SecA 2 OS=Alkaliphilus metalliredigens (strain QYMF) GN=secA2 PE=3 SV=1
226	Dark Band to Light Band	1	Sprot	IF4H_BOVIN	IF4H	43	25204	4	1	4	1	0.18	Eukaryotic translation initiation factor 4H OS=Bos taurus GN=EIF4H PE=2 SV=1
227	Dark Band to Light Band	1	Sprot	GPLPB_ARATH	GPLPB	42	35778	2	1	1	1	0.13	Receptor for activated C kinase 1B OS=Arabidopsis thaliana GN=RACK1B PE=1 SV=1
228	Dark Band to Light Band	1	Sprot	EF1G_BOVIN	EF1G	41	50346	2	1	2	1	0.09	Elongation factor 1-gamma OS=Bos taurus GN=EEF1G PE=2 SV=1
229	Dark Band to Light Band	1	Sprot	PCBP2_HUMAN	PCBP2	41	38556	4	1	4	1	0.12	Poly(rC)-binding protein 2 OS=Homo sapiens GN=PCBP2 PE=1 SV=1
230	Dark Band to Light Band	1	Sprot	AGD8_ARATH	AGD8	40	44414	1	1	1	1	0.1	Probable ADP-ribosylation factor GTPase-activating protein AGD8 OS=Arabidopsis thaliana GN=AGD8 PE=1 SV=1
231	Dark Band to Light Band	1	Sprot	TBB3_DROME	TBB3	40	50816	4	1	3	1	0.09	Tubulin beta-3 chain OS=Drosophila melanogaster GN=betaTub60D PE=2 SV=2
232	Dark Band to Light Band	1	Sprot	HDGF_BOVIN	HDGF	40	26588	2	1	2	1	0.17	Hepatoma-derived growth factor OS=Bos taurus GN=HDGF PE=2 SV=1
233	Dark Band to Light Band	1	Sprot	GLOD4_MOUSE	GLOD4	38	33296	3	1	3	1	0.13	Glyoxalase domain-containing protein 4 OS=Mus musculus GN=Glod4 PE=1 SV=1
234	Dark Band to Light Band	1	Sprot	SEPT4_HUMAN	2017-09-04	36	55064	1	1	1	1	0.08	Septin-4 OS=Homo sapiens GN=SEPT4 PE=1 SV=1
235	Dark Band to Light Band	1	Sprot	IMPA3_MOUSE	IMPA3	36	38592	1	1	1	1	0.12	Inositol monophosphatase 3 OS=Mus musculus GN=Impad1 PE=1 SV=1
236	Dark Band to Light Band	1	Sprot	BASI_MOUSE	BASI	34	42418	2	1	2	1	0.1	Basigin OS=Mus musculus GN=Bsg PE=1 SV=2
237	Dark Band to Light Band	1	Sprot	BCKD_BOVIN	BCKD	33	46409	1	1	1	1	0.1	[3-methyl-2-oxobutanoate dehydrogenase [lipoamide]] kinase, mitochondrial OS=Bos taurus GN=BCKDK PE=2 SV=1
238	Dark Band to Light Band	1	Sprot	C1QBP_HUMAN	C1QBP	32	31343	2	1	2	1	0.14	Complement component 1 Q subcomponent-binding protein, mitochondrial OS=Homo sapiens GN=C1QBP PE=1 SV=1
1	Light Band	1	Sprot	LYSC_PSEAB	LYSC	1425	48148	59	34	13	11	1.4	Lysyl endopeptidase OS=Pseudomonas aeruginosa (strain UCBPP-PA14) GN=prpL PE=1 SV=1
2	Light Band	1	Sprot	KV5AB_MOUSE	KV5AB	745	11903	19	12	3	2	1	Ig kappa chain V-V region HP R16.7 OS=Mus musculus PE=1 SV=1
3	Light Band	1	Sprot	LAC1_MOUSE	LAC1	557	11568	27	19	4	4	3.16	Ig lambda-1 chain C region OS=Mus musculus PE=1 SV=1
4	Light Band	1	Sprot	1433Z_MOUSE	1433Z	446	27754	18	10	15	8	2.35	14-3-3 protein zeta/delta OS=Mus musculus GN=Ywhaz PE=1 SV=1
4	Light Band	2	Sprot	1433Z_CHICK	1433Z	259	27758	16	7	13	6	1.48	14-3-3 protein zeta OS=Gallus gallus GN=YWHAZ PE=2 SV=1
4	Light Band	3	Sprot	1433T_CHICK	1433T	206	27765	13	6	11	5	1.13	14-3-3 protein theta OS=Gallus gallus GN=YWHAQ PE=1 SV=1
4	Light Band	4	Sprot	1433B_MOUSE	1433B	178	28069	12	5	10	4	0.82	14-3-3 protein beta/alpha OS=Mus musculus GN=Ywhab PE=1 SV=3
4	Light Band	5	Sprot	143GA_XENLA	143GA	136	28256	13	5	8	3	0.56	14-3-3 protein gamma-A OS=Xenopus laevis GN=ywhag-a PE=2 SV=1
4	Light Band	6	Sprot	1433F_BOVIN	1433F	123	28194	13	4	11	3	0.56	14-3-3 protein eta OS=Bos taurus GN=YWHAH PE=1 SV=2
4	Light Band	7	Sprot	143BA_DANRE	143BA	98	27630	11	4	8	3	0.58	14-3-3 protein beta/alpha-A OS=Danio rerio GN=ywhaba PE=2 SV=2
5	Light Band	1	Sprot	PSB4_MOUSE	PSB4	344	29097	7	4	5	3	0.54	Proteasome subunit beta type-4 OS=Mus musculus GN=Psmb4 PE=1 SV=1
6	Light Band	1	Sprot	RAB1A_CANLF	RAB1A	315	22663	17	8	11	6	2.65	Ras-related protein Rab-1A OS=Canis lupus familiaris GN=RAB1A PE=1 SV=3
6	Light Band	2	Sprot	RAB1B_MOUSE	RAB1B	280	22173	12	5	9	5	1.57	Ras-related protein Rab-1B OS=Mus musculus GN=Rab1b PE=1 SV=1
6	Light Band	3	Sprot	RAB35_HUMAN	RAB35	135	23011	7	2	4	2	0.44	Ras-related protein Rab-35 OS=Homo sapiens GN=RAB35 PE=1 SV=1
6	Light Band	4	Sprot	RAB7A_CANLF	RAB7A	130	23505	12	5	11	5	1.43	Ras-related protein Rab-7a OS=Canis lupus familiaris GN=RAB7A PE=2 SV=1
6	Light Band	5	Sprot	RB11A_BOVIN	RB11A	120	24454	9	5	9	5	1.36	Ras-related protein Rab-11A OS=Bos taurus GN=RAB11A PE=2 SV=3
6	Light Band	6	Sprot	RAB10_CANLF	RAB10	117	22555	9	2	7	2	0.45	Ras-related protein Rab-10 OS=Canis lupus familiaris GN=RAB10 PE=1 SV=1
6	Light Band	7	Sprot	YPTV5_VOLCA	YPTV5	88	23038	5	3	3	3	0.72	GTP-binding protein yptV5 OS=Volvox carteri GN=YPTV5 PE=3 SV=1
6	Light Band	8	Sprot	RAA1E_ARATH	RAA1E	80	24315	4	2	4	2	0.41	Ras-related protein RABA1e OS=Arabidopsis thaliana GN=RABA1E PE=2 SV=1
7	Light Band	1	Sprot	6PGL_MOUSE	6PGL	310	27237	9	5	6	3	0.59	6-phosphogluconolactonase OS=Mus musculus GN=Pgls PE=1 SV=1
8	Light Band	1	Sprot	PSA5_BOVIN	PSA5	279	26394	8	7	7	6	1.59	Proteasome subunit alpha type-5 OS=Bos taurus GN=PSMA5 PE=1 SV=1
9	Light Band	1	Sprot	GSTM1_MOUSE	GSTM1	273	25953	15	10	11	7	2.1	Glutathione S-transferase Mu 1 OS=Mus musculus GN=Gstm1 PE=1 SV=2
9	Light Band	2	Sprot	GSTM5_MOUSE	GSTM5	199	26617	5	4	4	3	0.6	Glutathione S-transferase Mu 5 OS=Mus musculus GN=Gstm5 PE=1 SV=1
9	Light Band	3	Sprot	GSTM1_BOVIN	GSTM1	95	25618	3	3	2	2	0.39	Glutathione S-transferase Mu 1 OS=Bos taurus GN=GSTM1 PE=1 SV=3
10	Light Band	1	Sprot	RAB6A_HUMAN	RAB6A	271	23578	9	6	8	5	1.43	Ras-related protein Rab-6A OS=Homo sapiens GN=RAB6A PE=1 SV=3
11	Light Band	1	Sprot	PSA7_MOUSE	PSA7	270	27838	11	8	10	8	2.34	Proteasome subunit alpha type-7 OS=Mus musculus GN=Psma7 PE=1 SV=1
11	Light Band	2	Sprot	PSA7_BOVIN	PSA7	230	27852	11	8	10	8	2.34	Proteasome subunit alpha type-7 OS=Bos taurus GN=PSMA7 PE=1 SV=1
12	Light Band	1	Sprot	RAB3B_MOUSE	RAB3B	252	24741	7	3	7	3	0.66	Ras-related protein Rab-3B OS=Mus musculus GN=Rab3b PE=1 SV=1
13	Light Band	1	Sprot	TRYP_PIG	TRYP	249	24394	15	7	5	4	0.99	Trypsin OS=Sus scrofa PE=1 SV=1
14	Light Band	1	Sprot	IGKC_MOUSE	IGKC	243	11771	17	11	5	3	1.86	Ig kappa chain C region OS=Mus musculus PE=1 SV=1
15	Light Band	1	Sprot	PSA2_MOUSE	PSA2	239	25910	9	7	7	5	1.25	Proteasome subunit alpha type-2 OS=Mus musculus GN=Psma2 PE=1 SV=3
16	Light Band	1	Sprot	SPG1_STRSG	SPG1	238	47538	7	6	5	4	0.43	Immunoglobulin G-binding protein G OS=Streptococcus sp. group G GN=spg PE=1 SV=1
17	Light Band	1	Sprot	RAB5C_MOUSE	RAB5C	236	23398	10	8	6	5	1.44	Ras-related protein Rab-5C OS=Mus musculus GN=Rab5c PE=1 SV=2
17	Light Band	2	Sprot	RAB5A_MOUSE	RAB5A	95	23584	6	3	6	3	0.71	Ras-related protein Rab-5A OS=Mus musculus GN=Rab5a PE=1 SV=1
17	Light Band	3	Sprot	RAB5B_CHICK	RAB5B	81	23600	3	2	3	2	0.43	Ras-related protein Rab-5B OS=Gallus gallus GN=RAB5B PE=2 SV=1
18	Light Band	1	Sprot	PSB1_MOUSE	PSB1	230	26355	9	6	6	4	0.89	Proteasome subunit beta type-1 OS=Mus musculus GN=Psmb1 PE=1 SV=1
19	Light Band	1	Sprot	PRDX6_MOUSE	PRDX6	229	24855	11	6	10	6	1.75	Peroxiredoxin-6 OS=Mus musculus GN=Prdx6 PE=1 SV=3
20	Light Band	1	Sprot	AT5F1_MOUSE	AT5F1	228	28930	17	8	14	8	2.19	ATP synthase F(0) complex subunit B1, mitochondrial OS=Mus musculus GN=Atp5f1 PE=1 SV=1
21	Light Band	1	Sprot	KCRB_MOUSE	KCRB	226	42686	7	5	7	5	0.64	Creatine kinase B-type OS=Mus musculus GN=Ckb PE=1 SV=1
22	Light Band	1	Sprot	PSB3_MOUSE	PSB3	220	22949	7	5	6	4	1.07	Proteasome subunit beta type-3 OS=Mus musculus GN=Psmb3 PE=1 SV=1
23	Light Band	1	Sprot	GSTP1_MOUSE	GSTP1	219	23594	7	5	6	5	1.42	Glutathione S-transferase P 1 OS=Mus musculus GN=Gstp1 PE=1 SV=2
24	Light Band	1	Sprot	TPIS_MOUSE	TPIS	189	32171	15	6	11	6	1.19	Triosephosphate isomerase OS=Mus musculus GN=Tpi1 PE=1 SV=4
25	Light Band	1	Sprot	TCTP_MOUSE	TCTP	188	19450	9	6	7	4	1.36	Translationally-controlled tumor protein OS=Mus musculus GN=Tpt1 PE=1 SV=1
26	Light Band	1	Sprot	PSA6_BOVIN	PSA6	187	27382	7	7	6	6	1.51	Proteasome subunit alpha type-6 OS=Bos taurus GN=PSMA6 PE=1 SV=1
27	Light Band	1	Sprot	KV3AA_MOUSE	KV3AA	186	12034	3	3	2	2	0.99	Ig kappa chain V-III region ABPC 22/PC 9245 OS=Mus musculus PE=1 SV=1
27	Light Band	2	Sprot	KV3A1_MOUSE	KV3A1	179	11973	3	3	2	2	0.99	Ig kappa chain V-III region PC 2880/PC 1229 OS=Mus musculus PE=1 SV=1
27	Light Band	3	Sprot	KV3A7_MOUSE	KV3A7	160	12331	3	3	2	2	0.95	Ig kappa chain V-III region TEPC 124 OS=Mus musculus PE=1 SV=1
27	Light Band	4	Sprot	KV3AC_MOUSE	KV3AC	142	11957	3	3	2	2	0.99	Ig kappa chain V-III region CBPC 101 OS=Mus musculus PE=1 SV=1
28	Light Band	1	Sprot	NT5C_MOUSE	NT5C	181	23062	3	3	2	2	0.44	5'(3')-deoxyribonucleotidase, cytosolic type OS=Mus musculus GN=Nt5c PE=1 SV=1
29	Light Band	1	Sprot	RL9_MOUSE	RL9	181	21868	8	5	7	5	1.6	60S ribosomal protein L9 OS=Mus musculus GN=Rpl9 PE=2 SV=2
30	Light Band	1	Sprot	PGRC2_MOUSE	PGRC2	180	23320	2	2	2	2	0.43	Membrane-associated progesterone receptor component 2 OS=Mus musculus GN=Pgrmc2 PE=1 SV=2
31	Light Band	1	Sprot	UCRI_MOUSE	UCRI	179	29349	11	2	9	1	0.15	Cytochrome b-c1 complex subunit Rieske, mitochondrial OS=Mus musculus GN=Uqcrfs1 PE=1 SV=1
32	Light Band	1	Sprot	RAB18_MOUSE	RAB18	165	23021	10	4	8	3	0.73	Ras-related protein Rab-18 OS=Mus musculus GN=Rab18 PE=1 SV=2
33	Light Band	1	Sprot	IDI1_MOUSE	IDI1	164	26272	9	5	8	5	1.22	Isopentenyl-diphosphate Delta-isomerase 1 OS=Mus musculus GN=Idi1 PE=1 SV=1
34	Light Band	1	Sprot	DHPR_MOUSE	DHPR	164	25554	4	2	4	2	0.39	Dihydropteridine reductase OS=Mus musculus GN=Qdpr PE=1 SV=2
35	Light Band	1	Sprot	PGAM1_BOVIN	PGAM1	163	28834	14	6	10	5	1.07	Phosphoglycerate mutase 1 OS=Bos taurus GN=PGAM1 PE=2 SV=3
36	Light Band	1	Sprot	CN166_MOUSE	CN166	160	28135	7	3	5	2	0.35	UPF0568 protein C14orf166 homolog OS=Mus musculus PE=1 SV=1
37	Light Band	1	Sprot	RAB14_CHICK	RAB14	159	23882	7	3	7	3	0.69	Ras-related protein Rab-14 OS=Gallus gallus GN=RAB14 PE=2 SV=3
38	Light Band	1	Sprot	HCD2_MOUSE	HCD2	157	27402	3	2	3	2	0.36	3-hydroxyacyl-CoA dehydrogenase type-2 OS=Mus musculus GN=Hsd17b10 PE=1 SV=4
38	Light Band	2	Sprot	HCD2_BOVIN	HCD2	118	27123	2	2	2	2	0.36	3-hydroxyacyl-CoA dehydrogenase type-2 OS=Bos taurus GN=HSD17B10 PE=1 SV=3
39	Light Band	1	Sprot	TRY1_HUMAN	TRY1	157	26541	9	5	2	1	0.17	Trypsin-1 OS=Homo sapiens GN=PRSS1 PE=1 SV=1
40	Light Band	1	Sprot	RL14_MOUSE	RL14	154	23549	7	3	6	3	0.71	60S ribosomal protein L14 OS=Mus musculus GN=Rpl14 PE=1 SV=3
41	Light Band	1	Sprot	PSB5_BOVIN	PSB5	154	28591	6	3	6	3	0.55	Proteasome subunit beta type-5 OS=Bos taurus GN=PSMB5 PE=1 SV=1
42	Light Band	1	Sprot	PRDX1_MOUSE	PRDX1	153	22162	16	7	14	6	2.1	Peroxiredoxin-1 OS=Mus musculus GN=Prdx1 PE=1 SV=1
42	Light Band	2	Sprot	PRDX4_HUMAN	PRDX4	123	30521	13	5	9	4	0.73	Peroxiredoxin-4 OS=Homo sapiens GN=PRDX4 PE=1 SV=1
42	Light Band	3	Sprot	PRDX2_MOUSE	PRDX2	119	21765	7	3	7	3	0.78	Peroxiredoxin-2 OS=Mus musculus GN=Prdx2 PE=1 SV=3
42	Light Band	4	Sprot	PRDX1_CHICK	PRDX1	86	22300	9	4	5	3	0.75	Peroxiredoxin-1 OS=Gallus gallus GN=PRDX1 PE=1 SV=1
43	Light Band	1	Sprot	RL10A_BOVIN	RL10A	144	24816	16	6	11	6	1.75	60S ribosomal protein L10a OS=Bos taurus GN=RPL10A PE=2 SV=3
44	Light Band	1	Sprot	CPSF5_MOUSE	CPSF5	143	26224	11	6	10	6	1.61	Cleavage and polyadenylation specificity factor subunit 5 OS=Mus musculus GN=Nudt21 PE=1 SV=1
45	Light Band	1	Sprot	NDUS3_MOUSE	NDUS3	143	30131	4	3	4	3	0.52	NADH dehydrogenase [ubiquinone] iron-sulfur protein 3, mitochondrial OS=Mus musculus GN=Ndufs3 PE=1 SV=2
45	Light Band	2	Sprot	NDUS3_BOVIN	NDUS3	109	30266	2	2	2	2	0.32	NADH dehydrogenase [ubiquinone] iron-sulfur protein 3, mitochondrial OS=Bos taurus GN=NDUFS3 PE=1 SV=1
46	Light Band	1	Sprot	EMC8_MOUSE	EMC8	143	23333	4	2	4	2	0.43	ER membrane protein complex subunit 8 OS=Mus musculus GN=Emc8 PE=1 SV=1
47	Light Band	1	Sprot	ECHM_MOUSE	ECHM	138	31454	9	2	7	2	0.31	Enoyl-CoA hydratase, mitochondrial OS=Mus musculus GN=Echs1 PE=1 SV=1
48	Light Band	1	Sprot	KCY_MOUSE	KCY	138	22151	7	5	6	5	1.57	UMP-CMP kinase OS=Mus musculus GN=Cmpk1 PE=1 SV=1
49	Light Band	1	Sprot	SDHB_MOUSE	SDHB	136	31793	12	5	11	5	0.94	Succinate dehydrogenase [ubiquinone] iron-sulfur subunit, mitochondrial OS=Mus musculus GN=Sdhb PE=1 SV=1
50	Light Band	1	Sprot	RAN_BOVIN	RAN	134	24408	12	5	9	4	0.99	GTP-binding nuclear protein Ran OS=Bos taurus GN=RAN PE=2 SV=3
50	Light Band	2	Sprot	RAN_BRUMA	RAN	72	24322	10	3	6	3	0.68	GTP-binding nuclear protein Ran OS=Brugia malayi GN=Bm1_44725 PE=2 SV=2
51	Light Band	1	Sprot	RS8_BOVIN	RS8	133	24190	6	3	5	3	0.68	40S ribosomal protein S8 OS=Bos taurus GN=RPS8 PE=2 SV=3
52	Light Band	1	Sprot	TAGL2_MOUSE	TAGL2	131	22381	9	6	8	6	2.06	Transgelin-2 OS=Mus musculus GN=Tagln2 PE=1 SV=4
53	Light Band	1	Sprot	IGH1M_MOUSE	IGH1M	129	43359	7	5	4	4	0.48	Ig gamma-1 chain C region, membrane-bound form OS=Mus musculus GN=Ighg1 PE=1 SV=2
54	Light Band	1	Sprot	GCAM_MOUSE	GCAM	129	43921	3	1	3	1	0.1	Ig gamma-2A chain C region, membrane-bound form OS=Mus musculus GN=Igh-1a PE=1 SV=3
55	Light Band	1	Sprot	KV2A6_MOUSE	KV2A6	126	12488	2	2	2	2	0.93	Ig kappa chain V-II region 7S34.1 OS=Mus musculus PE=1 SV=1
56	Light Band	1	Sprot	RL18_MOUSE	RL18	124	21631	7	4	7	4	1.17	60S ribosomal protein L18 OS=Mus musculus GN=Rpl18 PE=1 SV=3
57	Light Band	1	Sprot	PRDX3_MOUSE	PRDX3	124	28109	10	3	8	3	0.57	Thioredoxin-dependent peroxide reductase, mitochondrial OS=Mus musculus GN=Prdx3 PE=1 SV=1
58	Light Band	1	Sprot	PIMT_MOUSE	PIMT	121	24619	8	2	7	2	0.41	Protein-L-isoaspartate(D-aspartate) O-methyltransferase OS=Mus musculus GN=Pcmt1 PE=1 SV=3
59	Light Band	1	Sprot	ETFB_MOUSE	ETFB	121	27606	10	4	10	4	0.84	Electron transfer flavoprotein subunit beta OS=Mus musculus GN=Etfb PE=1 SV=3
60	Light Band	1	Sprot	IGG2B_MOUSE	IGG2B	119	44231	7	3	6	3	0.33	Ig gamma-2B chain C region OS=Mus musculus GN=Igh-3 PE=1 SV=3
61	Light Band	1	Sprot	CSRP1_HUMAN	CSRP1	118	20554	2	2	2	2	0.5	Cysteine and glycine-rich protein 1 OS=Homo sapiens GN=CSRP1 PE=1 SV=3
62	Light Band	1	Sprot	CBX1_HUMAN	CBX1	116	21405	2	1	2	1	0.22	Chromobox protein homolog 1 OS=Homo sapiens GN=CBX1 PE=1 SV=1
63	Light Band	1	Sprot	SC22B_CHICK	SC22B	115	24702	6	5	5	4	0.97	Vesicle-trafficking protein SEC22b OS=Gallus gallus GN=SEC22B PE=2 SV=1
64	Light Band	1	Sprot	KV5A4_MOUSE	KV5A4	115	12023	3	3	2	2	0.99	Ig kappa chain V-V region MOPC 149 OS=Mus musculus PE=1 SV=1
65	Light Band	1	Sprot	EF1A1_BOVIN	EF1A1	114	50109	10	4	9	4	0.4	Elongation factor 1-alpha 1 OS=Bos taurus GN=EEF1A1 PE=1 SV=1
66	Light Band	1	Sprot	PSB2_BOVIN	PSB2	114	22882	4	3	4	3	0.73	Proteasome subunit beta type-2 OS=Bos taurus GN=PSMB2 PE=1 SV=1
67	Light Band	1	Sprot	LXN_MOUSE	LXN	114	25476	2	2	2	2	0.39	Latexin OS=Mus musculus GN=Lxn PE=1 SV=2
68	Light Band	1	Sprot	COX2_BATGR	COX2	113	25886	5	2	5	2	0.38	Cytochrome c oxidase subunit 2 OS=Batomys granti GN=MT-CO2 PE=3 SV=1
69	Light Band	1	Sprot	RL13A_MOUSE	RL13A	113	23449	10	3	10	3	0.71	60S ribosomal protein L13a OS=Mus musculus GN=Rpl13a PE=1 SV=4
70	Light Band	1	Sprot	LYSC_CATWA	LYSC	112	14314	1	1	1	1	0.34	Lysozyme C OS=Catreus wallichii GN=LYZ PE=1 SV=1
71	Light Band	1	Sprot	GDIR1_MOUSE	GDIR1	112	23393	8	3	7	3	0.71	Rho GDP-dissociation inhibitor 1 OS=Mus musculus GN=Arhgdia PE=1 SV=3
72	Light Band	1	Sprot	PEBP1_MOUSE	PEBP1	112	20817	3	2	3	2	0.49	Phosphatidylethanolamine-binding protein 1 OS=Mus musculus GN=Pebp1 PE=1 SV=3
73	Light Band	1	Sprot	KV5A5_MOUSE	KV5A5	111	14376	1	1	1	1	0.33	Ig kappa chain V-V region T1 OS=Mus musculus PE=4 SV=1
74	Light Band	1	Sprot	RAB2A_CANLF	RAB2A	109	23531	6	3	6	3	0.71	Ras-related protein Rab-2A OS=Canis lupus familiaris GN=RAB2A PE=1 SV=1
75	Light Band	1	Sprot	ATPO_MOUSE	ATPO	108	23349	7	3	6	3	0.71	ATP synthase subunit O, mitochondrial OS=Mus musculus GN=Atp5o PE=1 SV=1
76	Light Band	1	Sprot	MSRA_MOUSE	MSRA	104	25972	3	1	2	1	0.18	Mitochondrial peptide methionine sulfoxide reductase OS=Mus musculus GN=Msra PE=1 SV=1
77	Light Band	1	Sprot	PNP_PROMH	PNP	100	76821	3	1	2	1	0.06	Polyribonucleotide nucleotidyltransferase OS=Proteus mirabilis (strain HI4320) GN=pnp PE=3 SV=1
78	Light Band	1	Sprot	CDC42_BOVIN	CDC42	100	21245	2	2	2	2	0.48	Cell division control protein 42 homolog OS=Bos taurus GN=CDC42 PE=1 SV=1
79	Light Band	1	Sprot	KV2A5_MOUSE	KV2A5	100	12382	1	1	1	1	0.39	Ig kappa chain V-II region 17S29.1 OS=Mus musculus PE=1 SV=1
80	Light Band	1	Sprot	ITPA_MOUSE	ITPA	99	21883	3	2	3	2	0.47	Inosine triphosphate pyrophosphatase OS=Mus musculus GN=Itpa PE=1 SV=2
81	Light Band	1	Sprot	YKT6_BOVIN	YKT6	98	22452	5	2	4	2	0.45	Synaptobrevin homolog YKT6 OS=Bos taurus GN=YKT6 PE=2 SV=1
82	Light Band	1	Sprot	K1C10_HUMAN	K1C10	97	58792	6	2	6	2	0.15	Keratin, type I cytoskeletal 10 OS=Homo sapiens GN=KRT10 PE=1 SV=6
83	Light Band	1	Sprot	PSB6_MOUSE	PSB6	97	25362	4	4	4	4	0.94	Proteasome subunit beta type-6 OS=Mus musculus GN=Psmb6 PE=1 SV=3
84	Light Band	1	Sprot	LV1A_MOUSE	LV1A	96	12214	5	2	2	2	0.96	Ig lambda-1 chain V region OS=Mus musculus PE=1 SV=2
85	Light Band	1	Sprot	UCHL3_MOUSE	UCHL3	96	26135	4	2	4	2	0.38	Ubiquitin carboxyl-terminal hydrolase isozyme L3 OS=Mus musculus GN=Uchl3 PE=1 SV=2
86	Light Band	1	Sprot	RAPA_DIPOM	RAPA	96	20918	2	2	2	2	0.49	Ras-related protein O-Krev OS=Diplobatis ommata PE=2 SV=1
87	Light Band	1	Sprot	MIC19_MOUSE	MIC19	95	26318	5	3	5	3	0.61	MICOS complex subunit Mic19 OS=Mus musculus GN=Chchd3 PE=1 SV=1
88	Light Band	1	Sprot	KTHY_MOUSE	KTHY	93	23900	2	2	2	2	0.42	Thymidylate kinase OS=Mus musculus GN=Dtymk PE=1 SV=2
89	Light Band	1	Sprot	RAB31_MOUSE	RAB31	92	21318	4	2	3	2	0.48	Ras-related protein Rab-31 OS=Mus musculus GN=Rab31 PE=1 SV=1
90	Light Band	1	Sprot	PARK7_MOUSE	PARK7	92	20008	11	3	10	3	0.87	Protein deglycase DJ-1 OS=Mus musculus GN=Park7 PE=1 SV=1
91	Light Band	1	Sprot	UCHL1_MOUSE	UCHL1	91	24822	6	2	6	2	0.4	Ubiquitin carboxyl-terminal hydrolase isozyme L1 OS=Mus musculus GN=Uchl1 PE=1 SV=1
92	Light Band	1	Sprot	KV6AB_MOUSE	KV6AB	91	11706	1	1	1	1	0.42	Ig kappa chain V-VI region NQ2-6.1 OS=Mus musculus PE=2 SV=1
93	Light Band	1	Sprot	SPRE_MOUSE	SPRE	89	27865	4	2	4	2	0.35	Sepiapterin reductase OS=Mus musculus GN=Spr PE=1 SV=1
94	Light Band	1	Sprot	RS9_BOVIN	RS9	89	22578	16	2	13	2	0.45	40S ribosomal protein S9 OS=Bos taurus GN=RPS9 PE=2 SV=1
95	Light Band	1	Sprot	PEBB_HUMAN	PEBB	88	21495	1	1	1	1	0.21	Core-binding factor subunit beta OS=Homo sapiens GN=CBFB PE=1 SV=2
96	Light Band	1	Sprot	KV2A7_MOUSE	KV2A7	88	12265	2	1	2	1	0.4	Ig kappa chain V-II region 26-10 OS=Mus musculus PE=1 SV=1
97	Light Band	1	Sprot	RT15_MOUSE	RT15	88	29445	1	1	1	1	0.15	28S ribosomal protein S15, mitochondrial OS=Mus musculus GN=Mrps15 PE=1 SV=2
98	Light Band	1	Sprot	TSN_CRIGR	TSN	87	26155	10	3	8	3	0.62	Translin OS=Cricetulus griseus GN=TSN PE=2 SV=1
99	Light Band	1	Sprot	RAB9A_MOUSE	RAB9A	87	22895	3	2	3	2	0.44	Ras-related protein Rab-9A OS=Mus musculus GN=Rab9a PE=1 SV=1
100	Light Band	1	Sprot	SERB_MOUSE	SERB	87	25080	3	2	3	2	0.4	Phosphoserine phosphatase OS=Mus musculus GN=Psph PE=1 SV=1
101	Light Band	1	Sprot	LYPA1_MOUSE	LYPA1	87	24671	2	1	2	1	0.19	Acyl-protein thioesterase 1 OS=Mus musculus GN=Lypla1 PE=1 SV=1
102	Light Band	1	Sprot	PSA3_BOVIN	PSA3	87	28387	4	1	4	1	0.16	Proteasome subunit alpha type-3 OS=Bos taurus GN=PSMA3 PE=1 SV=3
103	Light Band	1	Sprot	EPDR1_MOUSE	EPDR1	86	25469	4	3	4	3	0.64	Mammalian ependymin-related protein 1 OS=Mus musculus GN=Epdr1 PE=1 SV=1
104	Light Band	1	Sprot	K2C1_HUMAN	K2C1	86	65999	3	2	3	2	0.14	Keratin, type II cytoskeletal 1 OS=Homo sapiens GN=KRT1 PE=1 SV=6
105	Light Band	1	Sprot	KAD3_MOUSE	KAD3	84	25410	3	2	3	2	0.39	GTP:AMP phosphotransferase AK3, mitochondrial OS=Mus musculus GN=Ak3 PE=1 SV=3
106	Light Band	1	Sprot	TPD54_MOUSE	TPD54	84	24028	3	1	3	1	0.19	Tumor protein D54 OS=Mus musculus GN=Tpd52l2 PE=1 SV=1
107	Light Band	1	Sprot	ADT2_BOVIN	ADT2	84	32934	3	1	3	1	0.14	ADP/ATP translocase 2 OS=Bos taurus GN=SLC25A5 PE=2 SV=3
108	Light Band	1	Sprot	KAD1_BOVIN	KAD1	84	21650	2	2	2	2	0.47	Adenylate kinase isoenzyme 1 OS=Bos taurus GN=AK1 PE=1 SV=2
109	Light Band	1	Sprot	ITAV_MOUSE	ITAV	84	115287	2	1	2	1	0.04	Integrin alpha-V OS=Mus musculus GN=Itgav PE=1 SV=2
110	Light Band	1	Sprot	RL10_HUMAN	RL10	83	24588	12	3	9	3	0.67	60S ribosomal protein L10 OS=Homo sapiens GN=RPL10 PE=1 SV=4
111	Light Band	1	Sprot	RL1_CELJU	RL1	83	24196	2	1	2	1	0.19	50S ribosomal protein L1 OS=Cellvibrio japonicus (strain Ueda107) GN=rplA PE=3 SV=1
112	Light Band	1	Sprot	LGUL_MOUSE	LGUL	83	20796	6	2	6	2	0.5	Lactoylglutathione lyase OS=Mus musculus GN=Glo1 PE=1 SV=3
113	Light Band	1	Sprot	SAR1B_BOVIN	SAR1B	83	22394	3	2	3	2	0.45	GTP-binding protein SAR1b OS=Bos taurus GN=SAR1B PE=2 SV=1
114	Light Band	1	Sprot	KV3AM_MOUSE	KV3AM	83	11692	3	1	2	1	0.42	Ig kappa chain V-III region PC 2154 OS=Mus musculus PE=1 SV=1
115	Light Band	1	Sprot	CBX5_MOUSE	CBX5	82	22172	3	3	3	3	0.76	Chromobox protein homolog 5 OS=Mus musculus GN=Cbx5 PE=1 SV=1
116	Light Band	1	Sprot	HPRT_CANLF	HPRT	82	24423	4	3	4	3	0.67	Hypoxanthine-guanine phosphoribosyltransferase OS=Canis lupus familiaris GN=HPRT1 PE=2 SV=3
117	Light Band	1	Sprot	TMED9_BOVIN	TMED9	81	27281	4	2	4	2	0.36	Transmembrane emp24 domain-containing protein 9 OS=Bos taurus GN=TMED9 PE=1 SV=1
118	Light Band	1	Sprot	TMM33_MOUSE	TMM33	81	28013	4	1	4	1	0.16	Transmembrane protein 33 OS=Mus musculus GN=Tmem33 PE=1 SV=1
119	Light Band	1	Sprot	NNRE_MOUSE	NNRE	81	30953	4	1	4	1	0.15	NAD(P)H-hydrate epimerase OS=Mus musculus GN=Naxe PE=1 SV=1
120	Light Band	1	Sprot	G3P_MOUSE	G3P	81	35787	4	1	4	1	0.13	Glyceraldehyde-3-phosphate dehydrogenase OS=Mus musculus GN=Gapdh PE=1 SV=2
121	Light Band	1	Sprot	GSTA4_MOUSE	GSTA4	80	25547	4	1	4	1	0.18	Glutathione S-transferase A4 OS=Mus musculus GN=Gsta4 PE=1 SV=3
122	Light Band	1	Sprot	RALB_MOUSE	RALB	80	23335	5	2	5	2	0.43	Ras-related protein Ral-B OS=Mus musculus GN=Ralb PE=1 SV=1
123	Light Band	1	Sprot	FKBP3_MOUSE	FKBP3	79	25132	3	3	3	3	0.65	Peptidyl-prolyl cis-trans isomerase FKBP3 OS=Mus musculus GN=Fkbp3 PE=1 SV=2
124	Light Band	1	Sprot	NDUV2_CANLF	NDUV2	79	1099	1	1	1	1	15.8	NADH dehydrogenase [ubiquinone] flavoprotein 2 (Fragment) OS=Canis lupus familiaris GN=NDUFV2 PE=1 SV=2
125	Light Band	1	Sprot	IF6_MOUSE	IF6	79	26494	3	1	3	1	0.17	Eukaryotic translation initiation factor 6 OS=Mus musculus GN=Eif6 PE=1 SV=2
126	Light Band	1	Sprot	UBE2K_BOVIN	UBE2K	78	22393	4	2	4	2	0.45	Ubiquitin-conjugating enzyme E2 K OS=Bos taurus GN=UBE2K PE=1 SV=3
127	Light Band	1	Sprot	FRIL1_MOUSE	FRIL1	78	20790	3	2	3	2	0.5	Ferritin light chain 1 OS=Mus musculus GN=Ftl1 PE=1 SV=2
128	Light Band	1	Sprot	RSMB_BOVIN	RSMB	77	24608	4	2	4	2	0.41	Small nuclear ribonucleoprotein-associated protein B' OS=Bos taurus GN=SNRPB PE=2 SV=1
129	Light Band	1	Sprot	KV4A1_MOUSE	KV4A1	77	13825	1	1	1	1	0.35	Ig kappa chain V-IV region S107B OS=Mus musculus PE=4 SV=1
130	Light Band	1	Sprot	KV5A1_MOUSE	KV5A1	77	16423	7	2	3	2	0.66	Ig kappa chain V19-17 OS=Mus musculus GN=Igk-V19-17 PE=1 SV=1
131	Light Band	1	Sprot	RTN3_BOVIN	RTN3	77	27437	3	1	2	1	0.17	Reticulon-3 OS=Bos taurus GN=RTN3 PE=2 SV=1
132	Light Band	1	Sprot	DCAKD_HUMAN	DCAKD	76	26533	3	1	3	1	0.17	Dephospho-CoA kinase domain-containing protein OS=Homo sapiens GN=DCAKD PE=1 SV=1
133	Light Band	1	Sprot	ARL2_CAEBR	ARL2	76	21094	1	1	1	1	0.22	ADP-ribosylation factor-like protein 2 OS=Caenorhabditis briggsae GN=evl-20.1 PE=3 SV=1
134	Light Band	1	Sprot	RL15_PIG	RL15	76	17819	8	3	6	3	1.01	60S ribosomal protein L15 (Fragment) OS=Sus scrofa GN=RPL15 PE=2 SV=1
135	Light Band	1	Sprot	RL19_BOVIN	RL19	75	23451	9	1	6	1	0.2	60S ribosomal protein L19 OS=Bos taurus GN=RPL19 PE=2 SV=1
136	Light Band	1	Sprot	UBIQ_CAMDR	UBIQ	74	8560	4	1	3	1	0.61	Ubiquitin OS=Camelus dromedarius PE=3 SV=2
137	Light Band	1	Sprot	ASGL1_MOUSE	ASGL1	74	33928	2	1	2	1	0.13	Isoaspartyl peptidase/L-asparaginase OS=Mus musculus GN=Asrgl1 PE=1 SV=1
138	Light Band	1	Sprot	RAB6C_HUMAN	RAB6C	74	28337	3	1	2	1	0.16	Ras-related protein Rab-6C OS=Homo sapiens GN=RAB6C PE=1 SV=2
139	Light Band	1	Sprot	ERP29_MOUSE	ERP29	73	28805	5	2	5	2	0.34	Endoplasmic reticulum resident protein 29 OS=Mus musculus GN=Erp29 PE=1 SV=2
140	Light Band	1	Sprot	KAD_ALTMD	KAD	73	23508	2	1	1	1	0.19	Adenylate kinase OS=Alteromonas mediterranea (strain DSM 17117 / CIP 110805 / LMG 28347 / Deep ecotype) GN=adk PE=3 SV=1
141	Light Band	1	Sprot	KV5A3_MOUSE	KV5A3	73	12573	3	1	3	1	0.39	Ig kappa chain V-V region K2 (Fragment) OS=Mus musculus PE=1 SV=1
142	Light Band	1	Sprot	LSM12_BOVIN	LSM12	73	21687	1	1	1	1	0.21	Protein LSM12 homolog OS=Bos taurus GN=LSM12 PE=2 SV=2
143	Light Band	1	Sprot	PGRC1_MOUSE	PGRC1	73	21681	5	2	5	2	0.47	Membrane-associated progesterone receptor component 1 OS=Mus musculus GN=Pgrmc1 PE=1 SV=4
144	Light Band	1	Sprot	NDUV2_MOUSE	NDUV2	72	27268	3	2	3	2	0.36	NADH dehydrogenase [ubiquinone] flavoprotein 2, mitochondrial OS=Mus musculus GN=Ndufv2 PE=1 SV=2
145	Light Band	1	Sprot	NQO2_MOUSE	NQO2	72	26231	1	1	1	1	0.17	Ribosyldihydronicotinamide dehydrogenase [quinone] OS=Mus musculus GN=Nqo2 PE=1 SV=3
146	Light Band	1	Sprot	NFU1_MOUSE	NFU1	71	28549	6	3	6	3	0.56	NFU1 iron-sulfur cluster scaffold homolog, mitochondrial OS=Mus musculus GN=Nfu1 PE=1 SV=2
147	Light Band	1	Sprot	PSA5_TRYBB	PSA5	70	27160	3	1	2	1	0.17	Proteasome subunit alpha type-5 OS=Trypanosoma brucei brucei PE=3 SV=1
148	Light Band	1	Sprot	KV5A7_MOUSE	KV5A7	70	14302	1	1	1	1	0.34	Ig kappa chain V-V region MOPC 41 OS=Mus musculus GN=Gm5571 PE=1 SV=1
149	Light Band	1	Sprot	NIPS2_MOUSE	NIPS2	70	32912	6	2	5	2	0.29	Protein NipSnap homolog 2 OS=Mus musculus GN=Gbas PE=1 SV=1
150	Light Band	1	Sprot	PDC10_CHICK	PDC10	70	24686	4	1	4	1	0.19	Programmed cell death protein 10 OS=Gallus gallus GN=PDCD10 PE=2 SV=1
151	Light Band	1	Sprot	RT07_MOUSE	RT07	69	28045	1	1	1	1	0.16	28S ribosomal protein S7, mitochondrial OS=Mus musculus GN=Mrps7 PE=1 SV=1
152	Light Band	1	Sprot	GRPE1_MOUSE	GRPE1	69	24292	3	1	3	1	0.19	GrpE protein homolog 1, mitochondrial OS=Mus musculus GN=Grpel1 PE=1 SV=1
153	Light Band	1	Sprot	KV5A9_MOUSE	KV5A9	68	12607	1	1	1	1	0.39	Ig kappa chain V-V region L7 (Fragment) OS=Mus musculus GN=Gm10881 PE=1 SV=1
154	Light Band	1	Sprot	SRSF7_BOVIN	SRSF7	68	26925	1	1	1	1	0.17	Serine/arginine-rich splicing factor 7 OS=Bos taurus GN=SRSF7 PE=2 SV=1
155	Light Band	1	Sprot	KITH_CHICK	KITH	67	24856	1	1	1	1	0.18	Thymidine kinase, cytosolic OS=Gallus gallus GN=TK1 PE=1 SV=1
156	Light Band	1	Sprot	PCNP_MOUSE	PCNP	67	18951	2	1	2	1	0.25	PEST proteolytic signal-containing nuclear protein OS=Mus musculus GN=Pcnp PE=1 SV=1
157	Light Band	1	Sprot	ITA6_MOUSE	ITA6	67	122082	1	1	1	1	0.04	Integrin alpha-6 OS=Mus musculus GN=Itga6 PE=1 SV=3
158	Light Band	1	Sprot	RM16_MOUSE	RM16	67	28785	2	1	2	1	0.16	39S ribosomal protein L16, mitochondrial OS=Mus musculus GN=Mrpl16 PE=1 SV=1
159	Light Band	1	Sprot	CSK2B_BOVIN	CSK2B	66	24926	6	1	5	1	0.18	Casein kinase II subunit beta OS=Bos taurus GN=CSNK2B PE=1 SV=1
160	Light Band	1	Sprot	ACTA_PHYPO	ACTA	66	41773	3	2	3	2	0.22	Actin, plasmodial isoform OS=Physarum polycephalum GN=ARDA PE=1 SV=2
161	Light Band	1	Sprot	HACD2_MOUSE	HACD2	66	28384	1	1	1	1	0.16	Very-long-chain (3R)-3-hydroxyacyl-CoA dehydratase 2 OS=Mus musculus GN=Hacd2 PE=1 SV=1
162	Light Band	1	Sprot	RS7_BOVIN	RS7	65	22113	5	2	5	2	0.46	40S ribosomal protein S7 OS=Bos taurus GN=RPS7 PE=2 SV=1
163	Light Band	1	Sprot	CY1_BOVIN	CY1	65	35274	3	1	2	1	0.13	Cytochrome c1, heme protein, mitochondrial OS=Bos taurus GN=CYC1 PE=1 SV=2
164	Light Band	1	Sprot	HN1L_MOUSE	HN1L	64	20008	4	2	4	2	0.52	Hematological and neurological expressed 1-like protein OS=Mus musculus GN=Hn1l PE=1 SV=1
165	Light Band	1	Sprot	FAM3C_HUMAN	FAM3C	64	24665	2	1	2	1	0.19	Protein FAM3C OS=Homo sapiens GN=FAM3C PE=1 SV=1
166	Light Band	1	Sprot	RS10_BOVIN	RS10	62	18886	2	1	2	1	0.25	40S ribosomal protein S10 OS=Bos taurus GN=RPS10 PE=2 SV=1
167	Light Band	1	Sprot	NDUS8_BOVIN	NDUS8	62	23881	2	1	2	1	0.19	NADH dehydrogenase [ubiquinone] iron-sulfur protein 8, mitochondrial OS=Bos taurus GN=NDUFS8 PE=1 SV=1
168	Light Band	1	Sprot	RL13_MOUSE	RL13	62	24290	8	3	8	3	0.68	60S ribosomal protein L13 OS=Mus musculus GN=Rpl13 PE=1 SV=3
169	Light Band	1	Sprot	COX2_GEOCP	COX2	61	25929	4	1	3	1	0.18	Cytochrome c oxidase subunit 2 OS=Georychus capensis GN=MT-CO2 PE=3 SV=1
170	Light Band	1	Sprot	SDOS_MOUSE	SDOS	60	23399	1	1	1	1	0.2	Protein syndesmos OS=Mus musculus GN=Nudt16l1 PE=1 SV=2
171	Light Band	1	Sprot	PSA4_YEAST	PSA4	60	28422	1	1	1	1	0.16	Proteasome subunit alpha type-4 OS=Saccharomyces cerevisiae (strain ATCC 204508 / S288c) GN=PRE6 PE=1 SV=1
172	Light Band	1	Sprot	RAC1_BOVIN	RAC1	60	21436	1	1	1	1	0.22	Ras-related C3 botulinum toxin substrate 1 OS=Bos taurus GN=RAC1 PE=1 SV=1
173	Light Band	1	Sprot	KV315_HUMAN	KV315	60	12488	1	1	1	1	0.39	Immunoglobulin kappa variable 3-15 OS=Homo sapiens GN=IGKV3-15 PE=1 SV=2
174	Light Band	1	Sprot	MAAI_MOUSE	MAAI	59	24260	3	1	3	1	0.19	Maleylacetoacetate isomerase OS=Mus musculus GN=Gstz1 PE=1 SV=1
175	Light Band	1	Sprot	RT34_MOUSE	RT34	59	25811	3	1	3	1	0.18	28S ribosomal protein S34, mitochondrial OS=Mus musculus GN=Mrps34 PE=1 SV=1
176	Light Band	1	Sprot	ES1_MOUSE	ES1	58	28073	2	2	2	2	0.35	ES1 protein homolog, mitochondrial OS=Mus musculus GN=D10Jhu81e PE=1 SV=1
177	Light Band	1	Sprot	LYPA2_HUMAN	LYPA2	58	24721	3	1	3	1	0.18	Acyl-protein thioesterase 2 OS=Homo sapiens GN=LYPLA2 PE=1 SV=1
178	Light Band	1	Sprot	CYBP_MOUSE	CYBP	56	26494	4	2	4	2	0.37	Calcyclin-binding protein OS=Mus musculus GN=Cacybp PE=1 SV=1
179	Light Band	1	Sprot	APT_MASHI	APT	57	19667	2	1	2	1	0.24	Adenine phosphoribosyltransferase OS=Mastomys hildebrandtii GN=APRT PE=3 SV=1
180	Light Band	1	Sprot	NDUS3_ACACA	NDUS3	57	23334	1	1	1	1	0.2	NADH-ubiquinone oxidoreductase subunit 9 OS=Acanthamoeba castellanii GN=NAD9 PE=3 SV=1
181	Light Band	1	Sprot	CASK_BOVIN	CASK	56	21256	2	1	2	1	0.22	Kappa-casein OS=Bos taurus GN=CSN3 PE=1 SV=1
182	Light Band	1	Sprot	BLVRB_MOUSE	BLVRB	56	22183	3	2	3	2	0.46	Flavin reductase (NADPH) OS=Mus musculus GN=Blvrb PE=1 SV=3
183	Light Band	1	Sprot	PFD3_BOVIN	PFD3	56	22469	2	1	2	1	0.21	Prefoldin subunit 3 OS=Bos taurus GN=VBP1 PE=2 SV=1
184	Light Band	1	Sprot	THY1_MOUSE	THY1	56	18069	3	2	3	2	0.58	Thy-1 membrane glycoprotein OS=Mus musculus GN=Thy1 PE=1 SV=1
185	Light Band	1	Sprot	SERA_MOUSE	SERA	53	56549	2	1	2	1	0.08	D-3-phosphoglycerate dehydrogenase OS=Mus musculus GN=Phgdh PE=1 SV=3
186	Light Band	1	Sprot	NP1L5_BOVIN	NP1L5	53	20386	1	1	1	1	0.23	Nucleosome assembly protein 1-like 5 OS=Bos taurus GN=NAP1L5 PE=2 SV=1
187	Light Band	1	Sprot	HN1_MOUSE	HN1	53	16071	3	2	3	2	0.68	Hematological and neurological expressed 1 protein OS=Mus musculus GN=Hn1 PE=1 SV=3
188	Light Band	1	Sprot	MTX2_HUMAN	MTX2	52	29744	1	1	1	1	0.15	Metaxin-2 OS=Homo sapiens GN=MTX2 PE=1 SV=1
189	Light Band	1	Sprot	UBE2N_BOVIN	UBE2N	51	17127	2	1	2	1	0.28	Ubiquitin-conjugating enzyme E2 N OS=Bos taurus GN=UBE2N PE=2 SV=1
190	Light Band	1	Sprot	KAD2_MOUSE	KAD2	51	26452	7	1	5	1	0.17	Adenylate kinase 2, mitochondrial OS=Mus musculus GN=Ak2 PE=1 SV=5
191	Light Band	1	Sprot	SECA2_ALKMQ	SECA2	50	90835	4	1	4	1		Protein translocase subunit SecA 2 OS=Alkaliphilus metalliredigens (strain QYMF) GN=secA2 PE=3 SV=1
192	Light Band	1	Sprot	ATP5H_MOUSE	ATP5H	48	18738	2	1	2	1	0.25	ATP synthase subunit d, mitochondrial OS=Mus musculus GN=Atp5h PE=1 SV=3
193	Light Band	1	Sprot	CRK_HUMAN	CRK	48	33810	1	1	1	1		Adapter molecule crk OS=Homo sapiens GN=CRK PE=1 SV=2
194	Light Band	1	Sprot	RL21_CAPHI	RL21	48	18595	2	1	2	1	0.25	60S ribosomal protein L21 OS=Capra hircus GN=RPL21 PE=2 SV=1
195	Light Band	1	Sprot	GSTT1_MOUSE	GSTT1	47	27356	3	1	3	1	0.17	Glutathione S-transferase theta-1 OS=Mus musculus GN=Gstt1 PE=1 SV=4
196	Light Band	1	Sprot	RSSA_BOVIN	RSSA	47	32863	1	1	1	1	0.14	40S ribosomal protein SA OS=Bos taurus GN=RPSA PE=2 SV=4
197	Light Band	1	Sprot	CASA1_BUBBU	CASA1	47	24311	2	1	2	1	0.19	Alpha-S1-casein OS=Bubalus bubalis GN=CSN1S1 PE=2 SV=2
198	Light Band	1	Sprot	LRC59_BOVIN	LRC59	46	34858	1	1	1	1	0.13	Leucine-rich repeat-containing protein 59 OS=Bos taurus GN=LRRC59 PE=2 SV=1
199	Light Band	1	Sprot	EIF3K_BOVIN	EIF3K	38	25057	1	1	1	1	0.18	Eukaryotic translation initiation factor 3 subunit K OS=Bos taurus GN=EIF3K PE=2 SV=1
200	Light Band	1	Sprot	CC90B_MOUSE	CC90B	35	29578	2	1	2	1	0.15	Coiled-coil domain-containing protein 90B, mitochondrial OS=Mus musculus GN=Ccdc90b PE=1 SV=1
1	<Light Band	1	Sprot	LYSC_PSEAB	LYSC	1903	48148	74	45	9	8	0.85	Lysyl endopeptidase OS=Pseudomonas aeruginosa (strain UCBPP-PA14) GN=prpL PE=1 SV=1
2	<Light Band	1	Sprot	SPG1_STRSG	SPG1	970	47538	32	19	7	7	0.86	Immunoglobulin G-binding protein G OS=Streptococcus sp. group G GN=spg PE=1 SV=1
3	<Light Band	1	Sprot	LAC1_MOUSE	LAC1	583	11568	23	18	4	4	3.15	Ig lambda-1 chain C region OS=Mus musculus PE=1 SV=1
4	<Light Band	1	Sprot	FABP7_MOUSE	FABP7	486	14883	18	11	8	6	4.31	Fatty acid-binding protein, brain OS=Mus musculus GN=Fabp7 PE=1 SV=2
4	<Light Band	2	Sprot	FABP7_BOVIN	FABP7	96	14946	4	2	2	2	0.74	Fatty acid-binding protein, brain OS=Bos taurus GN=FABP7 PE=1 SV=2
5	<Light Band	1	Sprot	K1C10_HUMAN	K1C10	478	58792	19	11	16	11	1.2	Keratin, type I cytoskeletal 10 OS=Homo sapiens GN=KRT10 PE=1 SV=6
6	<Light Band	1	Sprot	KCRB_MOUSE	KCRB	417	42686	14	10	13	10	1.68	Creatine kinase B-type OS=Mus musculus GN=Ckb PE=1 SV=1
7	<Light Band	1	Sprot	PPIB_MOUSE	PPIB	401	23699	19	10	13	8	3.09	Peptidyl-prolyl cis-trans isomerase B OS=Mus musculus GN=Ppib PE=1 SV=2
8	<Light Band	1	Sprot	PSB5_MOUSE	PSB5	389	28514	19	11	15	9	2.76	Proteasome subunit beta type-5 OS=Mus musculus GN=Psmb5 PE=1 SV=3
9	<Light Band	1	Sprot	PTMA_MOUSE	PTMA	388	12247	10	9	5	5	4.4	Prothymosin alpha OS=Mus musculus GN=Ptma PE=1 SV=2
9	<Light Band	2	Sprot	PTMA_RAT	PTMA	160	12375	8	3	5	3	1.73	Prothymosin alpha OS=Rattus norvegicus GN=Ptma PE=1 SV=2
10	<Light Band	1	Sprot	K22E_HUMAN	K22E	384	65393	21	15	19	14	1.47	Keratin, type II cytoskeletal 2 epidermal OS=Homo sapiens GN=KRT2 PE=1 SV=2
10	<Light Band	2	Sprot	K2C1_HUMAN	K2C1	290	65999	19	10	18	10	0.9	Keratin, type II cytoskeletal 1 OS=Homo sapiens GN=KRT1 PE=1 SV=6
11	<Light Band	1	Sprot	LEG1_MOUSE	LEG1	367	14856	15	10	8	6	4.31	Galectin-1 OS=Mus musculus GN=Lgals1 PE=1 SV=3
12	<Light Band	1	Sprot	ARF4_MOUSE	ARF4	364	20384	13	9	9	6	2.4	ADP-ribosylation factor 4 OS=Mus musculus GN=Arf4 PE=1 SV=2
12	<Light Band	2	Sprot	ARF1_BOVIN	ARF1	288	20684	13	8	9	6	2.36	ADP-ribosylation factor 1 OS=Bos taurus GN=ARF1 PE=1 SV=2
12	<Light Band	3	Sprot	ARF5_HUMAN	ARF5	257	20517	10	8	8	7	3.14	ADP-ribosylation factor 5 OS=Homo sapiens GN=ARF5 PE=1 SV=2
12	<Light Band	4	Sprot	ARF1_DROME	ARF1	233	20675	9	6	7	5	1.75	ADP-ribosylation factor 1 OS=Drosophila melanogaster GN=Arf79F PE=2 SV=2
12	<Light Band	5	Sprot	ARF5_CHICK	ARF5	214	20467	9	7	7	6	2.4	ADP-ribosylation factor 5 OS=Gallus gallus GN=ARF5 PE=2 SV=2
13	<Light Band	1	Sprot	RLA2_MOUSE	RLA2	352	11644	12	9	7	6	7.3	60S acidic ribosomal protein P2 OS=Mus musculus GN=Rplp2 PE=1 SV=3
13	<Light Band	2	Sprot	RLA2_RAT	RLA2	130	11685	7	4	5	4	3.1	60S acidic ribosomal protein P2 OS=Rattus norvegicus GN=Rplp2 PE=1 SV=2
14	<Light Band	1	Sprot	FRIL1_MOUSE	FRIL1	334	20790	16	9	12	7	3.08	Ferritin light chain 1 OS=Mus musculus GN=Ftl1 PE=1 SV=2
15	<Light Band	1	Sprot	PPIA_MOUSE	PPIA	332	17960	15	11	10	8	5.36	Peptidyl-prolyl cis-trans isomerase A OS=Mus musculus GN=Ppia PE=1 SV=2
16	<Light Band	1	Sprot	UBIQ_CAMDR	UBIQ	328	8560	21	12	9	7	26.8	Ubiquitin OS=Camelus dromedarius PE=3 SV=2
17	<Light Band	1	Sprot	PRDX2_MOUSE	PRDX2	325	21765	12	8	10	7	2.83	Peroxiredoxin-2 OS=Mus musculus GN=Prdx2 PE=1 SV=3
17	<Light Band	2	Sprot	PRDX1_BOVIN	PRDX1	144	22195	11	7	9	6	2.09	Peroxiredoxin-1 OS=Bos taurus GN=PRDX1 PE=2 SV=1
18	<Light Band	1	Sprot	BAX_MOUSE	BAX	296	21381	9	9	8	8	3.75	Apoptosis regulator BAX OS=Mus musculus GN=Bax PE=1 SV=1
19	<Light Band	1	Sprot	PFD5_MOUSE	PFD5	291	17345	6	5	5	4	1.61	Prefoldin subunit 5 OS=Mus musculus GN=Pfdn5 PE=1 SV=1
20	<Light Band	1	Sprot	COF1_MOUSE	COF1	290	18548	21	8	11	5	2.07	Cofilin-1 OS=Mus musculus GN=Cfl1 PE=1 SV=3
20	<Light Band	2	Sprot	COF2_MOUSE	COF2	215	18698	16	3	9	3	0.95	Cofilin-2 OS=Mus musculus GN=Cfl2 PE=1 SV=1
21	<Light Band	1	Sprot	SKP1_BOVIN	SKP1	284	18646	7	4	5	3	0.95	S-phase kinase-associated protein 1 OS=Bos taurus GN=SKP1 PE=2 SV=1
22	<Light Band	1	Sprot	RBM3_MOUSE	RBM3	283	16595	10	9	7	7	4.73	RNA-binding protein 3 OS=Mus musculus GN=Rbm3 PE=1 SV=1
23	<Light Band	1	Sprot	PROF1_MOUSE	PROF1	274	14948	12	6	8	5	2.98	Profilin-1 OS=Mus musculus GN=Pfn1 PE=1 SV=2
24	<Light Band	1	Sprot	IF5A1_BOVIN	IF5A1	268	16821	10	8	7	6	3.38	Eukaryotic translation initiation factor 5A-1 OS=Bos taurus GN=EIF5A PE=2 SV=3
25	<Light Band	1	Sprot	RAB31_MOUSE	RAB31	267	21318	9	6	8	5	1.66	Ras-related protein Rab-31 OS=Mus musculus GN=Rab31 PE=1 SV=1
26	<Light Band	1	Sprot	TMEDA_MESAU	TMEDA	265	24805	12	6	8	5	1.33	Transmembrane protein Tmp21 OS=Mesocricetus auratus GN=TMED10 PE=1 SV=1
27	<Light Band	1	Sprot	CBX3_HUMAN	CBX3	264	20798	9	7	7	6	2.34	Chromobox protein homolog 3 OS=Homo sapiens GN=CBX3 PE=1 SV=4
28	<Light Band	1	Sprot	SODC_MOUSE	SODC	263	15933	18	11	10	8	6.97	Superoxide dismutase [Cu-Zn] OS=Mus musculus GN=Sod1 PE=1 SV=2
29	<Light Band	1	Sprot	RS19_BOVIN	RS19	261	16051	13	7	10	6	3.7	40S ribosomal protein S19 OS=Bos taurus GN=RPS19 PE=2 SV=3
30	<Light Band	1	Sprot	BTF3_HUMAN	BTF3	247	22154	10	5	9	4	1.12	Transcription factor BTF3 OS=Homo sapiens GN=BTF3 PE=1 SV=1
31	<Light Band	1	Sprot	VAMP3_BOVIN	VAMP3	247	11528	6	5	5	4	3.15	Vesicle-associated membrane protein 3 OS=Bos taurus GN=VAMP3 PE=3 SV=1
32	<Light Band	1	Sprot	LYSC_CATWA	LYSC	236	14314	5	4	1	1	0.33	Lysozyme C OS=Catreus wallichii GN=LYZ PE=1 SV=1
33	<Light Band	1	Sprot	CALM_OREMO	CALM	228	16835	17	8	9	5	2.42	Calmodulin OS=Oreochromis mossambicus GN=calm PE=2 SV=3
33	<Light Band	2	Sprot	CALM_PATSP	CALM	142	16802	12	5	6	4	1.69	Calmodulin OS=Patinopecten sp. PE=1 SV=2
34	<Light Band	1	Sprot	ACBP_MOUSE	ACBP	225	9994	10	7	6	4	4.14	Acyl-CoA-binding protein OS=Mus musculus GN=Dbi PE=1 SV=2
35	<Light Band	1	Sprot	TRYP_PIG	TRYP	221	24394	12	6	6	4	0.98	Trypsin OS=Sus scrofa PE=1 SV=1
36	<Light Band	1	Sprot	ATPO_MOUSE	ATPO	220	23349	18	9	14	8	3.2	ATP synthase subunit O, mitochondrial OS=Mus musculus GN=Atp5o PE=1 SV=1
37	<Light Band	1	Sprot	TAGL2_MOUSE	TAGL2	219	22381	11	7	9	7	2.68	Transgelin-2 OS=Mus musculus GN=Tagln2 PE=1 SV=4
38	<Light Band	1	Sprot	ELOC_BOVIN	ELOC	217	12465	7	4	5	3	1.7	Transcription elongation factor B polypeptide 1 OS=Bos taurus GN=TCEB1 PE=3 SV=1
39	<Light Band	1	Sprot	TOM22_MOUSE	TOM22	211	15527	5	4	4	4	1.91	Mitochondrial import receptor subunit TOM22 homolog OS=Mus musculus GN=Tomm22 PE=1 SV=3
40	<Light Band	1	Sprot	COX5A_BOVIN	COX5A	210	16725	8	5	6	5	2.45	Cytochrome c oxidase subunit 5A, mitochondrial OS=Bos taurus GN=COX5A PE=1 SV=2
40	<Light Band	2	Sprot	COX5A_MACPM	COX5A	130	17099	5	3	4	3	1.07	Cytochrome c oxidase subunit 5A, mitochondrial OS=Macropus parma GN=COX5A PE=2 SV=1
41	<Light Band	1	Sprot	ATP5L_MOUSE	ATP5L	210	11417	8	5	6	3	1.94	ATP synthase subunit g, mitochondrial OS=Mus musculus GN=Atp5l PE=1 SV=1
42	<Light Band	1	Sprot	K1C9_HUMAN	K1C9	208	62027	6	2	5	2	0.15	Keratin, type I cytoskeletal 9 OS=Homo sapiens GN=KRT9 PE=1 SV=3
43	<Light Band	1	Sprot	TM14C_MOUSE	TM14C	208	11634	5	4	4	3	1.88	Transmembrane protein 14C OS=Mus musculus GN=Tmem14c PE=1 SV=1
44	<Light Band	1	Sprot	PEA15_MOUSE	PEA15	206	15045	8	5	5	4	2	Astrocytic phosphoprotein PEA-15 OS=Mus musculus GN=Pea15 PE=1 SV=1
45	<Light Band	1	Sprot	MYL6_BOVIN	MYL6	205	16919	7	6	6	5	2.42	Myosin light polypeptide 6 OS=Bos taurus GN=MYL6 PE=2 SV=2
46	<Light Band	1	Sprot	USMG5_MOUSE	USMG5	204	6377	5	3	3	3	5.65	Up-regulated during skeletal muscle growth protein 5 OS=Mus musculus GN=Usmg5 PE=1 SV=1
47	<Light Band	1	Sprot	RAP1B_BOVIN	RAP1B	201	20812	8	4	6	4	1.23	Ras-related protein Rap-1b OS=Bos taurus GN=RAP1B PE=2 SV=1
48	<Light Band	1	Sprot	STMN1_MOUSE	STMN1	200	17264	21	9	14	7	3.22	Stathmin OS=Mus musculus GN=Stmn1 PE=1 SV=2
49	<Light Band	1	Sprot	NDUBA_MOUSE	NDUBA	198	21010	6	4	5	3	0.82	NADH dehydrogenase [ubiquinone] 1 beta subcomplex subunit 10 OS=Mus musculus GN=Ndufb10 PE=1 SV=3
50	<Light Band	1	Sprot	RS18_BOVIN	RS18	198	17708	19	8	15	8	5.51	40S ribosomal protein S18 OS=Bos taurus GN=RPS18 PE=2 SV=3
51	<Light Band	1	Sprot	PEBP1_MOUSE	PEBP1	198	20817	6	5	6	5	1.72	Phosphatidylethanolamine-binding protein 1 OS=Mus musculus GN=Pebp1 PE=1 SV=3
52	<Light Band	1	Sprot	PDCD5_BOVIN	PDCD5	197	14217	7	5	7	5	3.29	Programmed cell death protein 5 OS=Bos taurus GN=PDCD5 PE=2 SV=3
53	<Light Band	1	Sprot	RS7_BOVIN	RS7	196	22113	20	10	14	8	3.54	40S ribosomal protein S7 OS=Bos taurus GN=RPS7 PE=2 SV=1
54	<Light Band	1	Sprot	RS15_CHICK	RS15	196	17029	11	6	8	5	2.4	40S ribosomal protein S15 OS=Gallus gallus GN=RPS15 PE=2 SV=2
55	<Light Band	1	Sprot	HINT1_MOUSE	HINT1	195	13768	9	5	5	4	2.32	Histidine triad nucleotide-binding protein 1 OS=Mus musculus GN=Hint1 PE=1 SV=3
56	<Light Band	1	Sprot	NDKB_HUMAN	NDKB	190	17287	24	9	11	5	2.32	Nucleoside diphosphate kinase B OS=Homo sapiens GN=NME2 PE=1 SV=1
57	<Light Band	1	Sprot	COX41_MOUSE	COX41	187	19518	8	4	6	4	1.35	Cytochrome c oxidase subunit 4 isoform 1, mitochondrial OS=Mus musculus GN=Cox4i1 PE=1 SV=2
58	<Light Band	1	Sprot	CH10_MOUSE	CH10	184	10956	13	6	11	4	3.45	10 kDa heat shock protein, mitochondrial OS=Mus musculus GN=Hspe1 PE=1 SV=2
59	<Light Band	1	Sprot	RL12_BOVIN	RL12	184	17808	10	6	7	4	1.55	60S ribosomal protein L12 OS=Bos taurus GN=RPL12 PE=2 SV=1
60	<Light Band	1	Sprot	SH3L1_HUMAN	SH3L1	183	12766	8	4	6	4	2.64	SH3 domain-binding glutamic acid-rich-like protein OS=Homo sapiens GN=SH3BGRL PE=1 SV=1
61	<Light Band	1	Sprot	REF_HEVBR	REF	181	14713	9	5	7	4	2.07	Rubber elongation factor protein OS=Hevea brasiliensis PE=1 SV=2
62	<Light Band	1	Sprot	TBA_TORMA	TBA	180	50136	5	3	5	3	0.29	Tubulin alpha chain OS=Torpedo marmorata PE=2 SV=1
63	<Light Band	1	Sprot	SMD1_BOVIN	SMD1	179	13273	6	4	3	3	1.53	Small nuclear ribonucleoprotein Sm D1 OS=Bos taurus GN=SNRPD1 PE=3 SV=1
64	<Light Band	1	Sprot	FRIH_MOUSE	FRIH	176	21053	13	9	11	8	3.87	Ferritin heavy chain OS=Mus musculus GN=Fth1 PE=1 SV=2
65	<Light Band	1	Sprot	RS15A_BOVIN	RS15A	176	14830	14	7	10	6	4.31	40S ribosomal protein S15a OS=Bos taurus GN=RPS15A PE=2 SV=1
66	<Light Band	1	Sprot	MDHM_BOVIN	MDHM	175	35646	3	3	3	3	0.42	Malate dehydrogenase, mitochondrial OS=Bos taurus GN=MDH2 PE=1 SV=1
67	<Light Band	1	Sprot	C10_BOVIN	C10	175	13710	4	4	3	3	1.46	Protein C10 OS=Bos taurus PE=2 SV=1
68	<Light Band	1	Sprot	ACT1_CAEEL	ACT1	174	41769	10	4	9	4	0.5	Actin-1 OS=Caenorhabditis elegans GN=act-1 PE=1 SV=1
69	<Light Band	1	Sprot	UBE2N_BOVIN	UBE2N	173	17127	10	6	8	5	2.37	Ubiquitin-conjugating enzyme E2 N OS=Bos taurus GN=UBE2N PE=2 SV=1
70	<Light Band	1	Sprot	CETN2_MOUSE	CETN2	171	19784	10	4	9	4	1.33	Centrin-2 OS=Mus musculus GN=Cetn2 PE=1 SV=1
71	<Light Band	1	Sprot	RS14_CRIGR	RS14	171	16263	10	5	7	5	2.57	40S ribosomal protein S14 OS=Cricetulus griseus GN=RPS14 PE=2 SV=3
72	<Light Band	1	Sprot	TRY1_HUMAN	TRY1	167	26541	9	5	2	1	0.17	Trypsin-1 OS=Homo sapiens GN=PRSS1 PE=1 SV=1
73	<Light Band	1	Sprot	PRDX5_MOUSE	PRDX5	166	21884	6	5	6	5	1.6	Peroxiredoxin-5, mitochondrial OS=Mus musculus GN=Prdx5 PE=1 SV=2
74	<Light Band	1	Sprot	FABP5_MOUSE	FABP5	166	15127	16	7	6	4	2	Fatty acid-binding protein, epidermal OS=Mus musculus GN=Fabp5 PE=1 SV=3
75	<Light Band	1	Sprot	LTOR1_HUMAN	LTOR1	163	17734	5	3	5	3	1.02	Ragulator complex protein LAMTOR1 OS=Homo sapiens GN=LAMTOR1 PE=1 SV=2
76	<Light Band	1	Sprot	H4_ACRAS	H4	161	11374	13	6	9	6	7.81	Histone H4 OS=Acrolepiopsis assectella GN=His4 PE=3 SV=2
77	<Light Band	1	Sprot	MYG_EQUBU	MYG	161	17072	10	6	8	5	2.37	Myoglobin OS=Equus burchelli GN=MB PE=1 SV=2
78	<Light Band	1	Sprot	TXD12_MOUSE	TXD12	161	19036	8	5	7	5	2	Thioredoxin domain-containing protein 12 OS=Mus musculus GN=Txndc12 PE=1 SV=1
79	<Light Band	1	Sprot	CDC42_BOVIN	CDC42	159	21245	8	6	4	4	1.2	Cell division control protein 42 homolog OS=Bos taurus GN=CDC42 PE=1 SV=1
80	<Light Band	1	Sprot	RM12_MOUSE	RM12	159	21695	13	6	10	6	2.18	39S ribosomal protein L12, mitochondrial OS=Mus musculus GN=Mrpl12 PE=1 SV=2
81	<Light Band	1	Sprot	IGKC_MOUSE	IGKC	159	11771	5	3	4	2	1.01	Ig kappa chain C region OS=Mus musculus PE=1 SV=1
82	<Light Band	1	Sprot	SAR1A_BOVIN	SAR1A	158	22395	4	3	3	2	0.45	GTP-binding protein SAR1a OS=Bos taurus GN=SAR1A PE=2 SV=1
83	<Light Band	1	Sprot	RS10_MOUSE	RS10	158	18904	15	4	11	4	1.42	40S ribosomal protein S10 OS=Mus musculus GN=Rps10 PE=1 SV=1
84	<Light Band	1	Sprot	RL23A_BOVIN	RL23A	157	17684	14	5	10	5	2.25	60S ribosomal protein L23a OS=Bos taurus GN=RPL23A PE=2 SV=1
85	<Light Band	1	Sprot	ATP5H_MOUSE	ATP5H	155	18738	9	5	7	5	2.03	ATP synthase subunit d, mitochondrial OS=Mus musculus GN=Atp5h PE=1 SV=3
86	<Light Band	1	Sprot	SSRD_MOUSE	SSRD	154	18924	6	4	5	4	1.42	Translocon-associated protein subunit delta OS=Mus musculus GN=Ssr4 PE=1 SV=1
87	<Light Band	1	Sprot	LZIC_MOUSE	LZIC	153	21523	6	2	6	2	0.47	Protein LZIC OS=Mus musculus GN=Lzic PE=1 SV=1
88	<Light Band	1	Sprot	KV5AB_MOUSE	KV5AB	153	11903	4	2	3	1	0.41	Ig kappa chain V-V region HP R16.7 OS=Mus musculus PE=1 SV=1
89	<Light Band	1	Sprot	DUS3_MOUSE	DUS3	149	20459	4	3	4	3	0.85	Dual specificity protein phosphatase 3 OS=Mus musculus GN=Dusp3 PE=1 SV=1
90	<Light Band	1	Sprot	RAP2A_PIG	RAP2A	148	20491	5	3	5	3	0.84	Ras-related protein Rap-2a OS=Sus scrofa GN=RAP2A PE=2 SV=1
91	<Light Band	1	Sprot	RS21_MOUSE	RS21	146	9136	7	4	4	3	2.83	40S ribosomal protein S21 OS=Mus musculus GN=Rps21 PE=1 SV=1
92	<Light Band	1	Sprot	PTMS_MOUSE	PTMS	147	11423	4	4	3	3	1.94	Parathymosin OS=Mus musculus GN=Ptms PE=1 SV=3
93	<Light Band	1	Sprot	THIO_MOUSE	THIO	145	11668	7	4	5	4	3.1	Thioredoxin OS=Mus musculus GN=Txn PE=1 SV=3
94	<Light Band	1	Sprot	MLRN_CHICK	MLRN	142	19899	6	6	5	5	1.85	Myosin regulatory light chain 2, smooth muscle minor isoform OS=Gallus gallus PE=2 SV=2
95	<Light Band	1	Sprot	EF1G_MOUSE	EF1G	142	50029	5	3	4	2	0.18	Elongation factor 1-gamma OS=Mus musculus GN=Eef1g PE=1 SV=3
96	<Light Band	1	Sprot	ACO13_MOUSE	ACO13	141	15173	4	4	4	4	1.97	Acyl-coenzyme A thioesterase 13 OS=Mus musculus GN=Acot13 PE=1 SV=1
97	<Light Band	1	Sprot	ATPD_MOUSE	ATPD	141	17589	5	4	5	4	1.58	ATP synthase subunit delta, mitochondrial OS=Mus musculus GN=Atp5d PE=1 SV=1
98	<Light Band	1	Sprot	MIC26_MOUSE	MIC26	141	22590	3	2	3	2	0.45	MICOS complex subunit Mic26 OS=Mus musculus GN=Apoo PE=1 SV=2
99	<Light Band	1	Sprot	SMD2_BOVIN	SMD2	140	13518	5	5	5	5	3.59	Small nuclear ribonucleoprotein Sm D2 OS=Bos taurus GN=SNRPD2 PE=3 SV=1
100	<Light Band	1	Sprot	FIS1_MOUSE	FIS1	138	16998	6	3	5	3	1.08	Mitochondrial fission 1 protein OS=Mus musculus GN=Fis1 PE=1 SV=1
101	<Light Band	1	Sprot	ARPC3_MOUSE	ARPC3	138	20511	9	4	7	3	0.84	Actin-related protein 2/3 complex subunit 3 OS=Mus musculus GN=Arpc3 PE=1 SV=3
102	<Light Band	1	Sprot	DYR_MOUSE	DYR	137	21592	7	3	7	3	0.78	Dihydrofolate reductase OS=Mus musculus GN=Dhfr PE=1 SV=3
103	<Light Band	1	Sprot	DPY30_BOVIN	DPY30	134	11243	3	3	3	3	2	Protein dpy-30 homolog OS=Bos taurus GN=DPY30 PE=3 SV=1
104	<Light Band	1	Sprot	NEDD8_BOVIN	NEDD8	134	9066	3	2	2	1	0.56	NEDD8 OS=Bos taurus GN=NEDD8 PE=3 SV=1
105	<Light Band	1	Sprot	ISCA2_HUMAN	ISCA2	134	16466	4	4	4	4	1.75	Iron-sulfur cluster assembly 2 homolog, mitochondrial OS=Homo sapiens GN=ISCA2 PE=1 SV=2
106	<Light Band	1	Sprot	CD81_MOUSE	CD81	133	25797	2	2	1	1	0.18	CD81 antigen OS=Mus musculus GN=Cd81 PE=1 SV=2
107	<Light Band	1	Sprot	SEP15_DANRE	2017-09-15	132	17213	2	1	2	1	0.27	15 kDa selenoprotein OS=Danio rerio GN=sep15 PE=2 SV=2
108	<Light Band	1	Sprot	RL21_CAPHI	RL21	132	18595	11	2	11	2	0.56	60S ribosomal protein L21 OS=Capra hircus GN=RPL21 PE=2 SV=1
109	<Light Band	1	Sprot	GCAA_MOUSE	GCAA	132	36366	2	1	2	1	0.12	Ig gamma-2A chain C region, A allele OS=Mus musculus GN=Ighg PE=1 SV=1
110	<Light Band	1	Sprot	RS13_BOVIN	RS13	132	17212	14	4	10	4	1.63	40S ribosomal protein S13 OS=Bos taurus GN=RPS13 PE=2 SV=3
111	<Light Band	1	Sprot	UQCC2_MOUSE	UQCC2	131	16310	1	1	1	1	0.29	Ubiquinol-cytochrome-c reductase complex assembly factor 2 OS=Mus musculus GN=Uqcc2 PE=1 SV=1
112	<Light Band	1	Sprot	GLRX5_MOUSE	GLRX5	130	16282	4	2	3	2	0.66	Glutaredoxin-related protein 5, mitochondrial OS=Mus musculus GN=Glrx5 PE=1 SV=2
113	<Light Band	1	Sprot	DEST_MOUSE	DEST	130	18509	9	4	6	3	0.96	Destrin OS=Mus musculus GN=Dstn PE=1 SV=3
114	<Light Band	1	Sprot	CYC_MOUSE	CYC	130	11598	19	6	12	6	7.46	Cytochrome c, somatic OS=Mus musculus GN=Cycs PE=1 SV=2
115	<Light Band	1	Sprot	DYL1_BOVIN	DYL1	130	10359	6	3	4	2	1.21	Dynein light chain 1, cytoplasmic OS=Bos taurus GN=DYNLL1 PE=1 SV=1
115	<Light Band	2	Sprot	DYL1_CAEEL	DYL1	76	10337	3	2	2	2	1.21	Dynein light chain 1, cytoplasmic OS=Caenorhabditis elegans GN=dlc-1 PE=1 SV=1
116	<Light Band	1	Sprot	SNX3_BOVIN	SNX3	129	18751	12	5	9	5	2.03	Sorting nexin-3 OS=Bos taurus GN=SNX3 PE=2 SV=3
117	<Light Band	1	Sprot	RHOG_CRICR	RHOG	129	21295	2	2	2	2	0.48	Rho-related GTP-binding protein RhoG OS=Cricetus cricetus GN=RHOG PE=2 SV=1
118	<Light Band	1	Sprot	ADT2_BOVIN	ADT2	129	32934	7	4	5	4	0.66	ADP/ATP translocase 2 OS=Bos taurus GN=SLC25A5 PE=2 SV=3
118	<Light Band	2	Sprot	ADT1_MOUSE	ADT1	125	32883	7	3	5	3	0.47	ADP/ATP translocase 1 OS=Mus musculus GN=Slc25a4 PE=1 SV=4
119	<Light Band	1	Sprot	QCR9_BOVIN	QCR9	129	7453	3	2	2	1	0.72	Cytochrome b-c1 complex subunit 9 OS=Bos taurus GN=UQCR10 PE=1 SV=3
120	<Light Band	1	Sprot	LV1A_MOUSE	LV1A	129	12214	5	3	4	2	0.96	Ig lambda-1 chain V region OS=Mus musculus PE=1 SV=2
121	<Light Band	1	Sprot	H2A1B_HUMAN	H2A1B	128	14127	6	4	5	3	1.41	Histone H2A type 1-B/E OS=Homo sapiens GN=HIST1H2AB PE=1 SV=2
122	<Light Band	1	Sprot	CASB_BOVIN	CASB	126	25091	5	2	4	1	0.18	Beta-casein OS=Bos taurus GN=CSN2 PE=1 SV=2
123	<Light Band	1	Sprot	SRP14_BOVIN	SRP14	126	12453	2	2	2	2	0.94	Signal recognition particle 14 kDa protein OS=Bos taurus GN=SRP14 PE=3 SV=1
124	<Light Band	1	Sprot	CYB5B_MOUSE	CYB5B	126	16308	9	3	7	2	0.66	Cytochrome b5 type B OS=Mus musculus GN=Cyb5b PE=1 SV=1
125	<Light Band	1	Sprot	IGH1M_MOUSE	IGH1M	126	43359	6	6	4	4	0.47	Ig gamma-1 chain C region, membrane-bound form OS=Mus musculus GN=Ighg1 PE=1 SV=2
126	<Light Band	1	Sprot	RS17_CANLF	RS17	126	15514	7	3	6	2	0.7	40S ribosomal protein S17 OS=Canis lupus familiaris GN=RPS17 PE=2 SV=2
127	<Light Band	1	Sprot	VATF_BOVIN	VATF	125	13390	2	1	2	1	0.36	V-type proton ATPase subunit F OS=Bos taurus GN=ATP6V1F PE=3 SV=2
128	<Light Band	1	Sprot	ASGL1_MOUSE	ASGL1	125	33928	4	2	3	2	0.28	Isoaspartyl peptidase/L-asparaginase OS=Mus musculus GN=Asrgl1 PE=1 SV=1
129	<Light Band	1	Sprot	LSM2_HUMAN	LSM2	125	10828	5	2	4	1	0.46	U6 snRNA-associated Sm-like protein LSm2 OS=Homo sapiens GN=LSM2 PE=1 SV=1
130	<Light Band	1	Sprot	KV5A3_MOUSE	KV5A3	125	12573	3	2	3	2	0.93	Ig kappa chain V-V region K2 (Fragment) OS=Mus musculus PE=1 SV=1
131	<Light Band	1	Sprot	PSN_DROME	PSN	124	59266	1	1	1	1	0.07	Presenilin homolog OS=Drosophila melanogaster GN=Psn PE=1 SV=2
132	<Light Band	1	Sprot	COMD3_MOUSE	COMD3	124	22023	3	3	3	3	0.77	COMM domain-containing protein 3 OS=Mus musculus GN=Commd3 PE=1 SV=1
133	<Light Band	1	Sprot	SSBP_HUMAN	SSBP	124	17249	2	1	2	1	0.27	Single-stranded DNA-binding protein, mitochondrial OS=Homo sapiens GN=SSBP1 PE=1 SV=1
134	<Light Band	1	Sprot	MGDP1_MOUSE	MGDP1	122	18571	4	1	4	1	0.25	Magnesium-dependent phosphatase 1 OS=Mus musculus GN=Mdp1 PE=1 SV=1
135	<Light Band	1	Sprot	DLRB1_BOVIN	DLRB1	122	10983	5	4	4	4	3.45	Dynein light chain roadblock-type 1 OS=Bos taurus GN=DYNLRB1 PE=3 SV=1
136	<Light Band	1	Sprot	PPIC_MOUSE	PPIC	121	22780	5	3	5	3	0.73	Peptidyl-prolyl cis-trans isomerase C OS=Mus musculus GN=Ppic PE=1 SV=1
137	<Light Band	1	Sprot	ATP5I_MOUSE	ATP5I	120	8230	10	4	7	3	3.39	ATP synthase subunit e, mitochondrial OS=Mus musculus GN=Atp5i PE=1 SV=2
138	<Light Band	1	Sprot	H2B1B_MOUSE	H2B1B	119	13944	9	3	6	3	1.43	Histone H2B type 1-B OS=Mus musculus GN=Hist1h2bb PE=1 SV=3
139	<Light Band	1	Sprot	VAMP4_BOVIN	VAMP4	118	16383	2	1	2	1	0.29	Vesicle-associated membrane protein 4 OS=Bos taurus GN=VAMP4 PE=2 SV=1
140	<Light Band	1	Sprot	RL17_BOVIN	RL17	117	21383	14	4	9	3	0.79	60S ribosomal protein L17 OS=Bos taurus GN=RPL17 PE=2 SV=3
141	<Light Band	1	Sprot	FRDA_HUMAN	FRDA	116	23121	3	2	3	2	0.44	Frataxin, mitochondrial OS=Homo sapiens GN=FXN PE=1 SV=2
142	<Light Band	1	Sprot	LYSC_AIXSP	LYSC	116	14467	3	3	1	1	0.33	Lysozyme C OS=Aix sponsa GN=LYZ PE=1 SV=1
143	<Light Band	1	Sprot	TIM23_MOUSE	TIM23	116	21964	3	2	3	2	0.46	Mitochondrial import inner membrane translocase subunit Tim23 OS=Mus musculus GN=Timm23 PE=1 SV=1
144	<Light Band	1	Sprot	TTHY_BOVIN	TTHY	115	15717	4	4	3	3	1.2	Transthyretin OS=Bos taurus GN=TTR PE=1 SV=1
145	<Light Band	1	Sprot	G3P_CRIGR	G3P	115	35725	5	2	5	2	0.27	Glyceraldehyde-3-phosphate dehydrogenase OS=Cricetulus griseus GN=GAPDH PE=2 SV=2
146	<Light Band	1	Sprot	ASAH1_MOUSE	ASAH1	113	44641	4	2	3	2	0.21	Acid ceramidase OS=Mus musculus GN=Asah1 PE=1 SV=1
147	<Light Band	1	Sprot	RS16_BOVIN	RS16	112	16435	13	2	13	2	0.66	40S ribosomal protein S16 OS=Bos taurus GN=RPS16 PE=2 SV=3
148	<Light Band	1	Sprot	COX5B_MOUSE	COX5B	112	13804	10	3	6	2	0.82	Cytochrome c oxidase subunit 5B, mitochondrial OS=Mus musculus GN=Cox5b PE=1 SV=1
149	<Light Band	1	Sprot	CH60_CHICK	CH60	112	60934	4	2	4	2	0.15	60 kDa heat shock protein, mitochondrial OS=Gallus gallus GN=HSPD1 PE=1 SV=1
150	<Light Band	1	Sprot	CX6A1_MOUSE	CX6A1	111	12344	3	2	2	1	0.4	Cytochrome c oxidase subunit 6A1, mitochondrial OS=Mus musculus GN=Cox6a1 PE=1 SV=2
151	<Light Band	1	Sprot	PPIF_MOUSE	PPIF	111	21723	5	1	4	1	0.21	Peptidyl-prolyl cis-trans isomerase F, mitochondrial OS=Mus musculus GN=Ppif PE=1 SV=1
152	<Light Band	1	Sprot	PSB2_MOUSE	PSB2	111	22892	7	5	6	5	1.49	Proteasome subunit beta type-2 OS=Mus musculus GN=Psmb2 PE=1 SV=1
153	<Light Band	1	Sprot	UB2V1_MOUSE	UB2V1	110	16344	5	1	4	1	0.29	Ubiquitin-conjugating enzyme E2 variant 1 OS=Mus musculus GN=Ube2v1 PE=1 SV=1
154	<Light Band	1	Sprot	RS28_BOVIN	RS28	110	7836	5	3	4	3	3.66	40S ribosomal protein S28 OS=Bos taurus GN=RPS28 PE=3 SV=1
155	<Light Band	1	Sprot	RL11_BOVIN	RL11	105	20240	9	3	8	3	0.86	60S ribosomal protein L11 OS=Bos taurus GN=RPL11 PE=2 SV=3
156	<Light Band	1	Sprot	RL38_BOVIN	RL38	110	8213	8	4	6	3	3.39	60S ribosomal protein L38 OS=Bos taurus GN=RPL38 PE=3 SV=4
157	<Light Band	1	Sprot	RT23_MOUSE	RT23	110	20336	3	2	3	2	0.51	28S ribosomal protein S23, mitochondrial OS=Mus musculus GN=Mrps23 PE=1 SV=1
158	<Light Band	1	Sprot	ATPB_MOUSE	ATPB	110	56265	8	3	7	3	0.25	ATP synthase subunit beta, mitochondrial OS=Mus musculus GN=Atp5b PE=1 SV=2
159	<Light Band	1	Sprot	MTPN_MOUSE	MTPN	109	12853	2	2	2	2	0.9	Myotrophin OS=Mus musculus GN=Mtpn PE=1 SV=2
160	<Light Band	1	Sprot	TIM13_MOUSE	TIM13	109	10451	2	2	2	2	1.19	Mitochondrial import inner membrane translocase subunit Tim13 OS=Mus musculus GN=Timm13 PE=1 SV=1
161	<Light Band	1	Sprot	TPPC3_MOUSE	TPPC3	108	20289	5	4	3	3	0.85	Trafficking protein particle complex subunit 3 OS=Mus musculus GN=Trappc3 PE=1 SV=1
162	<Light Band	1	Sprot	PFD4_BOVIN	PFD4	108	15319	5	1	5	1	0.31	Prefoldin subunit 4 OS=Bos taurus GN=PFDN4 PE=2 SV=1
163	<Light Band	1	Sprot	ASPG_MOUSE	ASPG	107	36998	2	1	2	1	0.12	N(4)-(beta-N-acetylglucosaminyl)-L-asparaginase OS=Mus musculus GN=Aga PE=1 SV=1
164	<Light Band	1	Sprot	RS24_BOVIN	RS24	107	15187	7	2	6	2	0.72	40S ribosomal protein S24 OS=Bos taurus GN=RPS24 PE=2 SV=2
165	<Light Band	1	Sprot	CISD1_MOUSE	CISD1	106	12089	3	2	2	2	0.97	CDGSH iron-sulfur domain-containing protein 1 OS=Mus musculus GN=Cisd1 PE=1 SV=1
166	<Light Band	1	Sprot	COPZ1_BOVIN	COPZ1	106	20215	5	2	4	2	0.51	Coatomer subunit zeta-1 OS=Bos taurus GN=COPZ1 PE=1 SV=2
167	<Light Band	1	Sprot	RT10_MOUSE	RT10	106	18686	2	1	2	1	0.25	28S ribosomal protein S10, mitochondrial OS=Mus musculus GN=Mrps10 PE=1 SV=1
168	<Light Band	1	Sprot	ATPA_HUMAN	ATPA	106	59714	4	2	4	2	0.15	ATP synthase subunit alpha, mitochondrial OS=Homo sapiens GN=ATP5A1 PE=1 SV=1
169	<Light Band	1	Sprot	CNPY2_HUMAN	CNPY2	106	20639	3	1	3	1	0.22	Protein canopy homolog 2 OS=Homo sapiens GN=CNPY2 PE=1 SV=1
170	<Light Band	1	Sprot	RUXF_BOVIN	RUXF	106	9719	2	2	2	2	1.31	Small nuclear ribonucleoprotein F OS=Bos taurus GN=SNRPF PE=3 SV=2
171	<Light Band	1	Sprot	HIG1A_MOUSE	HIG1A	105	10418	2	1	2	1	0.48	HIG1 domain family member 1A, mitochondrial OS=Mus musculus GN=Higd1a PE=1 SV=1
172	<Light Band	1	Sprot	SNAPN_HUMAN	SNAPN	105	14865	1	1	1	1	0.32	SNARE-associated protein Snapin OS=Homo sapiens GN=SNAPIN PE=1 SV=1
173	<Light Band	1	Sprot	TX1B3_HUMAN	TX1B3	105	13726	1	1	1	1	0.35	Tax1-binding protein 3 OS=Homo sapiens GN=TAX1BP3 PE=1 SV=2
174	<Light Band	1	Sprot	PFD2_BOVIN	PFD2	103	16638	4	2	3	2	0.65	Prefoldin subunit 2 OS=Bos taurus GN=PFDN2 PE=2 SV=1
175	<Light Band	1	Sprot	RL22_HUMAN	RL22	103	14778	5	2	5	2	0.75	60S ribosomal protein L22 OS=Homo sapiens GN=RPL22 PE=1 SV=2
176	<Light Band	1	Sprot	RS26_BOVIN	RS26	102	13007	5	2	4	2	0.89	40S ribosomal protein S26 OS=Bos taurus GN=RPS26 PE=3 SV=3
177	<Light Band	1	Sprot	NDUA2_MOUSE	NDUA2	102	10909	7	1	6	1	0.46	NADH dehydrogenase [ubiquinone] 1 alpha subcomplex subunit 2 OS=Mus musculus GN=Ndufa2 PE=1 SV=3
178	<Light Band	1	Sprot	NLTP_MOUSE	NLTP	101	59088	6	4	6	4	0.33	Non-specific lipid-transfer protein OS=Mus musculus GN=Scp2 PE=1 SV=3
179	<Light Band	1	Sprot	S10A9_HUMAN	S10A9	100	13234	4	1	3	1	0.37	Protein S100-A9 OS=Homo sapiens GN=S100A9 PE=1 SV=1
180	<Light Band	1	Sprot	KV3AC_MOUSE	KV3AC	100	11957	3	2	2	2	0.99	Ig kappa chain V-III region CBPC 101 OS=Mus musculus PE=1 SV=1
180	<Light Band	2	Sprot	KV3AI_MOUSE	KV3AI	93	12032	3	2	2	2	0.99	Ig kappa chain V-III region PC 6684 OS=Mus musculus PE=1 SV=1
181	<Light Band	1	Sprot	MYDGF_MOUSE	MYDGF	100	17971	7	2	4	2	0.59	Myeloid-derived growth factor OS=Mus musculus GN=Mydgf PE=1 SV=1
182	<Light Band	1	Sprot	RS27L_HUMAN	RS27L	100	9471	4	2	3	2	1.37	40S ribosomal protein S27-like OS=Homo sapiens GN=RPS27L PE=1 SV=3
183	<Light Band	1	Sprot	RAB14_CHICK	RAB14	100	23882	8	3	7	3	0.69	Ras-related protein Rab-14 OS=Gallus gallus GN=RAB14 PE=2 SV=3
184	<Light Band	1	Sprot	RL23_BOVIN	RL23	100	14856	7	2	6	2	0.74	60S ribosomal protein L23 OS=Bos taurus GN=RPL23 PE=2 SV=2
185	<Light Band	1	Sprot	TMED2_CRIGR	TMED2	100	22175	5	3	4	3	0.76	Transmembrane emp24 domain-containing protein 2 (Fragment) OS=Cricetulus griseus GN=TMED2 PE=1 SV=1
186	<Light Band	1	Sprot	S10AB_MOUSE	S10AB	100	11075	3	2	3	2	1.09	Protein S100-A11 OS=Mus musculus GN=S100a11 PE=1 SV=1
187	<Light Band	1	Sprot	RM14_MOUSE	RM14	100	15864	2	2	2	2	0.69	39S ribosomal protein L14, mitochondrial OS=Mus musculus GN=Mrpl14 PE=1 SV=1
188	<Light Band	1	Sprot	RL24_BOVIN	RL24	99	17768	6	1	6	1	0.26	60S ribosomal protein L24 OS=Bos taurus GN=RPL24 PE=2 SV=2
[truncated: 271 more rows]

## Sheet: Supplement_Table_5
Family	Pull down size descriptor	Member	Database	Accession	Symbol	Score	Mass	Num. of matches	Num. of significant matches	Num. of sequences	Num. of significant sequences	emPAI	Description
[truncated: 1,328 more rows]

[truncated: 7 more sheets: Supplement_Table_6, Supplement_Table_7, Supplement_Table_8, Supplement_Table_9, Supplement_Table_10, Venn_Numbers, Graphs f(x)s and pathways]
