# Supplementary material for: SUMOylation promotes survival and integration of neural stem cell grafts in ischemic stroke
Source: eBioMedicine. 2019 Mar 21;42:214–24. doi: 10.1016/j.ebiom.2019.03.035 (PMC6491415; doi:10.1016/j.ebiom.2019.03.035)
Supplement: Supplementary file 2 — Supplementary material 2 [file mmc2.xlsx]

## Sheet: Ubc9_NSCs_vs_WT_NSCs
Row.names	logFC	AveExpr	t	P.Value	adj.P.Val	B	ENSEMBL	SYMBOL
17546774	-2.92133	9.96701	-19.5804	2.05518e-18	4.36356e-14	30.7586	ENSMUSG00000096768	Erdr1
17352862	2.2603	10.2375	19.052	4.33948e-18	4.60679e-14	30.12	ENSMUSG00000024411	Aqp4
17436481	1.7329	10.3124	15.4622	1.16831e-15	7.38088e-12	25.1811	ENSMUSG00000054252	Fgfr3
17443833	-1.67721	6.97071	-15.3111	1.5119e-15	7.38088e-12	24.9476	ENSMUSG00000036928	Stag3
17338599	2.66841	7.16979	15.2298	1.73815e-15	7.38088e-12	24.8211	ENSMUSG00000024172,ENSMUSG00000098633	St6gal2
17454692	2.1443	10.4634	14.5376	5.84216e-15	2.06735e-11	23.7156	ENSMUSG00000039533	Mmd2
17467250	1.70877	7.42266	14.2642	9.54679e-15	2.89568e-11	23.2649	ENSMUSG00000025889	Snca
17355113	-2.18259	7.49487	-14.1409	1.19401e-14	3.16889e-11	23.0592	ENSMUSG00000046318	Ccbe1
17306147	3.01465	10.7871	14.0076	1.52341e-14	3.5939e-11	22.8347	ENSMUSG00000004558	Ndrg2
17535390	-1.93576	7.57825	-13.7575	2.41764e-14	5.13314e-11	22.4082	ENSMUSG00000033361	Prrg3
17541636	-2.57891	6.13066	-13.1962	6.97334e-14	1.34598e-10	21.4252	ENSMUSG00000062184	Hs6st2
17511878	2.3592	8.56957	12.9345	1.15557e-13	2.04459e-10	20.9543	ENSMUSG00000031775	Pllp
17255026	1.96163	5.47103	12.4626	2.92673e-13	4.78002e-10	20.0842	ENSMUSG00000000275	Trim25
17460665	1.35932	9.19695	12.3741	3.49398e-13	5.29887e-10	19.9179	ENSMUSG00000033174	Mgll
17474983	0.879521	10.9524	12.2594	4.40013e-13	6.22824e-10	19.7011	ENSMUSG00000054793	Cadm4
17516462	2.6747	7.61799	12.1677	5.29755e-13	7.02985e-10	19.5264	ENSMUSG00000032011	Thy1
17227828	3.63476	7.94101	11.8745	9.64919e-13	1.20513e-09	18.961	ENSMUSG00000056220	Pla2g4a
17529046	2.07329	5.76653	11.6178	1.64465e-12	1.93995e-09	18.4567	ENSMUSG00000032344	Mb21d1
17470597	1.35817	10.7926	11.1835	4.12586e-12	4.51832e-09	17.584	ENSMUSG00000003153	Slc2a3
17345238	-1.16433	5.66249	-11.1691	4.25614e-12	4.51832e-09	17.5544	ENSMUSG00000058626	Capn11
17227037	2.11222	9.50587	11.0362	5.66631e-12	5.7289e-09	17.2821	ENSMUSG00000026463	Atp2b4
17251222	-1.57422	8.72998	-10.9897	6.26608e-12	6.04733e-09	17.1863	ENSMUSG00000033066	Gas7
17512153	2.32717	9.42972	10.9068	7.50373e-12	6.83769e-09	17.0145	ENSMUSG00000031673	Cdh11
17303453	-1.83794	6.07168	-10.8823	7.91555e-12	6.83769e-09	16.9636	ENSMUSG00000021747	4930452B06Rik
17227515	-2.2	6.85452	-10.8745	8.05116e-12	6.83769e-09	16.9474	ENSMUSG00000026398	Nr5a2
17429632	1.79104	10.0571	10.8401	8.67961e-12	7.0879e-09	16.8757	ENSMUSG00000028655	Mfsd2a
17294149	-1.80149	8.43121	-10.7989	9.49747e-12	7.46853e-09	16.7898	ENSMUSG00000052981	Ube2ql1
17403950	-2.26222	9.70855	-10.7806	9.88771e-12	7.49771e-09	16.7514	ENSMUSG00000028173	Wls
17503810	-1.09658	7.76781	-10.6335	1.36716e-11	1.00095e-08	16.442	ENSMUSG00000031737	Irx5
17523380	-1.81713	5.82325	-10.5798	1.53998e-11	1.08989e-08	16.3282	ENSMUSG00000043773	1700048O20Rik
17418268	-1.71123	7.02337	-10.5029	1.8268e-11	1.25118e-08	16.1649	ENSMUSG00000090125	Pou3f1
17315743	2.95013	10.0944	10.4271	2.16401e-11	1.43582e-08	16.0028	ENSMUSG00000022146	Osmr
17287148	-1.65388	8.45114	-10.2556	3.18222e-11	2.04742e-08	15.6333	ENSMUSG00000043631	Ecm2
17426808	1.77224	6.61613	10.2323	3.35436e-11	2.0947e-08	15.5828	ENSMUSG00000059049	Frem1
17460891	-2.32724	7.45611	-10.1798	3.77858e-11	2.2922e-08	15.4686	ENSMUSG00000064080	Fbln2
17541378	-1.85704	9.78574	-9.8245	8.53301e-11	5.03258e-08	14.6862	ENSMUSG00000037010	Apln
17290163	-0.826576	6.88141	-9.74302	1.03092e-10	5.91578e-08	14.5042	ENSMUSG00000074715	Ccl28
17215029	1.17536	10.4716	9.71633	1.09702e-10	6.12944e-08	14.4444	ENSMUSG00000026227	2810459M11Rik
17434890	-1.59416	7.88854	-9.6993	1.14143e-10	6.21408e-08	14.4062	ENSMUSG00000040118	Cacna2d1
17466641	1.04391	5.27983	9.4683	1.96296e-10	1.04194e-07	13.8837	ENSMUSG00000029814	Igf2bp3
17327802	1.16309	7.06196	9.41216	2.2418e-10	1.14714e-07	13.7556	ENSMUSG00000063445	Nmral1
17505790	-1.20315	7.09828	-9.40703	2.26921e-10	1.14714e-07	13.7439	ENSMUSG00000031772	Cntnap4
17421384	0.81987	6.87649	9.35508	2.567e-10	1.2675e-07	13.6249	NA,ENSMUSG00000078503,ENSMUSG00000067916,ENSMUSG00000070605	Znf41-ps,LOC101056073,Zfp991,Zfp992
17387385	-1.79865	9.31494	-9.3117	2.84618e-10	1.37341e-07	13.5252	ENSMUSG00000059588	Calcrl
17456161	2.95608	7.81645	9.28966	2.99981e-10	1.41538e-07	13.4745	ENSMUSG00000007655	Cav1
17435834	-1.14824	9.19827	-9.24009	3.37687e-10	1.55864e-07	13.3601	ENSMUSG00000029168	Dpysl5
17453776	0.948014	7.69354	9.22582	3.4942e-10	1.57848e-07	13.3271	ENSMUSG00000004415	Col26a1
17232593	-1.93063	6.40025	-9.21176	3.61391e-10	1.59855e-07	13.2946	ENSMUSG00000019846	Lama4
17320225	0.881268	12.4221	9.16708	4.02278e-10	1.7431e-07	13.191	ENSMUSG00000035805	Mlc1
17282970	1.96099	6.75681	9.1337	4.35886e-10	1.85094e-07	13.1135	ENSMUSG00000007682	Dio2
17213548	1.42897	9.30934	9.10162	4.709e-10	1.96042e-07	13.0388	ENSMUSG00000025969	Nrp2
17363533	1.86725	9.48071	9.03532	5.52656e-10	2.25654e-07	12.884	ENSMUSG00000033207	Mamdc2
17487381	1.91108	8.71148	8.97021	6.47118e-10	2.54926e-07	12.7313	ENSMUSG00000002985	Apoe
17451356	-1.06023	7.19004	-8.96782	6.50881e-10	2.54926e-07	12.7257	ENSMUSG00000042216	Sgsm1
17379692	-1.08526	6.82562	-8.96049	6.62578e-10	2.54926e-07	12.7085	ENSMUSG00000017897	Eya2
17511623	-1.51394	7.69564	-8.95445	6.72375e-10	2.54926e-07	12.6943	ENSMUSG00000031734	Irx3
17229891	2.18771	10.5759	8.91182	7.45836e-10	2.77817e-07	12.5939	ENSMUSG00000007097	Atp1a2
17295125	2.9987	6.21099	8.90346	7.61179e-10	2.78644e-07	12.5742	ENSMUSG00000021678	F2rl1
17216478	1.93388	7.49995	8.86929	8.27341e-10	2.97731e-07	12.4935	ENSMUSG00000026315	Serpinb8
17305910	-1.81701	7.76207	-8.80912	9.5845e-10	3.37508e-07	12.351	ENSMUSG00000036242	3632451O06Rik
17340165	0.89774	7.72916	8.80437	9.69668e-10	3.37508e-07	12.3398	ENSMUSG00000038805	Six3
17448577	-3.52226	8.65334	-8.78449	1.01809e-09	3.48648e-07	12.2926	ENSMUSG00000000560	Gabra2
17380060	-1.22229	7.14108	-8.76804	1.06002e-09	3.57244e-07	12.2535	ENSMUSG00000027560	Dok5
17524620	-0.843315	7.82649	-8.73228	1.15737e-09	3.83957e-07	12.1683	ENSMUSG00000032175	Tyk2
17301926	1.29237	6.08334	8.7226	1.18525e-09	3.87158e-07	12.1453	ENSMUSG00000034997	Htr2a
17300504	-1.14874	9.35207	-8.57332	1.71378e-09	5.45436e-07	11.7878	ENSMUSG00000040618	Pck2
17497366	-1.97498	6.64313	-8.56877	1.73324e-09	5.45436e-07	11.7768	ENSMUSG00000010476	Ebf3
17234213	1.68704	7.31085	8.56561	1.74687e-09	5.45436e-07	11.7692	ENSMUSG00000052613	Pcdh15
17432440	1.8907	11.1398	8.54699	1.82949e-09	5.61673e-07	11.7244	ENSMUSG00000028583,ENSMUSG00000096951	Pdpn
17323828	1.81211	9.07936	8.54211	1.85178e-09	5.61673e-07	11.7126	ENSMUSG00000022686	B3gnt5
17288876	1.38234	10.0321	8.52945	1.91098e-09	5.69927e-07	11.6821	ENSMUSG00000074794	Arrdc3
17409649	1.91749	10.3596	8.52491	1.93269e-09	5.69927e-07	11.6712	ENSMUSG00000027962	Vcam1
17276382	-1.36576	6.44283	-8.42124	2.50265e-09	7.27893e-07	11.4204	ENSMUSG00000029878	Dbpht2
17249801	0.643152	11.6668	8.33898	3.0754e-09	8.71695e-07	11.2203	ENSMUSG00000000594	Gm2a
17311213	-1.39285	6.63436	-8.33849	3.07918e-09	8.71695e-07	11.2191	ENSMUSG00000037386	Rims2
17276614	2.52355	6.45604	8.32794	3.16185e-09	8.8332e-07	11.1933	ENSMUSG00000090258	Churc1
17279715	1.01406	5.83434	8.31103	3.29907e-09	9.09686e-07	11.1521	ENSMUSG00000048562	Sp8
17505851	1.07683	6.13457	8.30143	3.37975e-09	9.19984e-07	11.1286	ENSMUSG00000031767	Nudt7
17535183	1.37112	9.11154	8.29277	3.45419e-09	9.28346e-07	11.1075	ENSMUSG00000036790	Slitrk2
17298041	1.11436	6.26218	8.24095	3.936e-09	1.04462e-06	10.9806	ENSMUSG00000021895	Arhgef3
17262065	-1.6435	9.26234	-8.22697	4.07731e-09	1.06876e-06	10.9463	ENSMUSG00000020340	Cyfip2
17233347	1.08186	11.7191	8.21681	4.18335e-09	1.08318e-06	10.9214	ENSMUSG00000050953	Gja1
17310882	1.02131	10.5122	8.19579	4.41156e-09	1.12851e-06	10.8698	ENSMUSG00000039007	Cpq
17320907	0.807351	11.8039	8.18322	4.5541e-09	1.1511e-06	10.8389	ENSMUSG00000023169	Slc38a1
17539395	-0.776647	6.75356	-8.15547	4.88567e-09	1.22038e-06	10.7706	ENSMUSG00000043518	Rai2
17349902	-1.63162	7.43821	-8.10763	5.5163e-09	1.36188e-06	10.6525	ENSMUSG00000051486	Pcdhb11
17515921	-1.71354	8.12174	-8.0931	5.72378e-09	1.39686e-06	10.6166	ENSMUSG00000038119	Cdon
17244843	-1.20377	7.74248	-8.06793	6.10214e-09	1.47228e-06	10.5544	ENSMUSG00000035864	Syt1
17275255	0.736035	10.8602	8.05568	6.29548e-09	1.50186e-06	10.5241	ENSMUSG00000020598	Nrcam
17310922	-1.84176	9.73356	-8.01566	6.97169e-09	1.6447e-06	10.4248	ENSMUSG00000022324	Matn2
17514447	1.83717	7.82651	7.97708	7.6938e-09	1.79511e-06	10.329	ENSMUSG00000025887	Casp12
17316175	-0.964708	9.99313	-7.93727	8.51926e-09	1.9661e-06	10.2298	ENSMUSG00000045763	Basp1
17401526	-1.41928	6.93103	-7.92307	8.83501e-09	2.01206e-06	10.1944	ENSMUSG00000047959	Kcna3
17330359	-0.906813	5.09277	-7.91658	8.98327e-09	2.01206e-06	10.1782	ENSMUSG00000002847	Pla1a
17450404	-1.14474	5.36812	-7.91573	9.00272e-09	2.01206e-06	10.1761	ENSMUSG00000072774	Zfp951
17376167	-1.04849	10.0375	-7.8823	9.80932e-09	2.1695e-06	10.0926	ENSMUSG00000037902	Sirpa
17339889	1.01937	6.57172	7.86018	1.03833e-08	2.25247e-06	10.0373	ENSMUSG00000036368	Rmdn2
17460831	1.40077	10.9334	7.85968	1.03967e-08	2.25247e-06	10.036	ENSMUSG00000030088	Aldh1l1
17293650	1.7855	5.30955	7.83036	1.12115e-08	2.40448e-06	9.96257	ENSMUSG00000033114	Slc35d2
17501160	-0.702048	6.81964	-7.81714	1.15999e-08	2.46289e-06	9.92942	ENSMUSG00000031520	Vegfc
17497895	0.959287	6.58034	7.81225	1.1747e-08	2.46942e-06	9.91715	ENSMUSG00000060240	Cend1
17515035	0.829286	6.85978	7.80529	1.19597e-08	2.4895e-06	9.89968	ENSMUSG00000038884	A230050P20Rik
17466838	-0.727445	7.39391	-7.79577	1.2257e-08	2.5266e-06	9.87578	ENSMUSG00000043219	Hoxa6
17302289	1.90005	7.87431	7.75564	1.35953e-08	2.73767e-06	9.77488	ENSMUSG00000035566	Pcdh17
17277195	2.12955	9.73338	7.754	1.36533e-08	2.73767e-06	9.77074	ENSMUSG00000072946	Ptgr2
17505718	0.746899	9.50094	7.75359	1.36677e-08	2.73767e-06	9.76971	ENSMUSG00000033624	Pdpr
17348274	-1.15961	5.64168	-7.73294	1.44173e-08	2.86083e-06	9.71772	NA,ENSMUSG00000015127	LOC101055995,Unkl
17263535	-1.07913	8.51953	-7.69626	1.5854e-08	3.10312e-06	9.62521	ENSMUSG00000020538	Srebf1
17407354	2.13728	9.17544	7.6944	1.59307e-08	3.10312e-06	9.62051	ENSMUSG00000044080	S100a1
17239698	-0.869972	6.33759	-7.68641	1.62642e-08	3.1393e-06	9.60033	ENSMUSG00000097327	E030030I06Rik
17406129	1.57815	6.16417	7.62648	1.90032e-08	3.62027e-06	9.44873	ENSMUSG00000027956	Tmem144
17405267	-0.9856	5.75529	-7.62458	1.90971e-08	3.62027e-06	9.44393	ENSMUSG00000056306	Sertm1
17531751	0.890874	6.09502	7.60954	1.98595e-08	3.73147e-06	9.40579	ENSMUSG00000032503	Arpp21
17357444	-1.16125	10.2213	-7.58831	2.09884e-08	3.909e-06	9.35193	ENSMUSG00000024664	Fads3
17229454	1.76459	9.5648	7.54855	2.32815e-08	4.29838e-06	9.25089	ENSMUSG00000038530	Rgs4
17332695	2.55643	8.16662	7.50413	2.61461e-08	4.78564e-06	9.13781	ENSMUSG00000023800	Tiam2
17468340	0.741333	11.0647	7.47953	2.78854e-08	5.06036e-06	9.07505	ENSMUSG00000033720	Sfxn5
17377498	0.986941	10.7555	7.45577	2.96764e-08	5.33974e-06	9.01437	ENSMUSG00000033059	Pygb
17330218	1.30714	10.2171	7.4415	3.08077e-08	5.49672e-06	8.9779	ENSMUSG00000022899	Slc15a2
17450718	0.714015	9.62804	7.42778	3.1937e-08	5.65071e-06	8.94281	ENSMUSG00000029270	Fam69a
17212442	1.55365	8.2657	7.40676	3.37489e-08	5.92195e-06	8.88902	ENSMUSG00000056870	Gulp1
17305143	-0.762901	6.23303	-7.39381	3.49172e-08	6.07674e-06	8.85584	ENSMUSG00000021803	Cdhr1
17439464	3.27343	9.75628	7.37401	3.67841e-08	6.34959e-06	8.80506	ENSMUSG00000029484	Anxa3
17500716	1.41884	9.41249	7.34915	3.92716e-08	6.72431e-06	8.74126	ENSMUSG00000031596	Slc7a2
17221096	0.878991	8.43289	7.33101	4.11942e-08	6.99709e-06	8.69465	ENSMUSG00000002459	Rgs20
17415544	1.38762	6.98042	7.29892	4.48329e-08	7.51756e-06	8.61211	ENSMUSG00000028573	Fggy
17332915	0.613253	11.5846	7.2951	4.52872e-08	7.51756e-06	8.60228	ENSMUSG00000096255,ENSMUSG00000095677,ENSMUSG00000092074,ENSMUSG00000000579	Dynlt1b,Dynlt1f,Dynlt1a,Dynlt1c
17284839	0.806676	12.1758	7.29482	4.53207e-08	7.51756e-06	8.60156	ENSMUSG00000025321	Itgb8
17525599	0.897399	8.98041	7.26907	4.85107e-08	7.98434e-06	8.53523	ENSMUSG00000034303	Ccdc15
17326756	1.08615	10.349	7.24813	5.12736e-08	8.37416e-06	8.4812	ENSMUSG00000022762	Ncam2
17383216	-0.698119	7.09437	-7.24324	5.19413e-08	8.41845e-06	8.46859	ENSMUSG00000036067	Slc2a6
17500735	0.878192	7.88932	7.21701	5.56763e-08	8.95545e-06	8.40086	ENSMUSG00000031595	Pdgfrl
17518962	1.38917	9.91148	7.19018	5.97802e-08	9.54326e-06	8.33148	ENSMUSG00000032231	Anxa2
17519282	0.844283	6.47088	7.18178	6.1127e-08	9.68543e-06	8.30975	ENSMUSG00000032202	Rab27a
17548831	-0.849598	11.1312	-7.16169	6.44763e-08	1.01092e-05	8.25771	ENSMUSG00000096768	Erdr1
17218044	1.10748	9.86391	7.16007	6.47535e-08	1.01092e-05	8.25353	ENSMUSG00000035131	Brinp3
17262798	2.07583	8.59921	7.13566	6.90938e-08	1.0708e-05	8.19024	ENSMUSG00000020388	Pdlim4
17488179	-0.882089	8.06303	-7.12974	7.01883e-08	1.07988e-05	8.1749	ENSMUSG00000040488,ENSMUSG00000108715	Ltbp4
17531207	1.05676	8.49352	7.10542	7.48812e-08	1.1438e-05	8.11176	ENSMUSG00000070283	Ndufaf3
17436761	-0.728185	8.07147	-7.09932	7.61065e-08	1.15421e-05	8.09593	ENSMUSG00000029101	Rgs12
17275498	-0.448635	12.2383	-7.09067	7.78805e-08	1.17274e-05	8.07344	ENSMUSG00000079108,ENSMUSG00000073079	Srp54b,Srp54a,Srp54c
17339772	-0.632615	5.40395	-7.0793	8.02757e-08	1.20029e-05	8.04389	ENSMUSG00000071042	Rasgrp3
17434614	1.09566	9.88049	7.05834	8.48897e-08	1.25442e-05	7.98936	ENSMUSG00000079659	Tmem243
17361008	1.19691	7.9686	7.05751	8.50775e-08	1.25442e-05	7.98721	ENSMUSG00000001750	Tcirg1
17310368	-1.0625	7.56105	-7.045	8.79638e-08	1.28138e-05	7.95465	ENSMUSG00000047497	Adamts12
17392572	-2.32309	8.5698	-7.04437	8.8113e-08	1.28138e-05	7.953	ENSMUSG00000027435	Cd93
17325671	0.82862	9.79998	7.03474	9.04063e-08	1.30579e-05	7.92793	ENSMUSG00000061080	Lsamp
17275436	1.24076	8.30711	7.01183	9.61112e-08	1.37881e-05	7.86821	ENSMUSG00000061603	Akap6
17300279	1.65282	9.01929	7.0021	9.86438e-08	1.40564e-05	7.84283	ENSMUSG00000000957	Mmp14
17397377	0.887378	11.2223	6.99158	1.01457e-07	1.43609e-05	7.81539	ENSMUSG00000049100	Pcdh10
17354857	0.877441	7.06796	6.98675	1.02776e-07	1.44513e-05	7.80279	ENSMUSG00000045730	Adrb2
17234136	1.18139	8.18729	6.95548	1.1175e-07	1.56097e-05	7.72109	ENSMUSG00000037762	Slc16a9
17239354	1.15664	7.47841	6.94053	1.16315e-07	1.61412e-05	7.68201	ENSMUSG00000039232	Stx11
17446567	1.20857	6.76051	6.93557	1.17872e-07	1.6251e-05	7.66904	ENSMUSG00000044681	Cnpy1
17466827	-0.917657	7.42345	-6.92907	1.19945e-07	1.64301e-05	7.65203	ENSMUSG00000000942	Hoxa4
17339801	-1.07414	10.1833	-6.925	1.2126e-07	1.65038e-05	7.64138	ENSMUSG00000024074	Crim1
17522319	0.647124	11.0112	6.8918	1.32559e-07	1.79268e-05	7.55442	ENSMUSG00000032482	Cspg5
17504327	0.683425	8.04318	6.8756	1.38456e-07	1.85331e-05	7.51195	ENSMUSG00000036564	Ndrg4
17453541	1.36476	7.44218	6.8747	1.38788e-07	1.85331e-05	7.5096	ENSMUSG00000049551	Fzd9
17305211	-0.751434	10.8617	-6.85673	1.45656e-07	1.93286e-05	7.46246	ENSMUSG00000037824	Tspan14
17526717	-1.36683	7.90366	-6.84892	1.48749e-07	1.96164e-05	7.44195	ENSMUSG00000032269	Htr3a
17538395	1.13585	5.82597	6.8291	1.56897e-07	2.05632e-05	7.3899	ENSMUSG00000071679	Zcchc16
17375257	0.958824	6.66743	6.82434	1.5892e-07	2.07005e-05	7.37739	ENSMUSG00000000308	Ckmt1
17275472	-0.4361	12.1984	-6.79903	1.70134e-07	2.20261e-05	7.31083	ENSMUSG00000073079,ENSMUSG00000079108	Srp54a,Srp54b,Srp54c
17298556	0.759937	8.99652	6.78554	1.76435e-07	2.27035e-05	7.27533	ENSMUSG00000021913	Ogdhl
17249787	1.02151	6.55484	6.75706	1.90525e-07	2.43688e-05	7.20033	ENSMUSG00000018339	Gpx3
17478496	1.96018	8.57711	6.74591	1.96344e-07	2.49627e-05	7.17096	ENSMUSG00000063297	Luzp2
17298112	-0.763903	8.82881	-6.7224	2.09219e-07	2.64413e-05	7.10896	ENSMUSG00000021994	Wnt5a
17437887	0.948772	9.07389	6.71936	2.10945e-07	2.65017e-05	7.10093	ENSMUSG00000037736	Limch1
17411252	1.61972	5.76058	6.70724	2.17972e-07	2.72234e-05	7.06894	ENSMUSG00000039037	St6galnac5
17412013	1.63121	7.41376	6.69829	2.23312e-07	2.77272e-05	7.04531	ENSMUSG00000028226	Mmp16
17533474	0.568529	11.2039	6.68896	2.29023e-07	2.8183e-05	7.02066	ENSMUSG00000025037	Maoa
17387246	0.568068	5.55825	6.68797	2.29638e-07	2.8183e-05	7.01804	ENSMUSG00000075256	Cerkl
17228544	0.507767	11.9163	6.67742	2.36284e-07	2.8832e-05	6.99019	ENSMUSG00000026600	Soat1
17211198	1.68136	8.44833	6.66294	2.45738e-07	2.98144e-05	6.95189	ENSMUSG00000016918	Sulf1
17544816	-0.714149	6.44787	-6.65533	2.50852e-07	3.02619e-05	6.93178	ENSMUSG00000023443	Esx1
17429476	0.806382	7.49109	6.64176	2.60253e-07	3.112e-05	6.89586	ENSMUSG00000028631	Kcnq4
17507799	1.84663	8.16415	6.64004	2.61469e-07	3.112e-05	6.8913	ENSMUSG00000031465	Angpt2
17332923	0.507429	10.4592	6.63878	2.62362e-07	3.112e-05	6.88798	ENSMUSG00000000579,ENSMUSG00000095677,ENSMUSG00000092074,ENSMUSG00000096255	Dynlt1c,Dynlt1f,Dynlt1a,Dynlt1b
17274496	0.791816	8.85184	6.62759	2.70445e-07	3.19005e-05	6.85835	ENSMUSG00000059669	Taf1b
17526175	1.36165	7.75583	6.62386	2.73193e-07	3.20466e-05	6.84848	ENSMUSG00000032131	Abcg4
17500068	-1.23495	7.43979	-6.60581	2.86903e-07	3.33465e-05	6.80067	ENSMUSG00000031548	Sfrp1
17386514	0.707563	8.58	6.60515	2.87416e-07	3.33465e-05	6.79893	ENSMUSG00000041762	Gpr155
17376822	1.90825	7.73555	6.58092	3.06969e-07	3.54215e-05	6.73467	ENSMUSG00000027273	Snap25
17340524	0.520934	11.6572	6.57422	3.12605e-07	3.5877e-05	6.7169	ENSMUSG00000092074,ENSMUSG00000095677,ENSMUSG00000000579,ENSMUSG00000096255	Dynlt1a,Dynlt1f,Dynlt1c,Dynlt1b
17445467	0.926805	8.38799	6.57021	3.16026e-07	3.60746e-05	6.70628	ENSMUSG00000040537	Adam22
17409621	1.23792	10.1232	6.56275	3.22504e-07	3.66171e-05	6.68647	ENSMUSG00000045092	S1pr1
17391233	-0.882526	9.00687	-6.55364	3.30587e-07	3.7196e-05	6.6623	ENSMUSG00000074825	Itpripl1
17231973	0.61297	9.78029	6.55306	3.31106e-07	3.7196e-05	6.66077	ENSMUSG00000019986	Ahi1
17307791	1.11951	7.02235	6.53192	3.50706e-07	3.91905e-05	6.60461	ENSMUSG00000034463	Scara3
17285225	1.79768	8.18725	6.51879	3.63469e-07	4.0404e-05	6.56971	NA,ENSMUSG00000005397	LOC105245453,Nid1
17411420	-1.43969	7.31886	-6.49684	3.85851e-07	4.26687e-05	6.51137	ENSMUSG00000028179	Cth
17337796	0.915928	10.428	6.49121	3.9182e-07	4.31043e-05	6.49638	ENSMUSG00000023913	Pla2g7
17231694	1.04851	9.37297	6.48519	3.98303e-07	4.35916e-05	6.48035	ENSMUSG00000019817,NA	Plagl1,Hymai
17362544	0.811203	10.3874	6.48004	4.0393e-07	4.39807e-05	6.46666	ENSMUSG00000024654	Asrgl1
17448106	-1.78781	8.77119	-6.46203	4.24263e-07	4.59589e-05	6.4187	ENSMUSG00000029189	Sel1l3
17248691	-1.71941	7.0325	-6.45276	4.35125e-07	4.68963e-05	6.39402	ENSMUSG00000057098	Ebf1
17544919	1.11713	5.30837	6.44075	4.49627e-07	4.82145e-05	6.36201	ENSMUSG00000072944	Nup62cl
17372307	-1.21588	7.68525	-6.43604	4.55436e-07	4.83742e-05	6.34948	ENSMUSG00000027009	Itga4
17466861	-2.00857	6.07179	-6.43585	4.55673e-07	4.83742e-05	6.34897	NA,ENSMUSG00000038236	Mira,Hoxa7
17422443	1.76801	7.73113	6.42734	4.66386e-07	4.91251e-05	6.32628	ENSMUSG00000048001	Hes5
17234814	0.80024	7.58536	6.42619	4.67861e-07	4.91251e-05	6.32319	ENSMUSG00000032763	Ilvbl
17320079	0.964041	9.12675	6.42476	4.69687e-07	4.91251e-05	6.31939	ENSMUSG00000022382	Wnt7b
17285244	1.46794	7.44736	6.42179	4.73514e-07	4.92826e-05	6.31147	ENSMUSG00000005397	Nid1
17247039	-1.66497	9.3967	-6.41932	4.76711e-07	4.93733e-05	6.3049	ENSMUSG00000020473	Aebp1
17466996	-0.670372	9.43547	-6.39413	5.1069e-07	5.26358e-05	6.23767	ENSMUSG00000038074	Fkbp14
17403185	1.03932	7.79789	6.39134	5.14593e-07	5.27819e-05	6.23024	ENSMUSG00000059921	Unc5c
17326318	1.00882	5.91416	6.38591	5.22293e-07	5.33141e-05	6.21573	ENSMUSG00000035258	Abi3bp
17493432	1.20131	9.57065	6.37774	5.34096e-07	5.4258e-05	6.19392	ENSMUSG00000035686	Thrsp
17411235	1.08843	9.89048	6.36151	5.58332e-07	5.645e-05	6.15058	ENSMUSG00000039058	Ak5
17303599	0.717672	6.93199	6.35306	5.71398e-07	5.73127e-05	6.128	ENSMUSG00000021786	Oxsm
17294215	1.26684	7.34766	6.35251	5.72264e-07	5.73127e-05	6.12652	ENSMUSG00000060969	Irx1
17380021	-0.714367	7.05164	-6.32853	6.1109e-07	6.07464e-05	6.06242	ENSMUSG00000047907	Tshz2
17309785	0.847839	7.57295	6.32783	6.1227e-07	6.07464e-05	6.06054	ENSMUSG00000064373	Sepp1
17290155	-0.733909	8.76144	-6.32558	6.1606e-07	6.0838e-05	6.05452	ENSMUSG00000074634,ENSMUSG00000094114	Tmem267
17310912	-0.428552	12.3497	-6.31681	6.31042e-07	6.20291e-05	6.03106	ENSMUSG00000022257	Laptm4b
17345029	-0.480369	6.91879	-6.30383	6.53887e-07	6.37237e-05	5.99633	ENSMUSG00000057899	Adgrf2
17543817	-0.724203	10.4451	-6.30361	6.54284e-07	6.37237e-05	5.99574	ENSMUSG00000033965	Slc16a2
17531987	-0.693318	8.21576	-6.29962	6.61473e-07	6.41297e-05	5.98507	ENSMUSG00000032440	Tgfbr2
17434158	-0.839313	6.67174	-6.29294	6.73714e-07	6.50195e-05	5.96717	NA,ENSMUSG00000096237	Gm3893,Gm29804,Gm5859,4933409K07Rik,Gm9615,Gm21158
17492772	0.80168	7.4424	6.28622	6.86241e-07	6.59288e-05	5.94918	ENSMUSG00000062444	Ap3b2
17298805	0.5352	12.3584	6.27588	7.05979e-07	6.75195e-05	5.92149	ENSMUSG00000021794	Glud1
17546246	0.949953	5.67781	6.2718	7.13933e-07	6.79741e-05	5.91056	ENSMUSG00000061654	Spry3
17271244	0.971329	7.97827	6.26457	7.2823e-07	6.90258e-05	5.8912	ENSMUSG00000041920	Slc16a6
17337852	-1.70761	8.46538	-6.26106	7.35289e-07	6.93851e-05	5.88178	ENSMUSG00000023959	Clic5
17338545	0.87569	5.47123	6.25527	7.4707e-07	7.01849e-05	5.86626	ENSMUSG00000035580	Kcnh8
17301031	0.972606	7.59589	6.24985	7.5826e-07	7.09224e-05	5.85174	ENSMUSG00000021990	Spata13
17437558	0.820149	9.55986	6.24793	7.62284e-07	7.09861e-05	5.84658	ENSMUSG00000029108	Pcdh7
17274775	-1.07311	8.36627	-6.22537	8.11001e-07	7.51929e-05	5.78609	ENSMUSG00000002900	Lamb1
17337834	-1.36781	6.90122	-6.21611	8.31902e-07	7.64856e-05	5.76125	ENSMUSG00000039601	Rcan2
17219536	1.99086	9.05982	6.216	8.32148e-07	7.64856e-05	5.76096	ENSMUSG00000044708	Kcnj10
17424243	1.17526	7.42866	6.20986	8.46318e-07	7.74527e-05	5.74448	ENSMUSG00000046312	AI464131
17544969	1.21356	7.86238	6.20613	8.55041e-07	7.79152e-05	5.73446	ENSMUSG00000031273	Col4a6
17212696	0.810193	8.63192	6.19749	8.75608e-07	7.94483e-05	5.71126	ENSMUSG00000026109	Tmeff2
17388999	1.65709	8.36013	6.18951	8.95025e-07	8.08646e-05	5.68985	ENSMUSG00000027171	Prrg4
17287901	0.745199	11.0957	6.18355	9.0982e-07	8.18529e-05	5.67384	ENSMUSG00000055254	Ntrk2
17440164	0.74296	6.41075	6.18052	9.17442e-07	8.21904e-05	5.66569	ENSMUSG00000056531	Ccdc18
17253431	2.04263	8.89512	6.16044	9.69552e-07	8.62172e-05	5.61176	ENSMUSG00000061981	Flot2
17378663	1.00692	9.80857	6.16008	9.70511e-07	8.62172e-05	5.61079	ENSMUSG00000067818	Myl9
17360084	0.98196	5.66853	6.15493	9.84387e-07	8.70854e-05	5.59694	ENSMUSG00000003559	As3mt
17333906	0.704955	4.57391	6.13788	1.03171e-06	9.08929e-05	5.5511	ENSMUSG00000062743	Zfp677
17450763	0.912534	7.65991	6.13473	1.04068e-06	9.13048e-05	5.54264	ENSMUSG00000033615	Cplx1
17314604	-0.689542	7.0319	-6.1183	1.08888e-06	9.45203e-05	5.49845	ENSMUSG00000029875	Ccdc184
17321434	0.638018	6.16773	6.11822	1.08912e-06	9.45203e-05	5.49823	ENSMUSG00000023000	Dhh
17437529	-0.589489	10.3276	-6.1177	1.09069e-06	9.45203e-05	5.49683	ENSMUSG00000039156	Stim2
17437704	0.611511	9.7262	6.11237	1.10684e-06	9.55305e-05	5.48247	ENSMUSG00000054920	Klhl5
17402193	-1.21334	10.5011	-6.10757	1.12156e-06	9.64089e-05	5.46958	ENSMUSG00000039831	Arhgap29
17405489	1.20399	7.83283	6.10609	1.12617e-06	9.64151e-05	5.46557	ENSMUSG00000036334	Igsf10
17222719	1.70196	8.73188	6.0964	1.15664e-06	9.86257e-05	5.43951	ENSMUSG00000026042	Col5a2
17358598	1.77455	7.84963	6.09112	1.17363e-06	9.96741e-05	5.42528	ENSMUSG00000024810	Il33
17325308	1.02399	5.99309	6.08576	1.19108e-06	0.000100452	5.41087	ENSMUSG00000034379	Wdr5b
17317031	-1.06671	6.84761	-6.08541	1.19225e-06	0.000100452	5.40991	ENSMUSG00000058656	Samd12
17400599	2.39344	8.12922	6.07111	1.24023e-06	0.000104081	5.3714	ENSMUSG00000038393	Txnip
17479769	-1.20256	8.56137	-6.0662	1.25714e-06	0.000105085	5.35818	ENSMUSG00000070469	Adamtsl3
17222606	1.17152	7.73088	6.06425	1.26391e-06	0.000105237	5.35294	ENSMUSG00000041945	Mfsd9
17211445	0.562966	7.16215	6.05962	1.28018e-06	0.000105798	5.34045	ENSMUSG00000026156	B3gat2
17229178	0.718389	12.1538	6.0595	1.28062e-06	0.000105798	5.34012	ENSMUSG00000026576	Atp1b1
17447672	0.539011	12.1058	6.03363	1.37542e-06	0.000113189	5.27041	ENSMUSG00000005103	Wdr1
17396132	0.615182	9.29561	6.03043	1.38765e-06	0.000113755	5.26177	ENSMUSG00000027552	E2f5
17508170	1.29222	8.64725	6.02785	1.39757e-06	0.000114128	5.25481	ENSMUSG00000056313	1810011O10Rik
17277504	-0.964837	5.8756	-6.018	1.43613e-06	0.000116828	5.22824	ENSMUSG00000021255	Esrrb
17494842	1.00912	7.67686	6.01454	1.44991e-06	0.000117498	5.21893	ENSMUSG00000036111	Lmo1
17513135	0.656173	6.56575	6.00547	1.48672e-06	0.000120023	5.19446	ENSMUSG00000031958	Ldhd
17340998	-0.621644	7.27201	-5.99892	1.51389e-06	0.000121096	5.17678	ENSMUSG00000071311	Gpr31b
17287984	0.900109	10.4059	5.99879	1.51444e-06	0.000121096	5.17643	ENSMUSG00000021559	Dapk1
17537839	1.14533	7.15603	5.99815	1.51712e-06	0.000121096	5.1747	ENSMUSG00000072966	Gprasp2
17398557	0.687379	6.95038	5.99242	1.54132e-06	0.000122567	5.15925	ENSMUSG00000027996	Sfrp2
17227261	1.11222	11.5914	5.98354	1.57964e-06	0.000125145	5.13529	ENSMUSG00000026424	Gpr37l1
17275490	-0.727362	10.7973	-5.98012	1.59465e-06	0.000125399	5.12605	ENSMUSG00000094103,ENSMUSG00000095595	1700047I17Rik2,Fam177a
17275516	-0.727362	10.7973	-5.98012	1.59465e-06	0.000125399	5.12605	ENSMUSG00000094103,ENSMUSG00000095595	1700047I17Rik2,Fam177a
17238938	1.06192	7.71279	5.9782	1.60316e-06	0.000125602	5.12086	ENSMUSG00000096054	Syne1
17354078	0.96729	8.56451	5.95759	1.69721e-06	0.000132482	5.06522	ENSMUSG00000024500	Ppp2r2b
17306696	0.737575	6.26899	5.9543	1.71273e-06	0.00013285	5.05634	ENSMUSG00000022217	Emc9
17295266	1.40569	9.97367	5.95394	1.71443e-06	0.00013285	5.05537	ENSMUSG00000031146	Plp2
17473248	1.25389	11.2305	5.95027	1.73193e-06	0.000133717	5.04546	ENSMUSG00000030428	Ttyh1
17228362	0.872639	7.25288	5.93197	1.82193e-06	0.000140157	4.99601	ENSMUSG00000033722	BC034090
17418767	0.953837	7.93705	5.91612	1.90369e-06	0.000145917	4.95318	ENSMUSG00000028804	Csmd2
17249863	1.36107	6.70155	5.90976	1.93756e-06	0.000147979	4.93597	ENSMUSG00000020524	Gria1
17309825	-0.640054	5.11757	-5.90128	1.98359e-06	0.000150952	4.91305	ENSMUSG00000049148	Plcxd3
17472063	1.71415	6.88684	5.8964	2.01062e-06	0.000152463	4.89985	ENSMUSG00000042770	Hebp1
17528924	1.84804	5.4178	5.89185	2.03609e-06	0.000153638	4.88756	ENSMUSG00000032358	Fam83b
17330625	1.55931	7.84085	5.89106	2.0406e-06	0.000153638	4.8854	ENSMUSG00000022661	Cd200
17454209	-1.90592	9.2238	-5.8879	2.0585e-06	0.000154439	4.87688	ENSMUSG00000056966	Gjc3
17510772	-0.728024	5.64837	-5.88073	2.09987e-06	0.000156909	4.85747	ENSMUSG00000064325	Hhip
17538683	0.705927	10.1198	5.87849	2.11294e-06	0.000156909	4.85141	ENSMUSG00000025262	Fam120c
17270354	1.99939	10.4464	5.87837	2.1136e-06	0.000156909	4.85111	ENSMUSG00000020932,NA	Gfap,Gm39395
17443133	-0.946364	8.95883	-5.87319	2.14418e-06	0.000158585	4.83709	ENSMUSG00000040557	Wbscr27
17318350	1.09471	8.89754	5.87203	2.15111e-06	0.000158585	4.83394	ENSMUSG00000022565	Plec
17286707	1.19907	8.31118	5.86561	2.18972e-06	0.000160873	4.81658	ENSMUSG00000021360	Gcnt2
17219988	0.771182	8.49293	5.84824	2.29784e-06	0.000168234	4.76956	ENSMUSG00000026495	Efcab2
17326996	0.900668	7.15048	5.83279	2.39843e-06	0.000174995	4.72775	ENSMUSG00000039903	Eva1c
17211396	0.698614	7.868	5.83099	2.41048e-06	0.000175271	4.72286	ENSMUSG00000025933	Tmem14a
17456868	0.487029	5.48419	5.81731	2.50371e-06	0.000181429	4.68584	ENSMUSG00000071553	Cpa2
17313677	-0.646685	6.89875	-5.8143	2.52476e-06	0.000182332	4.67767	ENSMUSG00000041653	Pnpla3
17515819	-0.773741	7.77454	-5.81121	2.54651e-06	0.00018328	4.6693	ENSMUSG00000032035	Ets1
17326711	-0.810989	8.87769	-5.80138	2.61697e-06	0.000187715	4.64267	ENSMUSG00000022865	Cxadr
17418916	1.00337	10.3034	5.79872	2.63633e-06	0.000188467	4.63548	ENSMUSG00000028793	Rnf19b
17502816	-0.718014	7.50418	-5.7897	2.70324e-06	0.000192535	4.61103	ENSMUSG00000037940	Inpp4b
17502330	1.05664	5.68779	5.78814	2.71499e-06	0.000192535	4.6068	ENSMUSG00000056019	Zfp709
17520034	1.26982	6.39856	5.78741	2.72045e-06	0.000192535	4.60484	ENSMUSG00000033491	Prss35
17232853	-0.681703	7.42237	-5.78425	2.74449e-06	0.000193591	4.59626	ENSMUSG00000019823	Mical1
17313705	1.45089	7.76379	5.7799	2.77779e-06	0.000195292	4.58449	ENSMUSG00000022438	Parvb
17374047	0.784118	5.35446	5.77473	2.81798e-06	0.000197244	4.57048	ENSMUSG00000042604	Kcna4
17508885	0.437977	4.39114	5.77395	2.82414e-06	0.000197244	4.56835	ENSMUSG00000039431	Mtmr7
17524895	0.97949	8.50978	5.767	2.87921e-06	0.000200431	4.54951	ENSMUSG00000003410	Elavl3
17373550	-1.09627	10.9378	-5.7621	2.91869e-06	0.000202296	4.53622	ENSMUSG00000068735	Trp53i11
17371847	0.615665	9.18677	5.76131	2.92505e-06	0.000202296	4.5341	ENSMUSG00000006494	Pdk1
17331447	1.14561	9.42992	5.75834	2.94935e-06	0.000203313	4.52603	ENSMUSG00000064115	Cadm2
17273798	0.792546	8.04503	5.75272	2.99571e-06	0.000205841	4.51082	ENSMUSG00000020639	Pfn4
17229307	-0.791288	5.91723	-5.75096	3.0104e-06	0.000206183	4.50605	ENSMUSG00000026564	Dusp27
17241045	0.800698	7.60364	5.73233	3.17043e-06	0.000216446	4.45552	ENSMUSG00000057337	Chst3
17519649	1.40455	10.0379	5.71634	3.31459e-06	0.000225562	4.41215	ENSMUSG00000032348	Gsta4
17492051	1.27393	8.46216	5.70903	3.38264e-06	0.000229458	4.39233	ENSMUSG00000042659	Arrdc4
17528913	0.641726	5.50415	5.70687	3.40305e-06	0.00023009	4.38646	ENSMUSG00000032360	Hcrtr2
17539879	1.11213	8.92069	5.70576	3.41364e-06	0.00023009	4.38343	ENSMUSG00000031146	Plp2
17474906	0.671918	6.19824	5.70058	3.46312e-06	0.000232687	4.3694	ENSMUSG00000068962	Zfp114
17512990	0.808672	7.98415	5.69771	3.4909e-06	0.000233814	4.3616	ENSMUSG00000033658	Ddx19b
17486096	-1.01015	4.83398	-5.69391	3.52798e-06	0.000235554	4.3513	ENSMUSG00000048067	Olfr1349
17314476	0.911185	8.44612	5.68959	3.5707e-06	0.000237659	4.33956	ENSMUSG00000063296	Tmem117
17510261	1.30803	6.5306	5.68542	3.61234e-06	0.000239679	4.32825	NA,ENSMUSG00000056019	Gm17576,Zfp709
17433493	-0.756978	8.26503	-5.68198	3.64711e-06	0.000241232	4.31891	ENSMUSG00000028931	Kcnab2
17478961	-0.678069	8.47964	-5.68033	3.66383e-06	0.000241585	4.31445	ENSMUSG00000030513	Pcsk6
17404058	0.723192	8.14585	5.67599	3.70835e-06	0.000243764	4.30267	ENSMUSG00000027508	Pag1
17520233	1.3848	7.81087	5.66157	3.86025e-06	0.000252367	4.26352	ENSMUSG00000032359	Ctsh
17535054	-0.530746	4.13647	-5.66102	3.86616e-06	0.000252367	4.26203	ENSMUSG00000079584	Gm364
17503245	0.729144	5.90885	5.66021	3.87489e-06	0.000252367	4.25983	ENSMUSG00000003824	Syce2
17427994	0.625688	9.64859	5.65535	3.92767e-06	0.000255022	4.24664	ENSMUSG00000028603	Scp2
17418945	0.759813	8.0049	5.64687	4.02151e-06	0.000260319	4.22361	ENSMUSG00000001334	Fndc5
17447726	-0.700388	5.87601	-5.63726	4.1306e-06	0.000266568	4.19752	ENSMUSG00000051022	Hs3st1
17273240	-0.805582	7.46478	-5.62029	4.33057e-06	0.000278626	4.15142	ENSMUSG00000025140	Pycr1
17509537	0.5208	9.94873	5.61798	4.35857e-06	0.000279581	4.14513	ENSMUSG00000058056	Palld
17472588	-1.13333	7.52212	-5.61594	4.3833e-06	0.00028032	4.13962	ENSMUSG00000030283	St8sia1
17343469	-1.11707	5.85276	-5.61377	4.40994e-06	0.000281177	4.13371	ENSMUSG00000055202	Zfp811
17501283	1.29275	9.20951	5.60931	4.46502e-06	0.000283433	4.12161	ENSMUSG00000031610	Scrg1
17271861	-0.67493	8.79694	-5.60875	4.47202e-06	0.000283433	4.12008	ENSMUSG00000034586	Hid1
17483696	1.62729	7.89492	5.59729	4.61717e-06	0.000291761	4.08894	ENSMUSG00000030782,ENSMUSG00000108631	Tgfb1i1
17466982	1.64712	8.97825	5.5814	4.82628e-06	0.00030407	4.04576	ENSMUSG00000019124	Scrn1
17331162	0.884524	5.91785	5.57625	4.89608e-06	0.000307555	4.03176	ENSMUSG00000068196	Col8a1
17423640	0.61166	7.94178	5.57347	4.93408e-06	0.000309028	4.02422	ENSMUSG00000040387	Klhl32
17520364	-0.771068	10.9235	-5.57083	4.97052e-06	0.000309649	4.01705	ENSMUSG00000032374	Plod2
17510856	0.814304	4.57133	5.57064	4.97316e-06	0.000309649	4.01653	ENSMUSG00000031712	Il15
17228073	-0.454422	10.3651	-5.56385	5.06823e-06	0.000314611	3.99807	ENSMUSG00000026482	Rgl1
17437857	0.862206	5.85179	5.56209	5.09322e-06	0.000314611	3.99327	ENSMUSG00000029206	Nsun7
17261982	-0.44597	5.91743	-5.5618	5.09731e-06	0.000314611	3.99249	ENSMUSG00000050541	Adra1b
17414456	0.739591	10.6412	5.54563	5.33242e-06	0.000328168	3.94854	ENSMUSG00000028383	Hsdl2
17285398	0.674237	8.1092	5.51912	5.74161e-06	0.000352329	3.87647	ENSMUSG00000039182	AW209491
17454310	-0.702954	8.12491	-5.51626	5.7876e-06	0.000354128	3.8687	ENSMUSG00000029510	Gpc2
17257760	0.671965	5.9468	5.50999	5.88975e-06	0.000359342	3.85165	ENSMUSG00000020728	Cep112
17288414	-0.59949	10.1222	-5.50796	5.92313e-06	0.000360344	3.84614	ENSMUSG00000021598	Med10
17380464	-0.607766	9.74183	-5.5043	5.98401e-06	0.000361999	3.83617	ENSMUSG00000074527,ENSMUSG00000078894	Gm14296,2210418O10Rik
17276139	-1.15882	7.78253	-5.50427	5.98445e-06	0.000361999	3.8361	ENSMUSG00000044548	Dact1
17287325	1.90343	10.0103	5.50311	6.00389e-06	0.000362144	3.83294	ENSMUSG00000067586	S1pr3
17430237	0.610809	6.73249	5.50148	6.03129e-06	0.000362766	3.8285	ENSMUSG00000028813	CK137956
17245059	1.29556	7.99456	5.49799	6.09028e-06	0.000365279	3.81902	ENSMUSG00000020140	Lgr5
17541856	1.20355	5.64409	5.49125	6.2059e-06	0.000371165	3.80069	ENSMUSG00000067878	Mtap7d3
17527977	-0.872669	8.75351	-5.48691	6.28149e-06	0.000374631	3.78889	ENSMUSG00000032252	Glce
17331481	-0.727331	9.21608	-5.47846	6.43152e-06	0.000382504	3.76589	ENSMUSG00000052516	Robo2
17274195	0.794351	9.2472	5.46509	6.67605e-06	0.000395938	3.72953	ENSMUSG00000020591	Ntsr2
17470561	0.696002	10.0202	5.45962	6.77884e-06	0.000400914	3.71464	ENSMUSG00000040649	Rimklb
17231891	0.638031	7.85551	5.45746	6.81986e-06	0.00040222	3.70876	ENSMUSG00000071369	Map3k5
17482366	1.16629	6.94501	5.45621	6.84363e-06	0.000402504	3.70537	ENSMUSG00000030917	Tmem159
17244341	-0.491394	9.87737	-5.45432	6.87976e-06	0.000402973	3.70024	ENSMUSG00000008398	Elk3
17485801	-0.673976	8.44936	-5.45305	6.90435e-06	0.000402973	3.69677	ENSMUSG00000055809	Dnaaf3
17370455	0.546395	10.775	5.45283	6.90854e-06	0.000402973	3.69618	ENSMUSG00000026749	Nek6
17297627	0.43921	10.2791	5.44911	6.9806e-06	0.000406061	3.68607	ENSMUSG00000021770	Samd8
17541745	0.805102	8.16896	5.43102	7.34229e-06	0.000425933	3.63685	ENSMUSG00000036022	Fam122b
17259585	-0.735436	10.3923	-5.42747	7.41558e-06	0.000429013	3.62717	ENSMUSG00000000056	Narf
17364484	1.17815	10.2299	5.42029	7.56573e-06	0.00043651	3.60764	ENSMUSG00000025006	Sorbs1
17528586	1.07515	8.0311	5.40762	7.83818e-06	0.000451003	3.57318	ENSMUSG00000032218	Ccnb2
17450572	0.423856	3.95671	5.40523	7.89074e-06	0.0004528	3.56667	ENSMUSG00000043410	Hfm1
17218707	-1.36082	7.84933	-5.40137	7.97619e-06	0.00045647	3.55618	ENSMUSG00000066755	Tnfsf18
17367536	0.916195	5.6721	5.39926	8.02344e-06	0.00045794	3.55042	ENSMUSG00000026786	Apbb1ip
17254809	0.760319	6.86098	5.38861	8.26581e-06	0.000470509	3.52144	ENSMUSG00000034177	Rnf43
17258178	-0.562491	8.87554	-5.38648	8.31497e-06	0.000470598	3.51566	ENSMUSG00000050910	Cdr2l
17287814	1.19034	6.17135	5.386	8.32624e-06	0.000470598	3.51434	ENSMUSG00000035509	Fbxl21
17532755	-1.47523	8.22425	-5.38567	8.33387e-06	0.000470598	3.51345	ENSMUSG00000062393	Dgkk
17278398	0.790988	7.01142	5.38358	8.38276e-06	0.000470711	3.50775	ENSMUSG00000021070	Bdkrb2
17221197	0.655822	7.08605	5.38334	8.3884e-06	0.000470711	3.5071	ENSMUSG00000099032	Tcf24
17363177	-0.68969	10.5096	-5.38274	8.40239e-06	0.000470711	3.50547	ENSMUSG00000024642	Tle4
17389311	-0.53191	3.58213	-5.37891	8.49284e-06	0.000474271	3.49504	ENSMUSG00000074945	Olfr1314
17256784	0.808199	6.27713	5.37816	8.51061e-06	0.000474271	3.49301	ENSMUSG00000034947	Tmem106a
17369286	0.724295	7.52784	5.36148	8.91665e-06	0.000495598	3.44762	ENSMUSG00000039476	Prrx2
17442796	1.31132	4.76862	5.35867	8.98712e-06	0.00049821	3.43995	ENSMUSG00000081683	Fzd10
17446767	1.16136	7.07319	5.35658	9.03973e-06	0.000499822	3.43426	ENSMUSG00000029161	Cgref1
17463781	2.07831	10.6368	5.35199	9.15648e-06	0.000504483	3.42177	ENSMUSG00000030208	Emp1
17423490	0.853823	7.7486	5.3514	9.17155e-06	0.000504483	3.42017	ENSMUSG00000041135	Ripk2
17288992	1.02108	6.45293	5.34892	9.23529e-06	0.000506676	3.41342	ENSMUSG00000034488,NA	Edil3,Gm38504
17444152	-0.528416	6.60896	-5.32756	9.80332e-06	0.000536454	3.3553	ENSMUSG00000039683	Sdk1
17472868	0.45778	10.3187	5.32445	9.88896e-06	0.000539749	3.34683	ENSMUSG00000040234	Tm7sf3
17499155	0.602986	6.59503	5.31739	1.00863e-05	0.000549107	3.32759	ENSMUSG00000031442	Mcf2l
17481770	-0.535957	10.3141	-5.31605	1.01241e-05	0.000549756	3.32395	ENSMUSG00000030790	Adm
17524858	-0.534902	8.25886	-5.31489	1.01569e-05	0.00055013	3.3208	ENSMUSG00000040146	Rgl3
17426306	-0.523821	7.90631	-5.30863	1.03362e-05	0.00055842	3.30376	ENSMUSG00000039137	Whrn
17260357	0.57586	9.98198	5.30669	1.03925e-05	0.00055931	3.29847	ENSMUSG00000041126	H2afv
17223946	1.4292	9.42085	5.30531	1.04324e-05	0.00055931	3.29474	ENSMUSG00000062209	Erbb4
17413000	-0.527456	6.28981	-5.3046	1.04532e-05	0.00055931	3.2928	NA,ENSMUSG00000096237,ENSMUSG00000094066,ENSMUSG00000078746,ENSMUSG00000079774,ENSMUSG00000093996,ENSMUSG00000078721	Gm3893,LOC100041516,Gm29804,4933409K07Rik,Gm9615,Gm21158,Gm5859,Fam205a2,Fam205a1,Fam205a4,Fam205a3,LOC100862324
17286254	1.12299	10.5497	5.30444	1.04581e-05	0.00055931	3.29235	ENSMUSG00000038732	Mboat1
17444806	1.4723	10.2146	5.30148	1.05449e-05	0.000562539	3.28429	ENSMUSG00000029641	Rasl11a
17358777	-0.71159	9.42706	-5.29839	1.06364e-05	0.000565994	3.27589	ENSMUSG00000024776	Stambpl1
17424407	-0.517383	6.1475	-5.28971	1.08977e-05	0.000578451	3.25226	NA,ENSMUSG00000096237	Gm3893,Gm29804,Gm21158,4933409K07Rik,Gm9615,Gm5859
17447884	-0.97269	9.61589	-5.28744	1.09669e-05	0.000580673	3.24609	ENSMUSG00000039706	Ldb2
17497713	-1.16637	8.03357	-5.28646	1.09972e-05	0.000580826	3.24341	ENSMUSG00000060591	Ifitm2
17405893	1.23336	6.71748	5.27886	1.12335e-05	0.000591833	3.22272	ENSMUSG00000048304	Slitrk3
17329258	-0.717575	6.70858	-5.2754	1.13427e-05	0.00059611	3.2133	ENSMUSG00000033581	Igf2bp2
17264792	0.677306	12.112	5.27192	1.14534e-05	0.000600442	3.20384	ENSMUSG00000041329	Atp1b2
17403282	-0.664482	7.3974	-5.26657	1.1626e-05	0.000607988	3.18928	ENSMUSG00000040213	Kyat3
17212947	-0.462873	9.8808	-5.25678	1.1949e-05	0.000623342	3.16261	ENSMUSG00000038305	Spats2l
17435592	1.08043	5.9428	5.25306	1.20737e-05	0.000628306	3.1525	ENSMUSG00000039095	En2
17423781	0.543367	8.01719	5.2495	1.21946e-05	0.000631995	3.14281	ENSMUSG00000054659	Pm20d2
17504350	0.676585	8.32954	5.24922	1.22041e-05	0.000631995	3.14205	ENSMUSG00000031671	Setd6
17396162	0.989125	10.5503	5.24834	1.22342e-05	0.00063201	3.13965	ENSMUSG00000027562	Car2
17216096	0.852481	7.72311	5.24609	1.23116e-05	0.000634466	3.13351	ENSMUSG00000073609	D2hgdh
17240190	-0.737235	7.31197	-5.24359	1.23979e-05	0.000637364	3.12672	ENSMUSG00000039497	Dse
17538974	0.607779	6.62589	5.23947	1.25416e-05	0.000641856	3.1155	ENSMUSG00000067215	Usp51
17394175	0.886543	12.1361	5.23935	1.25457e-05	0.000641856	3.11518	ENSMUSG00000017009	Sdc4
17434297	-1.19362	6.40654	-5.23441	1.27203e-05	0.000649225	3.10173	ENSMUSG00000040274	Cdk6
17520611	0.538814	6.42468	5.2289	1.29178e-05	0.000657541	3.08673	ENSMUSG00000032456	Nmnat3
17435528	0.882583	7.04167	5.22814	1.29452e-05	0.000657541	3.08468	ENSMUSG00000061576	Dpp6
17463898	1.24773	8.27542	5.22716	1.29807e-05	0.000657769	3.08201	ENSMUSG00000030225	Dera
17471160	1.17299	8.67071	5.22451	1.30774e-05	0.000661095	3.07479	ENSMUSG00000038077	Kcna6
17352212	0.501882	9.75488	5.22361	1.31103e-05	0.000661181	3.07234	ENSMUSG00000049090	Zadh2
17371636	0.95836	6.88889	5.21475	1.34392e-05	0.000675192	3.04823	ENSMUSG00000070880	Gad1
17335842	-0.987929	9.57055	-5.21442	1.34517e-05	0.000675192	3.04733	ENSMUSG00000041119	Pde9a
17448308	0.529852	10.5113	5.21216	1.35372e-05	0.000677698	3.04116	ENSMUSG00000029201	Ugdh
17404245	1.32675	8.28414	5.21141	1.35654e-05	0.000677698	3.03913	ENSMUSG00000039519	Cyp7b1
17544691	-0.817769	9.69255	-5.20918	1.36503e-05	0.000680336	3.03306	ENSMUSG00000042750	Bex2
17456339	-0.989866	6.93476	-5.2055	1.37914e-05	0.000685761	3.02306	ENSMUSG00000062980	Cped1
17300411	0.883422	8.08268	5.198	1.40839e-05	0.000698616	3.00264	ENSMUSG00000045691	Thtpa
17283293	0.643848	6.77112	5.19719	1.41158e-05	0.000698616	3.00044	ENSMUSG00000047415	Gpr68
17492754	1.36797	7.98343	5.18954	1.44214e-05	0.000711052	2.9796	ENSMUSG00000025586	Cpeb1
17330499	0.835471	8.31277	5.18922	1.4434e-05	0.000711052	2.97875	ENSMUSG00000036304	Zdhhc23
17434285	-0.651789	7.51875	-5.18287	1.46928e-05	0.000722125	2.96146	ENSMUSG00000095320,ENSMUSG00000094686,ENSMUSG00000073878,ENSMUSG00000096596,ENSMUSG00000094065,ENSMUSG00000095675,ENSMUSG00000096873,ENSMUSG00000096271,ENSMUSG00000094121	Gm1987,Ccl21a,Gm13304,Gm10591,Gm21541,Ccl21b,Ccl21c,LOC100041593,LOC100041504
17326394	-0.584182	4.91879	-5.1787	1.48655e-05	0.000728924	2.95009	ENSMUSG00000043336	Filip1l
17527982	-0.652092	7.19842	-5.1772	1.49277e-05	0.000730287	2.94603	ENSMUSG00000092696,ENSMUSG00000032252	Mir5133,Glce
17466845	-0.641295	6.5924	-5.17303	1.5103e-05	0.000736292	2.93467	ENSMUSG00000038236	Hoxa7
17386433	1.07444	8.64248	5.17263	1.51198e-05	0.000736292	2.93359	ENSMUSG00000023391	Dlx2
17271118	-0.440016	11.1973	-5.16961	1.52482e-05	0.000739935	2.92536	ENSMUSG00000040430	Pitpnc1
17471127	0.585049	11.3336	5.16923	1.52643e-05	0.000739935	2.92434	ENSMUSG00000030342	Cd9
17249382	0.539609	7.96362	5.16823	1.53072e-05	0.000740323	2.92161	ENSMUSG00000020389	Cdkl3
17381864	0.695544	7.82029	5.16082	1.56278e-05	0.000754115	2.90144	ENSMUSG00000026723	Trdmt1
17540950	-0.769572	7.97119	-5.15841	1.57337e-05	0.0007575	2.89487	ENSMUSG00000059708	Akap17b
17505505	-0.509027	6.04548	-5.15039	1.60904e-05	0.00077292	2.87307	ENSMUSG00000059854	Hydin
17374028	-0.496827	8.49489	-5.14278	1.64366e-05	0.000787768	2.85236	ENSMUSG00000016386	Mpped2
17502874	-0.672209	8.2676	-5.13855	1.66323e-05	0.000795324	2.84085	ENSMUSG00000031709	Tbc1d9
17275047	-0.642321	6.78525	-5.13776	1.66691e-05	0.000795324	2.8387	ENSMUSG00000043153	Ispd
17497718	2.43749	9.35739	5.12595	1.72292e-05	0.000820201	2.80656	ENSMUSG00000025492	Ifitm3
17349956	-0.977781	6.97841	-5.12485	1.72822e-05	0.000820885	2.80357	NA	LOC105246409
17398095	0.530052	5.4823	5.1126	1.78846e-05	0.000847605	2.77025	ENSMUSG00000074579	Lekr1
17339876	0.80246	8.38146	5.10225	1.84101e-05	0.000870564	2.74209	ENSMUSG00000024084	Qpct
17395155	1.2026	10.2999	5.09635	1.87169e-05	0.000883107	2.72602	ENSMUSG00000016256	Ctsz
17425301	2.31835	9.98515	5.09335	1.88746e-05	0.00088857	2.71786	ENSMUSG00000015243	Abca1
17351952	0.671418	7.35355	5.09239	1.89254e-05	0.000888992	2.71525	ENSMUSG00000025425	St8sia5
17230176	0.470801	5.26442	5.08912	1.90992e-05	0.000895174	2.70636	ENSMUSG00000055214	Pld5
17494848	-0.841874	6.34925	-5.08129	1.95224e-05	0.000912996	2.68505	ENSMUSG00000031027	Stk33
17482719	-0.440939	9.40174	-5.07813	1.96958e-05	0.000919081	2.67646	ENSMUSG00000030870	Ubfd1
17320928	-0.697629	12.2076	-5.0747	1.98857e-05	0.000925908	2.66713	ENSMUSG00000022462	Slc38a2
17236182	1.11721	10.4347	5.07014	2.01408e-05	0.000935733	2.65474	ENSMUSG00000020044	Timp3
17512088	-0.620176	9.42289	-5.06528	2.04166e-05	0.000946472	2.64152	ENSMUSG00000036534	Slc38a7
17257197	0.412679	8.51763	5.0635	2.05184e-05	0.000949123	2.63668	ENSMUSG00000018411	Mapt
17316120	-0.742286	8.05963	-5.06202	2.06039e-05	0.000949575	2.63264	ENSMUSG00000039385	Cdh6
17227910	-0.672943	5.33164	-5.06178	2.06177e-05	0.000949575	2.63199	ENSMUSG00000066842	Hmcn1
17537029	0.555271	9.05537	5.05986	2.07284e-05	0.000952609	2.62678	ENSMUSG00000031227	Magee1
17334356	0.582159	7.45139	5.05352	2.10994e-05	0.000965712	2.60954	ENSMUSG00000041429	Nthl1
17356108	0.973221	7.72134	5.05344	2.11045e-05	0.000965712	2.60931	ENSMUSG00000024851,ENSMUSG00000097096	Pitpnm1
17399347	0.975429	8.28446	5.04445	2.1642e-05	0.00098818	2.58486	ENSMUSG00000028047	Thbs3
17291803	0.539899	9.11521	5.04002	2.19118e-05	0.000998351	2.57282	ENSMUSG00000021411	Pxdc1
17406333	0.807779	7.90778	5.02581	2.28006e-05	0.00103662	2.53418	ENSMUSG00000027993	Trim2
17472678	-0.613201	7.92227	-5.02272	2.29979e-05	0.00104336	2.5258	ENSMUSG00000030268	Bcat1
17358815	0.644997	7.99687	5.01939	2.32136e-05	0.0010509	2.51673	ENSMUSG00000045932	Ifit2
17402181	0.721152	10.3699	5.01772	2.33223e-05	0.00105357	2.51219	ENSMUSG00000028128	F3
17396205	-0.424435	8.33232	-5.01499	2.35007e-05	0.00105692	2.50478	ENSMUSG00000027601	Mtfr1
17211774	0.608006	10.1753	5.0149	2.35066e-05	0.00105692	2.50454	ENSMUSG00000026123	Plekhb2
17354269	0.955452	6.34696	5.01431	2.35456e-05	0.00105692	2.50293	ENSMUSG00000056130	Ticam2
17287066	0.601334	7.111	5.00063	2.4464e-05	0.00109582	2.46575	ENSMUSG00000038068	Rnf144b
17443996	-0.577794	6.13733	-4.9944	2.48941e-05	0.00111274	2.44882	ENSMUSG00000044197	D830046C22Rik,Gpr146
17279805	0.51469	10.5674	4.98943	2.52429e-05	0.00112551	2.4353	ENSMUSG00000020647	Ncoa1
17223332	0.579136	8.1702	4.98882	2.52857e-05	0.00112551	2.43365	ENSMUSG00000054770	Kctd18
17349888	-0.893776	7.56909	-4.97862	2.6018e-05	0.00115568	2.40592	ENSMUSG00000045062	Pcdhb7
17280934	0.615358	8.78488	4.97752	2.60981e-05	0.00115681	2.40293	ENSMUSG00000002688	Prkd1
17514424	2.16691	6.3944	4.97636	2.61831e-05	0.00115817	2.39977	ENSMUSG00000025888	Casp1
17510345	1.23165	6.72855	4.97338	2.6402e-05	0.00116542	2.39169	ENSMUSG00000046718	Bst2
17233022	-0.672042	11.3784	-4.96406	2.7099e-05	0.00119137	2.36638	ENSMUSG00000047139	Cd24a
17437481	1.13057	7.34851	4.96402	2.71021e-05	0.00119137	2.36627	ENSMUSG00000061461	Smim20
17323776	0.666096	6.80331	4.95347	2.79142e-05	0.00122453	2.33759	ENSMUSG00000071632	2510002D24Rik
17221878	0.580397	10.5748	4.95179	2.80452e-05	0.00122774	2.33304	ENSMUSG00000033569	Adgrb3
17499480	0.643015	8.89545	4.94827	2.83232e-05	0.00123238	2.32346	ENSMUSG00000055675	Kbtbd11
17280897	0.777312	8.20009	4.94821	2.83279e-05	0.00123238	2.3233	ENSMUSG00000046314,NA	Stxbp6,Gm38487
17280888	0.747192	10.4952	4.94777	2.83626e-05	0.00123238	2.32211	ENSMUSG00000036295	Lrrn3
17308257	1.12021	8.54329	4.94751	2.83833e-05	0.00123238	2.3214	ENSMUSG00000022091	Sorbs3
17478263	-0.731184	7.82494	-4.94419	2.8648e-05	0.00124134	2.31239	ENSMUSG00000010307	Tmem86a
17500270	-0.850309	8.49479	-4.93589	2.93206e-05	0.00126789	2.28985	ENSMUSG00000085795	Zfp703
17308233	-0.55392	6.90361	-4.92871	2.99153e-05	0.00129098	2.27035	ENSMUSG00000044551	9930012K11Rik
17225373	-0.688733	7.13726	-4.92143	3.05307e-05	0.00131321	2.25058	ENSMUSG00000034486	Gbx2
17353663	-1.32002	8.32244	-4.92116	3.05541e-05	0.00131321	2.24984	ENSMUSG00000024349	Tmem173
17295817	-0.657124	8.06684	-4.9201	3.06444e-05	0.00131443	2.24697	ENSMUSG00000034751	Mast4
17363997	0.647918	6.54116	4.91823	3.08051e-05	0.00131866	2.24189	ENSMUSG00000071573	Rnls
17466833	-2.47146	7.48517	-4.91593	3.10035e-05	0.00132448	2.23566	ENSMUSG00000038253	Hoxa5
17506512	0.828865	7.54419	4.90986	3.15349e-05	0.00133347	2.21916	ENSMUSG00000034796	Cpne7
17447143	0.536862	9.26446	4.90907	3.16042e-05	0.00133347	2.21702	ENSMUSG00000019295	Tmem129
17514399	0.460083	7.03483	4.90905	3.16056e-05	0.00133347	2.21698	ENSMUSG00000041624	Gucy1a2
17353581	1.11198	8.197	4.90851	3.16538e-05	0.00133347	2.2155	ENSMUSG00000071862	Lrrtm2
17359466	0.666588	9.96477	4.90807	3.1693e-05	0.00133347	2.2143	ENSMUSG00000011752	Pgam1
17412965	-0.623416	7.6411	-4.9071	3.17791e-05	0.00133347	2.21167	ENSMUSG00000073878,ENSMUSG00000096596,ENSMUSG00000094065,ENSMUSG00000095675,ENSMUSG00000096873,ENSMUSG00000096271,ENSMUSG00000094121,ENSMUSG00000095320,ENSMUSG00000094686	Gm13304,Gm10591,Gm21541,Ccl21b,Ccl21c,LOC100041504,LOC100041593,Gm1987,Ccl21a
17413025	-0.623416	7.6411	-4.9071	3.17791e-05	0.00133347	2.21167	ENSMUSG00000073878,ENSMUSG00000096596,ENSMUSG00000094065,ENSMUSG00000095675,ENSMUSG00000096873,ENSMUSG00000096271,ENSMUSG00000094121,ENSMUSG00000095320,ENSMUSG00000094686	Gm13304,Gm10591,Gm21541,Ccl21b,Ccl21c,LOC100041504,Gm1987,Ccl21a,LOC100041593
17413123	-0.623416	7.6411	-4.9071	3.17791e-05	0.00133347	2.21167	ENSMUSG00000073878,ENSMUSG00000096596,ENSMUSG00000094065,ENSMUSG00000095675,ENSMUSG00000096873,ENSMUSG00000096271,ENSMUSG00000094121,ENSMUSG00000095320,ENSMUSG00000094686	Gm13304,Gm10591,Gm21541,Ccl21b,Ccl21c,LOC100041504,Gm1987,Ccl21a,LOC100041593
17434150	-0.623416	7.6411	-4.9071	3.17791e-05	0.00133347	2.21167	ENSMUSG00000073878,ENSMUSG00000096596,ENSMUSG00000094065,ENSMUSG00000095675,ENSMUSG00000096873,ENSMUSG00000096271,ENSMUSG00000094121,ENSMUSG00000095320,ENSMUSG00000094686	Gm13304,Gm10591,Gm21541,Ccl21b,Ccl21c,LOC100041504,LOC100041593,Gm1987,Ccl21a
17241934	1.29323	7.95771	4.9059	3.18854e-05	0.00133529	2.20842	ENSMUSG00000001663	Gstt1
17533269	0.726798	11.1015	4.90384	3.20698e-05	0.00133865	2.20283	ENSMUSG00000058254	Tspan7
17473127	-1.05521	9.32292	-4.9036	3.20917e-05	0.00133865	2.20216	ENSMUSG00000068566,ENSMUSG00000097829	Myadm
17236049	-0.690447	11.5501	-4.901	3.23256e-05	0.00134576	2.19511	ENSMUSG00000020037	Rfx4
17458612	-0.516976	5.84249	-4.89983	3.24312e-05	0.00134751	2.19195
17540332	0.444818	10.7622	4.89772	3.26237e-05	0.00135286	2.1862	ENSMUSG00000031012	Cask
17402357	0.48025	9.89703	4.89658	3.27272e-05	0.00135451	2.18313	ENSMUSG00000054091	1810037I17Rik
17430288	0.566301	8.83728	4.894	3.2964e-05	0.00136166	2.17613	ENSMUSG00000028789	Azin2
17521428	0.853196	9.64523	4.88305	3.39894e-05	0.00139894	2.14639	ENSMUSG00000010051	Hyal1
17308570	0.498278	11.2367	4.88295	3.39984e-05	0.00139894	2.14613	ENSMUSG00000022105	Rb1
17323098	0.604454	7.90408	4.88196	3.4093e-05	0.00140012	2.14344	ENSMUSG00000022679	Mpv17l
17366511	1.39041	7.52151	4.87748	3.45224e-05	0.00141502	2.13129	ENSMUSG00000026664	Phyh
17447646	-0.645465	7.67885	-4.86823	3.54267e-05	0.00144929	2.10619	ENSMUSG00000005107	Slc2a9
17234264	-0.683635	8.2511	-4.86106	3.61437e-05	0.00147577	2.08675	ENSMUSG00000040009	Gnaz
17358891	0.62163	9.96124	4.8599	3.62618e-05	0.00147775	2.08358	ENSMUSG00000024805	Pcgf5
17297161	-0.651864	8.03432	-4.85525	3.67353e-05	0.00149293	2.07099	ENSMUSG00000033111	3830406C13Rik
17537241	1.45035	5.48352	4.85448	3.68151e-05	0.00149293	2.06889	ENSMUSG00000079460	4933403O08Rik
17449084	-1.16073	9.33386	-4.85419	3.68452e-05	0.00149293	2.06809	ENSMUSG00000036256	Igfbp7
17357314	0.404253	8.22733	4.84211	3.81096e-05	0.00154122	2.03535	ENSMUSG00000071647	Eml3
17289602	-0.749524	8.26068	-4.83718	3.86385e-05	0.00155964	2.02198	ENSMUSG00000046169	Adamts6
17538990	0.640699	9.1547	4.83145	3.92623e-05	0.00158182	2.00644	ENSMUSG00000041658	Rragb
17468551	1.17684	7.73418	4.83032	3.93867e-05	0.00158382	2.00337	ENSMUSG00000029994	Anxa4
17286998	-0.7712	8.79309	-4.8279	3.96538e-05	0.00159155	1.99681	ENSMUSG00000038132	Rbm24
17448821	1.05081	9.10376	4.82688	3.97671e-05	0.00159309	1.99405	ENSMUSG00000029153	Ociad2
17500876	0.652117	8.6667	4.82541	3.99303e-05	0.00159661	1.99007	ENSMUSG00000031626	Sorbs2
17528878	0.543681	11.0998	4.82204	4.03078e-05	0.00160867	1.98094	ENSMUSG00000032181	Scg3
17479497	1.00866	8.41834	4.81894	4.06584e-05	0.00161962	1.97254	ENSMUSG00000030539	Sema4b
17515703	-0.91811	6.47991	-4.81535	4.1069e-05	0.00163291	1.9628	ENSMUSG00000031994	Adamts8
17381330	0.511925	8.51774	4.81426	4.11944e-05	0.00163484	1.95984	ENSMUSG00000026672	Optn
17349503	0.678511	10.0994	4.80544	4.22219e-05	0.00167249	1.93594	ENSMUSG00000038555	Reep2
17469506	-0.481635	5.03563	-4.80224	4.26003e-05	0.00168434	1.92728	ENSMUSG00000030075	Cntn3
17376063	0.60604	7.20288	4.79967	4.29079e-05	0.00169088	1.92031	ENSMUSG00000042851	Zc3h6
17395844	0.932824	8.64831	4.79953	4.29249e-05	0.00169088	1.91992	ENSMUSG00000027581	Stmn3
17537235	0.639052	5.84052	4.79263	4.37597e-05	0.00172057	1.90124	ENSMUSG00000034555	Tex16
17290324	0.689586	11.2375	4.78763	4.43748e-05	0.00173937	1.8877	ENSMUSG00000021196	Pfkp
17467072	-0.618764	5.41257	-4.78742	4.44018e-05	0.00173937	1.88712	ENSMUSG00000004347	Pde1c
17313811	-0.94001	8.6713	-4.78058	4.52572e-05	0.00176962	1.86861	ENSMUSG00000006369	Fbln1
17328610	-0.891492	6.97898	-4.77845	4.55281e-05	0.00177693	1.86282	ENSMUSG00000049916	2610318N02Rik
17242785	0.777369	9.14437	4.77777	4.56147e-05	0.00177705	1.86098	ENSMUSG00000035673	Sbno2
17239113	0.573711	10.4824	4.77652	4.5774e-05	0.00177999	1.8576	ENSMUSG00000015305	Sash1
17488032	0.929818	9.89754	4.77569	4.58807e-05	0.00178087	1.85534	ENSMUSG00000002602	Axl
17371201	1.42233	8.78748	4.77253	4.6287e-05	0.00179106	1.84679	ENSMUSG00000026893	Gca
17459634	-0.531236	9.42035	-4.77234	4.63117e-05	0.00179106	1.84627	ENSMUSG00000053460,ENSMUSG00000103019	Ggcx
17388551	-0.438233	8.54628	-4.76376	4.74341e-05	0.00183113	1.82306	ENSMUSG00000040174	Alkbh3
17402099	1.19232	8.00329	4.75771	4.82419e-05	0.00185893	1.80668	ENSMUSG00000033342	Plppr5
17387542	-0.761261	5.54891	-4.75469	4.86509e-05	0.0018713	1.7985	ENSMUSG00000027071	P2rx3
17352824	0.477559	9.77759	4.74971	4.93315e-05	0.00189363	1.78503	ENSMUSG00000024420	Zfp521
17449939	-0.626	8.60682	-4.74915	4.94098e-05	0.00189363	1.78349	ENSMUSG00000029338	Antxr2
17490848	0.824422	5.57566	4.74828	4.95297e-05	0.0018948	1.78114	ENSMUSG00000011382	Dhdh
17306524	-0.706043	8.19142	-4.74695	4.97139e-05	0.00189843	1.77754	ENSMUSG00000022203	Efs
17496857	-0.541517	6.54737	-4.74331	5.0221e-05	0.00191435	1.76771	ENSMUSG00000030785	Cox6a2
17498847	0.999151	6.72412	4.74176	5.04396e-05	0.00191924	1.7635	ENSMUSG00000008206	Cers4
17254681	0.370602	11.5362	4.73862	5.08835e-05	0.00192702	1.755	ENSMUSG00000018548	Trim37
17434105	-0.49131	6.98525	-4.73858	5.08885e-05	0.00192702	1.75491	ENSMUSG00000094121,ENSMUSG00000094065,ENSMUSG00000073878,ENSMUSG00000096873,ENSMUSG00000096271,ENSMUSG00000096596,ENSMUSG00000095675,ENSMUSG00000095320,ENSMUSG00000094686	LOC100041504,Gm13304,Gm10591,Gm21541,Ccl21c,Gm1987,Ccl21a,Ccl21b,LOC100041593
17330443	-0.876385	10.6919	-4.73839	5.09164e-05	0.00192702	1.75438	ENSMUSG00000047261	Gap43
17349283	-0.506281	10.0123	-4.73536	5.1349e-05	0.00193993	1.74617	ENSMUSG00000024381	Bin1
17245481	-1.02481	8.3457	-4.73393	5.15531e-05	0.00194418	1.74233	ENSMUSG00000025795	Rassf3
17520886	-0.321286	11.4462	-4.73163	5.18851e-05	0.00195323	1.73611	ENSMUSG00000032547	Ryk
17413674	0.439665	6.86839	4.72701	5.25586e-05	0.00197509	1.72361	ENSMUSG00000035561	Aldh1b1
17473310	-0.650065	6.99399	-4.72456	5.29189e-05	0.00198511	1.71698	ENSMUSG00000006154	Eps8l1
17526102	0.866179	7.7663	4.72196	5.33044e-05	0.00199263	1.70995	ENSMUSG00000032014	Oaf
17398043	0.678638	5.74981	4.72195	5.33069e-05	0.00199263	1.70991	ENSMUSG00000027824	Vmn2r1
17382822	0.31026	10.7452	4.71612	5.41804e-05	0.00202172	1.69415	ENSMUSG00000026932	Nacc2
17403806	-0.624262	6.34692	-4.71379	5.45338e-05	0.00203134	1.68785	ENSMUSG00000078161	Erich3
17341150	0.678778	7.44886	4.7117	5.4854e-05	0.00203969	1.68218	ENSMUSG00000079710,ENSMUSG00000079707	Gm3417,Gm3448,Tcte3
17224540	1.15533	8.75445	4.70663	5.56343e-05	0.00206508	1.66849	ENSMUSG00000026202	Tuba4a
17266079	0.397614	9.76583	4.70522	5.58536e-05	0.00206961	1.66468	ENSMUSG00000017286	Glod4
17482332	0.678737	7.29182	4.70128	5.64707e-05	0.00208883	1.65403	ENSMUSG00000030924	2610020H08Rik
17462092	0.442211	6.10635	4.70028	5.66289e-05	0.0020899	1.65132	ENSMUSG00000042213,ENSMUSG00000108273	Zfand4
17489464	0.893475	10.5836	4.69985	5.66965e-05	0.0020899	1.65017	ENSMUSG00000019194	Scn1b
17494503	0.714651	9.93547	4.69229	5.79055e-05	0.00213076	1.62972	ENSMUSG00000037060	Prkcdbp
17315635	0.536912	6.5497	4.68407	5.92494e-05	0.00217644	1.60749	ENSMUSG00000055737	Ghr
17272241	0.331361	11.2779	4.68331	5.9375e-05	0.00217729	1.60544	ENSMUSG00000020777	Acox1
17303804	1.18765	9.59264	4.67842	6.01904e-05	0.00220255	1.59223	ENSMUSG00000021814	Anxa7
17297537	0.884487	7.42501	4.67793	6.02714e-05	0.00220255	1.59093	ENSMUSG00000021822	Plau
17492196	-0.957044	7.09461	-4.67606	6.05877e-05	0.00221031	1.58586	ENSMUSG00000025790	Slco3a1
17350876	-0.885968	6.15669	-4.67407	6.09245e-05	0.00221878	1.58049	ENSMUSG00000053441	Adamts19
17376541	0.367644	11.2359	4.66655	6.2215e-05	0.00225783	1.56018	ENSMUSG00000079037,ENSMUSG00000098754	Prnp,Prn
17424461	-0.565162	7.73141	-4.66603	6.2306e-05	0.00225783	1.55877	ENSMUSG00000095320,ENSMUSG00000094686,ENSMUSG00000073878,ENSMUSG00000096596,ENSMUSG00000094065,ENSMUSG00000095675,ENSMUSG00000096873,ENSMUSG00000096271,ENSMUSG00000094121	Gm1987,Ccl21a,Gm13304,Gm10591,Gm21541,Ccl21b,Ccl21c,LOC100041504,LOC100041593
17406552	-0.447125	6.0565	-4.66548	6.24005e-05	0.00225783	1.5573	ENSMUSG00000028073	Pear1
17314636	-0.612312	9.17619	-4.66536	6.24221e-05	0.00225783	1.55696	ENSMUSG00000003352	Cacnb3
17216402	-0.909886	5.33488	-4.66434	6.25992e-05	0.00226039	1.55422	ENSMUSG00000067006	Serpinb5
17349898	-0.717716	6.5436	-4.65963	6.34266e-05	0.0022829	1.5415	ENSMUSG00000045657	Pcdhb10
17231717	0.643676	8.86861	4.65957	6.34379e-05	0.0022829	1.54133	ENSMUSG00000019810	Fuca2
17458692	-0.506059	9.44248	-4.65665	6.39572e-05	0.0022977	1.53343	ENSMUSG00000004633	Chn2
17277712	0.788027	7.86871	4.65597	6.40779e-05	0.00229814	1.53161	ENSMUSG00000066392	Nrxn3
17212364	-0.851437	9.46873	-4.65027	6.51048e-05	0.00233104	1.51621	ENSMUSG00000026051	1500015O10Rik
17386210	0.81598	7.63785	4.63971	6.70494e-05	0.00239662	1.48771	ENSMUSG00000027070	Lrp2
17494739	-0.49317	5.87272	-4.63713	6.75327e-05	0.00240984	1.48075	ENSMUSG00000048065	Cyb5r2
17258683	-0.417969	7.06858	-4.63644	6.76629e-05	0.00241043	1.47889	ENSMUSG00000043857	Mgat5b
17494831	0.473937	8.19779	4.6331	6.8296e-05	0.00242891	1.46987	ENSMUSG00000048330	Ric3
17446643	0.27109	12.0622	4.63205	6.84962e-05	0.00243196	1.46704	ENSMUSG00000025745	Hadha
17305685	0.376143	10.8991	4.63073	6.87475e-05	0.00243681	1.46349	ENSMUSG00000037697	Ddhd1
17401902	0.895019	8.90821	4.62297	7.0251e-05	0.00248595	1.44255	ENSMUSG00000027966	Col11a1
17342868	0.617774	7.87514	4.62202	7.04368e-05	0.00248838	1.43999	ENSMUSG00000024222	Fkbp5
17320103	-0.754621	8.11231	-4.6179	7.1251e-05	0.00251296	1.42886	ENSMUSG00000016028	Celsr1
17291812	0.498729	5.31081	4.61542	7.17449e-05	0.00252618	1.42217	ENSMUSG00000021414	Fam217a
17354282	1.03438	8.40126	4.61374	7.20801e-05	0.00253378	1.41766	ENSMUSG00000033022	Cdo1
17434833	0.557121	6.72842	4.61256	7.2318e-05	0.00253601	1.41447	ENSMUSG00000061601	Pclo
17279131	0.498447	6.04244	4.61224	7.23824e-05	0.00253601	1.41361	ENSMUSG00000021281	Tnfaip2
17475135	-0.415365	8.77224	-4.60976	7.28855e-05	0.00254943	1.40691	ENSMUSG00000040940	Arhgef1
17340609	1.12156	10.9825	4.6049	7.38776e-05	0.00257988	1.39382	ENSMUSG00000052397	Ezr
17366373	0.412634	10.7644	4.59896	7.51101e-05	0.0026154	1.37781	ENSMUSG00000026643	Nmt2
17384457	0.442935	10.9834	4.59881	7.51409e-05	0.0026154	1.37741	ENSMUSG00000026880	Stom
17333222	-0.470603	9.0104	-4.59351	7.6259e-05	0.00264857	1.36311	ENSMUSG00000023827	Agpat4
17521661	0.602946	9.96828	4.59307	7.63519e-05	0.00264857	1.36193	ENSMUSG00000032607	Amt
17445735	0.953017	9.41833	4.59253	7.64683e-05	0.00264857	1.36046	ENSMUSG00000057614	Gnai1
17445329	0.410963	10.0571	4.58956	7.71032e-05	0.00266621	1.35246	ENSMUSG00000028926	Cdk14
17334205	0.446896	10.0534	4.5882	7.73956e-05	0.00266903	1.3488	ENSMUSG00000024130	Abca3
17534673	0.878557	5.03207	4.58801	7.7436e-05	0.00266903	1.34829	ENSMUSG00000031112	Stk26
17252292	-0.464438	9.82184	-4.58583	7.79067e-05	0.0026809	1.34243	ENSMUSG00000020811	Wscd1
17536390	0.624479	5.95056	4.58143	7.88671e-05	0.00270956	1.33057	ENSMUSG00000031209	Heph
17283380	-0.581799	6.68162	-4.57966	7.92566e-05	0.00271854	1.3258	ENSMUSG00000021186	Fbln5
17455936	0.540149	6.14225	4.57349	8.06299e-05	0.00276117	1.30918	ENSMUSG00000029754	Dlx6
17309013	0.721857	7.76831	4.57292	8.07595e-05	0.00276117	1.30763	ENSMUSG00000055421	Pcdh9
17299185	0.740021	7.60588	4.56711	8.20751e-05	0.00280164	1.29199	ENSMUSG00000049092	Gpr137c
17461703	0.7487	7.61544	4.56499	8.2561e-05	0.0028137	1.28628	ENSMUSG00000030281	Il17rc
17428054	0.694118	7.84577	4.55704	8.44079e-05	0.00287203	1.26488	ENSMUSG00000028597	Gpx7
17296388	0.700075	8.68391	4.54685	8.6836e-05	0.00294992	1.23744	ENSMUSG00000042284	Itga1
17445543	0.524645	10.7748	4.53735	8.91611e-05	0.00302407	1.21189	ENSMUSG00000003623	Crot
17468450	0.64155	7.95867	4.53515	8.97079e-05	0.00303776	1.20597	ENSMUSG00000068299	Nat8f4
17364208	0.798588	9.79521	4.53215	9.04589e-05	0.00305832	1.19791	ENSMUSG00000067279	Ppp1r3c
17233342	0.681149	5.95832	4.52995	9.10155e-05	0.00307224	1.19198	ENSMUSG00000047669	Msl3l2
17354132	-0.466141	9.86075	-4.52514	9.22399e-05	0.00310863	1.17906	ENSMUSG00000024502	Jakmip2
17328958	-0.499398	8.79856	-4.5212	9.32562e-05	0.0031379	1.16846	ENSMUSG00000050761,ENSMUSG00000072214	Gp1bb,Sept5
17522916	-0.653433	7.01141	-4.51886	9.38637e-05	0.00315335	1.16218	ENSMUSG00000039115	Itga9
17340427	-0.81402	7.5019	-4.51321	9.53498e-05	0.00319821	1.14699	ENSMUSG00000095193	Gm20939
17217048	0.707142	8.02283	4.50642	9.71683e-05	0.00325406	1.12873	ENSMUSG00000052688	Rab7b
17224813	-0.74306	9.36375	-4.50451	9.76861e-05	0.00326625	1.12359	ENSMUSG00000038608	Dock10
17289717	1.01226	7.16788	4.49848	9.93349e-05	0.00331616	1.10741	ENSMUSG00000021696	Elovl7
17543087	0.959883	6.56706	4.49124	0.000101353	0.00337823	1.08796	ENSMUSG00000052372	Il1rapl1
17330119	0.743624	7.86932	4.48038	0.000104459	0.00347351	1.05879	ENSMUSG00000049502	Dtx3l
17271486	0.555326	7.88183	4.47971	0.000104655	0.00347351	1.05698	ENSMUSG00000018800	Abca5
17321645	-0.484958	10.1911	-4.47911	0.000104827	0.00347351	1.05539	ENSMUSG00000023022	Lima1
17414212	0.529615	8.34786	4.47898	0.000104866	0.00347351	1.05503	ENSMUSG00000054752	Fsd1l
17329568	1.51447	7.06745	4.4771	0.000105415	0.00348624	1.04999	ENSMUSG00000038094	Atp13a4
17237035	1.0839	5.41388	4.47506	0.000106013	0.00350059	1.04451	ENSMUSG00000019894	Slc6a15
17325514	0.864987	8.78476	4.47321	0.00010656	0.00351316	1.03955	ENSMUSG00000022816	Fstl1
17247948	1.13752	6.58518	4.46891	0.000107839	0.00354563	1.02801	ENSMUSG00000020467	Efemp1
17331173	-1.10184	8.97518	-4.46878	0.000107879	0.00354563	1.02766	ENSMUSG00000022747	St3gal6
17243406	-0.844305	7.16105	-4.46645	0.000108578	0.00356311	1.02141	ENSMUSG00000034758	Tle6
17545595	0.461402	10.2836	4.46342	0.000109496	0.00358768	1.01328	ENSMUSG00000025283	Sat1
17434623	0.720381	8.12324	4.46191	0.000109956	0.00359721	1.00923	ENSMUSG00000056004	9330182L06Rik
17403790	-0.886906	7.89725	-4.46045	0.000110402	0.00360624	1.00532	ENSMUSG00000078161	Erich3
17411840	1.05949	9.25895	4.45853	0.000110993	0.00361948	1.00016	ENSMUSG00000028214	Gem
17481863	-1.07859	7.42076	-4.45803	0.000111148	0.00361948	0.998808	ENSMUSG00000038244	Mical2
17463761	0.498526	9.19528	4.45373	0.000112483	0.00365732	0.987279	ENSMUSG00000030207	Fam234b
17249990	0.927509	6.43822	4.45218	0.000112969	0.00366751	0.983111	ENSMUSG00000069874	Irgm2
17528644	0.527791	6.95613	4.45147	0.000113191	0.00366913	0.98121	ENSMUSG00000032204	Aqp9
17328080	0.896828	5.93737	4.44629	0.000114828	0.00371652	0.967338	ENSMUSG00000050908	Tvp23a
17410400	0.53906	8.06882	4.44513	0.000115201	0.00371826	0.964209	ENSMUSG00000027983	Cyp2u1
17215605	0.461079	8.25487	4.44503	0.000115233	0.00371826	0.963944	ENSMUSG00000044337	Ackr3
17286870	0.546951	7.09421	4.44165	0.000116318	0.0037476	0.954886	ENSMUSG00000054021	Sirt5
17212931	0.422318	9.35957	4.44059	0.00011666	0.00375293	0.952048	ENSMUSG00000038323	1700066M21Rik
17213213	1.66391	8.3778	4.43942	0.000117039	0.0037593	0.948914	ENSMUSG00000026029	Casp8
17396439	-0.551264	8.94077	-4.43889	0.000117212	0.0037593	0.947487	ENSMUSG00000027692	Tnik
17334091	1.09405	9.1118	4.43085	0.000119858	0.00383833	0.925933	ENSMUSG00000023904	Hcfc1r1
17422066	-0.795365	9.02626	-4.42994	0.00012016	0.00384221	0.923502	ENSMUSG00000039713	Plekhg5
17279349	0.847608	6.19989	4.42577	0.000121558	0.00388109	0.912323	ENSMUSG00000011148	Adssl1
17507813	0.638711	6.6371	4.42448	0.000121992	0.0038891	0.908882	ENSMUSG00000039814	Xkr5
17250775	-0.582561	7.77102	-4.42268	0.000122603	0.00390271	0.904059	ENSMUSG00000047821	Trim16
17475787	-0.623909	9.7598	-4.41566	0.000125012	0.00397344	0.885268	ENSMUSG00000002409	Dyrk1b
17257852	0.503925	6.88939	4.41471	0.000125342	0.00397798	0.882721	ENSMUSG00000020604	Arsg
17284037	0.442026	11.7916	4.41264	0.000126065	0.00399494	0.877171	ENSMUSG00000023861	Mpc1
17473806	-0.455567	7.14503	-4.40778	0.000127775	0.00404311	0.864157	ENSMUSG00000033967	Rnf225
17247080	0.326547	11.2987	4.405	0.000128762	0.00406827	0.856728	ENSMUSG00000020456	Ogdh
17470235	-0.567819	7.6278	-4.40065	0.000130327	0.0041116	0.845065	ENSMUSG00000051331	Cacna1c
17459108	-0.799304	6.43519	-4.39563	0.000132153	0.004163	0.831636	ENSMUSG00000039578	Ccser1
17481550	1.15797	8.34649	4.39472	0.000132484	0.00416727	0.829216	ENSMUSG00000051041	Olfml1
17284919	1.29295	6.33018	4.39109	0.000133826	0.00419631	0.819489	ENSMUSG00000033715	Akr1c14
17277387	0.803693	10.3688	4.3908	0.000133931	0.00419631	0.81873	ENSMUSG00000021250	Fos
17290242	0.558137	9.76649	4.39062	0.000134001	0.00419631	0.818231	ENSMUSG00000021215	Net1
17243229	0.481509	6.92965	4.38962	0.000134372	0.00419739	0.815557	ENSMUSG00000034958	Atcay
17545459	-0.429494	8.85011	-4.38946	0.00013443	0.00419739	0.81514	ENSMUSG00000045180	Shroom2
17316859	-0.681614	7.35571	-4.38684	0.00013541	0.00422176	0.808134	ENSMUSG00000022342	Kcnv1
17328625	-0.818621	8.6249	-4.385	0.000136103	0.00423714	0.803207	ENSMUSG00000022769	Sdf2l1
17526956	1.1398	9.79445	4.38375	0.000136573	0.00424556	0.799876	ENSMUSG00000060594	Layn
17371800	-0.370616	10.9452	-4.37834	0.000138636	0.0043034	0.785404	ENSMUSG00000027111	Itga6
17526576	0.856741	7.29724	4.37718	0.000139083	0.00431097	0.782297	ENSMUSG00000032085	Tagln
17371019	-0.597216	9.24419	-4.37379	0.000140394	0.00434526	0.773243	ENSMUSG00000035168	Tanc1
17488379	1.20029	7.55589	4.37268	0.000140827	0.00435232	0.770271	ENSMUSG00000003436	Dll3
17545017	-0.6801	6.08366	-4.36892	0.000142299	0.00439143	0.760234	ENSMUSG00000054667	Irs4
17452139	0.387754	7.0549	4.36731	0.000142936	0.00439974	0.755928	ENSMUSG00000029608	Rph3a
17523457	0.625966	8.56525	4.36719	0.000142983	0.00439974	0.755607	ENSMUSG00000046603	Tcaim
17404601	-0.70293	8.51557	-4.36565	0.000143598	0.00441225	0.751471	ENSMUSG00000027669	Gnb4
17515402	1.37224	7.92534	4.35869	0.000146391	0.00449157	0.732883	ENSMUSG00000001349	Cnn1
17390810	0.750615	10.4293	4.35433	0.000148166	0.00453947	0.721253	ENSMUSG00000027199	Gatm
17341155	0.377167	7.55773	4.35079	0.000149627	0.00457763	0.711785	ENSMUSG00000079710,ENSMUSG00000079707	Gm3448,Gm3417,Tcte3
17480205	0.72065	8.53173	4.3461	0.000151582	0.00463079	0.699258	ENSMUSG00000030643	Rab30
17516777	0.720486	9.38394	4.34494	0.000152069	0.00463898	0.696166	ENSMUSG00000066705	Fxyd6
17351364	-0.65085	5.29185	-4.34266	0.000153032	0.0046579	0.690077	ENSMUSG00000046610	Oacyl
17544717	-0.360974	8.28578	-4.34243	0.000153128	0.0046579	0.689472	ENSMUSG00000051579	Tceal8
17412952	-0.463746	6.68088	-4.33416	0.000156671	0.00474776	0.667406	NA,ENSMUSG00000096237	Gm29804,Gm5859,Gm9615,4933409K07Rik,Gm3893,Gm21158
17328459	0.449716	8.93802	4.33406	0.000156717	0.00474776	0.667122	ENSMUSG00000041974	Spidr
17221375	-0.548873	10.0324	-4.33384	0.00015681	0.00474776	0.666552	ENSMUSG00000025932	Eya1
17443286	-0.34161	9.63466	-4.33346	0.000156977	0.00474776	0.665527	ENSMUSG00000005514	Por
17540050	-0.541891	9.86049	-4.32791	0.000159405	0.00481434	0.650723	ENSMUSG00000031168	Ebp
17295907	0.414883	10.87	4.32729	0.000159677	0.00481571	0.649078	ENSMUSG00000021710	Nln
17303717	-0.374587	7.15944	-4.32573	0.000160368	0.00482969	0.644914	ENSMUSG00000045107	Saysd1
17442128	-0.522833	10.1737	-4.32397	0.00016115	0.00484637	0.640222	ENSMUSG00000029468	P2rx7
17383052	0.562395	10.2633	4.3212	0.000162389	0.0048723	0.632834	ENSMUSG00000026923	Notch1
17364280	1.82936	9.12352	4.32102	0.000162471	0.0048723	0.632348	ENSMUSG00000048612	Myof
17472023	0.785893	6.55856	4.31893	0.000163411	0.00489356	0.626788	ENSMUSG00000032718	Mansc1
17352850	0.403551	9.06647	4.31766	0.000163988	0.00490393	0.623386	ENSMUSG00000036225	Kctd1
17269748	0.883869	9.21775	4.31243	0.000166377	0.00496838	0.609439	ENSMUSG00000004044	Ptrf
17285488	0.656118	9.66941	4.30849	0.000168197	0.00501568	0.598949	ENSMUSG00000021314	Amph
17400486	0.667741	9.69272	4.3064	0.000169172	0.00503766	0.593378	ENSMUSG00000045934	Mtmr11
17317327	-0.504551	11.5833	-4.30312	0.000170714	0.00507646	0.58463	ENSMUSG00000022353	Mtss1
17387131	-0.5727	10.2398	-4.29908	0.000172627	0.00512619	0.573883	ENSMUSG00000044033,NA	Ccdc141,Gm39861
17473166	0.483685	6.31083	4.29849	0.00017291	0.00512741	0.572306	ENSMUSG00000078815,ENSMUSG00000097894	Cacng6
17356339	0.510654	9.35849	4.29731	0.000173473	0.00513313	0.569174	ENSMUSG00000047379	B4gat1
17315606	-0.66143	9.51771	-4.29708	0.000173587	0.00513313	0.568542	ENSMUSG00000022489	Pde1b
17270919	0.447596	9.44366	4.29431	0.000174919	0.00516535	0.561168	ENSMUSG00000040548	Tex2
17224971	0.524596	10.3865	4.29279	0.000175655	0.00517789	0.557125	ENSMUSG00000045658	Pid1
17239268	0.708326	9.61969	4.29243	0.000175832	0.00517789	0.556154	ENSMUSG00000019820	Utrn
17320652	0.923806	8.22288	4.29113	0.000176462	0.00518925	0.552705	ENSMUSG00000055782	Abcd2
17432387	0.644326	7.04295	4.28917	0.000177422	0.00521027	0.547474	ENSMUSG00000040616	Tmem51
17516036	0.451751	11.9331	4.28769	0.000178146	0.00522431	0.543547	ENSMUSG00000046240	Hepacam
17466670	0.417838	6.82425	4.28434	0.000179804	0.00526566	0.534619	ENSMUSG00000029821	Dfna5
17240181	0.823242	6.43952	4.28353	0.000180208	0.00526613	0.532459	ENSMUSG00000049872	Fam26e
17317858	-0.393933	10.744	-4.28316	0.000180387	0.00526613	0.531498	ENSMUSG00000022607	Ptk2
17431516	0.397271	7.86973	4.28281	0.000180565	0.00526613	0.530552	ENSMUSG00000028669	Pithd1
17540178	0.422012	10.4181	4.28113	0.000181404	0.00528335	0.526082	ENSMUSG00000031176	Dynlt3
17535535	-0.47033	9.40888	-4.27966	0.000182143	0.0052976	0.522165	ENSMUSG00000031365	Zfp275
17384334	0.716319	7.63921	4.27378	0.000185125	0.00537699	0.506513	ENSMUSG00000026873	Phf19
17500453	0.492107	6.41202	4.27195	0.000186059	0.00539672	0.501665	ENSMUSG00000009628	Tex15
17337735	0.645502	7.2503	4.26954	0.0001873	0.00542532	0.495256	ENSMUSG00000042256	Ptchd4
17294458	0.352613	11.2069	4.2664	0.000188935	0.00546522	0.486882	ENSMUSG00000021589	Rhobtb3
17479172	0.542514	10.1388	4.26547	0.000189419	0.00547175	0.484418	ENSMUSG00000070509	Rgma
17534385	-0.525498	10.9067	-4.26332	0.000190544	0.00549414	0.478714	ENSMUSG00000001986	Gria3
17287555	-0.505579	7.62315	-4.26301	0.000190711	0.00549414	0.477866	ENSMUSG00000025876	Unc5a
17321780	-0.490042	7.65999	-4.25964	0.00019249	0.00553787	0.468922	ENSMUSG00000023031	Cela1
17523474	0.705232	6.87747	4.24977	0.000197803	0.00568303	0.44269	ENSMUSG00000063488	Zkscan7
17492861	0.343021	8.45913	4.24784	0.000198859	0.00570564	0.437562	ENSMUSG00000025104	Hdgfrp3
17277939	-0.659543	8.88588	-4.24148	0.000202378	0.00579203	0.420667	ENSMUSG00000021185,NA	9030617O03Rik,Gm36572
17289181	0.452923	10.5799	4.24123	0.000202516	0.00579203	0.42001	ENSMUSG00000042082	Arsb
17231252	-0.968588	8.2798	-4.24093	0.000202688	0.00579203	0.41919	ENSMUSG00000016179	Camk1g
17503937	0.351826	12.8388	4.23889	0.000203829	0.00581681	0.413783	ENSMUSG00000031762	Mt2
17514211	-0.540799	8.21638	-4.23745	0.000204639	0.00583208	0.409964	ENSMUSG00000090290	Tarbp1
17359608	-0.646685	7.94726	-4.23564	0.000205661	0.00585336	0.405164	ENSMUSG00000025192	Entpd7
17311315	0.306356	11.0426	4.23319	0.000207059	0.00588525	0.398642	ENSMUSG00000022337	Emc2
17301582	1.25123	5.85567	4.23056	0.000208563	0.00592005	0.391674	ENSMUSG00000022055	Nefl
17363605	-0.776906	7.202	-4.2296	0.000209116	0.00592779	0.389122	ENSMUSG00000024867	Pip5k1b
17346774	0.397263	10.8447	4.22912	0.000209393	0.00592779	0.387846	ENSMUSG00000024098	Twsg1
17398655	0.438864	9.17047	4.22582	0.000211307	0.00597398	0.379087	ENSMUSG00000028080	Lrba
17237208	0.585101	6.36691	4.22083	0.000214233	0.00604867	0.365841	ENSMUSG00000020186	Csrp2
17307709	-0.325558	9.7796	-4.21328	0.000218732	0.0061675	0.345831	ENSMUSG00000021972	Hmbox1
17483891	-0.638545	9.70746	-4.21176	0.000219651	0.00618517	0.341798	ENSMUSG00000040268	Plekha1
17369821	0.558153	8.5776	4.20931	0.000221141	0.00621889	0.335289	ENSMUSG00000026820	Ptges2
17242232	-0.59917	6.41897	-4.20544	0.00022351	0.00627537	0.32503	ENSMUSG00000001435	Col18a1
17271622	0.578782	7.11188	4.20494	0.00022382	0.00627537	0.323697	ENSMUSG00000041598	Cdc42ep4
17357741	0.374576	9.26002	4.20459	0.000224036	0.00627537	0.322768	ENSMUSG00000024683	Mrpl16
17449718	0.993843	6.75532	4.20164	0.000225861	0.00631816	0.314957	ENSMUSG00000034855	Cxcl10
17250660	0.764961	8.05722	4.20037	0.00022665	0.00633188	0.311603	ENSMUSG00000018500	Adora2b
17218321	2.11374	10.8059	4.19988	0.000226956	0.0063321	0.310303	ENSMUSG00000026475	Rgs16
17368646	-0.680946	10.2084	-4.19136	0.000232344	0.00647392	0.28772	ENSMUSG00000026833	Olfm1
17348983	0.816124	5.98883	4.18987	0.000233298	0.00649199	0.283776	ENSMUSG00000024273	2700062C07Rik
17240693	0.758696	6.17108	4.18892	0.000233911	0.00650052	0.281251	ENSMUSG00000056073	Grik2
17518378	0.388957	10.1316	4.18738	0.000234902	0.00651952	0.277184	ENSMUSG00000053641	Dennd4a
17364872	0.870948	7.28373	4.18528	0.000236261	0.00654868	0.271632	ENSMUSG00000060224	Pyroxd2
17518780	0.343005	5.88437	4.18034	0.000239496	0.0066297	0.258545	ENSMUSG00000032373	Car12
17270211	0.457851	9.63587	4.17935	0.00024015	0.0066332	0.255922	ENSMUSG00000034685	Fam171a2
17360655	-0.457371	9.78716	-4.1792	0.000240247	0.0066332	0.25553	ENSMUSG00000033478	Fam160b1
17415570	0.524205	7.04603	4.17575	0.000242543	0.00668789	0.24638	ENSMUSG00000028572	Hook1
17330918	0.821578	9.47248	4.1698	0.000246542	0.00678067	0.230648	ENSMUSG00000022636	Alcam
17537895	-0.357896	11.5175	-4.16979	0.000246547	0.00678067	0.230628	ENSMUSG00000046432	Bex3
17381424	0.553554	6.05053	4.16812	0.000247684	0.00680313	0.226202	ENSMUSG00000025815	Dhtkd1
17245422	-0.926779	8.00913	-4.16129	0.00025238	0.00692317	0.208132	ENSMUSG00000056758	Hmga2
17479974	-0.447837	6.00803	-4.15934	0.000253732	0.00695127	0.202993	ENSMUSG00000030562	Nox4
17323302	0.687929	8.66805	4.1541	0.000257412	0.00704301	0.189142	ENSMUSG00000041957	Pkp2
17310872	0.582951	11.0284	4.1435	0.00026502	0.00723419	0.161131	ENSMUSG00000022261	Sdc2
17349880	0.851032	7.18043	4.14342	0.000265081	0.00723419	0.160909	ENSMUSG00000063687	Pcdhb5
17466812	-0.546455	5.67495	-4.14124	0.000266671	0.00726825	0.155157	ENSMUSG00000079560	Hoxa3
17302523	0.501745	9.11665	4.13651	0.000270157	0.00735382	0.142669	ENSMUSG00000055717	Slain1
17295987	0.801385	8.79579	4.13386	0.000272129	0.00739348	0.135676	ENSMUSG00000021719	Rgs7bp
17276893	0.397216	11.5047	4.13362	0.000272311	0.00739348	0.135035	ENSMUSG00000021134	Srsf5
17444002	-0.484916	8.22595	-4.13315	0.00027266	0.00739351	0.133803	ENSMUSG00000044197	Gpr146
17226142	0.401077	9.21773	4.13079	0.000274438	0.00743222	0.127555	ENSMUSG00000038702	Dsel
17451297	0.767344	8.32401	4.12947	0.000275432	0.00744332	0.124078	ENSMUSG00000042249	Grk3
17531227	0.483528	7.48379	4.12932	0.000275549	0.00744332	0.12367	ENSMUSG00000006675	P4htm
17288654	0.485201	8.72382	4.12846	0.000276197	0.00745137	0.12141	ENSMUSG00000021583	Erap1
17381940	0.542115	7.6248	4.12772	0.000276756	0.00745695	0.119469	ENSMUSG00000053702	Nebl
17262990	-0.288909	11.9747	-4.12374	0.000279801	0.00752781	0.108948	ENSMUSG00000018593	Sparc
17376728	-0.39112	7.88177	-4.12335	0.000280094	0.00752781	0.10794	ENSMUSG00000039943	Plcb4
17406460	0.451578	10.7407	4.1159	0.000285886	0.00767373	0.0882688	ENSMUSG00000028078	Dclk2
17331102	0.324759	9.87196	4.11356	0.000287723	0.00771331	0.0821097	ENSMUSG00000022751	Nit2
17520687	0.497801	7.69242	4.11232	0.000288705	0.00772096	0.0788355	ENSMUSG00000056267	Cep70
17510726	0.431664	7.71644	4.11228	0.000288736	0.00772096	0.0787333	ENSMUSG00000037022	Mmaa
17337276	0.447818	7.78738	4.10913	0.000291239	0.0077781	0.0704368	ENSMUSG00000034595	Ppp1r18
17234436	1.56649	7.28339	4.10709	0.000292876	0.00781198	0.0650515	ENSMUSG00000049422	Chchd10
17235077	0.854098	9.34496	4.10424	0.000295178	0.00786352	0.0575263	ENSMUSG00000004665	Cnn2
17545936	0.734021	9.61688	4.1029	0.00029626	0.00788246	0.0540094	ENSMUSG00000031373	Car5b
17310530	0.745065	10.3144	4.1018	0.000297153	0.00789632	0.0511174	ENSMUSG00000022321	Cdh10
17252226	0.368189	7.45851	4.09938	0.000299131	0.00793893	0.0447439	ENSMUSG00000043602	Zfp3
17389299	-0.489838	3.7258	-4.09765	0.000300559	0.00794641	0.0401681	ENSMUSG00000074951,ENSMUSG00000109528	Olfr1309
17368569	-0.587499	7.79683	-4.09754	0.000300647	0.00794641	0.0398859	ENSMUSG00000026837	Col5a1
17339910	0.849295	7.86315	4.09738	0.00030078	0.00794641	0.0394609	ENSMUSG00000035473	Galm
17351687	0.662105	8.43036	4.09722	0.00030091	0.00794641	0.0390468	ENSMUSG00000064036	Mro
17401335	0.611791	11.6636	4.09492	0.000302814	0.00798678	0.0329843	ENSMUSG00000032902	Slc16a1
17416397	-0.384271	7.4365	-4.09415	0.000303455	0.00799374	0.0309545	ENSMUSG00000028621	Cyb5rl
17410114	0.633615	6.89992	4.09349	0.000304004	0.00799828	0.0292166	ENSMUSG00000032854	Ugt8a
17454082	-0.554251	7.63577	-4.09221	0.000305071	0.00801642	0.0258509	ENSMUSG00000029718	Pcolce
17313619	0.380156	6.64896	4.08704	0.000309429	0.00811628	0.0122234	ENSMUSG00000058586	Serhl
17501633	0.683221	6.73305	4.08679	0.000309636	0.00811628	0.0115817	ENSMUSG00000015568	Lpl
17289329	0.772923	7.93497	4.08502	0.000311146	0.00813836	0.00690731	ENSMUSG00000041817	Fam169a
17482000	-0.728305	10.4941	-4.0849	0.000311245	0.00813836	0.00660247	ENSMUSG00000038156	Spon1
17284147	-0.584487	7.73886	-4.08277	0.000313066	0.00817591	0.000998223	ENSMUSG00000021285	Ppp1r13b
17398915	0.519877	8.71189	4.08025	0.000315232	0.00822237	-0.00562537	ENSMUSG00000028069	Gpatch4
17422337	-0.381576	6.68976	-4.07584	0.000319065	0.00831213	-0.0172336	ENSMUSG00000057751	Megf6
17517888	0.510966	7.95858	4.07373	0.000320914	0.00835007	-0.0227852	ENSMUSG00000032333	Stoml1
17227160	0.52179	8.42136	4.07189	0.000322533	0.00838192	-0.0276179	ENSMUSG00000073557	Ppp1r12b
17248309	-0.608069	7.38392	-4.06957	0.00032459	0.00842505	-0.0337225	ENSMUSG00000020272	Stk10
17279427	0.468075	8.9896	4.06856	0.000325493	0.00843819	-0.0363916	ENSMUSG00000002803	Btbd6
17307991	0.635452	7.52604	4.06575	0.000328005	0.00849293	-0.043774	ENSMUSG00000044447	Dock5
17358324	0.587304	8.90533	4.0639	0.000329671	0.00852567	-0.0486386	ENSMUSG00000032702	Kank1
17461942	0.571186	6.26917	4.06273	0.00033073	0.00854264	-0.0517171	ENSMUSG00000000440	Pparg
17404585	-0.404666	10.4405	-4.0622	0.000331208	0.00854461	-0.0531061	ENSMUSG00000027663	Zmat3
17443901	0.557681	8.69519	4.06093	0.000332361	0.00855445	-0.0564408	ENSMUSG00000025854	Fam20c
17384927	0.337307	8.68636	4.06089	0.000332396	0.00855445	-0.0565421	ENSMUSG00000036890	Gtdc1
17411216	0.603986	9.19084	4.05929	0.000333854	0.00857573	-0.0607457	ENSMUSG00000054942	Miga1
17409075	0.521715	10.5931	4.0591	0.00033403	0.00857573	-0.061253	ENSMUSG00000014599	Csf1
17523705	1.31572	7.58056	4.05617	0.000336717	0.00863427	-0.0689454	ENSMUSG00000025892	Gria4
17396106	0.478847	7.96314	4.05469	0.000338084	0.00865162	-0.0728346	ENSMUSG00000027550	Lrrcc1
17231174	0.384244	6.20283	4.05456	0.000338208	0.00865162	-0.0731881	ENSMUSG00000016200	Syt14
17365883	0.590883	8.22437	4.0508	0.000341702	0.00873046	-0.0830539	ENSMUSG00000025083	Afap1l2
17423544	0.354124	10.9061	4.04528	0.000346899	0.00885261	-0.0975465	ENSMUSG00000041058	Wwp1
17274513	0.354549	5.79045	4.04446	0.000347677	0.0088535	-0.099695	ENSMUSG00000020656	Grhl1
17388705	-0.409333	10.1143	-4.04437	0.000347768	0.0088535	-0.0999478	ENSMUSG00000048058	Ldlrad3
17365960	1.07124	10.1759	4.04129	0.0003507	0.00891744	-0.108007	ENSMUSG00000025089	Gfra1
17541343	0.70861	6.63047	4.03906	0.000352851	0.0089614	-0.113875	ENSMUSG00000031099	Smarca1
17414188	0.437558	10.78	4.03591	0.000355897	0.00902796	-0.122125	ENSMUSG00000028412	Slc44a1
17341164	0.442551	7.93624	4.03485	0.000356935	0.00904349	-0.124921	ENSMUSG00000079707,ENSMUSG00000079710	Tcte3,Gm3448,Gm3417
17295278	0.486148	9.8486	4.0327	0.000359041	0.00908599	-0.130565	ENSMUSG00000021665	Hexb
17405549	0.608951	8.01197	4.02591	0.000365766	0.00924517	-0.148375	ENSMUSG00000036834	Plch1
17410748	0.341661	11.7549	4.02532	0.000366356	0.00924906	-0.149921	ENSMUSG00000028273	Pdlim5
17407561	0.322164	11.1039	4.02197	0.000369723	0.00932298	-0.158699	ENSMUSG00000028136	Snx27
17268454	-0.513773	8.28354	-4.01858	0.00037316	0.0093985	-0.167579	ENSMUSG00000038517	Tbkbp1
17496670	0.542719	6.73547	4.01675	0.000375029	0.00942554	-0.172373	ENSMUSG00000030823,ENSMUSG00000045757	9130019O22Rik,Zfp764
17435251	0.415752	10.6713	4.01666	0.000375121	0.00942554	-0.172609	ENSMUSG00000028986	Klhl7
17461124	0.451879	11.0635	4.01593	0.000375871	0.00943321	-0.174524	ENSMUSG00000035199	Arl6ip5
17533183	-0.486228	7.30694	-4.01431	0.000377534	0.00945411	-0.17876	ENSMUSG00000052364	B630019K06Rik
17383886	0.4505	9.07594	4.01425	0.000377594	0.00945411	-0.178912	ENSMUSG00000039195	1110008P14Rik
17290263	1.26165	6.43369	4.01381	0.000378048	0.00945432	-0.180065	ENSMUSG00000021214	Akr1c18
17264769	0.462371	6.96822	4.01176	0.000380175	0.00949588	-0.185446	ENSMUSG00000003934	Efnb3
17279749	-0.5237	8.4623	-4.01135	0.000380604	0.00949588	-0.18653	ENSMUSG00000071456	1110002L01Rik
17235300	0.485926	7.82279	4.00361	0.000388724	0.00968708	-0.206779	ENSMUSG00000020135	Apc2
17314693	0.96583	7.19418	4.00151	0.000390967	0.00973156	-0.212298	ENSMUSG00000043091	Tuba1c
17306201	0.344537	11.1341	4.00007	0.000392499	0.00975823	-0.216048	ENSMUSG00000035726	Supt16
17313394	0.250337	12.0144	3.99609	0.000396785	0.00985326	-0.226465	ENSMUSG00000022477	Aco2
17433879	0.582351	7.89744	3.99565	0.000397259	0.00985352	-0.227611	ENSMUSG00000042116	Vwa1
17530430	-0.419786	6.51728	-3.99274	0.000400429	0.00991424	-0.235233	ENSMUSG00000032566	1700080E11Rik
17413078	-0.574023	7.02834	-3.99187	0.00040138	0.00991424	-0.237507	ENSMUSG00000073878,ENSMUSG00000096596,ENSMUSG00000094065,ENSMUSG00000095675,ENSMUSG00000096873,ENSMUSG00000096271,ENSMUSG00000094121,ENSMUSG00000095320,ENSMUSG00000094686	Gm13304,Gm10591,Gm21541,Ccl21b,Ccl21c,LOC100041504,LOC100041593,Gm1987,Ccl21a
17434230	-0.574023	7.02834	-3.99187	0.00040138	0.00991424	-0.237507	ENSMUSG00000073878,ENSMUSG00000096596,ENSMUSG00000094065,ENSMUSG00000095675,ENSMUSG00000096873,ENSMUSG00000096271,ENSMUSG00000094121,ENSMUSG00000095320,ENSMUSG00000094686	Gm13304,Gm10591,Gm21541,Ccl21b,Ccl21c,LOC100041504,Gm1987,Ccl21a,LOC100041593
17215395	-0.466958	9.73163	-3.99169	0.000401575	0.00991424	-0.237974	ENSMUSG00000070738	Dgkd
17490312	-0.467306	10.2818	-3.98994	0.000403496	0.00995008	-0.242549	ENSMUSG00000060601	Nr1h2
17528160	-0.378421	10.9063	-3.9885	0.000405088	0.0099673	-0.246325	ENSMUSG00000004936	Map2k1
17471518	-0.500136	5.48485	-3.98846	0.000405133	0.0099673	-0.246431	ENSMUSG00000030158	Clec12b
17476219	0.528311	7.02656	3.98073	0.000413765	0.0101679	-0.266647	ENSMUSG00000058402	Zfp420
17312054	-0.43892	9.5151	-3.97938	0.000415282	0.0101934	-0.270155	ENSMUSG00000022332	Khdrbs3
17240239	0.425538	7.14936	3.9762	0.000418899	0.0102703	-0.27847	ENSMUSG00000051736	Fam229b
17374618	0.706866	6.38316	3.97424	0.000421146	0.0103135	-0.283598	ENSMUSG00000040035,NA	Disp2,Gm38629
17328829	-0.350754	10.9154	-3.97165	0.000424133	0.0103746	-0.290372	ENSMUSG00000003528	Slc25a1
17485702	0.588336	6.73185	3.97061	0.000425337	0.0103921	-0.293091	ENSMUSG00000043432	Leng9
17275042	-0.706345	6.77533	-3.96746	0.000429001	0.0104696	-0.301313	ENSMUSG00000036169	Sostdc1
17272519	-0.335872	9.97091	-3.96205	0.000435363	0.0106074	-0.31542	ENSMUSG00000056962	Jmjd6
17480978	-0.411582	7.78406	-3.96181	0.000435647	0.0106074	-0.316045	ENSMUSG00000030842	Lamtor1
17352680	1.08566	7.68324	3.96062	0.00043706	0.0106296	-0.319151	ENSMUSG00000002475	Abhd3
17548836	0.463033	10.2357	3.95596	0.000442641	0.010753	-0.331311	ENSMUSG00000054091	Gm2036,1810037I17Rik
17302161	0.402991	9.65349	3.95421	0.000444764	0.0107856	-0.335894	ENSMUSG00000058997	Vwa8
17300429	-0.607056	9.55441	-3.95401	0.000444997	0.0107856	-0.336397	ENSMUSG00000022210	Dhrs4
17334922	0.619236	7.01402	3.94502	0.000456019	0.0110333	-0.359839	ENSMUSG00000034413	Neurl1b
17345293	-0.470571	11.0718	-3.94483	0.000456258	0.0110333	-0.360343	ENSMUSG00000023951	Vegfa
17374098	0.404722	9.59613	3.94403	0.00045725	0.0110417	-0.362423	ENSMUSG00000050199	Lgr4
17361546	0.34458	4.84059	3.94372	0.000457645	0.0110417	-0.36325	ENSMUSG00000024846	Cst6
17427961	0.586008	9.12728	3.93992	0.000462392	0.0111436	-0.373137	ENSMUSG00000028607	Cpt2
17313533	0.60797	7.04439	3.93711	0.000465941	0.0112164	-0.38046	ENSMUSG00000068099	1500009C09Rik
17295308	-0.46117	7.40979	-3.93271	0.000471551	0.0113386	-0.391925	ENSMUSG00000021662	Arhgef28
17293665	0.519806	7.62556	3.92928	0.000475966	0.0114318	-0.40085	ENSMUSG00000044934	Zfp367
17506891	0.307352	6.9377	3.92652	0.00047955	0.011501	-0.408036	ENSMUSG00000031851	Ntpcr
17292569	0.430664	6.5599	3.92623	0.000479931	0.011501	-0.408796	ENSMUSG00000021451	Sema4d
17290939	0.652685	6.3197	3.92123	0.0004865	0.0116453	-0.421814	ENSMUSG00000055313	Pgbd1
17391623	0.939421	7.79138	3.91646	0.000492848	0.011784	-0.434229	ENSMUSG00000027408	Cpxm1
17403533	0.710716	7.45616	3.91471	0.000495195	0.0118267	-0.438777	ENSMUSG00000028189	Ctbs
17281193	-0.343278	9.20812	-3.91206	0.000498775	0.0118989	-0.445674	ENSMUSG00000021022	Ppp2r3c
17466687	0.717872	9.32664	3.91016	0.000501354	0.011947	-0.450613	ENSMUSG00000029822	Osbpl3
17354101	0.523418	11.3655	3.90129	0.000513569	0.0122243	-0.473655	ENSMUSG00000024501	Dpysl3
17228375	0.376577	11.7177	3.89942	0.000516192	0.012273	-0.478532	ENSMUSG00000026469	Xpr1
17414836	0.719402	6.36251	3.89837	0.000517662	0.0122942	-0.481253	ENSMUSG00000039005	Tlr4
17387267	-0.420256	5.86831	-3.8971	0.00051945	0.0123229	-0.484554	ENSMUSG00000034701	Neurod1
17390066	-0.800816	7.95225	-3.89659	0.000520164	0.012326	-0.485869	ENSMUSG00000027293	Ehd4
17292871	-0.289608	10.1115	-3.89488	0.000522588	0.0123697	-0.49032	ENSMUSG00000034675	Dbn1
17448543	-0.564193	7.81396	-3.89392	0.000523944	0.0123879	-0.492799	ENSMUSG00000029209	Gnpda2
17415897	0.502614	8.98567	3.8927	0.000525691	0.0124154	-0.495986	ENSMUSG00000035275	Raver2
17381475	0.471123	8.33894	3.88918	0.000530737	0.0125207	-0.505127	ENSMUSG00000002107	Celf2
17299542	-0.357733	9.73869	-3.88719	0.000533601	0.0125743	-0.510278	ENSMUSG00000035960	Apex1
17256942	0.520443	8.16192	3.88284	0.00053994	0.0127095	-0.521577	ENSMUSG00000006575	Rundc3a
17444628	-0.300936	8.35866	-3.8792	0.000545286	0.0128212	-0.531005	ENSMUSG00000038722	Bud31
17336980	0.440069	7.49032	3.87795	0.000547143	0.0128506	-0.534257	ENSMUSG00000043311	D17H6S53E
17457550	0.50702	7.34103	3.87738	0.000547988	0.0128562	-0.535734	ENSMUSG00000057716	Tmem178b
17298090	-0.647448	6.48516	-3.8762	0.000549739	0.0128831	-0.538786	ENSMUSG00000040640	Erc2
17464654	1.23262	7.56738	3.87488	0.000551714	0.0129151	-0.542217	ENSMUSG00000019577	Pdk4
17231925	0.498421	7.57403	3.8736	0.000553623	0.0129455	-0.545522	ENSMUSG00000019996	Map7
17352763	0.498865	8.7797	3.87232	0.000555553	0.0129764	-0.548851	ENSMUSG00000057766	Ankrd29
17466060	0.514985	8.96251	3.87114	0.000557333	0.013	-0.55191	ENSMUSG00000038507	Parp12
17310837	1.06178	7.39768	3.87084	0.000557792	0.013	-0.552698	ENSMUSG00000022231	Sema5a
17534051	1.13255	8.52051	3.87033	0.000558559	0.0130036	-0.554012	ENSMUSG00000017057	Il13ra1
17291361	0.675786	9.48665	3.86816	0.000561844	0.0130629	-0.559622	ENSMUSG00000035936	Aldh5a1
17212750	0.437676	9.36236	3.86784	0.000562336	0.0130629	-0.560459	ENSMUSG00000026104	Stat1
17470846	0.802954	8.49454	3.86694	0.000563706	0.0130805	-0.562787	ENSMUSG00000004267	Eno2
17330080	0.3061	10.3839	3.86619	0.000564864	0.013093	-0.56475	ENSMUSG00000022848	Dirc2
17217116	-0.38792	9.67494	-3.86421	0.00056789	0.0131208	-0.569859	ENSMUSG00000026433	Rab29
17443689	-0.636417	8.2148	-3.86421	0.00056789	0.0131208	-0.56986	ENSMUSG00000037108	Zcwpw1
17450448	0.653789	6.98202	3.8642	0.000567918	0.0131208	-0.569906	ENSMUSG00000029298	Gbp9
17285559	-0.551312	8.9722	-3.86338	0.000569173	0.0131355	-0.572017	ENSMUSG00000041112	Elmo1
17397962	0.317644	9.72562	3.85804	0.000577465	0.0133124	-0.585849	ENSMUSG00000036894	Rap2b
17522536	0.46886	7.56525	3.85554	0.000581381	0.0133882	-0.592314	ENSMUSG00000032495	Lrrc2
17356002	0.45145	5.86494	3.85492	0.000582367	0.0133963	-0.593934	ENSMUSG00000036908	Unc93b1
17334782	-0.559076	8.81878	-3.85278	0.000585752	0.0134596	-0.599476	ENSMUSG00000025738	Fbxl16
17290855	0.372107	8.84941	3.85196	0.000587044	0.0134747	-0.601583	ENSMUSG00000003062	Stard3nl
17542971	0.559638	5.7877	3.85097	0.000588626	0.0134964	-0.604156	ENSMUSG00000073077	Gm8787
17410698	0.399292	10.6913	3.8504	0.000589534	0.0135027	-0.60563	ENSMUSG00000028149	Rap1gds1
17338660	0.62341	8.06423	3.84972	0.00059062	0.013513	-0.60739	ENSMUSG00000039154	Shd
17432596	0.504587	8.45621	3.84891	0.00059191	0.0135279	-0.609476	ENSMUSG00000020220	Vps13d
17514760	0.446508	9.36202	3.84562	0.000597214	0.0136345	-0.618005	ENSMUSG00000031928	Mre11a
17480102	0.722111	9.73382	3.84302	0.000601426	0.0137159	-0.624723	ENSMUSG00000030616	Sytl2
17427204	-0.377103	7.36284	-3.84179	0.000603434	0.0137469	-0.627911	ENSMUSG00000054000	Tusc1
17339549	0.403808	9.56037	3.83901	0.000607988	0.0138358	-0.635097	ENSMUSG00000039770	Ypel5
17233669	-0.598494	5.18054	-3.83852	0.000608794	0.0138393	-0.636364	ENSMUSG00000020098	Pcbd1
17539356	0.586776	6.41069	3.8364	0.000612296	0.013904	-0.641846	ENSMUSG00000000037	Scml2
17537982	0.453537	7.8609	3.83598	0.00061298	0.0139047	-0.642915	ENSMUSG00000031428	Zcchc18
17280590	0.539394	9.00545	3.8339	0.000616433	0.0139681	-0.648284	ENSMUSG00000002997	Prkar2b
17283096	0.345816	9.33684	3.83152	0.000620416	0.0140434	-0.654439	ENSMUSG00000021003	Galc
17360166	-0.384828	6.57097	-3.83009	0.000622821	0.0140828	-0.658137	ENSMUSG00000006435	Neurl1a
17548446	-0.315854	10.4883	-3.82966	0.000623545	0.0140842	-0.659248	ENSMUSG00000025353	Ormdl2
17298021	0.665178	7.49188	3.82784	0.000626622	0.0141386	-0.663951	ENSMUSG00000040717	Il17rd
17253648	-0.48133	9.34142	-3.82592	0.000629879	0.014197	-0.668906	ENSMUSG00000020829	Slc46a1
17235470	-0.40089	9.22749	-3.82292	0.000635012	0.0142975	-0.676662	ENSMUSG00000035206	Sppl2b
17503932	0.556679	11.6409	3.82217	0.000636303	0.0143114	-0.678603	ENSMUSG00000031760	Mt3
17511567	0.315141	9.99865	3.81984	0.000640323	0.0143866	-0.684621	ENSMUSG00000031667	Aktip
17544582	0.562076	7.38369	3.81614	0.000646748	0.0145156	-0.694161	ENSMUSG00000052676	Zmat1
17213349	0.460421	8.5085	3.81525	0.000648302	0.0145351	-0.696452	ENSMUSG00000026017	Carf
17243576	0.535158	11.2069	3.81178	0.000654408	0.014643	-0.705409	ENSMUSG00000020263	Appl2
17250755	0.512095	7.88402	3.81173	0.000654495	0.014643	-0.705537	ENSMUSG00000048497	Mmgt2
17403895	0.395592	9.59991	3.8067	0.00066344	0.0148275	-0.718503	ENSMUSG00000063052	Lrrc40
17238605	0.857542	10.6869	3.80502	0.000666465	0.0148795	-0.722848	ENSMUSG00000025348	Itga7
17293952	0.573722	5.77105	3.80246	0.000671074	0.0149666	-0.729431	ENSMUSG00000078995	Zfp456
17358660	0.450866	9.31205	3.79773	0.000679696	0.015143	-0.741625	ENSMUSG00000053536	Cstf2t
17253688	-0.343743	10.8842	-3.79675	0.000681499	0.0151673	-0.744155	ENSMUSG00000001105	Ift20
17545712	-0.855927	6.12553	-3.79236	0.000689611	0.0153317	-0.755454	ENSMUSG00000025658	Cnksr2
17453904	0.560186	8.32759	3.79162	0.000690991	0.0153464	-0.757364	ENSMUSG00000023348	Trip6
17510428	-0.466324	7.39217	-3.78718	0.000699319	0.0155019	-0.768803	ENSMUSG00000070000	Fcho1
17469488	-0.903833	8.66705	-3.7871	0.000699457	0.0155019	-0.768991	ENSMUSG00000035357	Pdzrn3
17415439	-0.502169	8.84386	-3.78357	0.000706153	0.015634	-0.778088	ENSMUSG00000028576	Ift74
17469705	-0.472822	8.96686	-3.78004	0.000712897	0.0157518	-0.787162	ENSMUSG00000030272	Camk1
17469967	0.673145	9.02256	3.78001	0.000712955	0.0157518	-0.78724	ENSMUSG00000030123	Plxnd1
17436810	-0.42694	7.36202	-3.77922	0.000714474	0.0157689	-0.789271	ENSMUSG00000044716	Dok7
17272817	-0.323306	7.26509	-3.77448	0.000723658	0.015955	-0.801464	ENSMUSG00000025576	Rbfox3
17317056	1.18278	8.82814	3.77	0.000732447	0.0161321	-0.812985	ENSMUSG00000022425	Enpp2
17442909	0.360621	11.1398	3.76843	0.00073554	0.0161834	-0.817007	ENSMUSG00000029432	Gbas
17494930	0.323684	10.4194	3.76238	0.000747624	0.0164322	-0.832558	ENSMUSG00000031021	Tmem9b
17545327	0.5649	6.55525	3.75882	0.00075483	0.0165735	-0.841712	ENSMUSG00000025272	Tro
17404011	0.491837	10.4058	3.75588	0.000760813	0.0166876	-0.849245	ENSMUSG00000040289	Hey1
17541158	0.726856	9.57549	3.75504	0.000762545	0.0167083	-0.851414	ENSMUSG00000036502	Tmem255a
17309154	0.707981	8.69548	3.75425	0.000764162	0.0167265	-0.853435	ENSMUSG00000098557	Kctd12
17272770	0.269005	11.6271	3.7532	0.000766324	0.0167565	-0.856131	ENSMUSG00000017466	Timp2
17548985	0.41404	6.32952	3.75209	0.000768606	0.0167891	-0.858967	ENSMUSG00000033722	BC034090
17497091	0.444711	11.603	3.75101	0.00077084	0.0168206	-0.861736	ENSMUSG00000030934	Oat
17246936	0.398292	7.07755	3.75018	0.00077257	0.0168411	-0.863875	ENSMUSG00000034209	Rasl10a
17485772	-0.364904	6.37991	-3.74887	0.000775293	0.0168831	-0.86723	ENSMUSG00000064179	Tnnt1
17364218	0.31511	6.59966	3.74784	0.000777452	0.0169128	-0.869884	ENSMUSG00000039652	Cpeb3
17390637	0.465973	9.33211	3.74522	0.000782938	0.0170147	-0.876592	ENSMUSG00000027238	Frmd5
17505455	0.298204	9.09854	3.74257	0.000788552	0.0171192	-0.883406	ENSMUSG00000031732	Phlpp2
17262600	-0.399819	7.33368	-3.74201	0.000789737	0.0171274	-0.884838	ENSMUSG00000000782	Tcf7
17407979	0.312497	8.89335	3.74155	0.000790713	0.017131	-0.886016	ENSMUSG00000015747	Vps45
17455578	-0.434727	8.23655	-3.74083	0.00079224	0.0171466	-0.887856	ENSMUSG00000016128	Stard13
17501748	0.518301	7.29321	3.73851	0.000797204	0.0172365	-0.893813	ENSMUSG00000031861	Lpar2
17316298	0.266995	11.481	3.73627	0.000801997	0.0173024	-0.89953	ENSMUSG00000039100	March6
17427939	-0.428676	6.66955	-3.73619	0.000802186	0.0173024	-0.899755	ENSMUSG00000028610	Dmrtb1
17262768	0.50104	7.43932	3.73595	0.000802699	0.0173024	-0.900365	ENSMUSG00000063652	Slc22a21
17466908	0.327769	10.8419	3.73494	0.000804871	0.0173317	-0.902942	ENSMUSG00000029776	Hibadh
17278056	-0.375296	6.77646	-3.72917	0.000817441	0.0175845	-0.917718	ENSMUSG00000044456	Rin3
17547827	0.298044	10.4578	3.72514	0.000826341	0.0177546	-0.928043	ENSMUSG00000102252,ENSMUSG00000000948,ENSMUSG00000102627	Snrpn,Snurf
17274735	0.391808	9.14812	3.72477	0.000827156	0.0177546	-0.928983	ENSMUSG00000043061	Tmem18
17319022	0.499784	7.68141	3.72446	0.000827857	0.0177546	-0.929791	ENSMUSG00000022440	C1qtnf6
17410818	0.443193	10.2505	3.72364	0.000829667	0.0177755	-0.931873	ENSMUSG00000040151	Hs2st1
17296528	0.334016	7.03533	3.72292	0.000831291	0.0177923	-0.933736	ENSMUSG00000074635	3110070M22Rik
17339864	0.270904	9.21847	3.72207	0.000833174	0.0178147	-0.935894	ENSMUSG00000024082	Ndufaf7
17294289	-0.342708	6.46853	-3.7192	0.00083962	0.0179344	-0.94324	ENSMUSG00000021567	Nkd2
17452776	0.409502	8.47157	3.71759	0.000843261	0.0179941	-0.947366	ENSMUSG00000038126	Mphosph9
17219139	0.657654	7.03023	3.71693	0.000844766	0.0180081	-0.949065	ENSMUSG00000026678	Rgs5
17277270	0.406212	9.66191	3.7151	0.000848922	0.0180786	-0.953743	ENSMUSG00000085793	Lin52,Gm7020
17274415	-0.488465	9.29277	-3.71385	0.000851759	0.0181208	-0.956923	ENSMUSG00000052632	Asap2
17310452	-0.285273	11.4715	-3.71335	0.000852901	0.0181269	-0.9582	ENSMUSG00000022200	Golph3
17455793	0.732902	7.4081	3.71295	0.00085382	0.0181283	-0.959227	ENSMUSG00000032766	Gng11
17319299	0.364272	8.3826	3.71129	0.000857624	0.0181909	-0.963463	ENSMUSG00000042524	Sun2
17426638	0.266596	4.73974	3.71059	0.000859255	0.0182073	-0.965274	ENSMUSG00000028399	Ptprd
17426565	0.627803	5.79743	3.7081	0.000864994	0.0183106	-0.971618	ENSMUSG00000043003	Rasef
17247550	-0.373467	10.8451	-3.70385	0.000874906	0.018502	-0.982476	ENSMUSG00000020134,NA	Peli1,Gm40824
17246284	0.471366	8.79406	3.69796	0.00088885	0.0187782	-0.997542	ENSMUSG00000049858	Suox
17437156	0.556957	9.39796	3.69561	0.000894447	0.0188751	-1.00352	ENSMUSG00000039765	Cc2d2a
17519658	-0.50094	8.06031	-3.69515	0.000895567	0.0188751	-1.00471	ENSMUSG00000074183	Gsta1,Gm3776
17253150	0.398546	7.70192	3.69492	0.000896103	0.0188751	-1.00528	ENSMUSG00000038046	Rnmtl1
17268210	0.638735	6.54672	3.69368	0.000899098	0.0189129	-1.00846	ENSMUSG00000000120	Ngfr
17314738	-0.394939	10.4912	-3.69344	0.00089968	0.0189129	-1.00908	ENSMUSG00000051934	Spats2
17382249	-0.383121	7.05812	-3.6922	0.000902666	0.0189388	-1.01224	ENSMUSG00000004113	Cacna1b
17544025	0.885434	9.52199	3.69219	0.000902696	0.0189388	-1.01227	ENSMUSG00000033737	Fndc3c1
17465006	0.526406	7.8151	3.69148	0.000904398	0.0189557	-1.01406	ENSMUSG00000000416	Cttnbp2
17358466	1.0239	8.97835	3.69084	0.000905951	0.0189696	-1.0157	ENSMUSG00000024935	Slc1a1
17285964	0.694614	6.66907	3.68963	0.000908896	0.0190125	-1.01879	ENSMUSG00000036006	Fam65b
17403237	-0.777414	7.53215	-3.68872	0.000911123	0.0190403	-1.02112	ENSMUSG00000028268	Gbp3
17337491	0.395044	8.18381	3.68819	0.000912399	0.0190415	-1.02245	ENSMUSG00000036214	Znrd1as
17271209	0.411363	8.18569	3.68796	0.000912973	0.0190415	-1.02305	ENSMUSG00000020599	Rgs9
17545087	0.714136	10.514	3.68699	0.000915339	0.0190721	-1.02552	ENSMUSG00000031283	Chrdl1
17226170	0.536482	7.57255	3.68408	0.000922499	0.0191875	-1.03294	ENSMUSG00000048402	Gli2
17231859	0.274515	9.9546	3.68401	0.000922685	0.0191875	-1.03313	ENSMUSG00000020009	Ifngr1
17541404	0.463083	6.05586	3.68154	0.000928794	0.0192957	-1.03941	ENSMUSG00000031103	Elf4
17270315	-0.443952	5.14464	-3.68116	0.000929749	0.0192966	-1.04039	ENSMUSG00000034520	Gjc1
17346155	0.360078	6.89365	3.6803	0.000931883	0.019322	-1.04258	ENSMUSG00000001227	Sema6b
17523231	-0.354709	5.67801	-3.67901	0.000935122	0.0193702	-1.04588	ENSMUSG00000041608	Entpd3
17309041	0.514337	4.98945	3.67469	0.00094598	0.0195573	-1.05687	ENSMUSG00000055639	Dach1
17387473	0.300586	11.1709	3.67449	0.000946493	0.0195573	-1.05739	ENSMUSG00000050043	Tmx2
17421828	0.270324	10.851	3.67432	0.000946913	0.0195573	-1.05781	ENSMUSG00000039953	Clstn1
17496947	0.908723	9.49536	3.67139	0.000954358	0.0196919	-1.06527	ENSMUSG00000030849	Fgfr2
17351655	0.500385	7.44653	3.67092	0.000955567	0.0196977	-1.06648	ENSMUSG00000079608	Stard6
17544373	0.679647	8.24875	3.67016	0.00095752	0.0197188	-1.06842	ENSMUSG00000051323	Pcdh19
17367750	0.364103	8.26855	3.66968	0.000958754	0.0197251	-1.06965	ENSMUSG00000026975	Dph7
17235757	-0.752699	7.90303	-3.66912	0.000960185	0.0197354	-1.07106	ENSMUSG00000034771	Tle2
17256734	0.341653	6.958	3.66851	0.000961745	0.0197483	-1.07261	ENSMUSG00000010358	Ifi35
17279670	-0.682722	6.7522	-3.66737	0.00096469	0.0197897	-1.07552	ENSMUSG00000041992	Rapgef5
17231669	0.565355	7.63259	3.66629	0.000967481	0.0198278	-1.07827	ENSMUSG00000055493	Epm2a
17242046	0.407993	8.94079	3.66549	0.00096956	0.0198512	-1.08032	ENSMUSG00000020231	Dip2a
17298488	0.346755	9.6825	3.66422	0.000972839	0.0198991	-1.08353	ENSMUSG00000021906	Oxnad1
17353267	1.34251	8.44457	3.66132	0.000980415	0.0200348	-1.09091	ENSMUSG00000052229	Gpr17
17277251	0.410166	6.84248	3.66043	0.000982752	0.0200633	-1.09318	ENSMUSG00000057265	Bbof1
17523908	-0.49229	5.84744	-3.65719	0.000991291	0.0202182	-1.10141	ENSMUSG00000040729	Cep126
17401023	0.506538	8.22394	3.65625	0.000993786	0.0202496	-1.10381	ENSMUSG00000042035	Igsf3
17265156	0.554824	8.88825	3.65327	0.00100173	0.0203919	-1.11138	ENSMUSG00000044367	Slc16a13
17354434	0.277217	10.4854	3.65272	0.0010032	0.0204023	-1.11278	ENSMUSG00000053644	Aldh7a1
17299089	-0.38453	7.81669	-3.6518	0.00100568	0.020433	-1.11513
17490391	-0.556553	8.77824	-3.65064	0.00100881	0.0204479	-1.11808	ENSMUSG00000038539	Atf5
17466805	-0.887255	6.02879	-3.65058	0.00100897	0.0204479	-1.11823	ENSMUSG00000014704	Hoxa2
17297817	0.557858	7.19408	3.65045	0.0010093	0.0204479	-1.11855	ENSMUSG00000072675,ENSMUSG00000072672,ENSMUSG00000048502	Duxbl2,Duxbl3,Duxbl1
17363374	0.35491	9.66901	3.64968	0.00101139	0.0204708	-1.12052	ENSMUSG00000024725	Ostf1
17497076	0.563976	6.81288	3.64839	0.00101487	0.0205217	-1.12379	ENSMUSG00000030930	Chst15
17290646	-0.451898	6.39043	-3.64419	0.00102631	0.0207205	-1.13445	ENSMUSG00000095105	Edaradd
17532137	0.542848	8.26299	3.64407	0.00102665	0.0207205	-1.13477	ENSMUSG00000032508	Myd88
17418724	0.523714	6.72554	3.63552	0.00105033	0.0211733	-1.15646	ENSMUSG00000070737	Tmem35b
17469282	0.504264	6.79056	3.63525	0.00105109	0.0211733	-1.15715	ENSMUSG00000046500	Fam19a4
17268430	-0.40646	7.74312	-3.63429	0.00105379	0.0212077	-1.15959	ENSMUSG00000020878	Lrrc46
17362595	-0.291491	12.5689	-3.63298	0.00105747	0.0212616	-1.16291	ENSMUSG00000024665	Fads2
17548042	0.319788	10.9093	3.63242	0.00105907	0.0212735	-1.16434	ENSMUSG00000000420	Galnt1
17413770	0.783462	8.89224	3.62965	0.00106693	0.0214006	-1.17137	ENSMUSG00000028328	Tmod1
17377610	-0.312088	6.49183	-3.62948	0.00106741	0.0214006	-1.1718	ENSMUSG00000027456	Sdcbp2
17223852	0.319597	5.70254	3.62606	0.00107717	0.0215759	-1.18046	ENSMUSG00000044816	D630023F18Rik
17399769	1.00924	8.20603	3.62487	0.00108059	0.021617	-1.18347	ENSMUSG00000042312	S100a13
17508674	-0.460841	9.86988	-3.62449	0.0010817	0.021617	-1.18445	ENSMUSG00000052906	Ubxn8
17480491	0.267935	10.6243	3.62426	0.00108235	0.021617	-1.18502	ENSMUSG00000030753	Prkrir
17354473	0.471116	6.32841	3.62385	0.00108354	0.021617	-1.18606	ENSMUSG00000024592	C330018D20Rik
17472598	0.38762	9.18381	3.62358	0.00108431	0.021617	-1.18674	ENSMUSG00000030279	C2cd5
17348965	0.308418	10.2613	3.62285	0.00108644	0.0216391	-1.18861	ENSMUSG00000000420	Galnt1
17245383	0.42723	8.71411	3.61986	0.00109512	0.0217915	-1.19617	ENSMUSG00000020228	Helb
17328411	0.316021	9.18436	3.61748	0.0011021	0.0219098	-1.20221	ENSMUSG00000022677	Fopnl
17328124	-0.397245	7.59473	-3.61449	0.00111091	0.0220644	-1.20978	ENSMUSG00000022500	Litaf
17434236	-0.336313	6.74284	-3.6138	0.00111295	0.0220843	-1.21153	NA,ENSMUSG00000096237,ENSMUSG00000094066,ENSMUSG00000078746,ENSMUSG00000079774,ENSMUSG00000093996,ENSMUSG00000078721	Gm3893,LOC100041516,Gm9615,Gm21158,Fam205a2,Fam205a1,4933409K07Rik,Fam205a4,Fam205a3,Gm29804,Gm5859,LOC100862324
17233613	0.717849	8.35293	3.61322	0.00111468	0.0220979	-1.21301	ENSMUSG00000058297	Spock2
17377778	0.730291	8.67587	3.61257	0.0011166	0.0221004	-1.21464	ENSMUSG00000042745	Id1
17500551	0.522828	7.84722	3.61247	0.00111689	0.0221004	-1.21488	ENSMUSG00000070056	Mfhas1
17312280	0.428148	5.94754	3.61053	0.00112267	0.0221942	-1.2198	ENSMUSG00000022575	Gsdmd
17239142	0.974976	8.91315	3.60844	0.00112893	0.0222972	-1.22508	ENSMUSG00000060487	Samd5
17242516	0.440101	9.80342	3.60727	0.00113248	0.0223464	-1.22806	ENSMUSG00000032788	Pdxk
17407947	-0.30656	4.51703	-3.60593	0.00113652	0.0224055	-1.23145	ENSMUSG00000038543	BC028528
17272509	0.61328	8.36175	3.60472	0.00114019	0.02244	-1.23451	ENSMUSG00000020814	Mxra7
17306856	0.382675	11.6587	3.60465	0.00114039	0.02244	-1.23468	ENSMUSG00000002332	Dhrs1
17511142	0.385385	10.0748	3.6043	0.00114146	0.0224403	-1.23557	ENSMUSG00000001911	Nfix
17347281	-0.288393	9.82122	-3.60369	0.0011433	0.0224479	-1.2371	ENSMUSG00000024077	Strn
17526583	0.323363	10.8273	3.60348	0.00114396	0.0224479	-1.23766	ENSMUSG00000034908	Sidt2
17282868	-0.35814	10.593	-3.60285	0.00114586	0.0224644	-1.23923	ENSMUSG00000021036	Sptlc2
17271259	0.516694	9.5168	3.6001	0.00115427	0.0226084	-1.24618	ENSMUSG00000041895	Wipi1
17432227	-0.358549	5.83813	-3.59945	0.00115629	0.022627	-1.24784	ENSMUSG00000006219	Fblim1
17221288	0.798062	7.26381	3.59799	0.00116078	0.022694	-1.25152	ENSMUSG00000025938	Slco5a1
17451816	1.10642	9.0561	3.59515	0.00116958	0.022845	-1.2587	ENSMUSG00000041548	Hspb8
17276396	0.535602	8.07419	3.59451	0.00117159	0.0228633	-1.26033	ENSMUSG00000063450,ENSMUSG00000092922	Syne2,Mir5101
17436629	0.259259	11.4104	3.59413	0.00117276	0.022865	-1.26128	ENSMUSG00000029106	Add1
17239501	-0.805364	6.46922	-3.59279	0.00117696	0.0229258	-1.26467	ENSMUSG00000078453	Abracl
17385797	0.712076	7.01575	3.58938	0.00118766	0.0231131	-1.27328	ENSMUSG00000026896	Ifih1
17529231	0.331306	10.4783	3.5888	0.0011895	0.0231277	-1.27475	ENSMUSG00000032253	Phip
17257165	0.336432	8.93498	3.58633	0.00119734	0.0232449	-1.28099	ENSMUSG00000062421	Arf2
17226720	-0.30967	5.01646	-3.58621	0.00119772	0.0232449	-1.28129	ENSMUSG00000026416	Il20
17310187	0.519892	11.1317	3.58553	0.00119989	0.0232659	-1.28301	ENSMUSG00000022253	Nadk2
17288278	0.292937	11.0791	3.58497	0.00120168	0.0232793	-1.28443	ENSMUSG00000021518	Ptdss1
17450283	0.453348	10.1061	3.58434	0.00120368	0.0232967	-1.286	ENSMUSG00000046709	Mapk10
17295877	0.294687	12.1007	3.5818	0.00121183	0.0234332	-1.29242	ENSMUSG00000021709	Erbin
17214409	0.288762	10.94	3.5808	0.00121506	0.0234742	-1.29494	ENSMUSG00000049339	Fam134a
17320813	-0.515496	8.18146	-3.57909	0.00122058	0.0235594	-1.29925	ENSMUSG00000022454	Nell2
17516707	-0.431465	7.5135	-3.57685	0.00122789	0.0236789	-1.30492	ENSMUSG00000070305	Mpzl3
17496310	0.514391	9.41795	3.57573	0.00123152	0.0237275	-1.30772	ENSMUSG00000030720	Cln3
17450918	-0.359111	7.67244	-3.57133	0.00124601	0.0239849	-1.31883	ENSMUSG00000033467	Crlf2
17299323	-0.283953	11.4454	-3.56649	0.00126211	0.0242728	-1.33102	ENSMUSG00000021840,NA	Mapk1ip1l,Gm35078
17398430	0.39952	10.3532	3.56562	0.00126503	0.0242897	-1.33322	ENSMUSG00000028015	Ctso
17548593	-0.629138	7.62736	-3.56555	0.00126528	0.0242897	-1.3334	ENSMUSG00000078453	Abracl
17345321	0.480219	9.20963	3.5648	0.0012678	0.0243025	-1.33529	ENSMUSG00000023953	Polh
17296312	-0.412571	10.1638	-3.56441	0.0012691	0.0243025	-1.33626	ENSMUSG00000042364	Snx18
17470988	-0.365724	8.05225	-3.56433	0.00126938	0.0243025	-1.33647	ENSMUSG00000030122	Ptms
17223985	0.610665	9.70201	3.56247	0.00127565	0.0244006	-1.34115	ENSMUSG00000025997	Ikzf2
17406363	0.940511	8.01263	3.56152	0.00127887	0.0244311	-1.34354	ENSMUSG00000041842	Fhdc1
17538590	0.310738	6.17656	3.56132	0.00127955	0.0244311	-1.34405	ENSMUSG00000025271	Pfkfb1
17489100	0.624259	7.59483	3.56019	0.0012834	0.0244826	-1.3469	ENSMUSG00000036882	Arhgap33
17493212	-0.565015	10.6467	-3.5589	0.00128779	0.0245443	-1.35014	ENSMUSG00000039405	Prss23
17436507	0.365886	10.0555	3.55829	0.00128989	0.0245622	-1.35169	ENSMUSG00000057406	Whsc1
17345880	-0.28705	4.57334	-3.55761	0.00129219	0.024584	-1.35338	ENSMUSG00000010592	Dazl
17509361	0.69388	7.03145	3.55689	0.00129465	0.0246088	-1.35519	ENSMUSG00000039396	Neil3
17295093	0.303698	10.8218	3.55463	0.00130246	0.0247133	-1.36089	ENSMUSG00000021681	Aggf1
17325274	0.641619	7.3788	3.55462	0.00130248	0.0247133	-1.36091	ENSMUSG00000022906	Parp9
17450059	-0.322855	11.1051	-3.55327	0.00130713	0.024776	-1.36429	ENSMUSG00000035325	Sec31a
17458520	0.350505	11.177	3.55299	0.00130811	0.024776	-1.36501	ENSMUSG00000038388	Mpp6
17274911	-0.494209	7.15888	-3.54981	0.00131921	0.0249638	-1.37302	ENSMUSG00000020564	Atxn7l1
17353628	-0.501489	8.54427	-3.54903	0.00132194	0.0249932	-1.37498	ENSMUSG00000024352	Spata24
17367576	0.427452	10.7754	3.54813	0.00132509	0.0250097	-1.37725	ENSMUSG00000026781	Acbd5
17224771	-0.185143	12.4838	-3.54811	0.00132516	0.0250097	-1.37729	ENSMUSG00000026249	Serpine2
17422218	-0.321881	7.23003	-3.54664	0.00133032	0.0250846	-1.38098	ENSMUSG00000039577	Nphp4
17435855	-0.392143	9.41434	-3.54114	0.00134985	0.0254304	-1.39481	ENSMUSG00000029166	Mapre3
17442701	-0.41488	7.62827	-3.53862	0.00135889	0.0255554	-1.40114	ENSMUSG00000037962	Rflna
17340967	-0.58793	9.45092	-3.53862	0.00135889	0.0255554	-1.40114	ENSMUSG00000023832	Acat2
17304193	0.431516	10.1383	3.53649	0.00136657	0.025594	-1.40649	ENSMUSG00000021867,ENSMUSG00000072680,ENSMUSG00000072676	Tmem254b,Tmem254c,Tmem254a
17234612	0.448649	7.45447	3.53647	0.00136664	0.025594	-1.40654	ENSMUSG00000001436	Slc19a1
17392047	-0.359408	5.16584	-3.53633	0.00136714	0.025594	-1.40688	ENSMUSG00000043110	Lrrn4
17262887	-0.617429	10.107	-3.53622	0.00136755	0.025594	-1.40717	ENSMUSG00000018340	Anxa6
17529276	0.328999	10.3321	3.53611	0.00136793	0.025594	-1.40743	ENSMUSG00000066456	Hmgn3
17230611	0.339807	12.0286	3.53597	0.00136844	0.025594	-1.40779	ENSMUSG00000026509	Capn2
17509388	0.402687	6.53268	3.5356	0.00136979	0.025594	-1.40872	ENSMUSG00000039375	Wdr17
17538060	0.734246	6.54821	3.53534	0.00137074	0.025594	-1.40938	ENSMUSG00000042515	Mum1l1
17364213	0.367751	8.01956	3.53505	0.0013718	0.025594	-1.41011	ENSMUSG00000047632	Fgfbp3
17344852	-0.407785	3.93319	-3.53207	0.00138265	0.0257633	-1.41759	ENSMUSG00000058802	Olfr97
17381143	0.896537	7.57547	3.53189	0.0013833	0.0257633	-1.41803	ENSMUSG00000010505	Myt1
17302802	-0.398634	9.88763	-3.53134	0.00138532	0.0257784	-1.41942	ENSMUSG00000025555	Farp1
17477354	-0.429126	4.25828	-3.53049	0.00138843	0.0258026	-1.42154	ENSMUSG00000038968	Klk1b16
17333079	0.30934	7.65811	3.53032	0.00138905	0.0258026	-1.42197	ENSMUSG00000023861	Mpc1
17300802	0.595125	7.9479	3.52928	0.00139288	0.0258511	-1.42458	ENSMUSG00000054509	Parp4
17419369	0.351125	7.32788	3.52656	0.00140294	0.026015	-1.4314	ENSMUSG00000070720	Tmem200b
17294377	0.230884	12.0664	3.5239	0.00141286	0.0261762	-1.43808	ENSMUSG00000021577	Sdha
17419097	0.458032	9.57204	3.52231	0.00141881	0.0262635	-1.44207	ENSMUSG00000028782	Adgrb2
17425631	0.506713	7.79205	3.51742	0.00143726	0.0265819	-1.45432	ENSMUSG00000028369	Svep1
17238558	0.730573	8.46645	3.51514	0.00144596	0.0267195	-1.46004	ENSMUSG00000025355	Mmp19
17425095	-0.59057	7.82223	-3.51422	0.00144946	0.0267608	-1.46233	ENSMUSG00000039809	Gabbr2
17313050	0.542547	8.83563	3.51253	0.00145595	0.0268572	-1.46657	ENSMUSG00000009585	Apobec3
17321561	-0.349819	8.3525	-3.51179	0.0014588	0.0268865	-1.46842	ENSMUSG00000023009	Nckap5l
17296532	0.542014	8.29271	3.51029	0.00146461	0.0269701	-1.47219	ENSMUSG00000095930	Nim1k
17497432	-0.569419	8.30699	-3.50887	0.00147011	0.0270375	-1.47574	ENSMUSG00000015981	Stk32c
17314233	-0.264131	11.0509	-3.50869	0.00147081	0.0270375	-1.4762	ENSMUSG00000075470	Alg10b
17409826	0.732301	8.92031	3.50817	0.0014728	0.0270507	-1.47748	ENSMUSG00000028007	Snx7
17409753	0.344487	9.33482	3.50695	0.00147758	0.0271149	-1.48055	ENSMUSG00000033400	Agl
17477774	-0.385043	6.20806	-3.50557	0.00148298	0.0271905	-1.484	ENSMUSG00000038239	Hrc
17423756	0.313887	8.16399	3.50431	0.00148793	0.0272578	-1.48716	ENSMUSG00000040183	Ankrd6
17294324	0.643059	7.5597	3.50303	0.00149294	0.0273167	-1.49035	ENSMUSG00000021572	Cep72
17498567	-0.313167	9.48011	-3.50283	0.00149372	0.0273167	-1.49084	ENSMUSG00000004568	Arhgef18
17505060	0.366281	8.33728	3.50221	0.00149619	0.0273268	-1.49241	ENSMUSG00000031903	Pla2g15
17528863	0.331803	11.2969	3.50204	0.00149685	0.0273268	-1.49282	ENSMUSG00000032186	Tmod2
17452378	-0.476583	8.39363	-3.5012	0.00150017	0.0273639	-1.49492	ENSMUSG00000038569	Rad9b
17495677	0.353007	8.36825	3.5	0.00150495	0.0274276	-1.49794	ENSMUSG00000030929	Eri2
17258738	-0.362205	9.91395	-3.49866	0.00151027	0.0274764	-1.50128	ENSMUSG00000059248	Sept9
17476916	0.470394	6.96393	3.49841	0.00151124	0.0274764	-1.5019	ENSMUSG00000039257	Vstm2b
17475342	0.901022	6.75789	3.49835	0.00151151	0.0274764	-1.50206	ENSMUSG00000002603	Tgfb1
17222951	0.336045	6.69591	3.49384	0.00152962	0.0277817	-1.51335	ENSMUSG00000043629	1700019D03Rik
17474389	-0.275123	9.16029	-3.49211	0.00153657	0.0278842	-1.51764	ENSMUSG00000048481	Mypop
17391792	-0.400705	7.02	-3.49067	0.00154243	0.0279666	-1.52125	ENSMUSG00000027316	Gfra4
17510735	0.300143	8.99695	3.48654	0.00155933	0.028249	-1.53157	ENSMUSG00000031681	Smad1
17231015	0.387792	8.93838	3.48454	0.00156757	0.0283596	-1.53656	ENSMUSG00000026632	Tatdn3
17396710	0.277043	11.0628	3.48428	0.00156865	0.0283596	-1.53721	ENSMUSG00000027668	Mfn1
17360877	0.337844	10.7487	3.48408	0.00156945	0.0283596	-1.5377	ENSMUSG00000024993	Fam45a
17224520	0.428174	9.25591	3.48094	0.00158249	0.028564	-1.54554	ENSMUSG00000026200	Glb1l
17540535	-0.336451	9.69799	-3.48071	0.00158345	0.028564	-1.54611	ENSMUSG00000009406	Elk1
17485924	0.645869	5.60864	3.48027	0.0015853	0.028573	-1.54722	ENSMUSG00000004371	Il11
17446424	0.602921	6.72462	3.4788	0.00159147	0.0286599	-1.55089	ENSMUSG00000028933	Xrcc2
17533234	0.982925	5.00134	3.47251	0.00161803	0.0291136	-1.56657	ENSMUSG00000054453	Sytl5
17482560	0.435952	9.17652	3.47143	0.00162265	0.029172	-1.56927	ENSMUSG00000035064	Eef2k
17269516	0.354825	8.97358	3.46803	0.00163726	0.0294097	-1.57775	ENSMUSG00000048732	Klhl11
17457876	1.38297	5.93411	3.46581	0.00164683	0.0295566	-1.58327	ENSMUSG00000029864	Gstk1
17414600	0.473765	7.51408	3.46466	0.00165181	0.029621	-1.58613	ENSMUSG00000059810	Rgs3
17431315	-0.375635	9.15175	-3.46424	0.00165366	0.0296292	-1.58719	ENSMUSG00000050989	Sepn1
17215697	-0.53363	7.61928	-3.46322	0.0016581	0.0296837	-1.58973	ENSMUSG00000034353	Ramp1
17509069	0.916538	8.08467	3.46277	0.00166007	0.0296938	-1.59085	ENSMUSG00000079057	Cyp4v3
17464534	0.443914	4.86928	3.46241	0.00166161	0.0296964	-1.59173	ENSMUSG00000047735	Samd9l
17413500	0.522084	9.21106	3.46182	0.00166422	0.029718	-1.59321	ENSMUSG00000028480	Glipr2
17361090	-0.314238	6.80246	-3.46096	0.00166798	0.0297602	-1.59535	ENSMUSG00000058216,ENSMUSG00000097663	BC021614
17225261	0.472086	7.99196	3.46053	0.00166985	0.0297684	-1.59641	ENSMUSG00000026259	Ngef
17491259	0.31101	9.32437	3.45999	0.00167223	0.0297859	-1.59776	ENSMUSG00000043262	Uevld
17487291	-0.267083	7.89388	-3.45946	0.00167458	0.0298028	-1.59909	ENSMUSG00000044709	Gemin7
17276386	-0.641354	10.4132	-3.45884	0.00167729	0.0298259	-1.60062	ENSMUSG00000046768	Rhoj
17317593	0.612958	7.20334	3.45835	0.00167946	0.0298396	-1.60185	ENSMUSG00000056258	Kcnq3
17448880	0.467882	6.29478	3.45776	0.00168206	0.0298411	-1.60331	ENSMUSG00000029228	Lnx1
17409920	0.234439	11.4132	3.4577	0.00168235	0.0298411	-1.60347	ENSMUSG00000028127	Abcd3
17271399	0.909134	7.10757	3.45716	0.00168471	0.0298579	-1.6048	ENSMUSG00000041797	Abca9
17309935	0.787452	8.17958	3.45568	0.00169131	0.0299498	-1.6085	ENSMUSG00000022150	Dab2
17449989	1.16527	8.5139	3.45403	0.00169863	0.0300545	-1.61259	ENSMUSG00000029333,ENSMUSG00000109804	Rasgef1b
17380199	-0.368388	8.84569	-3.45058	0.00171411	0.0302845	-1.62117	ENSMUSG00000027510	Rbm38
17365992	0.40734	6.73545	3.4505	0.00171449	0.0302845	-1.62138	ENSMUSG00000025092	Hspa12a
17413615	0.543116	8.85841	3.4487	0.0017226	0.0304025	-1.62584	ENSMUSG00000035615	Frmpd1
17214269	-0.421262	10.5693	-3.44812	0.00172524	0.0304239	-1.62729	ENSMUSG00000026173	Plcd4
17440954	-0.629717	9.06289	-3.4467	0.00173171	0.0305125	-1.63083	ENSMUSG00000041939	Mvk
17467197	0.943876	5.27257	3.444	0.00174402	0.030704	-1.63754	ENSMUSG00000071428	Vmn1r27
17242842	-0.685369	8.8562	-3.4436	0.00174584	0.0307106	-1.63852	ENSMUSG00000020150	Gamt
17482484	0.229814	11.6456	3.43821	0.00177075	0.0311005	-1.65193	ENSMUSG00000030884	Uqcrc2
17494510	0.328807	9.02512	3.43817	0.00177093	0.0311005	-1.65202	ENSMUSG00000037032	Apbb1
17235320	-0.541342	8.86952	-3.43716	0.0017756	0.0311566	-1.65451	ENSMUSG00000035504	Reep6
17282743	-0.634444	7.27042	-3.43567	0.00178259	0.0312534	-1.65823	ENSMUSG00000021253	Tgfb3
17296317	-0.494984	6.00624	-3.43505	0.00178546	0.0312649	-1.65975	ENSMUSG00000051456	Hspb3
17497595	0.381339	7.2567	3.4349	0.00178618	0.0312649	-1.66013	ENSMUSG00000025466	Fuom
17302889	0.328537	10.0836	3.4329	0.0017956	0.0313809	-1.66511	ENSMUSG00000041650	Pcca
17484409	0.495352	9.34459	3.43272	0.00179641	0.0313809	-1.66553	ENSMUSG00000025475	Adgra1
17226974	-0.287146	7.94036	-3.43255	0.00179725	0.0313809	-1.66597	ENSMUSG00000070643	Sox13
17222940	0.339854	8.25604	3.43069	0.00180604	0.0315086	-1.67059	ENSMUSG00000026102	Inpp1
17396260	0.507384	11.0399	3.42926	0.0018128	0.0316004	-1.67412	ENSMUSG00000003617	Cp
17367139	0.648566	9.42275	3.4283	0.0018174	0.0316374	-1.67651	ENSMUSG00000036949	Slc39a12
17304177	0.456703	9.93517	3.42819	0.0018179	0.0316374	-1.67678	ENSMUSG00000021867,ENSMUSG00000072680,ENSMUSG00000072676	Tmem254b,Tmem254c,Tmem254a
17413866	-0.315778	5.63919	-3.4272	0.00182265	0.031694	-1.67924	ENSMUSG00000028339	Col15a1
17527027	-0.975607	7.3389	-3.42609	0.00182794	0.0317601	-1.68198	ENSMUSG00000078307	AI593442
17437574	-0.404425	5.86491	-3.4253	0.00183175	0.0317754	-1.68395	ENSMUSG00000090326	Dthd1
17267601	-0.302236	12.0181	-3.42528	0.00183181	0.0317754	-1.68399	ENSMUSG00000000278	Scpep1
17316826	0.715916	5.15439	3.42275	0.001844	0.0319606	-1.69025	ENSMUSG00000054409	Tmem74
17223932	0.29655	9.67726	3.41721	0.00187097	0.0323773	-1.70398	ENSMUSG00000026000	Lancl1
17231844	1.19976	5.95347	3.41719	0.00187109	0.0323773	-1.70404	ENSMUSG00000019851	Perp
17224071	1.02389	11.4606	3.41481	0.0018828	0.0325521	-1.70994	ENSMUSG00000026193	Fn1
17510212	0.370476	7.32303	3.41451	0.00188426	0.0325521	-1.71067	ENSMUSG00000002908	Kcnn1
17418465	0.438033	5.73498	3.41283	0.0018926	0.0326696	-1.71484	ENSMUSG00000001985	Grik3
17251370	0.379531	9.66519	3.41178	0.00189778	0.0327325	-1.71743	ENSMUSG00000020900	Myh10
17214449	-0.285923	9.53547	-3.41004	0.00190647	0.0328557	-1.72175	ENSMUSG00000026201	Stk16
17402113	0.525762	8.30159	3.40901	0.0019116	0.0329173	-1.72428	ENSMUSG00000033308	Dpyd
17435348	-0.394034	9.05278	-3.40859	0.00191369	0.0329196	-1.72532	ENSMUSG00000028962	Slc4a2
17217174	0.805048	7.46297	3.40832	0.00191506	0.0329196	-1.72599	ENSMUSG00000042115	Klhdc8a
17220373	-0.307701	10.4665	-3.40806	0.00191638	0.0329196	-1.72665	ENSMUSG00000026510	Trp53bp2
17463387	-0.30501	7.30758	-3.40746	0.00191939	0.0329446	-1.72813	ENSMUSG00000030351	Tspan11
17341905	0.891743	6.57038	3.40654	0.00192399	0.0329968	-1.73039	ENSMUSG00000079657	Rab26
17541383	-0.310967	9.5742	-3.40583	0.0019276	0.0330322	-1.73216	ENSMUSG00000036985	Zdhhc9
17410381	-0.459481	8.84233	-3.40527	0.00193042	0.0330538	-1.73354	ENSMUSG00000062006	Rpl34
17486092	-0.468531	4.44364	-3.40443	0.00193468	0.0331	-1.73562	ENSMUSG00000034583,ENSMUSG00000110191	Olfr1347
17416023	0.391736	7.08218	3.40154	0.00194936	0.0333243	-1.74277	ENSMUSG00000028525	Pde4b
17247225	0.367396	7.74342	3.40011	0.00195664	0.0334195	-1.74629	ENSMUSG00000020407	Upp1
17268691	0.316975	8.23975	3.39983	0.00195808	0.0334195	-1.74698	ENSMUSG00000020882	Cacnb1
17469217	0.402853	11.3105	3.39742	0.00197044	0.0336035	-1.75293	ENSMUSG00000030029	Lrig1
17462059	-0.241606	10.8964	-3.396	0.00197781	0.0337022	-1.75646	ENSMUSG00000024104	Fam21
17235227	0.487376	8.15388	3.39509	0.00198249	0.0337548	-1.75869	ENSMUSG00000045193	Cirbp
17448712	0.444345	6.49911	3.39276	0.00199465	0.0339345	-1.76446	ENSMUSG00000029217	Tec
17236878	-0.355495	9.52098	-3.39082	0.00200474	0.034079	-1.76923	ENSMUSG00000090035	Galnt4
17433040	-0.27709	11.0601	-3.39046	0.00200665	0.0340842	-1.77013	ENSMUSG00000028961	Pgd
17345422	0.315337	8.1972	3.38989	0.00200966	0.0340855	-1.77154	ENSMUSG00000040327	Cul9
17447269	0.538663	8.87197	3.38983	0.00200994	0.0340855	-1.77168	ENSMUSG00000001082	Mfsd10
17218060	1.76561	8.75565	3.38472	0.00203699	0.0345167	-1.7843	ENSMUSG00000032487	Ptgs2
17423701	0.512204	8.38218	3.38374	0.00204221	0.0345624	-1.78672	ENSMUSG00000055373	Fut9
17439622	0.696529	7.73986	3.3836	0.00204294	0.0345624	-1.78706	ENSMUSG00000029314	Agpat9
17365728	0.42886	11.3302	3.38025	0.00206087	0.0348379	-1.7953	ENSMUSG00000024978	Gpam
17294899	0.795684	6.76667	3.37958	0.00206448	0.0348711	-1.79696	ENSMUSG00000034334	Fam151b
17297784	0.497008	7.72507	3.37817	0.00207212	0.0349724	-1.80045	ENSMUSG00000048502,ENSMUSG00000072675,ENSMUSG00000072672	Duxbl1,Duxbl2,Duxbl3
17386161	0.550648	8.27037	3.37708	0.00207801	0.035044	-1.80313	ENSMUSG00000005233	Spc25
17252408	0.232588	10.3646	3.37652	0.00208104	0.0350671	-1.8045	ENSMUSG00000020790	Ankfy1
17444855	-0.33691	9.99744	-3.37507	0.00208895	0.0351725	-1.80808	ENSMUSG00000029647	Pan3
17397957	0.549501	9.49346	3.37	0.00211677	0.0355909	-1.82057	ENSMUSG00000027765	P2ry1
17478864	0.317706	10.3417	3.36993	0.00211715	0.0355909	-1.82074	ENSMUSG00000030522	Mtmr10
17529099	1.04069	8.77624	3.3679	0.00212838	0.0357514	-1.82573	ENSMUSG00000032332	Col12a1
17264946	0.541438	6.81866	3.36567	0.00214081	0.0359317	-1.83122	ENSMUSG00000041189	Chrnb1
17353626	-0.512599	6.99303	-3.36124	0.00216568	0.0363204	-1.84212	ENSMUSG00000073600	Prob1
17431749	0.448099	9.8682	3.36021	0.0021715	0.0363894	-1.84466	ENSMUSG00000028756	Pink1
17428731	0.385667	6.57089	3.35901	0.00217827	0.036474	-1.84759	ENSMUSG00000043155	Hpdl
17443519	0.79819	7.6127	3.35816	0.00218312	0.0365264	-1.84969	ENSMUSG00000037428	Vgf
17283216	0.55466	7.35886	3.3567	0.00219142	0.0366364	-1.85327	ENSMUSG00000021176	Efcab11
17510578	0.305241	9.89703	3.35528	0.00219957	0.0367437	-1.85677	ENSMUSG00000044600	Smim7
17307860	0.822946	6.09531	3.35492	0.00220163	0.0367492	-1.85766	ENSMUSG00000059456	Ptk2b
17458990	0.320841	9.78242	3.35447	0.00220424	0.0367638	-1.85877	ENSMUSG00000062190	Lancl2
17289396	0.38089	8.05166	3.35398	0.00220704	0.0367816	-1.85997	ENSMUSG00000021661	Ankra2
17489801	0.297388	9.06142	3.35174	0.00221994	0.0369676	-1.86547	ENSMUSG00000034875	Nudt19
17475975	0.317313	10.6023	3.35102	0.00222412	0.0370082	-1.86724	ENSMUSG00000053898	Ech1
17458759	-0.630128	8.63659	-3.35033	0.00222812	0.0370373	-1.86894	ENSMUSG00000058446	Znrf2
17237170	0.57671	9.03645	3.35011	0.00222935	0.0370373	-1.86946	ENSMUSG00000035873	Pawr
17336245	-0.324647	8.8346	-3.34973	0.00223157	0.0370451	-1.8704	ENSMUSG00000041354	Rgl2
17304162	0.458547	9.93976	3.34896	0.00223605	0.0370904	-1.87229	ENSMUSG00000021867,ENSMUSG00000072680,ENSMUSG00000072676	Tmem254b,Tmem254c,Tmem254a
17349572	-0.243058	9.9613	-3.343	0.00227102	0.0376411	-1.88692	ENSMUSG00000037058	Paip2
17453242	-0.529221	7.34033	-3.33947	0.00229195	0.0379585	-1.89557	ENSMUSG00000029673	Auts2
17252995	0.478256	8.69936	3.33888	0.00229548	0.0379872	-1.89702	ENSMUSG00000038178	Slc43a2
17412296	0.664119	5.81261	3.33829	0.00229904	0.0380166	-1.89849	ENSMUSG00000028289	Epha7
17421972	0.456001	9.84212	3.33716	0.00230576	0.038098	-1.90124	ENSMUSG00000028967	Errfi1
17309412	-0.445291	9.86061	-3.33669	0.00230858	0.038115	-1.90239	ENSMUSG00000061517	Sox21
17219148	0.626856	9.12017	3.33519	0.00231765	0.038235	-1.90609	ENSMUSG00000070532	Ccdc190
17437969	1.00677	8.25002	3.3326	0.00233331	0.0384634	-1.91243	ENSMUSG00000050010	Shisa3
17528418	0.503258	8.47681	3.33153	0.00233977	0.0385227	-1.91504	ENSMUSG00000032370	Lactb
17514340	-0.833872	11.8269	-3.33137	0.00234075	0.0385227	-1.91544
17451769	0.343222	9.8731	3.33111	0.00234235	0.0385227	-1.91608	ENSMUSG00000029513	Prkab1
17336268	-0.377968	10.7775	-3.33066	0.00234506	0.0385374	-1.91717	ENSMUSG00000024312	Wdr46
17281963	0.435209	7.54926	3.3293	0.00235339	0.0386444	-1.92051	ENSMUSG00000045690,NA	Wdr89,Rplp2-ps1
17514300	0.3659	3.81333	3.32793	0.00236177	0.038752	-1.92386	ENSMUSG00000025808	Ccdc7a
17244913	0.308437	10.3106	3.32658	0.00237006	0.0388504	-1.92716	ENSMUSG00000035798	Zdhhc17
17529218	-0.609019	6.43357	-3.32633	0.00237161	0.0388504	-1.92778	ENSMUSG00000049511	Htr1b
17245342	0.254572	10.8658	3.32606	0.00237325	0.0388504	-1.92843	ENSMUSG00000020114	Cand1
17526149	-0.348122	5.6983	-3.32523	0.0023784	0.0388995	-1.93047	ENSMUSG00000032105	Pdzd3
17260198	-0.411293	8.32381	-3.32498	0.00237992	0.0388995	-1.93107	ENSMUSG00000020474	Polm
17539797	-0.404146	9.47587	-3.3214	0.00240218	0.0392172	-1.93985	ENSMUSG00000004317	Clcn5
17515551	-0.387779	9.31264	-3.32126	0.00240305	0.0392172	-1.94019	ENSMUSG00000045994	B3gat1
17491831	-0.413196	8.21111	-3.32071	0.00240648	0.039243	-1.94153	ENSMUSG00000030518	Fam189a1
17259679	0.353813	7.43282	3.31971	0.00241275	0.0393151	-1.94399	ENSMUSG00000039208	Metrnl
17527694	0.341722	6.61066	3.3189	0.0024178	0.0393671	-1.94595	ENSMUSG00000032334	Loxl1
17243943	-0.274247	4.51037	-3.31738	0.00242735	0.0394924	-1.94967	ENSMUSG00000004359	Spic
17402438	0.447349	9.26592	3.31674	0.00243141	0.039528	-1.95124	ENSMUSG00000053819	Camk2d
17430645	-0.384972	11.172	-3.31423	0.00244729	0.0397352	-1.95737	ENSMUSG00000078532,ENSMUSG00000106964	Nkain1
17388725	-0.413297	10.4117	-3.31413	0.00244789	0.0397352	-1.95761	ENSMUSG00000075012	Fjx1
17241013	0.309862	10.3279	3.31361	0.00245125	0.0397594	-1.9589	ENSMUSG00000009647	Mcu
17366170	-0.484126	8.7866	-3.31319	0.00245391	0.0397721	-1.95992	ENSMUSG00000059326	Csf2ra
17266223	-0.280939	9.07036	-3.31063	0.00247022	0.0399819	-1.96616	ENSMUSG00000037907	Ankrd13b
17496605	0.219236	8.94953	3.3103	0.00247237	0.0399819	-1.96698	ENSMUSG00000042502	Cd2bp2
17510099	-0.378664	10.346	-3.31028	0.0024725	0.0399819	-1.96703	ENSMUSG00000070003	Ssbp4
17297305	0.383238	9.6162	3.30991	0.00247488	0.0399899	-1.96794	ENSMUSG00000021785	Ngly1
17434073	-0.272096	8.17315	-3.30943	0.00247794	0.0400089	-1.9691	ENSMUSG00000063897	Dhrsx
17246067	-0.397239	10.2071	-3.30763	0.00248953	0.0401654	-1.97349	ENSMUSG00000040043	Rbms2
17353444	0.752476	7.83099	3.30731	0.0024916	0.0401683	-1.97428	ENSMUSG00000035984	Nme5
17228057	-0.49072	11.7127	-3.30639	0.00249759	0.0402293	-1.97654	ENSMUSG00000032666	1700025G04Rik
17370897	0.458554	9.7303	3.30614	0.00249917	0.0402293	-1.97713	ENSMUSG00000026827	Gpd2
17353232	1.65079	5.88918	3.30414	0.00251216	0.0403826	-1.98201	ENSMUSG00000024261	Syt4
17514871	-0.405689	10.0339	-3.30409	0.0025125	0.0403826	-1.98214	ENSMUSG00000001774	Chordc1
17280327	0.390526	7.34069	3.30294	0.00251998	0.0404722	-1.98494	ENSMUSG00000020641	Rsad2
17278110	0.33668	10.5863	3.30214	0.00252525	0.040493	-1.98691	ENSMUSG00000041712	Ubr7
17515886	-0.284688	11.1945	-3.302	0.00252615	0.040493	-1.98724	ENSMUSG00000032042	Srpr
17392087	0.302014	9.66079	3.30187	0.002527	0.040493	-1.98756	ENSMUSG00000034723	Tmx4
17528296	0.316159	9.13969	3.3013	0.0025307	0.0405217	-1.98894	ENSMUSG00000032386	Trip4
17363505	0.295997	10.387	3.29958	0.00254201	0.0406721	-1.99314	ENSMUSG00000024943	Smc5
17414984	0.544665	7.04291	3.29771	0.00255439	0.0408092	-1.99771	ENSMUSG00000048706	Lurap1l
17374218	-0.515953	7.81819	-3.29765	0.00255479	0.0408092	-1.99786	ENSMUSG00000027134	Lpcat4
17469289	0.652664	8.65125	3.29741	0.00255634	0.0408092	-1.99843	ENSMUSG00000035245	Eogt
17359918	0.698079	5.89639	3.29699	0.00255917	0.0408236	-1.99947	ENSMUSG00000038754	Elovl3
17411201	0.645341	9.08867	3.29618	0.00256451	0.0408782	-2.00144	ENSMUSG00000039103	Nexn
17442887	-0.315979	6.75197	-3.29293	0.00258619	0.0411928	-2.00936	ENSMUSG00000029436	Mmp17
17400222	-0.258588	9.96599	-3.29207	0.00259192	0.0412432	-2.01144	ENSMUSG00000008958	Vps72
17479834	-0.509562	8.48545	-3.29166	0.0025947	0.0412432	-2.01245	ENSMUSG00000057706	Mex3b
17311463	0.357878	6.72211	3.29159	0.00259519	0.0412432	-2.01263	ENSMUSG00000022313	Utp23
17253901	0.305886	6.89139	3.29076	0.00260075	0.0412594	-2.01465	ENSMUSG00000020707	Rnf135
17438832	0.640096	11.1201	3.29045	0.00260285	0.0412594	-2.0154	ENSMUSG00000060961	Slc4a4
17361779	-0.230258	10.3615	-3.29036	0.00260346	0.0412594	-2.01562	ENSMUSG00000024941	Scyl1
17297849	0.533099	7.21399	3.29028	0.00260398	0.0412594	-2.01581	ENSMUSG00000072675,ENSMUSG00000072672,ENSMUSG00000048502	Duxbl2,Duxbl3,Duxbl1
17426855	0.503714	7.35606	3.28938	0.00261004	0.0413247	-2.018	ENSMUSG00000038172	Ttc39b
17346956	0.367739	10.4894	3.28764	0.00262181	0.0414801	-2.02223	ENSMUSG00000034868	Myl12b
17252539	-0.583642	5.98887	-3.28593	0.00263343	0.0416329	-2.0264	ENSMUSG00000020785	Camkk1
17384234	-0.595447	8.04777	-3.28114	0.00266628	0.0421208	-2.03806	ENSMUSG00000038718	Pbx3
17232082	-0.718219	8.53514	-3.28066	0.00266963	0.0421424	-2.03924	ENSMUSG00000078452,ENSMUSG00000053219	Raet1d,Raet1e,Raet1b
17362101	0.275411	9.7649	3.27986	0.0026751	0.0421872	-2.04117	ENSMUSG00000024953	Prdx5
17316495	0.299451	10.2905	3.27967	0.00267644	0.0421872	-2.04164	ENSMUSG00000048307	Ankrd46
17519364	-0.388446	9.20684	-3.27797	0.0026882	0.0423412	-2.04577	ENSMUSG00000034858	Fam214a
17486650	0.285313	7.56952	3.27709	0.00269433	0.0424062	-2.04791	ENSMUSG00000070814	6330408A02Rik
17273420	-0.235564	9.65004	-3.27653	0.00269827	0.0424368	-2.04928	ENSMUSG00000025162	Csnk1d
17486078	0.601422	5.41081	3.27374	0.00271775	0.0427115	-2.05605	ENSMUSG00000030443	Zfp583
17485904	0.590783	6.47388	3.27063	0.00273972	0.0430249	-2.06362	ENSMUSG00000051811	Cox6b2
17428424	-0.298933	5.51705	-3.26962	0.00274687	0.0431053	-2.06607	ENSMUSG00000055210	Foxd2
17520439	0.428047	8.46795	3.26912	0.0027504	0.0431288	-2.06728	ENSMUSG00000032409	Atr
17378359	-0.648269	9.81279	-3.26729	0.00276341	0.0433008	-2.07172	ENSMUSG00000027605,NA	Acss2,LOC102636309
17432967	0.398401	9.01579	3.26471	0.00278189	0.0435465	-2.07799	ENSMUSG00000047719	Ubiad1
17236439	0.609303	6.96557	3.26453	0.00278319	0.0435465	-2.07843	ENSMUSG00000058589	Anks1b
17281099	0.385213	8.72312	3.26305	0.00279386	0.0436814	-2.08203	ENSMUSG00000044408,ENSMUSG00000106344	Sptssa,Mir1892
17406241	-0.417427	5.01754	-3.26201	0.00280136	0.0437663	-2.08455	ENSMUSG00000033882	Rbm46
17297359	0.627708	8.34724	3.26116	0.00280754	0.0438306	-2.08662	ENSMUSG00000021779	Thrb
17474078	-0.295345	7.97964	-3.25959	0.0028189	0.0439757	-2.09042	ENSMUSG00000041420	Meis3
17525007	0.352352	10.2521	3.25758	0.00283353	0.0441715	-2.09528	ENSMUSG00000043067	Dpy19l1
17509706	-0.230617	6.62924	-3.25641	0.00284211	0.0442727	-2.09812	ENSMUSG00000044014	Npy5r
17267066	0.515352	8.73109	3.25477	0.00285416	0.0444278	-2.1021	ENSMUSG00000034449	Dhrs11
17405737	-0.308843	12.5557	-3.25425	0.00285798	0.0444509	-2.10336	ENSMUSG00000047557	Lxn
17366359	0.39828	9.89556	3.254	0.00285983	0.0444509	-2.10397	ENSMUSG00000050530	Fam171a1
17240176	-0.385571	5.62453	-3.25304	0.00286691	0.0445283	-2.10629	ENSMUSG00000039508	Fam26d
17408509	-0.330459	12.4067	-3.25215	0.00287353	0.0445986	-2.10846	ENSMUSG00000033161	Atp1a1
17380466	-0.383348	10.3796	-3.25144	0.00287881	0.0446479	-2.11019	ENSMUSG00000074527,ENSMUSG00000078894	Gm14296,2210418O10Rik
17217136	-0.303818	6.08329	-3.24891	0.00289765	0.0449072	-2.11632	ENSMUSG00000026435	Slc45a3
17536078	0.28818	6.96856	3.24737	0.00290915	0.0450526	-2.12004	ENSMUSG00000045103	Dmd
17245700	-0.244997	12.2134	-3.24608	0.00291885	0.0451699	-2.12317	ENSMUSG00000006736	Tspan31
17352216	0.366174	5.79184	3.24579	0.00292101	0.0451703	-2.12386	ENSMUSG00000047992	Fam69c
17328225	-0.3931	9.01811	-3.24547	0.00292341	0.0451746	-2.12463	ENSMUSG00000065979	Cpped1
17226798	-0.283224	11.1979	-3.24462	0.00292982	0.0452407	-2.12669	ENSMUSG00000026425	Srgap2
17469259	0.362474	11.3547	3.24295	0.00294243	0.0453615	-2.13073	ENSMUSG00000061838	Suclg2
17435963	0.359036	10.4048	3.24293	0.0029426	0.0453615	-2.13078	ENSMUSG00000013622	Atraid
17421469	0.532581	3.94594	3.24256	0.00294545	0.0453615	-2.13169	ENSMUSG00000067919	Rex2
17211382	0.736233	7.44189	3.24246	0.00294619	0.0453615	-2.13193	ENSMUSG00000041809	Efhc1
17319207	-0.319049	9.3996	-3.23865	0.00297523	0.0457754	-2.14114	ENSMUSG00000022433	Csnk1e
17217552	0.495651	7.31012	3.23787	0.00298119	0.0458129	-2.14302	ENSMUSG00000026429	Ube2t
17234630	-0.266845	9.87758	-3.23777	0.00298198	0.0458129	-2.14327	ENSMUSG00000020260	Pofut2
17308603	0.265105	12.4254	3.23568	0.00299807	0.0460267	-2.14833	ENSMUSG00000022108	Itm2b
17518342	0.463748	7.64275	3.23493	0.00300385	0.0460822	-2.15014	ENSMUSG00000036466	Megf11
17509127	0.429707	6.12263	3.23397	0.00301126	0.0461625	-2.15245	ENSMUSG00000071103	1700029J07Rik
17234705	0.553232	4.99701	3.23252	0.00302256	0.0463023	-2.15597	ENSMUSG00000089424	Mir1930
17370234	-0.338921	7.92593	-3.22615	0.00307243	0.047013	-2.17134	ENSMUSG00000026883	Dab2ip
17393375	0.328797	8.7449	3.22603	0.00307338	0.047013	-2.17163	ENSMUSG00000005882	Uqcc1
17342740	0.43916	8.54608	3.22481	0.00308303	0.0471267	-2.17457	ENSMUSG00000062753	AI413582
17363239	0.463258	8.40417	3.2242	0.00308789	0.0471526	-2.17605	ENSMUSG00000046230	Vps13a
17213226	0.290014	8.63734	3.22404	0.00308917	0.0471526	-2.17644	ENSMUSG00000026027	Stradb
17455878	-0.564048	9.54399	-3.22278	0.0030992	0.0472268	-2.17948	ENSMUSG00000092035	Peg10
17431101	0.487268	8.62709	3.22275	0.00309943	0.0472268	-2.17955	ENSMUSG00000003644	Rps6ka1
17295482	-0.623862	10.9119	-3.22259	0.00310071	0.0472268	-2.17994	ENSMUSG00000052727	Map1b
17409099	-0.577027	7.53198	-3.21898	0.00312962	0.0476331	-2.18865	ENSMUSG00000004035	Gstm7
17502573	0.514068	11.5607	3.21848	0.00313358	0.0476592	-2.18984	ENSMUSG00000005413	Hmox1
17540144	-0.31826	5.9884	-3.216	0.00315362	0.0479296	-2.19582	ENSMUSG00000078206,ENSMUSG00000071815,ENSMUSG00000078208,ENSMUSG00000060685,ENSMUSG00000072249	Fthl17d,Fthl17e,Fthl17b,Fthl17c,Fthl17-ps1,Fthl17f
17361494	0.488151	8.95151	3.21385	0.00317107	0.0481464	-2.201	ENSMUSG00000024855	Pacs1
17521454	-0.421367	8.83002	-3.21369	0.00317242	0.0481464	-2.2014	ENSMUSG00000010048	Ifrd2
17434497	0.27706	10.8946	3.2132	0.00317637	0.048172	-2.20257	ENSMUSG00000003161	Sri
17529076	0.438913	11.0553	3.21267	0.00318071	0.0482034	-2.20385	ENSMUSG00000049624	Slc17a5
17533207	0.597454	7.40255	3.21189	0.00318708	0.0482454	-2.20573	ENSMUSG00000015342	Xk
17484295	0.292458	9.10542	3.21177	0.00318804	0.0482454	-2.20601	ENSMUSG00000041769	Ppp2r2d
17232881	-0.531844	7.61374	-3.20765	0.00322198	0.0487244	-2.21595	ENSMUSG00000078451	Ppil6
17353962	-0.835199	8.51517	-3.20698	0.00322748	0.0487728	-2.21755	ENSMUSG00000036585	Fgf1
17364098	0.713956	11.0487	3.20585	0.00323691	0.0488805	-2.22029	ENSMUSG00000035783	Acta2
17381128	0.320537	5.92577	3.20527	0.00324173	0.0489177	-2.22169	ENSMUSG00000027584	Oprl1
17364169	-0.330747	5.31689	-3.205	0.00324398	0.0489177	-2.22234	ENSMUSG00000024798	Htr7
17527883	-0.301407	10.535	-3.20373	0.0032545	0.0490415	-2.22537	ENSMUSG00000047766	Lrrc49
17229851	-0.808983	8.5946	-3.20328	0.00325824	0.0490631	-2.22645	ENSMUSG00000007122	Casq1
17468364	0.349379	8.29939	3.20301	0.00326056	0.0490632	-2.22712	ENSMUSG00000051343,ENSMUSG00000076012	Rab11fip5,Mir705
17395718	-0.405679	7.99419	-3.20264	0.00326359	0.0490654	-2.22799	ENSMUSG00000027577	Chrna4
17544078	-0.561364	8.54928	-3.20244	0.00326533	0.0490654	-2.22849	ENSMUSG00000031239	Itm2a
17460941	-0.727978	9.41019	-3.20141	0.00327391	0.0491595	-2.23095	ENSMUSG00000030096	Slc6a6
17345124	-0.37056	9.99161	-3.2006	0.00328076	0.0492277	-2.23292	ENSMUSG00000023961	Enpp4
17363828	0.315476	10.791	3.19992	0.00328649	0.0492598	-2.23455	ENSMUSG00000046324	Ermp1
17363794	0.594236	6.76385	3.19979	0.00328754	0.0492598	-2.23485	ENSMUSG00000039097	Rln1
17219554	-0.43201	6.92438	-3.1986	0.0032976	0.0493756	-2.23772	ENSMUSG00000037995	Igsf9
17514087	0.556366	10.4849	3.19764	0.00330576	0.0494629	-2.24004	ENSMUSG00000031983	2310022B05Rik
17301697	-0.693425	9.08605	-3.19698	0.00331133	0.0495046	-2.24162	ENSMUSG00000022074	Tnfrsf10b
17417138	-0.259463	6.82846	-3.19676	0.00331321	0.0495046	-2.24215	ENSMUSG00000028717	Tal1
17226676	0.257291	9.01215	3.1929	0.00334615	0.0499617	-2.25143	ENSMUSG00000026409	Pfkfb2
17504367	0.244034	12.298	3.19072	0.00336488	0.050206	-2.25666	ENSMUSG00000061104,ENSMUSG00000021963	Sap18b,Sap18
17484484	0.275766	7.75575	3.18949	0.0033755	0.0503291	-2.25962	ENSMUSG00000025464	Paox
17499922	0.287179	9.41737	3.18858	0.00338336	0.0504109	-2.2618	ENSMUSG00000031533	Mrps31
17369001	-0.314911	11.978	-3.18582	0.00340738	0.0507331	-2.26843	ENSMUSG00000057738	Sptan1
17328046	-0.377326	4.89822	-3.18516	0.00341315	0.0507615	-2.27002	ENSMUSG00000059003	Grin2a
17319554	0.511509	9.78824	3.18505	0.00341407	0.0507615	-2.27027	ENSMUSG00000022474	Pmm1
17390626	0.432747	9.18014	3.18385	0.00342456	0.0508682	-2.27315	ENSMUSG00000068479	Mfap1a
17459735	0.45697	6.99779	3.18368	0.00342603	0.0508682	-2.27355	ENSMUSG00000060780	Lrrtm1
17519967	-0.374146	9.00168	-3.18336	0.00342889	0.0508751	-2.27433	ENSMUSG00000035274	Tpbg
17544284	0.532585	7.72806	3.18301	0.00343193	0.0508846	-2.27516	ENSMUSG00000055733	Nap1l3
17363572	0.416188	9.55124	3.18113	0.0034485	0.0510946	-2.27968	ENSMUSG00000024812	Tjp2
17273200	-0.527488	9.6825	-3.17938	0.00346395	0.0512878	-2.28387	ENSMUSG00000025137	Pcyt2
17330967	0.624648	9.35084	3.17837	0.00347293	0.0513849	-2.28629	ENSMUSG00000035356	Nfkbiz
17371621	0.74567	6.48852	3.17653	0.00348926	0.0515905	-2.29069	ENSMUSG00000075302	Erich2
17346781	0.334679	9.59859	3.17612	0.00349296	0.0516092	-2.29168	ENSMUSG00000034647	Ankrd12
17369911	-0.255475	10.3478	-3.17328	0.00351841	0.0519492	-2.29849	ENSMUSG00000026817	Ak1
17377344	0.344926	7.06994	3.17273	0.0035234	0.0519867	-2.29982	ENSMUSG00000037014	Sstr4
17405541	0.708888	5.99586	3.16868	0.00355998	0.0524899	-2.30949	ENSMUSG00000043441	Gpr149
17420316	0.673361	7.54874	3.16841	0.00356247	0.0524902	-2.31015	ENSMUSG00000041351	Rap1gap
17493807	0.605338	10.5634	3.16524	0.00359143	0.0528802	-2.31773	ENSMUSG00000030701	Plekhb1
17223999	0.47179	6.73677	3.16448	0.00359844	0.0529112	-2.31956	ENSMUSG00000026196	Bard1
17534892	0.51508	8.00406	3.16447	0.00359852	0.0529112	-2.31958	ENSMUSG00000073176	Zfp449
17311789	0.230017	10.6932	3.16368	0.00360573	0.0529806	-2.32146	ENSMUSG00000037075	Rnf139
17381911	0.386298	7.13723	3.16274	0.00361444	0.0530718	-2.32372	ENSMUSG00000026707	Nsun6
17493292	-0.284907	9.46564	-3.16239	0.00361771	0.053083	-2.32456	ENSMUSG00000030615	Tmem126a
17401007	0.24336	7.30403	3.16071	0.00363325	0.0532503	-2.32858	ENSMUSG00000033233	Trim45
17513479	0.36161	8.36337	3.16061	0.00363412	0.0532503	-2.32881	ENSMUSG00000034105	Tldc1
17265748	0.827929	7.46068	3.16011	0.00363875	0.0532814	-2.33	ENSMUSG00000020774	Aspa
17332766	0.371368	8.89991	3.15928	0.00364648	0.0533578	-2.33199	ENSMUSG00000034265	Zdhhc14
17482355	0.332	6.69195	3.15778	0.00366046	0.0535254	-2.33557	ENSMUSG00000030922	Lyrm1
17526753	0.864299	7.76364	3.15672	0.00367039	0.0536336	-2.3381	ENSMUSG00000040219	Ttc12
17519167	-0.368243	10.0913	-3.15588	0.00367829	0.0537122	-2.34012	ENSMUSG00000037674	Rfx7
17404388	0.373357	9.5628	3.15443	0.00369191	0.053874	-2.34358	ENSMUSG00000063887	Nlgn1
17306638	0.384714	6.26186	3.15373	0.00369848	0.0539328	-2.34524	ENSMUSG00000040701	Ap1g2
17227094	0.660735	10.6576	3.15343	0.0037013	0.0539368	-2.34596	ENSMUSG00000042429	Adora1
17456152	0.405754	11.4141	3.15247	0.00371041	0.0540141	-2.34826	ENSMUSG00000000058	Cav2
17360912	0.532341	3.47542	3.15213	0.00371364	0.0540141	-2.34907	NA	Gm6020
17275306	0.507097	8.02362	3.15207	0.00371423	0.0540141	-2.34923	ENSMUSG00000020950	Foxg1
17241181	-0.630455	8.34242	-3.14859	0.00374732	0.054458	-2.35753	ENSMUSG00000059901	Adamts14
17296489	0.211186	9.64593	3.14747	0.00375802	0.0545761	-2.3602	ENSMUSG00000025453	Nnt
17338286	0.392893	7.80167	3.14412	0.00379022	0.0550019	-2.36819	ENSMUSG00000090115	Usp49
17399519	-0.196972	11.259	-3.14369	0.00379439	0.0550019	-2.36921	ENSMUSG00000042572	Ube2q1
17541846	0.259967	10.6136	3.14361	0.00379511	0.0550019	-2.36939	ENSMUSG00000061273	Mmgt1
17313877	0.629477	7.01681	3.14241	0.00380677	0.0551333	-2.37226	ENSMUSG00000035944	Ttc38
17215853	-0.300322	8.50142	-3.14146	0.003816	0.0552293	-2.37453	ENSMUSG00000026270	Capn10
17245152	-0.329699	10.1985	-3.14038	0.00382645	0.0553361	-2.37709	ENSMUSG00000064181	Rab3ip
17448840	0.269129	10.942	3.14016	0.0038286	0.0553361	-2.37761	ENSMUSG00000029156	Sgcb
17239787	0.548062	6.10724	3.13929	0.00383714	0.0554046	-2.3797	ENSMUSG00000037370	Enpp1
17480568	-0.37849	8.71955	-3.13902	0.00383972	0.0554046	-2.38033	ENSMUSG00000018909	Arrb1
17470187	-0.460972	9.03622	-3.13845	0.00384535	0.0554046	-2.3817	ENSMUSG00000072623	Zfp9
17423601	0.519502	7.97264	3.13842	0.00384561	0.0554046	-2.38176	ENSMUSG00000055761	Nkain3
17411081	0.527656	10.8091	3.13834	0.00384638	0.0554046	-2.38195	ENSMUSG00000005034	Prkacb
17229795	-0.379032	9.49812	-3.13769	0.00385277	0.055459	-2.38351	ENSMUSG00000026556	Vangl2
17275378	0.543586	6.91732	3.13627	0.00386679	0.055623	-2.3869	ENSMUSG00000020953	Coch
17232055	0.484833	10.3132	3.13529	0.00387641	0.0557237	-2.38923	ENSMUSG00000019970	Sgk1
17212087	0.793853	7.86158	3.13335	0.00389559	0.0559615	-2.39385	ENSMUSG00000026077	Npas2
17275237	0.325205	9.85968	3.13302	0.00389882	0.05597	-2.39462	ENSMUSG00000036257	Pnpla8
17293135	0.432838	6.78483	3.13175	0.00391144	0.0561133	-2.39765	ENSMUSG00000021550	2210016F16Rik
17214759	-0.278659	10.0725	-3.12983	0.00393062	0.0563503	-2.40222	ENSMUSG00000026142	Rhbdd1
17349393	-0.231698	8.49546	-3.12728	0.00395616	0.0566783	-2.40828	ENSMUSG00000014504	Srp19
17492826	0.354473	7.72251	3.12688	0.00396027	0.0566989	-2.40925	ENSMUSG00000025813	Homer2
17513641	-0.384473	11.7027	-3.12513	0.00397784	0.056906	-2.41339	ENSMUSG00000040010	Slc7a5
17307203	0.618786	6.83119	3.12491	0.0039801	0.056906	-2.41392	ENSMUSG00000021965	Ska3
17394795	-0.508817	7.21287	-3.12409	0.00398838	0.0569861	-2.41587	ENSMUSG00000074575	Kcng1
17529764	0.739589	7.74569	3.12287	0.0040008	0.0571	-2.41878	ENSMUSG00000049493	Pls1
17255963	-0.340953	8.62254	-3.12278	0.00400173	0.0571	-2.41899	ENSMUSG00000018167	Stard3
17248019	0.27216	11.0929	3.12124	0.00401744	0.0572856	-2.42266	ENSMUSG00000032740	Ccdc88a
17262551	0.530783	8.07896	3.11893	0.00404107	0.0575839	-2.42814	ENSMUSG00000020387	Jade2
17350517	0.20539	11.7381	3.11804	0.00405019	0.0576751	-2.43025	ENSMUSG00000024507	Hsd17b4
17391373	0.335942	8.38533	3.11719	0.00405897	0.0577614	-2.43227	ENSMUSG00000051319	1500011K16Rik
17371912	-0.328547	9.48828	-3.11615	0.00406965	0.0578746	-2.43473	ENSMUSG00000004085	Zak
17422732	-0.503248	10.9168	-3.11431	0.00408876	0.0581074	-2.43911	ENSMUSG00000029070	Mxra8
17395359	-0.264892	9.98375	-3.11298	0.00410255	0.0582534	-2.44226	ENSMUSG00000074527,ENSMUSG00000078894,NA	Gm14296,2210418O10Rik,LOC627891
17391193	0.301591	10.5827	3.11269	0.00410557	0.0582534	-2.44295	ENSMUSG00000027366	Sppl2a
17466142	-0.386121	9.36001	-3.11236	0.00410905	0.0582534	-2.44374	ENSMUSG00000038456	Dennd2a
17425816	0.342885	6.50012	3.11227	0.00411	0.0582534	-2.44396	ENSMUSG00000038578	Susd1
17330099	0.353536	6.63616	3.111	0.00412322	0.0584017	-2.44696	ENSMUSG00000034422	Parp14
17449649	-0.229567	4.54753	-3.10987	0.00413506	0.0584887	-2.44964	ENSMUSG00000029409	U90926
17464886	-0.281451	4.99466	-3.10972	0.00413666	0.0584887	-2.45	ENSMUSG00000079679	Vwde
17365014	0.440312	8.46272	3.10963	0.00413762	0.0584887	-2.45022	ENSMUSG00000025198	Erlin1
17368349	0.331984	7.1512	3.10868	0.00414755	0.0585397	-2.45246	ENSMUSG00000036186	Fam69b
17474454	0.518834	8.47711	3.10863	0.00414812	0.0585397	-2.45259	ENSMUSG00000030409	Dmpk
17318013	0.498671	8.31645	3.1085	0.0041495	0.0585397	-2.4529	ENSMUSG00000022594	Lynx1
17297391	0.725575	9.34275	3.10779	0.00415698	0.0586062	-2.45458	ENSMUSG00000021806	Nid2
17253996	-0.718646	10.1015	-3.10673	0.00416814	0.0586775	-2.45709	ENSMUSG00000035413	Tmem98
17514330	-1.05676	10.0324	-3.1066	0.00416949	0.0586775	-2.45739
17482095	-0.43511	8.79247	-3.10652	0.00417033	0.0586775	-2.45758	ENSMUSG00000030659	Nucb2
17251900	-0.365361	8.27693	-3.10549	0.00418128	0.0587927	-2.46003	ENSMUSG00000020886	Dlg4
17496867	-0.43783	8.54261	-3.10366	0.00420075	0.0590201	-2.46437	ENSMUSG00000030780,ENSMUSG00000093215	BC017158,Mir3103
17453222	0.546701	8.72232	3.10345	0.00420301	0.0590201	-2.46487	ENSMUSG00000034040	Wbscr17
17343405	-0.240444	8.1898	-3.10284	0.00420945	0.0590714	-2.4663	ENSMUSG00000024050	Wiz
17442177	-0.308671	8.06056	-3.10256	0.00421245	0.0590744	-2.46697	ENSMUSG00000049686	Orai1
17470301	-0.214081	9.76265	-3.10136	0.00422532	0.0591582	-2.46982	ENSMUSG00000030168	Adipor2
17477245	-0.295101	6.57695	-3.10136	0.00422535	0.0591582	-2.46983	ENSMUSG00000030713	Klk7
17399876	-0.324836	4.42021	-3.10122	0.00422678	0.0591582	-2.47014	ENSMUSG00000050635	Sprr2f
17416141	0.430613	8.63811	3.1005	0.00423448	0.0592269	-2.47184	ENSMUSG00000035069	Oma1
17402305	0.640205	8.64266	3.10023	0.00423745	0.0592295	-2.4725	ENSMUSG00000028121	Bcar3
17418625	0.494634	7.42355	3.09977	0.00424238	0.0592594	-2.47358	ENSMUSG00000073755	5730409E04Rik
17295569	-0.427003	4.12667	-3.09913	0.00424925	0.0593163	-2.4751	ENSMUSG00000078945	Naip2
17545824	-0.563036	7.17131	-3.09786	0.00426299	0.0594689	-2.47811	ENSMUSG00000059493	Nhs
17514333	-0.716252	11.8251	-3.09756	0.00426614	0.0594739	-2.4788
17517592	0.645001	7.94447	3.09715	0.00427058	0.0594967	-2.47977	ENSMUSG00000032911	Cspg4
17540420	0.374865	8.02888	3.09551	0.00428838	0.0597055	-2.48366	ENSMUSG00000025040	Fundc1
17516960	0.472586	10.1888	3.09517	0.00429214	0.0597187	-2.48448	ENSMUSG00000032076	Cadm1
17336446	0.315284	6.21168	3.09427	0.00430186	0.0598147	-2.48659	ENSMUSG00000024338	Psmb8
17356924	0.309093	9.54035	3.09389	0.00430606	0.0598339	-2.4875	ENSMUSG00000033768,ENSMUSG00000107104	Nrxn2
17536624	0.357906	7.49771	3.09346	0.00431073	0.0598597	-2.48852	ENSMUSG00000000881	Dlg3
17516795	0.557762	7.31735	3.09281	0.00431787	0.0598903	-2.49006	ENSMUSG00000032087	Dscaml1
17445525	0.351432	6.50247	3.09274	0.00431858	0.0598903	-2.49021	ENSMUSG00000040570	Rundc3b
17295136	-0.347736	10.6772	-3.09208	0.00432586	0.0599522	-2.49179	ENSMUSG00000021676	Iqgap2
17523921	-0.324611	11.021	-3.09176	0.00432932	0.059961	-2.49254	ENSMUSG00000050730	Arhgap42
17232102	0.578725	8.94975	3.08985	0.00435029	0.0602121	-2.49705	ENSMUSG00000075297	H60b
17301061	0.347909	8.50068	3.0888	0.00436192	0.0603095	-2.49954	ENSMUSG00000021993	Mipep
17316754	-0.342619	9.17802	-3.0887	0.00436301	0.0603095	-2.49978	ENSMUSG00000022305	Lrp12
17499396	-0.371076	9.82185	-3.08823	0.00436816	0.0603415	-2.50088	ENSMUSG00000038365	Fbxo25
17441490	0.286927	9.7946	3.08559	0.00439745	0.0606797	-2.50712	ENSMUSG00000032898	Fbxo21
17226203	-0.293486	10.5103	-3.08551	0.00439837	0.0606797	-2.50731	ENSMUSG00000026383	Epb41l5
17330306	0.413921	9.0471	3.08459	0.00440861	0.0607816	-2.50949	ENSMUSG00000022828	Gtf2e1
17465906	-0.603701	9.20617	-3.0836	0.00441971	0.0608951	-2.51183	ENSMUSG00000038648	Creb3l2
17543045	0.572245	8.21747	3.08192	0.00443849	0.0610703	-2.51579	ENSMUSG00000025059	Gk
17260182	0.290007	8.28313	3.08172	0.00444068	0.0610703	-2.51625	ENSMUSG00000049680	Urgcp
17463673	-0.440486	9.34863	-3.08169	0.00444106	0.0610703	-2.51633	ENSMUSG00000030199	Etv6
17381112	0.44437	6.67604	3.08125	0.00444601	0.0610988	-2.51737	ENSMUSG00000059540	Tcea2
17491420	0.296745	7.89876	3.08042	0.0044553	0.0611869	-2.51932	ENSMUSG00000074093	Svip
17376805	-0.304636	5.54426	-3.07898	0.00447163	0.0613521	-2.52274	ENSMUSG00000074771	Ankef1
17537889	-0.319391	11.0808	-3.07885	0.00447311	0.0613521	-2.52304	ENSMUSG00000042712	Wbp5
17287086	-0.399906	6.41939	-3.07847	0.00447736	0.0613708	-2.52393	ENSMUSG00000053181	A830005F24Rik
17232534	-0.433724	5.96322	-3.07814	0.00448116	0.0613832	-2.52472	ENSMUSG00000019779	Frk
17232672	-0.304868	6.06328	-3.07757	0.00448759	0.0614317	-2.52606	ENSMUSG00000019842	Traf3ip2
17474974	0.644379	7.34695	3.07558	0.00451016	0.0617009	-2.53075	ENSMUSG00000046223	Plaur
17235539	-0.383165	10.5024	-3.07528	0.00451366	0.0617089	-2.53147	ENSMUSG00000035027	Map2k2
17545159	0.373545	8.32183	3.07367	0.00453202	0.0619202	-2.53526	ENSMUSG00000041688	Amot
17404269	-0.355945	8.98822	-3.0731	0.00453855	0.0619694	-2.5366	ENSMUSG00000069094	Pde7a
17292612	0.35702	7.95497	3.07215	0.0045494	0.0620403	-2.53883	ENSMUSG00000021460	Auh
17450049	-0.323549	6.04509	-3.07214	0.00454959	0.0620403	-2.53887	ENSMUSG00000050640	Tmem150c
17440042	0.500577	6.40735	3.07141	0.004558	0.0621152	-2.54059	ENSMUSG00000070632	Btbd8
17523597	-0.386714	9.14645	-3.07094	0.00456339	0.0621488	-2.5417	ENSMUSG00000025239	Limd1
17255663	-0.476721	7.99701	-3.0693	0.00458236	0.0623413	-2.54557	ENSMUSG00000018672	Copz2
17465636	-0.431277	6.93258	-3.06921	0.0045834	0.0623413	-2.54578	ENSMUSG00000029765	Plxna4
17421534	0.363608	8.43373	3.06806	0.00459669	0.062482	-2.54848	ENSMUSG00000070583	Fv1
17336458	0.465502	7.15878	3.06751	0.00460303	0.0625282	-2.54977	ENSMUSG00000024339	Tap2
17363862	0.412318	8.46881	3.06623	0.00461798	0.0626911	-2.55279	ENSMUSG00000074909	Ranbp6
17490126	-0.357526	7.21071	-3.06443	0.00463906	0.062937	-2.55704	ENSMUSG00000013367	Iglon5
17212355	-0.281751	8.44416	-3.06364	0.00464823	0.0630021	-2.55888	ENSMUSG00000066877	Nck2
17346107	-0.245635	8.91368	-3.06351	0.00464979	0.0630021	-2.5592	ENSMUSG00000019578	Ubxn6
17237915	0.415745	8.58094	3.06256	0.00466091	0.0631126	-2.56143	ENSMUSG00000025422	Agap2
17389472	0.427111	4.89989	3.0591	0.00470176	0.0636252	-2.56957	ENSMUSG00000023236	Scg5
17241228	-0.389063	9.98014	-3.05877	0.00470577	0.0636388	-2.57036	ENSMUSG00000020091	Eif4ebp2
17488806	0.291113	6.9683	3.05744	0.00472154	0.0638115	-2.57348	ENSMUSG00000074227	Spint2
17282498	0.451232	9.54972	3.05706	0.00472602	0.0638313	-2.57437	ENSMUSG00000021236	Entpd5
17334656	-0.286056	5.45857	-3.05584	0.00474056	0.0639498	-2.57723	ENSMUSG00000034039	Prss29
17470060	0.533482	7.86597	3.05582	0.00474081	0.0639498	-2.57728	ENSMUSG00000042129	Rassf4
17248135	-0.289627	10.3638	-3.05365	0.00476683	0.0642599	-2.58238	ENSMUSG00000040850	Psme4
17357514	0.422821	8.22257	3.0532	0.00477223	0.0642919	-2.58344	ENSMUSG00000034445	Cyb561a3
17437686	-0.432794	8.4242	-3.05159	0.00479173	0.064506	-2.58724	ENSMUSG00000029185	Fam114a1
17499932	0.337316	11.5469	3.05129	0.00479531	0.064506	-2.58794	ENSMUSG00000037656	Slc20a2
17382169	0.484651	7.93895	3.05103	0.00479839	0.064506	-2.58854	ENSMUSG00000026779	Mastl
17263789	-0.287623	5.79491	-3.05088	0.00480028	0.064506	-2.5889	ENSMUSG00000010086	Rnf112
17539004	0.550202	6.42375	3.05049	0.004805	0.0645264	-2.58982	ENSMUSG00000041649	Klf8
17463579	-0.446182	9.91002	-3.05014	0.00480919	0.0645264	-2.59063
17369672	0.281946	7.86092	3.05	0.00481091	0.0645264	-2.59097	ENSMUSG00000051373	Plpp7
17402558	-0.349344	11.6606	-3.04915	0.00482125	0.0646242	-2.59297	ENSMUSG00000041220	Elovl6
17447749	0.294901	6.48181	3.04823	0.0048324	0.0647329	-2.59512	ENSMUSG00000049691	Nkx3-2
17353378	-0.917793	9.741	-3.04724	0.0048445	0.0648351	-2.59746	ENSMUSG00000024376	Epb41l4a
17492417	0.373333	7.25803	3.04706	0.00484661	0.0648351	-2.59786	ENSMUSG00000030545	Pex11a
17349918	0.638031	7.55185	3.04666	0.00485159	0.0648351	-2.59882	ENSMUSG00000047033	Pcdhb15
17526081	0.367224	8.53565	3.04642	0.00485451	0.0648351	-2.59938	ENSMUSG00000048503	Tmem136
17337679	-0.242304	4.50156	-3.04635	0.0048553	0.0648351	-2.59953	ENSMUSG00000090747	Esp8
17293006	0.685175	8.77052	3.04594	0.00486035	0.0648616	-2.6005	ENSMUSG00000021508	Cxcl14
17243544	-0.516356	8.96118	-3.04556	0.00486504	0.0648835	-2.6014	ENSMUSG00000020256	Aldh1l2
17327991	0.349078	8.39742	3.04497	0.00487227	0.0649391	-2.60278	ENSMUSG00000043140	Tmem186
17250475	0.246378	9.93321	3.04419	0.00488186	0.0650032	-2.60462	ENSMUSG00000020536	Llgl1
17492985	0.240589	10.9407	3.04399	0.00488428	0.0650032	-2.60508	ENSMUSG00000015709	Arnt2
17538222	0.447194	8.74161	3.04383	0.00488626	0.0650032	-2.60546	ENSMUSG00000031274	Col4a5
17317296	0.335503	11.205	3.04167	0.00491288	0.0653109	-2.61052	ENSMUSG00000062373	Tmem65
17476866	0.749482	7.5992	3.04145	0.00491554	0.0653109	-2.61102	ENSMUSG00000021217	Tshz3
17423674	0.297488	10.3708	3.04033	0.00492942	0.0654543	-2.61365	ENSMUSG00000040359	Ufl1
17291767	0.337135	11.429	3.03978	0.00493633	0.0655051	-2.61496	ENSMUSG00000058672	Tubb2a
17279849	0.45699	7.32554	3.03832	0.00495449	0.065705	-2.61838	ENSMUSG00000050545	Fam228b
17278410	0.334868	9.20363	3.0377	0.00496222	0.0657665	-2.61983	ENSMUSG00000044715	Gskip
17402905	0.407151	9.02947	3.03608	0.00498249	0.0659072	-2.62363	ENSMUSG00000028164	Manba
17392333	-0.309298	10.1904	-3.03607	0.00498258	0.0659072	-2.62365	ENSMUSG00000027422	Rrbp1
17301365	-0.410994	7.29857	-3.036	0.00498347	0.0659072	-2.62381	ENSMUSG00000034532	Fbxo16
17355145	0.334032	7.12585	3.03586	0.00498526	0.0659072	-2.62415	ENSMUSG00000062526	Mppe1
17329946	-0.230881	7.19663	-3.03334	0.00501685	0.0662396	-2.63003	ENSMUSG00000061751	Kalrn
17316625	0.295216	10.4831	3.03333	0.00501697	0.0662396	-2.63006	ENSMUSG00000037487	Ubr5
17352146	0.230628	7.39797	3.03311	0.00501976	0.0662396	-2.63058	ENSMUSG00000034006	Pqlc1
17542981	0.421763	6.78517	3.03271	0.00502479	0.0662649	-2.63151
17410227	-0.379091	10.3678	-3.0317	0.00503759	0.0663924	-2.63388	ENSMUSG00000074238	Ap1ar
17449749	0.350359	11.5466	3.03015	0.00505728	0.0665818	-2.63751	ENSMUSG00000029426	Scarb2
17227753	0.295701	10.7636	3.03008	0.00505824	0.0665818	-2.63769	ENSMUSG00000018199	Trove2
17258131	-0.37424	9.93403	-3.02864	0.00507658	0.0667581	-2.64106	ENSMUSG00000020733	Slc9a3r1
17475523	-0.36138	7.80939	-3.02853	0.00507792	0.0667581	-2.64131	ENSMUSG00000078786	BC024978
17261750	-0.364449	9.66108	-3.02704	0.00509697	0.0669318	-2.64479	ENSMUSG00000018849	Wwc1
17344472	0.524679	9.33839	3.027	0.00509744	0.0669318	-2.64488	ENSMUSG00000024426	Atat1
17422092	-0.343792	6.64787	-3.0259	0.00511163	0.0670739	-2.64747	ENSMUSG00000024793	Tnfrsf25
17321422	0.40607	6.0447	3.02552	0.00511647	0.0670739	-2.64835	ENSMUSG00000023755	Rhebl1
17235087	-0.397349	6.80776	-3.02536	0.00511856	0.0670739	-2.64873	ENSMUSG00000035722	Abca7
17401610	-0.248516	9.65506	-3.02505	0.00512244	0.0670739	-2.64944	ENSMUSG00000004032	Gstm5
17340050	-0.498276	9.52119	-3.02493	0.00512405	0.0670739	-2.64973	ENSMUSG00000040852	Plekhh2
17237412	-0.306407	4.53094	-3.02372	0.00513966	0.0672368	-2.65256	ENSMUSG00000034127	Tspan8
17460366	-0.369418	7.79673	-3.02282	0.00515121	0.0673464	-2.65465	ENSMUSG00000030000	Add2
17472089	0.359748	5.91461	3.02202	0.00516164	0.0674412	-2.65654	ENSMUSG00000030209	Grin2b
17265733	-0.283941	10.6127	-3.02108	0.00517381	0.0675587	-2.65873	ENSMUSG00000005949	Ctns
17485226	0.360708	6.78784	3.02045	0.005182	0.067624	-2.6602	ENSMUSG00000018819	Lsp1
17315558	-0.241887	11.483	-3.01728	0.0052234	0.0680632	-2.66761	ENSMUSG00000060992	Copz1
17504707	0.432153	8.75219	3.0172	0.00522438	0.0680632	-2.66779	ENSMUSG00000014776	Nol3
17294565	0.525865	6.81177	3.01714	0.00522528	0.0680632	-2.66795	ENSMUSG00000069170	Adgrv1
17284194	0.294772	6.47536	3.01648	0.00523393	0.0680958	-2.66949	ENSMUSG00000054013	Tmem179
17400788	0.387218	9.31518	3.01633	0.00523581	0.0680958	-2.66982	ENSMUSG00000038205	Prkab2
17241921	0.776823	6.09735	3.01621	0.0052374	0.0680958	-2.6701	ENSMUSG00000001665	Gstt3
17398970	-0.385737	9.82015	-3.01594	0.00524095	0.0681002	-2.67073	ENSMUSG00000001419	Mef2d
17268849	-0.317209	9.93145	-3.01523	0.00525034	0.0681805	-2.6724	ENSMUSG00000017210	Med24
17225993	0.433891	5.60168	3.01263	0.00528463	0.0685839	-2.67846	ENSMUSG00000047496	Rnf152
17213428	-0.302859	10.9554	-3.01141	0.00530093	0.0687534	-2.68133	ENSMUSG00000049439	Cyp20a1
17356194	0.864559	8.70227	3.01028	0.00531587	0.0689051	-2.68395	ENSMUSG00000040663,ENSMUSG00000097629,NA	Clcf1,Clcf1-pold4
17263463	-0.243616	9.6583	-3.00953	0.00532593	0.0689934	-2.68571	ENSMUSG00000032633	Flcn
17402433	0.612703	5.77823	3.00693	0.00536073	0.0693688	-2.69177	ENSMUSG00000046561	Arsj
17315860	0.208197	12.5856	3.00673	0.00536342	0.0693688	-2.69223	ENSMUSG00000005360	Slc1a3
17491211	0.335762	8.94929	3.00644	0.00536724	0.0693688	-2.6929	ENSMUSG00000014418	Hps5
17261035	-0.356723	9.59775	-3.00639	0.00536798	0.0693688	-2.69303	ENSMUSG00000020288	Ahsa2
17333121	-0.387364	5.81135	-3.00527	0.005383	0.0695162	-2.69563	ENSMUSG00000062327	T
17312637	0.275437	5.3691	3.00501	0.00538661	0.0695162	-2.69625	ENSMUSG00000033576	Apol6
17341521	0.491344	9.05607	3.00479	0.00538954	0.0695162	-2.69676	ENSMUSG00000041319	Thoc6
17297759	0.845401	8.49369	3.00457	0.00539248	0.0695162	-2.69726	ENSMUSG00000021866,NA	Anxa11,Gm2260,Gm2274
17469016	-0.67621	7.3884	-3.00431	0.00539608	0.0695204	-2.69789	ENSMUSG00000030093	Wnt7a
17249980	0.855794	6.99322	3.00378	0.00540315	0.0695692	-2.6991	ENSMUSG00000078853	Igtp
17288723	0.330359	5.80769	3.00209	0.00542615	0.069823	-2.70305	ENSMUSG00000021590	Spata9
17346349	-0.326553	8.96152	-2.99884	0.00547049	0.0703245	-2.71063	ENSMUSG00000024206	Rfx2
17541060	-0.450602	4.8478	-2.99874	0.00547174	0.0703245	-2.71084	ENSMUSG00000080933	Rhox3g
17266452	-0.319062	8.46269	-2.99836	0.00547697	0.0703491	-2.71173	ENSMUSG00000050132	Sarm1
17226593	-0.613014	10.2006	-2.99754	0.00548824	0.0704512	-2.71364	ENSMUSG00000045382	Cxcr4
17479668	-0.413878	5.21875	-2.99686	0.00549761	0.0705288	-2.71523	ENSMUSG00000025584	Pde8a
17500327	-0.433357	10.0661	-2.99605	0.00550877	0.0705942	-2.71711	ENSMUSG00000031490	Eif4ebp1
17437830	-0.282936	5.56224	-2.99601	0.00550935	0.0705942	-2.71721	ENSMUSG00000029204	Rhoh
17368683	-0.30545	5.49217	-2.99555	0.00551572	0.0706332	-2.71829
17473161	0.405228	8.6878	2.99435	0.00553232	0.0707717	-2.72108	ENSMUSG00000053395,ENSMUSG00000106728	Cacng8
17402485	0.381072	6.77983	2.99428	0.00553321	0.0707717	-2.72123	ENSMUSG00000051278	Zgrf1
17468486	0.308832	10.6381	2.99395	0.00553774	0.070787	-2.72199	ENSMUSG00000029998	Pcyox1
17282732	-0.384173	11.6212	-2.99248	0.00555822	0.0709736	-2.72542	ENSMUSG00000021252	0610007P14Rik
17318603	0.248717	11.3698	2.99242	0.00555902	0.0709736	-2.72556	ENSMUSG00000059323	Vps28
17351473	-0.460987	8.78617	-2.99214	0.00556287	0.0709801	-2.7262	ENSMUSG00000024530	Slmo1
17363328	-0.265226	6.95355	-2.99145	0.00557256	0.0710611	-2.72782	ENSMUSG00000024713	Pcsk5
17324971	0.37731	7.4877	2.99059	0.00558445	0.0711363	-2.7298	ENSMUSG00000022802	Lmln
17472760	1.00437	8.96227	2.99054	0.00558516	0.0711363	-2.72992	ENSMUSG00000030256	Bhlhe41
17294187	-0.396098	6.16467	-2.98911	0.00560518	0.0713463	-2.73325	ENSMUSG00000049538	Adamts16
17275317	0.716189	7.18506	2.98889	0.00560837	0.0713463	-2.73378	ENSMUSG00000104861	3110039M20Rik
17456569	-0.327939	5.63671	-2.9879	0.00562213	0.0714785	-2.73606	ENSMUSG00000039742	Fam71f1
17497223	0.347244	9.10618	2.98665	0.0056398	0.0716602	-2.73897	ENSMUSG00000030986	Dhx32
17476125	-0.393992	8.087	-2.98505	0.00566233	0.0719035	-2.74268	ENSMUSG00000030584	Dpf1
17386297	0.586898	7.73115	2.98332	0.00568694	0.0721722	-2.74671	ENSMUSG00000027086	Fastkd1
17223903	0.21876	12.1142	2.98308	0.00569029	0.0721722	-2.74726	ENSMUSG00000026003	Acadl
17218682	0.508782	6.7194	2.98277	0.00569476	0.0721858	-2.74799	ENSMUSG00000026708	Cenpl
17328508	0.603165	8.21055	2.98247	0.00569902	0.0721967	-2.74868	ENSMUSG00000022788	Fgd4
17277605	-0.310248	5.33067	-2.98076	0.00572341	0.0724623	-2.75265	ENSMUSG00000090812	Samd15
17343678	-0.214864	9.96274	-2.98018	0.0057317	0.0725241	-2.754	ENSMUSG00000024309	Pfdn6
17386718	-0.318559	3.92098	-2.97954	0.00574079	0.072586	-2.75547	ENSMUSG00000075272	Ttc30a2
17282518	0.489042	10.123	2.97926	0.00574492	0.072586	-2.75614	ENSMUSG00000021238	Aldh6a1
17395876	0.40975	7.87708	2.97912	0.00574685	0.072586	-2.75645	ENSMUSG00000089917	Uckl1
17393483	0.309394	9.50426	2.97861	0.00575414	0.072635	-2.75763	ENSMUSG00000027618	Nfs1
17460614	0.302145	5.22702	2.97759	0.00576891	0.0727781	-2.76001	ENSMUSG00000084950	Gm5577
17239077	0.322114	10.5542	2.97732	0.00577279	0.0727838	-2.76064	ENSMUSG00000040006,NA	Ginm1,LOC102632778
17394297	0.449351	10.9198	2.97661	0.00578303	0.0728696	-2.76228	ENSMUSG00000017754	Pltp
17322944	-0.309698	5.3039	-2.97503	0.00580579	0.0730961	-2.76593	ENSMUSG00000022496	Tnfrsf17
17223880	0.443024	7.92995	2.97489	0.00580789	0.0730961	-2.76627	ENSMUSG00000026004	Kansl1l
17509146	-0.379006	9.13253	-2.97449	0.00581368	0.0731257	-2.7672	ENSMUSG00000038291	Snx25
17394727	-0.378334	8.88098	-2.97395	0.00582157	0.0731816	-2.76846	ENSMUSG00000090213	Tmem189
17285710	-0.333432	7.26804	-2.97339	0.00582966	0.0731848	-2.76975	ENSMUSG00000069307,ENSMUSG00000069268,ENSMUSG00000069303	Hist1h2bq,Hist1h2br
17291014	-0.333432	7.26804	-2.97339	0.00582966	0.0731848	-2.76975	ENSMUSG00000069307,ENSMUSG00000069268,ENSMUSG00000069303	Hist1h2bq,Hist1h2br
17279858	0.515506	6.74438	2.97322	0.00583217	0.0731848	-2.77015	ENSMUSG00000020635	Fkbp1b
17493786	0.266608	7.39578	2.97168	0.00585463	0.0734233	-2.77372	ENSMUSG00000030706,NA	Mrpl48,D630004N19Rik
17429008	-0.323858	9.37261	-2.97131	0.00585994	0.0734464	-2.77456	ENSMUSG00000028538	St3gal3
17309065	0.239104	10.4416	2.97069	0.00586912	0.0734863	-2.77601	ENSMUSG00000033186	Mzt1
17318428	0.495039	7.85588	2.97044	0.00587266	0.0734863	-2.77657	ENSMUSG00000022562	Oplah
17279835	-0.260746	10.1246	-2.97039	0.00587351	0.0734863	-2.77671
17413107	-0.318261	6.58274	-2.969	0.0058939	0.0736482	-2.77993	NA,ENSMUSG00000094066,ENSMUSG00000078746,ENSMUSG00000079774,ENSMUSG00000093996,ENSMUSG00000096237	Gm3893,LOC100041516,Gm21158,Fam205a2,4933409K07Rik,Fam205a4,Fam205a3,Gm29804,Gm9615,Gm5859,LOC100862324
17437129	0.436568	9.40802	2.96895	0.00589452	0.0736482	-2.78003	ENSMUSG00000039782	Cpeb2
17466119	0.465111	8.62757	2.96864	0.00589912	0.0736482	-2.78075	ENSMUSG00000029922	Mkrn1
17307905	-0.177011	12.1597	-2.96856	0.00590032	0.0736482	-2.78094	ENSMUSG00000022048	Dpysl2
17323736	0.248519	7.50544	2.96787	0.00591053	0.0737323	-2.78255	ENSMUSG00000000884	Gnb1l
17321467	0.452912	6.9034	2.96713	0.00592144	0.073825	-2.78426	ENSMUSG00000023004	Tuba1b
17351760	-0.227717	5.99652	-2.96656	0.00592983	0.0738862	-2.78557	ENSMUSG00000025885	Myo5b
17514352	-0.977297	10.5763	-2.9663	0.00593366	0.0738907	-2.78617
17531810	-0.220422	11.9675	-2.96513	0.00595092	0.0740242	-2.78887	ENSMUSG00000032504	Pdcd6ip
17273260	0.403346	6.58569	2.9651	0.00595136	0.0740242	-2.78894	ENSMUSG00000042988	Notum
17301886	-0.432306	9.7977	-2.96416	0.00596544	0.074121	-2.79113	ENSMUSG00000033446	Lpar6
17316179	-0.596416	7.32771	-2.96395	0.00596851	0.074121	-2.79161	ENSMUSG00000043556	Fbxl7
17348105	-0.341132	8.36791	-2.96387	0.00596962	0.074121	-2.79179	ENSMUSG00000024232	Bambi
17401041	-0.368971	7.53052	-2.96292	0.00598375	0.0742531	-2.79398	ENSMUSG00000027861	Casq2
17302074	-0.234834	10.4076	-2.96254	0.00598951	0.0742811	-2.79488	ENSMUSG00000022010	Tsc22d1
17228751	0.334047	9.16594	2.9602	0.00602445	0.0746708	-2.80028	ENSMUSG00000026721	Rabgap1l
17542292	-0.361249	7.32719	-2.95921	0.00603936	0.0748119	-2.80257	ENSMUSG00000071745,ENSMUSG00000067771,ENSMUSG00000079531,ENSMUSG00000079534	DXBay18,Gm14685,Gm5936,Gm5640
17407742	-0.267275	4.8213	-2.95883	0.00604508	0.0748132	-2.80345	ENSMUSG00000068860	Gm128
17313322	0.324502	9.08362	2.95844	0.00605089	0.0748132	-2.80434	ENSMUSG00000022394	L3mbtl2
17535012	-0.341918	5.81143	-2.95842	0.00605132	0.0748132	-2.80441	ENSMUSG00000031130	Brs3
17454283	-0.35102	9.30571	-2.95827	0.00605355	0.0748132	-2.80475	ENSMUSG00000036948	BC037034
17257568	-0.289576	6.4616	-2.95782	0.00606025	0.0748524	-2.80578	ENSMUSG00000020712	Tcam1
17354739	0.398462	6.19196	2.95756	0.00606426	0.0748583	-2.80639	ENSMUSG00000033871	Ppargc1b
17241709	0.336382	10.9979	2.95698	0.00607299	0.0749226	-2.80773	ENSMUSG00000037747	Phyhipl
17525418	0.46943	8.1625	2.95664	0.00607817	0.0749429	-2.80852	ENSMUSG00000050555	Hyls1
17252890	0.299722	6.86513	2.95479	0.00610613	0.0752439	-2.81278	ENSMUSG00000018809	Smyd4
17357460	-0.254103	12.3235	-2.95204	0.00614808	0.0757169	-2.81914	ENSMUSG00000010663	Fads1
17516194	0.656939	10.8027	2.9513	0.00615947	0.0758132	-2.82085	ENSMUSG00000023186	Vwa5a
17534615	0.332957	6.08304	2.95076	0.00616775	0.0758712	-2.8221	ENSMUSG00000031104	Rab33a
17375244	0.324306	8.2016	2.94983	0.00618206	0.0760031	-2.82425	ENSMUSG00000027254	Map1a
17255877	-0.205711	7.32165	-2.94958	0.0061858	0.0760052	-2.82481	ENSMUSG00000038366	Lasp1
17503122	-0.338005	7.89535	-2.94917	0.00619218	0.0760395	-2.82577	ENSMUSG00000034656	Cacna1a
17380963	-0.380595	6.58341	-2.94846	0.00620312	0.0761299	-2.82741	ENSMUSG00000047841	BC051628
17457981	-0.477227	4.28714	-2.94749	0.00621804	0.0762689	-2.82964	ENSMUSG00000043119	Olfr448
17265672	-0.330821	7.93183	-2.9472	0.00622251	0.0762797	-2.8303	ENSMUSG00000040447	Spns2
17229096	0.307622	10.4543	2.94632	0.00623619	0.0764033	-2.83234	ENSMUSG00000026586	Prrx1
17356099	-0.281054	8.19044	-2.94604	0.00624062	0.0764133	-2.833	ENSMUSG00000024856,ENSMUSG00000097485	Cdk2ap2
17302766	0.262755	9.04141	2.94477	0.0062602	0.076609	-2.83591	ENSMUSG00000051615	Rap2a
17514343	-1.02809	10.0484	-2.94412	0.00627035	0.0766889	-2.83741
17517404	0.53564	7.99686	2.94353	0.00627958	0.0767577	-2.83878	ENSMUSG00000032285	Dnaja4
17288716	0.463818	10.2774	2.94174	0.00630751	0.0770547	-2.84289	ENSMUSG00000021591	Glrx
17479354	0.27347	9.9602	2.94119	0.00631627	0.0771173	-2.84418	ENSMUSG00000039202	Abhd2
17234175	0.324705	9.57346	2.94058	0.00632585	0.0771899	-2.84559	ENSMUSG00000060733	Ipmk
17514326	-1.16531	8.06426	-2.93837	0.00636067	0.0775621	-2.85068
17517554	-0.272445	7.18546	-2.93818	0.00636366	0.0775621	-2.85112	ENSMUSG00000032322	Pstpip1
17468018	-0.517662	9.00608	-2.93686	0.0063845	0.0777715	-2.85415	ENSMUSG00000000628	Hk2
17506443	0.332834	8.36237	2.93625	0.00639423	0.0778454	-2.85556	ENSMUSG00000015016	Acsf3
17307080	0.306916	9.25799	2.93579	0.00640153	0.077849	-2.85662	ENSMUSG00000021938	Pspc1
17262026	0.33902	7.39267	2.93561	0.00640429	0.077849	-2.85702	ENSMUSG00000044847	Lsm11
17415035	-0.258025	6.74555	-2.93554	0.00640553	0.077849	-2.8572	ENSMUSG00000052407	Ccdc171
17424656	0.323238	6.09431	2.9342	0.00642684	0.0779948	-2.86028	ENSMUSG00000028464	Tpm2
17477734	-0.42165	9.65421	-2.93418	0.00642709	0.0779948	-2.86032	ENSMUSG00000030796	Tead2
17500595	-0.598656	10.9454	-2.93409	0.00642855	0.0779948	-2.86053	ENSMUSG00000050271	D8Ertd82e
17280749	-0.389479	9.22609	-2.93347	0.00643846	0.0780705	-2.86195	ENSMUSG00000020577	Tspan13
17351708	-0.272042	10.3052	-2.93161	0.00646826	0.078387	-2.86624	ENSMUSG00000024560	Cxxc1
17458000	-0.365947	3.81981	-2.93097	0.00647847	0.078466	-2.8677	ENSMUSG00000094200	Olfr237-ps1
17257100	0.372263	7.07989	2.93	0.00649417	0.0786113	-2.86994	ENSMUSG00000055805	Fmnl1
17395041	-0.6467	9.05314	-2.92927	0.00650589	0.0787083	-2.87161	ENSMUSG00000008999	Bmp7
17320322	-0.462783	8.7219	-2.92834	0.00652089	0.0788449	-2.87375	ENSMUSG00000053137	Mapk11
17324623	0.534118	8.74076	2.92791	0.00652779	0.0788834	-2.87473	ENSMUSG00000022528	Hes1
17334749	0.299686	8.81649	2.92643	0.00655186	0.0791292	-2.87814	ENSMUSG00000002280	Narfl
17360348	0.558252	10.3967	2.92493	0.00657628	0.0793697	-2.88159	ENSMUSG00000034765	Dusp5
17430373	0.329438	7.10743	2.92475	0.00657926	0.0793697	-2.88201	ENSMUSG00000028807	Zbtb8a
17428752	-0.31212	6.79243	-2.92432	0.00658621	0.0794085	-2.88299	NA	Btbd19
17375841	0.249871	9.984	2.92379	0.00659487	0.0794678	-2.88421	ENSMUSG00000027367	Stard7
17531999	-0.37292	8.84353	-2.92293	0.00660887	0.0795913	-2.88617	ENSMUSG00000039607	Rbms3
17520326	0.440702	8.12188	2.92243	0.00661711	0.0796454	-2.88733	ENSMUSG00000032372	Plscr2
17347355	0.408868	9.2031	2.92154	0.00663167	0.0797754	-2.88937	ENSMUSG00000024079	Eif2ak2
17543264	-0.226868	11.8376	-2.92108	0.00663931	0.0798221	-2.89043	ENSMUSG00000025151	Maged1
17539844	0.385062	6.24967	2.92008	0.00665584	0.079952	-2.89274	ENSMUSG00000039556	Ppp1r3f
17530069	0.287597	9.67455	2.91997	0.00665764	0.079952	-2.89299	ENSMUSG00000032468	Armc8
17356583	-0.419208	9.18103	-2.91963	0.00666313	0.0799727	-2.89375	ENSMUSG00000024807	Syvn1
17249440	0.169341	11.8164	2.91908	0.0066722	0.0800362	-2.89501	ENSMUSG00000020402	Vdac1
17237787	0.635835	6.54535	2.91848	0.00668229	0.080112	-2.89641	ENSMUSG00000044071	Fam19a2
17306440	-0.282512	10.1434	-2.91803	0.00668973	0.0801559	-2.89744	ENSMUSG00000022185	Acin1
17261417	-0.38932	8.19679	-2.91772	0.00669478	0.0801589	-2.89814	ENSMUSG00000020309	Chac2
17271700	0.415791	8.06457	2.91755	0.00669753	0.0801589	-2.89853	ENSMUSG00000000202	Btbd17
17275955	0.504758	7.69236	2.91711	0.00670489	0.0802019	-2.89954	ENSMUSG00000021066	Atl1
17305727	0.212388	11.288	2.91666	0.00671231	0.0802454	-2.90057	ENSMUSG00000062014	Gmfb
17212185	0.571955	9.08871	2.91205	0.00678948	0.0811223	-2.91116	ENSMUSG00000026072	Il1r1
17477151	-0.3589	9.06117	-2.91018	0.00682082	0.0814509	-2.91543	ENSMUSG00000030469	Zfp719
17468780	0.251219	8.40493	2.90938	0.00683437	0.0815668	-2.91726	ENSMUSG00000033152	Podxl2
17211375	0.508853	10.1819	2.90797	0.00685825	0.0818058	-2.92049	ENSMUSG00000025931	Paqr8
17384826	0.538755	7.17595	2.90413	0.00692372	0.0825404	-2.92929	ENSMUSG00000049252	Lrp1b
17536339	0.450725	8.59437	2.90226	0.00695577	0.0828489	-2.93357	ENSMUSG00000073062	Zxdb
17351919	0.229248	10.5598	2.90217	0.00695741	0.0828489	-2.93379	ENSMUSG00000025421	Hdhd2
17436823	-0.238889	5.78423	-2.90167	0.00696601	0.0829049	-2.93493	ENSMUSG00000045318	Adra2c
17248374	-0.276886	7.09054	-2.90053	0.00698565	0.0830451	-2.93754	ENSMUSG00000020155	Kcnmb1
17394285	-0.258459	5.13232	-2.90039	0.00698807	0.0830451	-2.93786	ENSMUSG00000017767	Spata25
17322146	-0.310572	8.73409	-2.90004	0.00699403	0.0830451	-2.93865	ENSMUSG00000023044	Csad
17474558	-0.2828	8.96138	-2.89997	0.00699524	0.0830451	-2.93881	ENSMUSG00000003549	Ercc1
17461112	0.466568	4.77455	2.89985	0.00699735	0.0830451	-2.93909
17310044	0.368441	9.72812	2.89907	0.00701088	0.0831592	-2.94088	ENSMUSG00000054263	Lifr
17243888	0.291985	9.5097	2.89776	0.00703352	0.0833812	-2.94386	ENSMUSG00000060002	Chpt1
17350936	0.217345	11.5894	2.89727	0.00704199	0.083408	-2.94498	ENSMUSG00000024603	Dctn4
17337349	0.256381	8.93604	2.89704	0.00704599	0.083408	-2.9455	ENSMUSG00000024429	Gnl1
17511389	0.218697	11.5304	2.89695	0.00704757	0.083408	-2.94571	ENSMUSG00000031703	Itfg1
17390718	-0.285245	6.46683	-2.89571	0.00706914	0.0836167	-2.94854	ENSMUSG00000027233	Patl2
17322181	-0.366456	6.72334	-2.89332	0.007111	0.084065	-2.954	ENSMUSG00000001288	Rarg
17540982	-0.320093	7.5865	-2.89283	0.00711958	0.0841196	-2.95512	ENSMUSG00000050379	Sept6
17434112	-0.308934	6.25787	-2.89232	0.0071286	0.0841588	-2.95629	NA,ENSMUSG00000094066,ENSMUSG00000078746,ENSMUSG00000079774,ENSMUSG00000093996,ENSMUSG00000096237	LOC100041516,Gm21158,Fam205a2,4933409K07Rik,Gm3893,Fam205a4,Fam205a3,Gm29804,Gm9615,Gm5859,LOC100862324
17508471	0.287547	10.1816	2.89219	0.00713082	0.0841588	-2.95658	ENSMUSG00000015994	Fnta
17388599	-0.246822	10.2744	-2.89056	0.00715964	0.0844519	-2.96031	ENSMUSG00000027194	Ttc17
17212018	0.316236	10.3226	2.88969	0.00717504	0.0845788	-2.9623	ENSMUSG00000026083	Eif5b
17441429	-0.257243	6.20903	-2.88933	0.00718136	0.0845788	-2.96312	ENSMUSG00000061578	Ksr2
17328654	0.23788	10.8517	2.88928	0.00718234	0.0845788	-2.96324	ENSMUSG00000041720	Pi4ka
17285067	-0.383217	5.99602	-2.88567	0.00724646	0.0852864	-2.97147	ENSMUSG00000033520	Idi2
17396369	0.50189	9.43354	2.88517	0.00725551	0.0853422	-2.97262	ENSMUSG00000027698,NA	Nceh1,Gm42192
17430729	-0.410336	8.13139	-2.88481	0.00726196	0.0853422	-2.97344	ENSMUSG00000028906	Epb41
17525803	0.484759	8.36958	2.88473	0.00726325	0.0853422	-2.97361	ENSMUSG00000040111	Gramd1b
17545839	-0.611271	8.5714	-2.88356	0.00728421	0.0855412	-2.97627	ENSMUSG00000040855	Reps2
17490839	-0.277054	10.5697	-2.88153	0.00732089	0.0859244	-2.98092	ENSMUSG00000003873	Bax
17456204	0.231797	11.5441	2.88049	0.00733959	0.0860963	-2.98328	ENSMUSG00000015733	Capza2
17282821	-0.322665	8.37138	-2.87664	0.00740945	0.0868677	-2.99204	ENSMUSG00000034111	Tmed8
17411457	-0.775117	7.9303	-2.87565	0.00742752	0.0870315	-2.99429	ENSMUSG00000028176	Lrrc7
17369896	-0.341496	8.61198	-2.87367	0.00746383	0.0874087	-2.9988	ENSMUSG00000026811	St6galnac6
17508737	0.232103	10.3568	2.87324	0.00747178	0.0874295	-2.99979	ENSMUSG00000031529	Tnks
17287536	-0.5222	10.3396	-2.87297	0.00747674	0.0874295	-3.0004	ENSMUSG00000025875	Tspan17
17532045	0.43605	8.44018	2.87291	0.00747796	0.0874295	-3.00055	ENSMUSG00000010660	Plcd1
17441788	0.244046	3.90441	2.87254	0.00748473	0.0874605	-3.00139	ENSMUSG00000032623	Oas1d
17275724	-0.281621	9.96459	-2.87135	0.00750667	0.0876686	-3.00409	ENSMUSG00000021000,ENSMUSG00000035349	Mia2
17229742	0.371816	6.81491	2.8707	0.00751871	0.087761	-3.00558	ENSMUSG00000045259	Klhdc9
17399474	-0.533279	9.73409	-2.87035	0.00752516	0.087788	-3.00637	ENSMUSG00000027952	Pmvk
17459888	-0.194248	10.8472	-2.86901	0.00755001	0.0880002	-3.00942	ENSMUSG00000068328	Aup1
17446928	-0.314702	6.94443	-2.86892	0.00755164	0.0880002	-3.00962
17340120	0.241069	8.40856	2.86832	0.00756276	0.0880701	-3.01098	ENSMUSG00000061130	Ppm1b
17280790	-0.357014	5.08419	-2.86815	0.00756593	0.0880701	-3.01136	ENSMUSG00000043153	Ispd
17281826	-0.203866	11.2866	-2.8656	0.00761361	0.0885766	-3.01717	ENSMUSG00000021087	Rtn1
17408813	-0.313179	10.9423	-2.86512	0.00762246	0.0886209	-3.01824	ENSMUSG00000062127	Cttnbp2nl
17539898	-0.282325	6.77175	-2.86484	0.00762782	0.0886209	-3.01889	ENSMUSG00000031150	Ccdc120
17217487	-0.226899	9.33985	-2.86472	0.00762995	0.0886209	-3.01915	ENSMUSG00000042229	Rabif
17335966	-0.421543	7.01313	-2.8643	0.00763789	0.0886519	-3.02011	ENSMUSG00000048440	Cyp4f16
17458308	0.222509	11.8771	2.86403	0.00764301	0.0886519	-3.02073	ENSMUSG00000039347	Atp6v0e2
17483084	-0.407575	11.238	-2.86383	0.00764671	0.0886519	-3.02118	ENSMUSG00000063065	Mapk3
17449820	-0.40088	6.42708	-2.86358	0.00765138	0.0886519	-3.02174	ENSMUSG00000096044	Gm16427
17359488	0.250858	9.22313	2.86319	0.00765873	0.0886519	-3.02263	ENSMUSG00000025171	Ubtd1
17470291	0.475541	4.70477	2.86305	0.00766143	0.0886519	-3.02296	ENSMUSG00000055003	Lrtm2
17217777	0.248376	8.66555	2.86292	0.00766392	0.0886519	-3.02326	ENSMUSG00000026404	Ddx59
17293318	-0.343236	4.90788	-2.86281	0.00766601	0.0886519	-3.02351	ENSMUSG00000042243	BC051665
17477454	-0.332838	6.16208	-2.86115	0.00769721	0.0889642	-3.02726	ENSMUSG00000030731	Syt3
17309360	0.191543	5.04009	2.86052	0.00770913	0.0890437	-3.02869	ENSMUSG00000075478	Slitrk1
17391640	-0.320737	8.55617	-2.86035	0.00771248	0.0890437	-3.02909	ENSMUSG00000037773	Pced1a
17434510	0.410853	8.4688	2.85989	0.00772121	0.0890617	-3.03014	ENSMUSG00000054099	Slc25a40
17548074	0.362431	9.35806	2.85982	0.00772242	0.0890617	-3.03028	ENSMUSG00000024501	Dpysl3
17399485	0.748813	8.28603	2.85659	0.00778392	0.0897197	-3.03761	ENSMUSG00000000794	Kcnn3
17445325	0.400002	9.95901	2.85638	0.00778793	0.0897197	-3.03809	ENSMUSG00000044674	Fzd1
17229842	0.18762	12.0664	2.85563	0.00780224	0.0898358	-3.03978	ENSMUSG00000013698	Pea15a
17399783	0.458257	7.2756	2.85506	0.00781322	0.0899134	-3.04108	ENSMUSG00000074457	S100a16
17291211	0.640287	8.61168	2.85381	0.00783717	0.0901402	-3.04391	ENSMUSG00000006611	Hfe
17486781	0.362139	10.956	2.85313	0.00785038	0.0902275	-3.04547	ENSMUSG00000041571	Sepw1
17264117	-0.264461	5.71137	-2.85298	0.00785326	0.0902275	-3.04581	NA	F930015N05Rik
17479487	-0.266269	7.97175	-2.8525	0.00786254	0.0902852	-3.0469	ENSMUSG00000048897	Zfp710
17437302	0.207859	5.3724	2.85197	0.00787263	0.0903522	-3.04808	ENSMUSG00000031558	Slit2
17453917	0.30175	9.48146	2.85142	0.00788341	0.0904271	-3.04934	ENSMUSG00000037344	Slc12a9
17479075	-0.282983	7.74776	-2.84974	0.00791582	0.0907499	-3.05313	ENSMUSG00000030555	Ttc23
17402146	-0.251283	10.4295	-2.84911	0.00792822	0.0908429	-3.05458	ENSMUSG00000039887	Alg14
17252609	0.336633	6.6286	2.84873	0.00793544	0.0908767	-3.05542	ENSMUSG00000005950	P2rx5
17391899	0.7656	7.8628	2.84844	0.00794126	0.0908943	-3.0561	ENSMUSG00000027335	Adra1d
17302600	0.426356	8.76192	2.84748	0.00795998	0.0910594	-3.05827	ENSMUSG00000033214	Slitrk5
17399604	-0.471526	6.22392	-2.84703	0.00796873	0.0911104	-3.05928	ENSMUSG00000027939	Nup210l
17529814	0.437971	9.67274	2.84648	0.00797945	0.091162	-3.06053	ENSMUSG00000032413	Rasa2
17312236	-0.313082	6.91011	-2.84636	0.00798183	0.091162	-3.0608	ENSMUSG00000022579	Gpihbp1
17360695	0.387875	9.74972	2.84418	0.00802451	0.0915906	-3.06573	ENSMUSG00000054843	Atrnl1
17302869	0.506396	9.41299	2.8439	0.00803012	0.0915906	-3.06637	ENSMUSG00000025545	Clybl
17376084	0.32206	8.70807	2.84367	0.00803458	0.0915906	-3.06688	ENSMUSG00000027394	Ttl
17397968	0.308567	9.76745	2.84357	0.00803661	0.0915906	-3.06712	ENSMUSG00000036885	Arhgef26
17448174	-0.350808	10.6621	-2.84335	0.00804099	0.0915913	-3.06762	ENSMUSG00000037999	Arap2
17229984	-0.177172	5.28319	-2.84106	0.00808605	0.0920552	-3.07278	ENSMUSG00000037872	Ackr1
17464238	0.349581	9.27152	2.8405	0.00809732	0.0920878	-3.07406	ENSMUSG00000040370	Lyrm5
17355903	-0.214318	8.56789	-2.84048	0.00809759	0.0920878	-3.07409	ENSMUSG00000024829	Mrpl21
17280207	0.235913	10.4656	2.83963	0.00811444	0.09223	-3.07601	ENSMUSG00000052593	Adam17
17447185	0.322968	7.47638	2.83894	0.00812831	0.0923383	-3.07759	ENSMUSG00000045102,ENSMUSG00000079555	Poln,Haus3
17534960	0.281602	10.9012	2.83747	0.00815758	0.092575	-3.08091	ENSMUSG00000023092	Fhl1
17235166	0.280478	8.94282	2.83745	0.00815787	0.092575	-3.08094	ENSMUSG00000075706	Gpx4
17345038	-0.507531	9.76216	-2.83552	0.00819655	0.0929559	-3.08531	ENSMUSG00000061665	Cd2ap
17290865	0.258006	10.8408	2.83534	0.00820019	0.0929559	-3.08572	ENSMUSG00000002808	Epdr1
17274637	0.262043	8.29357	2.83403	0.0082266	0.0932056	-3.08868	ENSMUSG00000020630	Rnaseh1
17382681	0.22019	7.53639	2.83373	0.00823266	0.0932244	-3.08936	ENSMUSG00000029419	Gm996
17501940	0.37522	7.30421	2.83303	0.00824663	0.0932834	-3.09093	ENSMUSG00000007888	Crlf1
17540092	-0.573121	5.52129	-2.83286	0.00825006	0.0932834	-3.09131	ENSMUSG00000023165	Ssxb2
17520624	1.45903	6.92644	2.83281	0.00825105	0.0932834	-3.09142	ENSMUSG00000046402	Rbp1
17527705	-0.259806	4.99626	-2.83164	0.00827486	0.0935028	-3.09408	ENSMUSG00000036244	Tbc1d21
17243850	0.411003	7.00094	2.8313	0.00828163	0.0935296	-3.09483	ENSMUSG00000035365	Parpbp
17349979	0.28137	9.32571	2.82898	0.0083288	0.0940123	-3.10007	ENSMUSG00000024442	0610009O20Rik
17332974	-0.346828	9.53894	-2.82819	0.0083449	0.0941439	-3.10185	ENSMUSG00000023809	Rps6ka2
17263362	0.318437	8.42293	2.82738	0.0083615	0.0942811	-3.10369	ENSMUSG00000020444	Guk1
17489052	-0.523318	10.2986	-2.82627	0.00838407	0.0944728	-3.10617	ENSMUSG00000006651	Aplp1
17518799	-0.228175	8.93059	-2.82611	0.00838739	0.0944728	-3.10654	ENSMUSG00000036781	Rps27l
17292689	-0.299544	9.99317	-2.82565	0.0083968	0.0945286	-3.10757	ENSMUSG00000025872	Thoc3
17422885	0.298765	8.13672	2.82535	0.00840292	0.094535	-3.10825	ENSMUSG00000059939	9430015G10Rik
17266851	-0.78348	6.40798	-2.82519	0.00840628	0.094535	-3.10861	ENSMUSG00000069793	Slfn9
17443940	0.254893	9.50678	2.8246	0.0084185	0.0946224	-3.10995	ENSMUSG00000036817	Sun1
17276985	-0.373434	9.66339	-2.82417	0.00842723	0.0946703	-3.11091	ENSMUSG00000042700	Sipa1l1
17442165	0.249933	10.3049	2.82391	0.00843263	0.0946809	-3.1115	ENSMUSG00000029474	Rnf34
17232407	0.403779	8.85744	2.82339	0.00844339	0.0947516	-3.11268	ENSMUSG00000038916	Soga3
17294489	0.283665	9.57731	2.8228	0.00845554	0.0948378	-3.114	ENSMUSG00000021592	Arsk
17269980	-0.248982	6.2937	-2.82089	0.00849507	0.0952217	-3.1183	ENSMUSG00000001494	Sost
17286893	0.48799	7.00969	2.82042	0.00850485	0.0952217	-3.11937	ENSMUSG00000044164	Rnf182
17481217	-0.361515	4.26202	-2.82017	0.0085101	0.0952217	-3.11993	ENSMUSG00000073945	Olfr618
17491463	-0.243806	5.71192	-2.82013	0.00851081	0.0952217	-3.12001	ENSMUSG00000055026	Gabrg3
17528405	0.312786	9.43956	2.82007	0.00851219	0.0952217	-3.12016	ENSMUSG00000036943	Rab8b
17240880	0.844707	6.69632	2.81981	0.00851759	0.0952319	-3.12075	ENSMUSG00000003746	Man1a
17328842	-0.317549	7.17392	-2.81698	0.00857662	0.0958415	-3.12711	ENSMUSG00000003526	Prodh
17513185	-0.287671	8.95125	-2.81588	0.00859959	0.0960256	-3.12958	ENSMUSG00000031951	Tmem231
17258023	0.316005	11.0813	2.81576	0.00860215	0.0960256	-3.12985	ENSMUSG00000034714	Ttyh2
17241308	0.3794	11.5687	2.81451	0.00862835	0.0962675	-3.13266	ENSMUSG00000037031	Tspan15
17510229	-0.28698	6.20945	-2.81318	0.00865644	0.0964336	-3.13565	ENSMUSG00000000792	Slc5a5
17462998	-0.297018	8.78886	-2.81315	0.00865714	0.0964336	-3.13573	ENSMUSG00000038346	Zfp384
17440257	-0.295067	9.35308	-2.81297	0.00866093	0.0964336	-3.13613	ENSMUSG00000033623	Pcgf3
17240405	0.239207	9.82513	2.81295	0.0086614	0.0964336	-3.13618	ENSMUSG00000038417	Fig4
17457128	0.831337	5.08051	2.81227	0.00867565	0.0965416	-3.13769	ENSMUSG00000029762	Akr1b8
17311519	0.828803	7.04389	2.81139	0.00869439	0.0966995	-3.13968	ENSMUSG00000037362	Nov
17484233	0.556403	8.28605	2.81081	0.00870662	0.0967848	-3.14098	ENSMUSG00000041836	Ptpre
17319050	0.577947	7.0307	2.81028	0.00871799	0.0968376	-3.14218	ENSMUSG00000018169	Mfng
17266010	-0.240611	6.12558	-2.81016	0.00872049	0.0968376	-3.14245	ENSMUSG00000020848	Doc2b
17266586	0.824564	8.53297	2.80935	0.00873764	0.0969773	-3.14426	ENSMUSG00000049612	Omg
17248249	-0.229991	5.69549	-2.80765	0.00877398	0.0973297	-3.14808	ENSMUSG00000020287	Mpg
17239493	0.267823	9.03765	2.80681	0.00879211	0.0974799	-3.14998	ENSMUSG00000039879	Heca
17507462	0.328668	8.43436	2.80547	0.0088208	0.097747	-3.15298	ENSMUSG00000031508	Ankrd10
17231135	0.30312	6.15882	2.80512	0.00882838	0.0977799	-3.15378	ENSMUSG00000037375	Hhat
17277170	0.584989	7.45861	2.80476	0.00883599	0.0978132	-3.15457	ENSMUSG00000043487	Acot6
17481776	-0.633103	8.85804	-2.80447	0.00884238	0.097833	-3.15524	ENSMUSG00000005686	Ampd3
17300650	0.3175	8.97235	2.80372	0.00885852	0.0979433	-3.15692	ENSMUSG00000019297	Nop9
17317393	0.4369	9.44577	2.80334	0.00886668	0.0979433	-3.15776	ENSMUSG00000072568	Fam84b
17444047	-0.547876	8.22743	-2.80303	0.00887335	0.0979433	-3.15846	ENSMUSG00000048988	Elfn1
17448905	-0.33015	10.6662	-2.80301	0.00887382	0.0979433	-3.15851	ENSMUSG00000029229	Chic2
17397320	0.537657	8.66042	2.80293	0.00887542	0.0979433	-3.15867	ENSMUSG00000025762	Larp1b
17476372	0.296653	6.57439	2.80219	0.00889152	0.0980225	-3.16034	ENSMUSG00000036931	Nfkbid
17429591	-0.35769	4.95376	-2.80218	0.00889183	0.0980225	-3.16037	ENSMUSG00000078576	Gm12886
17242416	0.347616	9.57342	2.80056	0.00892689	0.098349	-3.164	ENSMUSG00000053329	D10Jhu81e
17503181	-0.283479	8.65242	-2.80024	0.00893376	0.098349	-3.16471	ENSMUSG00000001909	Trmt1
17402895	-0.161467	11.3654	-2.80017	0.00893535	0.098349	-3.16487	ENSMUSG00000078578	Ube2d3
17416364	-0.247742	9.0501	-2.79863	0.00896889	0.0986671	-3.16832	ENSMUSG00000061887	Ssbp3
17267685	0.260511	6.23375	2.7982	0.00897825	0.0987116	-3.16928	ENSMUSG00000020553	Pctp
17299329	-0.373171	7.88297	-2.79802	0.00898225	0.0987116	-3.16969	ENSMUSG00000050335	Lgals3
17277788	0.552318	8.1907	2.79775	0.00898827	0.0987116	-3.17031	ENSMUSG00000047414	Flrt2
17235379	-0.29138	10.1034	-2.7976	0.00899154	0.0987116	-3.17064	ENSMUSG00000003345	Csnk1g2
17368389	-0.257345	10.403	-2.79705	0.00900345	0.0987914	-3.17186	ENSMUSG00000014873	Surf2
17297413	0.236983	8.4756	2.79601	0.00902641	0.0989922	-3.17421	ENSMUSG00000021809	Nudt13
17354595	0.388783	7.27343	2.79541	0.00903956	0.0990851	-3.17555	ENSMUSG00000038059	Smim3
17464672	0.420995	7.83394	2.79133	0.00912973	0.100022	-3.18469	ENSMUSG00000015112	Slc25a13
17539467	-0.332338	7.78692	-2.78993	0.00916073	0.10031	-3.18781	ENSMUSG00000031367	Ap1s2
17309006	-0.272648	9.97749	-2.78839	0.00919508	0.100634	-3.19125
17469656	0.428337	10.128	2.78753	0.0092143	0.100792	-3.19318	ENSMUSG00000030257	Srgap3
17271968	0.270654	7.7703	2.7872	0.00922177	0.100822	-3.19392	ENSMUSG00000020743	Mif4gd
17416764	-0.615069	8.54587	-2.78555	0.00925884	0.101175	-3.19761	ENSMUSG00000003411	Rab3b
17511102	-0.291083	7.96787	-2.78434	0.00928609	0.101346	-3.20032	ENSMUSG00000004996	Mri1
17253937	0.536755	7.77385	2.78411	0.00929119	0.101346	-3.20082	ENSMUSG00000017692	Rhbdl3
17230166	0.642708	8.95007	2.78411	0.00929133	0.101346	-3.20084	ENSMUSG00000026525	Opn3
17216638	-0.311106	8.5252	-2.78375	0.00929946	0.101346	-3.20164	ENSMUSG00000098923	Tmem185b
17423713	0.323751	11.4561	2.78352	0.00930472	0.101346	-3.20216	ENSMUSG00000040520	Manea
17325454	0.495044	6.74243	2.7835	0.00930509	0.101346	-3.2022	ENSMUSG00000034206	Polq
17427312	0.288309	11.8065	2.78321	0.00931158	0.101346	-3.20284	ENSMUSG00000052684	Jun
17211258	0.476839	10.0581	2.78317	0.00931263	0.101346	-3.20294	ENSMUSG00000025921	Rdh10
17217197	0.236156	9.19386	2.78153	0.00934969	0.101697	-3.2066	ENSMUSG00000042046	Dstyk
17247319	-0.23865	5.01393	-2.77837	0.0094216	0.102427	-3.21365	ENSMUSG00000020191	4930415F15Rik
17450727	0.315436	9.28935	2.77783	0.00943415	0.102461	-3.21487	ENSMUSG00000063406	Tmed5
17359994	-0.272056	7.98134	-2.77778	0.00943523	0.102461	-3.21498	ENSMUSG00000025226	Fbxl15
17245751	-0.283538	7.52446	-2.7776	0.00943927	0.102461	-3.21537	ENSMUSG00000019467	Arhgef25
17407017	0.364889	10.4196	2.77705	0.00945202	0.102547	-3.21661	ENSMUSG00000028041	Adam15
17514337	-0.939462	9.46027	-2.77643	0.00946614	0.102648	-3.21799
17540282	-0.300781	10.4393	-2.77594	0.00947747	0.102719	-3.21909	ENSMUSG00000064127	Med14
17325109	0.494354	10.2752	2.77528	0.00949253	0.102813	-3.22055	ENSMUSG00000022817	Itgb5
17275069	0.537729	7.80021	2.77496	0.00949988	0.102813	-3.22126	ENSMUSG00000050103	Agmo
17305662	0.19632	10.999	2.77493	0.00950074	0.102813	-3.22134	ENSMUSG00000037712	Fermt2
17240431	-0.284624	9.63783	-2.77462	0.00950786	0.102838	-3.22203	ENSMUSG00000019822	Smpd2
17423321	0.597109	10.5002	2.77339	0.00953616	0.103056	-3.22477	ENSMUSG00000049225	Pdp1
17389051	0.262815	9.92212	2.77333	0.00953772	0.103056	-3.22492	ENSMUSG00000027167	Elp4
17311179	0.640479	7.32309	2.77092	0.00959358	0.103607	-3.23029	ENSMUSG00000022297,ENSMUSG00000107137	Fzd6
17455319	-0.224994	5.83239	-2.77058	0.00960135	0.103638	-3.23103	ENSMUSG00000042817	Flt3
17370002	0.464059	8.86685	2.76815	0.00965808	0.104197	-3.23645	ENSMUSG00000026796	Fam129b
17248231	0.525804	8.33237	2.76754	0.0096724	0.104299	-3.23781	ENSMUSG00000020297	Nsg2
17483447	-0.346575	8.23396	-2.76733	0.00967729	0.104299	-3.23827	ENSMUSG00000042308	Setd1a
17506073	0.27362	7.29945	2.76589	0.00971106	0.10457	-3.24148	ENSMUSG00000074064	Mlycd
17521218	-0.317448	10.0427	-2.76584	0.00971237	0.10457	-3.2416	ENSMUSG00000023495	Pcbp4
17249780	-0.248509	10.1849	-2.7643	0.00974856	0.104907	-3.24502	ENSMUSG00000020267	Hint1
17496547	0.483539	8.27585	2.76172	0.00980962	0.105511	-3.25076	ENSMUSG00000045114	Prrt2
17505034	-0.320139	9.6234	-2.76062	0.00983588	0.105739	-3.25322	ENSMUSG00000031902	Nfatc3
17533713	0.930309	8.84812	2.76025	0.00984472	0.105779	-3.25404	ENSMUSG00000001131	Timp1
17542718	-0.290158	7.52105	-2.76005	0.00984953	0.105779	-3.25449	ENSMUSG00000079534,ENSMUSG00000079531,ENSMUSG00000067771,ENSMUSG00000071745	Gm5640,Gm5936,Gm14685,DXBay18,Gm5639
17434555	0.532385	7.9669	2.7592	0.00986967	0.105942	-3.25637	ENSMUSG00000028970	Abcb1b
17219546	-0.287486	5.64087	-2.75898	0.00987508	0.105946	-3.25687	ENSMUSG00000026548	Slamf9
17334948	-0.329559	10.5667	-2.75765	0.00990692	0.106234	-3.25983	ENSMUSG00000015575	Atp6v0e
17230651	0.248174	10.7981	2.75561	0.00995587	0.106705	-3.26436	ENSMUSG00000046836	Brox
17538297	-0.302642	8.7432	-2.75519	0.0099659	0.106759	-3.26528	ENSMUSG00000047045	Tmem164
17497957	0.409306	8.42021	2.75432	0.00998697	0.106861	-3.26722	ENSMUSG00000025512	Chid1
17260959	-0.396212	9.20835	-2.75427	0.00998808	0.106861	-3.26732	ENSMUSG00000005917	Otx1
17410542	-0.237896	9.21631	-2.75415	0.00999096	0.106861	-3.26759	ENSMUSG00000028163	Nfkb1
17230331	0.458958	7.10575	2.75389	0.00999727	0.106861	-3.26817	ENSMUSG00000026492	Tfb2m
17525198	-0.230345	9.17868	-2.75375	0.0100006	0.106861	-3.26848	ENSMUSG00000059974	Ntm
17305605	0.360056	10.5901	2.75309	0.0100166	0.106927	-3.26994	ENSMUSG00000021830	Txndc16
17434973	0.661516	9.36789	2.75308	0.0100169	0.106927	-3.26997	ENSMUSG00000028780	Sema3c
17540589	-0.239669	9.72033	-2.75277	0.0100244	0.106942	-3.27066	ENSMUSG00000036782	Klhl13
17244439	0.374928	8.38429	2.75261	0.0100284	0.106942	-3.27102	ENSMUSG00000074785	Plxnc1
17466546	0.27521	6.47959	2.7512	0.0100625	0.107245	-3.27414	ENSMUSG00000051499	Zfp786
17252635	0.26129	7.09238	2.75097	0.0100682	0.107245	-3.27467	ENSMUSG00000005951	Shpk
17415815	0.345371	10.3372	2.75082	0.0100719	0.107245	-3.275	ENSMUSG00000025791	Pgm2
17296174	0.35794	9.46412	2.74916	0.0101122	0.107569	-3.27867	ENSMUSG00000021754	Map3k1
17482857	-0.246038	6.44789	-2.74867	0.0101242	0.107569	-3.27975	ENSMUSG00000030769	Slc5a11
17475564	0.289251	9.65727	2.74842	0.0101305	0.107569	-3.28033	ENSMUSG00000063160	Numbl
17495821	-0.429629	8.42149	-2.7484	0.0101309	0.107569	-3.28036	ENSMUSG00000030878	Cdr2
17313926	0.274606	8.65673	2.74838	0.0101312	0.107569	-3.2804	ENSMUSG00000035900	Gramd4
[truncated: 19,233 more rows]

## Sheet: Ubc9_Diff_vs_WT_Diff
Row.names	logFC	AveExpr	t	P.Value	adj.P.Val	B	ENSEMBL	SYMBOL
17546774	-2.52825	9.96701	-16.9458	1.02837e-16	2.18343e-12	26.6803	ENSMUSG00000096768	Erdr1
17403950	-2.81548	9.70855	-13.4171	4.57773e-14	4.85972e-10	21.4299	ENSMUSG00000028173	Wls
17290155	-1.45234	8.76144	-12.5178	2.62212e-13	1.85576e-09	19.8688	ENSMUSG00000074634,ENSMUSG00000094114	Tmem267
17290163	-1.0247	6.88141	-12.0784	6.35291e-13	3.37213e-09	19.0689	ENSMUSG00000074715	Ccl28
17332915	0.98197	11.5846	11.6813	1.44046e-12	5.98648e-09	18.3242	ENSMUSG00000096255,ENSMUSG00000095677,ENSMUSG00000092074,ENSMUSG00000000579	Dynlt1b,Dynlt1f,Dynlt1a,Dynlt1c
17345238	-1.2097	5.66249	-11.6043	1.69173e-12	5.98648e-09	18.1774	ENSMUSG00000058626	Capn11
17323198	1.96154	5.33607	11.5191	2.0228e-12	6.13544e-09	18.014	ENSMUSG00000068617	Efcab1
17340524	0.906676	11.6572	11.4423	2.37856e-12	6.31271e-09	17.8658	ENSMUSG00000092074,ENSMUSG00000095677,ENSMUSG00000000579,ENSMUSG00000096255	Dynlt1a,Dynlt1f,Dynlt1c,Dynlt1b
17316175	-1.37985	9.99313	-11.3529	2.87453e-12	6.78134e-09	17.6923	ENSMUSG00000045763	Basp1
17311213	-1.86695	6.63436	-11.1768	4.18634e-12	8.88843e-09	17.3472	ENSMUSG00000037386	Rims2
17332923	0.845159	10.4592	11.0574	5.41292e-12	1.04479e-08	17.1109	ENSMUSG00000000579,ENSMUSG00000095677,ENSMUSG00000092074,ENSMUSG00000096255	Dynlt1c,Dynlt1f,Dynlt1a,Dynlt1b
17333906	1.24804	4.57391	10.8664	8.19412e-12	1.44981e-08	16.7288	ENSMUSG00000062743	Zfp677
17473310	-1.47898	6.99399	-10.749	1.05969e-11	1.73071e-08	16.4913	ENSMUSG00000006154	Eps8l1
17439523	1.40284	4.69437	10.2942	2.91682e-11	4.42357e-08	15.5527	ENSMUSG00000057816	1700007G11Rik
17446567	1.73552	6.76051	9.95959	6.24827e-11	8.84422e-08	14.8429	ENSMUSG00000044681	Cnpy1
17511878	1.77445	8.56957	9.72856	1.06621e-10	1.41485e-07	14.3434	ENSMUSG00000031775	Pllp
17421384	0.831984	6.87649	9.4933	1.85047e-10	2.31113e-07	13.8266	NA,ENSMUSG00000078503,ENSMUSG00000067916,ENSMUSG00000070605	Znf41-ps,LOC101056073,Zfp991,Zfp992
17541875	1.66073	5.06002	9.46198	1.99251e-10	2.3413e-07	13.7572	ENSMUSG00000031133	Arhgef6
17263535	-1.32373	8.51953	-9.44073	2.09517e-10	2.3413e-07	13.71	ENSMUSG00000020538	Srebf1
17516462	2.06322	7.61799	9.38598	2.38539e-10	2.53233e-07	13.5882	ENSMUSG00000032011	Thy1
17227828	2.78036	7.94101	9.08325	4.92222e-10	4.9766e-07	12.9064	ENSMUSG00000056220	Pla2g4a
17435592	1.85797	5.9428	9.03341	5.55214e-10	5.35832e-07	12.7928	ENSMUSG00000039095	En2
17359143	1.56983	4.91565	8.97246	6.43596e-10	5.94123e-07	12.6535	ENSMUSG00000067242	Lgi1
17374488	-2.96017	8.72445	-8.87854	8.08862e-10	7.15573e-07	12.4377	ENSMUSG00000040152	Thbs1
17455936	1.03247	6.14225	8.742	1.13002e-09	9.59705e-07	12.1216	ENSMUSG00000029754	Dlx6
17535390	-1.22545	7.57825	-8.7093	1.22468e-09	1.0001e-06	12.0455	ENSMUSG00000033361	Prrg3
17535736	1.1927	5.68073	8.68688	1.29423e-09	1.01774e-06	11.9933	ENSMUSG00000031397	Tktl1
17442740	-1.53453	7.46724	-8.65486	1.40061e-09	1.06206e-06	11.9185	ENSMUSG00000070498	Tmem132b
17234494	0.878707	8.74291	8.51301	1.99073e-09	1.45749e-06	11.5854	ENSMUSG00000033208	S100b
17434890	-1.3935	7.88854	-8.47841	2.16985e-09	1.53568e-06	11.5037	ENSMUSG00000040118	Cacna2d1
17363997	1.11452	6.54116	8.46012	2.2711e-09	1.53777e-06	11.4605	ENSMUSG00000071573	Rnls
17387246	0.717902	5.55825	8.45199	2.31767e-09	1.53777e-06	11.4412	ENSMUSG00000075256	Cerkl
17330684	2.71958	8.05872	8.39138	2.69675e-09	1.70136e-06	11.2975	ENSMUSG00000022658	Tagln3
17396652	1.29368	7.98173	8.3873	2.72449e-09	1.70136e-06	11.2878	ENSMUSG00000037625	Cldn11
17515551	-0.972865	9.31264	-8.3324	3.12659e-09	1.89668e-06	11.1571	ENSMUSG00000045994	B3gat1
17241409	1.74049	6.61435	8.31092	3.30001e-09	1.92586e-06	11.1059	ENSMUSG00000020077	Srgn
17276614	2.51307	6.45604	8.29335	3.44911e-09	1.92586e-06	11.0639	ENSMUSG00000090258	Churc1
17434158	-1.10566	6.67174	-8.28994	3.47889e-09	1.92586e-06	11.0557	NA,ENSMUSG00000096237	Gm3893,Gm29804,Gm5859,4933409K07Rik,Gm9615,Gm21158
17322437	-1.24494	7.53072	-8.27943	3.57212e-09	1.92586e-06	11.0306	ENSMUSG00000022491	Glycam1
17501061	1.86462	6.73225	8.27324	3.62823e-09	1.92586e-06	11.0158	ENSMUSG00000038173	Enpp6
17464706	2.12575	5.66156	8.17253	4.67907e-09	2.42307e-06	10.7741	ENSMUSG00000029755	Dlx5
17282743	-1.48557	7.27042	-8.0447	6.47411e-09	3.27282e-06	10.4652	ENSMUSG00000021253	Tgfb3
17339889	1.0362	6.57172	7.98998	7.44429e-09	3.52817e-06	10.3323	ENSMUSG00000036368	Rmdn2
17275490	-0.971608	10.7973	-7.98823	7.47776e-09	3.52817e-06	10.328	ENSMUSG00000094103,ENSMUSG00000095595	1700047I17Rik2,Fam177a
17275516	-0.971608	10.7973	-7.98823	7.47776e-09	3.52817e-06	10.328	ENSMUSG00000094103,ENSMUSG00000095595	1700047I17Rik2,Fam177a
17275498	-0.504561	12.2383	-7.97459	7.74309e-09	3.57394e-06	10.2948	ENSMUSG00000079108,ENSMUSG00000073079	Srp54b,Srp54a,Srp54c
17471222	-1.03098	11.742	-7.96186	7.99935e-09	3.61367e-06	10.2638	ENSMUSG00000000184	Ccnd2
17316120	-1.16418	8.05963	-7.93909	8.47954e-09	3.75078e-06	10.2083	ENSMUSG00000039385	Cdh6
17216478	1.7169	7.49995	7.87418	1.00162e-08	4.34007e-06	10.0496	ENSMUSG00000026315	Serpinb8
17426434	-1.19789	6.73908	-7.81084	1.17899e-08	5.00648e-06	9.8942	ENSMUSG00000028351	Brinp1
17222606	1.48997	7.73088	7.71268	1.51939e-08	6.32541e-06	9.65227	ENSMUSG00000041945	Mfsd9
17351001	-1.30052	7.68043	-7.66913	1.70099e-08	6.94527e-06	9.54453	ENSMUSG00000024617	Camk2a
17366511	2.18236	7.52151	7.65559	1.76184e-08	7.05799e-06	9.51098	ENSMUSG00000026664	Phyh
17424407	-0.744884	6.1475	-7.61567	1.9545e-08	7.6848e-06	9.41191	NA,ENSMUSG00000096237	Gm3893,Gm29804,Gm21158,4933409K07Rik,Gm9615,Gm5859
17352175	0.726569	6.46303	7.44873	3.02288e-08	1.16694e-05	8.99532	ENSMUSG00000041607	Mbp
17232853	-0.873878	7.42237	-7.41485	3.30396e-08	1.25267e-05	8.91033	ENSMUSG00000019823	Mical1
17313877	1.47836	7.01681	7.38011	3.61979e-08	1.34834e-05	8.82304	ENSMUSG00000035944	Ttc38
17347448	-1.30702	6.28199	-7.35598	3.8571e-08	1.40141e-05	8.76231	ENSMUSG00000024087	Cyp1b1
17405746	1.12211	6.28869	7.35234	3.89428e-08	1.40141e-05	8.75314	ENSMUSG00000049404	Rarres1
17413000	-0.729097	6.28981	-7.3325	4.10332e-08	1.45203e-05	8.70312	NA,ENSMUSG00000096237,ENSMUSG00000094066,ENSMUSG00000078746,ENSMUSG00000079774,ENSMUSG00000093996,ENSMUSG00000078721	Gm3893,LOC100041516,Gm29804,4933409K07Rik,Gm9615,Gm21158,Gm5859,Fam205a2,Fam205a1,Fam205a4,Fam205a3,LOC100862324
17275472	-0.469858	12.1984	-7.32533	4.18156e-08	1.45546e-05	8.68506	ENSMUSG00000073079,ENSMUSG00000079108	Srp54a,Srp54b,Srp54c
17468551	1.77695	7.73418	7.29348	4.54815e-08	1.55752e-05	8.60466	ENSMUSG00000029994	Anxa4
17228362	1.07168	7.25288	7.28497	4.6516e-08	1.56766e-05	8.58314	ENSMUSG00000033722	BC034090
17320813	-1.03887	8.18146	-7.21285	5.62933e-08	1.86753e-05	8.40057	ENSMUSG00000022454	Nell2
17304297	-1.1516	6.61769	-7.1857	6.0496e-08	1.97608e-05	8.33164	ENSMUSG00000021991	Cacna2d3
17541668	-1.32533	8.73682	-7.17231	6.26828e-08	2.01649e-05	8.29765	ENSMUSG00000031119	Gpc4
17505851	0.925082	6.13457	7.13158	6.98469e-08	2.21342e-05	8.19402	ENSMUSG00000031767	Nudt7
17438272	-1.07819	7.21207	-7.09347	7.73012e-08	2.41362e-05	8.09691	ENSMUSG00000005672	Kit
17268661	-1.47768	6.92116	-7.08625	7.88035e-08	2.42486e-05	8.07847	ENSMUSG00000017417	Plxdc1
17479974	-0.759987	6.00803	-7.05847	8.48584e-08	2.54473e-05	8.00756	ENSMUSG00000030562	Nox4
17327514	-0.876487	5.76207	-7.05743	8.50961e-08	2.54473e-05	8.00488	ENSMUSG00000074892	B3galt5
17464534	0.90402	4.86928	7.05112	8.65387e-08	2.55193e-05	7.98877	ENSMUSG00000047735	Samd9l
17509944	-1.33855	10.199	-7.01213	9.60355e-08	2.79319e-05	7.889	ENSMUSG00000002341	Ncan
17300279	1.64063	9.01929	6.95043	1.13271e-07	3.24995e-05	7.73081	ENSMUSG00000000957	Mmp14
17226127	1.47044	8.21581	6.90055	1.29483e-07	3.66558e-05	7.60258	ENSMUSG00000047216	Cdh19
17415544	1.30039	6.98042	6.84011	1.52317e-07	4.25525e-05	7.44684	ENSMUSG00000028573	Fggy
17304177	0.909682	9.93517	6.82843	1.57182e-07	4.33415e-05	7.41668	ENSMUSG00000021867,ENSMUSG00000072680,ENSMUSG00000072676	Tmem254b,Tmem254c,Tmem254a
17304162	0.931986	9.93976	6.80669	1.66659e-07	4.53654e-05	7.36053	ENSMUSG00000021867,ENSMUSG00000072680,ENSMUSG00000072676	Tmem254b,Tmem254c,Tmem254a
17345029	-0.516617	6.91879	-6.77952	1.79323e-07	4.81947e-05	7.29028	ENSMUSG00000057899	Adgrf2
17340165	0.690023	7.72916	6.76723	1.85363e-07	4.91953e-05	7.25851	ENSMUSG00000038805	Six3
17412952	-0.722261	6.68088	-6.75024	1.9406e-07	5.08677e-05	7.21452	NA,ENSMUSG00000096237	Gm29804,Gm5859,Gm9615,4933409K07Rik,Gm3893,Gm21158
17349902	-1.357	7.43821	-6.74302	1.97881e-07	5.12366e-05	7.19581	ENSMUSG00000051486	Pcdhb11
17326711	-0.939821	8.87769	-6.72297	2.08897e-07	5.34374e-05	7.14383	ENSMUSG00000022865	Cxadr
17351027	1.06323	6.85181	6.66106	2.46991e-07	6.243e-05	6.98309	ENSMUSG00000024620	Pdgfrb
17425095	-1.11743	7.82223	-6.64932	2.54969e-07	6.36882e-05	6.95258	ENSMUSG00000039809	Gabbr2
17387385	-1.2803	9.31494	-6.62818	2.70011e-07	6.65219e-05	6.89756	ENSMUSG00000059588	Calcrl
17234436	2.52672	7.28339	6.62469	2.72579e-07	6.65219e-05	6.88847	ENSMUSG00000049422	Chchd10
17349888	-1.18687	7.56909	-6.61123	2.82713e-07	6.80009e-05	6.85344	ENSMUSG00000045062	Pcdhb7
17322985	-1.18028	7.56206	-6.60694	2.86023e-07	6.80009e-05	6.84226	ENSMUSG00000022494	Shisa9
17519967	-0.776191	9.00168	-6.60409	2.88248e-07	6.80009e-05	6.83482	ENSMUSG00000035274	Tpbg
17535183	1.08988	9.11154	6.59179	2.98031e-07	6.95362e-05	6.80279	ENSMUSG00000036790	Slitrk2
17461045	-0.839794	6.45597	-6.56721	3.18614e-07	7.35305e-05	6.73867	ENSMUSG00000048636	A730049H05Rik
17478352	0.912745	7.22948	6.54504	3.38407e-07	7.70576e-05	6.68081	ENSMUSG00000039745	Htatip2
17454428	0.824345	7.27754	6.54207	3.41155e-07	7.70576e-05	6.67304	ENSMUSG00000036718	Micall2
17533187	-0.814534	5.49528	-6.52108	3.61205e-07	8.07274e-05	6.61821	ENSMUSG00000071815	Fthl17e
17542971	0.946749	5.7877	6.51475	3.67483e-07	8.12749e-05	6.60167	ENSMUSG00000073077	Gm8787
17229917	-1.38835	6.93094	-6.49308	3.89828e-07	8.53282e-05	6.54498	ENSMUSG00000038026	Kcnj9
17352252	-1.31338	7.59642	-6.47548	4.08982e-07	8.67376e-05	6.49892	ENSMUSG00000050321	Neto1
17354282	1.45152	8.40126	6.47434	4.10256e-07	8.67376e-05	6.49594	ENSMUSG00000033022	Cdo1
17382059	0.605124	4.39376	6.47371	4.10963e-07	8.67376e-05	6.49428	ENSMUSG00000026734	4921504E06Rik
17526175	1.33049	7.75583	6.47224	4.12608e-07	8.67376e-05	6.49045	ENSMUSG00000032131	Abcg4
17338599	1.13107	7.16979	6.45553	4.31852e-07	8.98929e-05	6.44667	ENSMUSG00000024172,ENSMUSG00000098633	St6gal2
17330692	0.955765	8.55485	6.44291	4.46979e-07	9.21385e-05	6.4136	ENSMUSG00000033157	Abhd10
17423479	0.985505	8.95116	6.41929	4.7676e-07	9.73323e-05	6.35165	ENSMUSG00000041153	Osgin2
17288261	-1.00634	5.2797	-6.39293	5.12361e-07	0.000103604	6.28248
17301738	0.883107	6.94255	6.38623	5.2184e-07	0.000104526	6.26487	ENSMUSG00000003469	Phyhip
17434112	-0.680941	6.25787	-6.37515	5.37894e-07	0.000106734	6.23577	NA,ENSMUSG00000094066,ENSMUSG00000078746,ENSMUSG00000079774,ENSMUSG00000093996,ENSMUSG00000096237	LOC100041516,Gm21158,Fam205a2,4933409K07Rik,Gm3893,Fam205a4,Fam205a3,Gm29804,Gm9615,Gm5859,LOC100862324
17532694	0.658075	9.23426	6.35809	5.63593e-07	0.000110798	6.19093	NA	Pisd-ps3
17472063	1.84493	6.88684	6.34626	5.82132e-07	0.000113114	6.15984	ENSMUSG00000042770	Hebp1
17514424	2.76236	6.3944	6.34383	5.86026e-07	0.000113114	6.15344	ENSMUSG00000025888	Casp1
17219519	-0.738415	8.08899	-6.33116	6.06719e-07	0.000116053	6.1201	ENSMUSG00000038034	Igsf8
17494848	-1.04242	6.34925	-6.29175	6.75909e-07	0.000128133	6.01634	ENSMUSG00000031027	Stk33
17389339	-0.741055	5.83671	-6.26718	7.2304e-07	0.000135855	5.95158	ENSMUSG00000057378	Ryr3
17523380	-1.07364	5.82325	-6.25099	7.5589e-07	0.000140781	5.90889	ENSMUSG00000043773	1700048O20Rik
17394943	0.77175	7.32725	6.24143	7.75995e-07	0.000143269	5.88366	ENSMUSG00000013523	Bcas1
17306696	0.771569	6.26899	6.22873	8.03552e-07	0.000145965	5.85013	ENSMUSG00000022217	Emc9
17274813	-0.851198	5.80511	-6.22837	8.04349e-07	0.000145965	5.84918	ENSMUSG00000001225	Slc26a3
17323457	1.33189	6.2796	6.22139	8.19919e-07	0.00014753	5.83075	ENSMUSG00000022766	Serpind1
17461942	0.874101	6.26917	6.2173	8.29195e-07	0.000147945	5.81994	ENSMUSG00000000440	Pparg
17284936	1.07275	4.953	6.20958	8.4698e-07	0.000149859	5.79955	ENSMUSG00000021213	Akr1c13
17503825	0.83027	7.1476	6.19969	8.70326e-07	0.000152717	5.77342	ENSMUSG00000031740	Mmp2
17331380	-0.935836	5.89964	-6.19101	8.91354e-07	0.000155125	5.75048	ENSMUSG00000052504	Epha3
17503810	-0.637688	7.76781	-6.18365	9.09575e-07	0.000157009	5.73103	ENSMUSG00000031737	Irx5
17304193	0.749931	10.1383	6.14606	1.00872e-06	0.00017272	5.6316	ENSMUSG00000021867,ENSMUSG00000072680,ENSMUSG00000072676	Tmem254b,Tmem254c,Tmem254a
17219536	1.94331	9.05982	6.06755	1.25248e-06	0.000212741	5.42357	ENSMUSG00000044708	Kcnj10
17451297	1.12488	8.32401	6.05355	1.3018e-06	0.000219364	5.38645	ENSMUSG00000042249	Grk3
17448543	-0.874798	7.81396	-6.03764	1.36027e-06	0.000227412	5.34422	ENSMUSG00000029209	Gnpda2
17367338	1.31467	5.7435	6.0079	1.47675e-06	0.000243083	5.26525	ENSMUSG00000037683	Armc3
17380879	0.676273	5.8526	6.00786	1.47691e-06	0.000243083	5.26514	ENSMUSG00000038840	Birc7
17515921	-1.26809	8.12174	-5.9892	1.55511e-06	0.000253985	5.21555	ENSMUSG00000038119	Cdon
17239184	-0.702455	5.87359	-5.98084	1.5915e-06	0.000257944	5.19332	ENSMUSG00000050994	Adgb
17502874	-0.781129	8.2676	-5.97117	1.63464e-06	0.00026293	5.1676	ENSMUSG00000031709	Tbc1d9
17505790	-0.762637	7.09828	-5.9628	1.67294e-06	0.000267066	5.14534	ENSMUSG00000031772	Cntnap4
17460831	1.06219	10.9334	5.9599	1.6864e-06	0.000267206	5.13764	ENSMUSG00000030088	Aldh1l1
17484331	-0.597804	7.57823	-5.93059	1.82894e-06	0.000287645	5.05964	ENSMUSG00000025478	Dpysl4
17231891	0.692455	7.85551	5.92298	1.86786e-06	0.000291607	5.03939	ENSMUSG00000071369	Map3k5
17294086	-0.851954	7.64535	-5.91269	1.92186e-06	0.000297846	5.012	ENSMUSG00000021536	Adcy2
17310882	0.736085	10.5122	5.90694	1.95272e-06	0.000300435	4.99669	ENSMUSG00000039007	Cpq
17493005	0.737562	6.392	5.89648	2.01015e-06	0.000307047	4.96882	ENSMUSG00000030630	Fah
17457232	0.63666	5.08292	5.87581	2.12869e-06	0.000322831	4.91374	ENSMUSG00000057137	Tmem140
17472023	1.06563	6.55856	5.85626	2.24725e-06	0.000338395	4.86163	ENSMUSG00000032718	Mansc1
17454310	-0.745871	8.12491	-5.85304	2.26739e-06	0.000339023	4.85306	ENSMUSG00000029510	Gpc2
17464654	1.85936	7.56738	5.84511	2.31787e-06	0.000344147	4.83189	ENSMUSG00000019577	Pdk4
17350437	-0.966486	4.0397	-5.83605	2.37687e-06	0.000350456	4.80773	ENSMUSG00000059040	Eno1b
17351760	-0.444576	5.99652	-5.79166	2.68859e-06	0.000393683	4.68926	ENSMUSG00000025885	Myo5b
17489341	0.746286	5.27942	5.74427	3.06692e-06	0.000441426	4.5627	ENSMUSG00000036634	Mag
17330662	0.509867	6.17276	5.74378	3.07109e-06	0.000441426	4.56139	ENSMUSG00000033177	Tmprss7
17271151	-0.795068	9.33535	-5.74309	3.07701e-06	0.000441426	4.55954	ENSMUSG00000020723	Cacng4
17434236	-0.53334	6.74284	-5.73092	3.18287e-06	0.000453549	4.52703	NA,ENSMUSG00000096237,ENSMUSG00000094066,ENSMUSG00000078746,ENSMUSG00000079774,ENSMUSG00000093996,ENSMUSG00000078721	Gm3893,LOC100041516,Gm9615,Gm21158,Fam205a2,Fam205a1,4933409K07Rik,Fam205a4,Fam205a3,Gm29804,Gm5859,LOC100862324
17543087	1.22421	6.56706	5.72801	3.20873e-06	0.000454185	4.51925	ENSMUSG00000052372	Il1rapl1
17363626	-1.37092	7.34846	-5.71354	3.3405e-06	0.000469706	4.48056	ENSMUSG00000041731	Pgm5
17414747	-0.732852	5.51359	-5.69117	3.55497e-06	0.000496573	4.42074	ENSMUSG00000061540	Orm2
17409792	0.813602	8.39207	5.68681	3.59843e-06	0.000499359	4.40906	ENSMUSG00000033377	Palmd
17510345	1.40573	6.72855	5.6763	3.70521e-06	0.000510838	4.38095	ENSMUSG00000046718	Bst2
17314387	-0.691319	10.6354	-5.64802	4.00866e-06	0.000547292	4.30529	ENSMUSG00000055022	Cntn1
17512872	1.44773	5.20449	5.6469	4.02118e-06	0.000547292	4.30229	ENSMUSG00000003657	Calb2
17313705	1.41543	7.76379	5.63868	4.11432e-06	0.000556403	4.28028	ENSMUSG00000022438	Parvb
17535448	1.05293	7.02624	5.63466	4.1607e-06	0.000559113	4.26951	ENSMUSG00000031351	Zfp185
17232082	-1.23017	8.53514	-5.61913	4.34452e-06	0.000580144	4.22795	ENSMUSG00000078452,ENSMUSG00000053219	Raet1d,Raet1e,Raet1b
17530301	0.93425	8.56777	5.61575	4.38572e-06	0.000581985	4.21888	ENSMUSG00000032556	Bfsp2
17320666	-0.803036	7.68528	-5.6093	4.46526e-06	0.00058886	4.2016	ENSMUSG00000036298	Slc2a13
17460665	0.615935	9.19695	5.60693	4.49481e-06	0.000589097	4.19526	ENSMUSG00000033174	Mgll
17323776	0.752059	6.80331	5.59274	4.67611e-06	0.000609099	4.15725	ENSMUSG00000071632	2510002D24Rik
17362616	0.843852	6.73505	5.57951	4.85172e-06	0.00062812	4.12182	ENSMUSG00000036098	Myrf
17349866	0.534392	4.92355	5.57217	4.95199e-06	0.000637216	4.10216	ENSMUSG00000051663	Pcdhb1
17274496	0.66382	8.85184	5.55624	5.17687e-06	0.00066214	4.05947	ENSMUSG00000059669	Taf1b
17406363	1.46295	8.01263	5.53989	5.41842e-06	0.000688886	4.01564	ENSMUSG00000041842	Fhdc1
17453776	0.568501	7.69354	5.5325	5.53133e-06	0.000699054	3.99582	ENSMUSG00000004415	Col26a1
17506206	1.26733	7.62101	5.52536	5.64247e-06	0.000708881	3.9767	ENSMUSG00000031825	Crispld2
17409816	-0.77759	7.36552	-5.52036	5.72178e-06	0.000714616	3.96329	ENSMUSG00000044667	Plppr4
17406760	0.612622	6.71263	5.50454	5.97994e-06	0.000742492	3.92087	ENSMUSG00000028064	Sema4a
17294215	1.09475	7.34766	5.48957	6.23508e-06	0.000769669	3.88072	ENSMUSG00000060969	Irx1
17445673	-1.10011	7.43849	-5.47828	6.43473e-06	0.000789724	3.85043	ENSMUSG00000106445,ENSMUSG00000097611	Gm21190
17501160	-0.491483	6.81964	-5.47255	6.53845e-06	0.000794206	3.83507	ENSMUSG00000031520	Vegfc
17438246	-1.73431	7.20401	-5.47115	6.56407e-06	0.000794206	3.83131	ENSMUSG00000029231	Pdgfra
17513135	0.597677	6.56575	5.47009	6.58347e-06	0.000794206	3.82847	ENSMUSG00000031958	Ldhd
17345134	-0.563536	6.98933	-5.45006	6.96208e-06	0.000832145	3.77474	ENSMUSG00000039153	Runx2
17424596	0.657882	5.97293	5.44686	7.02461e-06	0.000832145	3.76615	ENSMUSG00000042788	Fam166b
17447185	0.619527	7.47638	5.44574	7.04657e-06	0.000832145	3.76315	ENSMUSG00000045102,ENSMUSG00000079555	Poln,Haus3
17329403	-0.757968	6.32483	-5.44533	7.05474e-06	0.000832145	3.76204	ENSMUSG00000022887	Masp1
17211396	0.651962	7.868	5.4416	7.1286e-06	0.000836212	3.75203	ENSMUSG00000025933	Tmem14a
17349898	-0.836065	6.5436	-5.42799	7.40469e-06	0.000863827	3.71551	ENSMUSG00000045657	Pcdhb10
17278209	-1.18442	6.6662	-5.40974	7.79205e-06	0.000904048	3.66652	ENSMUSG00000021209	Ppp4r4
17493145	1.15976	5.03759	5.40332	7.933e-06	0.000915399	3.6493	ENSMUSG00000001773	Folh1
17383892	-0.795067	6.88644	-5.39809	8.04961e-06	0.000923835	3.63527	ENSMUSG00000026822	Lcn2
17346503	1.22871	8.89088	5.38654	8.31377e-06	0.000947328	3.60425	ENSMUSG00000062591	Tubb4a
17302289	1.31933	7.87431	5.38526	8.34356e-06	0.000947328	3.60082	ENSMUSG00000035566	Pcdh17
17294187	-0.712164	6.16467	-5.37428	8.60349e-06	0.000971645	3.57134	ENSMUSG00000049538	Adamts16
17515653	0.643978	6.54483	5.36936	8.72254e-06	0.000979878	3.55814	ENSMUSG00000062257	Opcml
17446434	-0.783782	6.24766	-5.36451	8.84145e-06	0.00098401	3.54513	ENSMUSG00000104824,ENSMUSG00000073116,ENSMUSG00000051940,ENSMUSG00000067698,ENSMUSG00000091049,ENSMUSG00000073117,ENSMUSG00000095550,ENSMUSG00000067700,ENSMUSG00000059645,ENSMUSG00000048703,ENSMUSG00000073119	Gm21663,Gm10471,5031410I06Rik,Gm10220,Gm1979,Gm7347,Gm21671,Gm5862,Gm7361,Speer4b,Speer4a
17521661	0.703904	9.96828	5.36215	8.90007e-06	0.00098401	3.53878	ENSMUSG00000032607	Amt
17330773	-0.450941	9.43708	-5.36075	8.93493e-06	0.00098401	3.53503	ENSMUSG00000022656	Nectin3
17527977	-0.852541	8.75351	-5.36036	8.9447e-06	0.00098401	3.53398	ENSMUSG00000032252	Glce
17219053	-1.39007	9.39046	-5.355	9.07968e-06	0.000990672	3.51959	ENSMUSG00000040612	Ildr2
17470645	-0.484959	4.2498	-5.35426	9.09858e-06	0.000990672	3.51759	ENSMUSG00000093820,ENSMUSG00000094145,ENSMUSG00000095486,ENSMUSG00000091260	Vmn2r21,Vmn2r20,Vmn2r22,Vmn2r19
17514447	1.23133	7.82651	5.34647	9.29864e-06	0.00100729	3.49669	ENSMUSG00000025887	Casp12
17231015	0.593131	8.93838	5.32964	9.74669e-06	0.00105047	3.45149	ENSMUSG00000026632	Tatdn3
17269064	0.41513	7.74643	5.31595	1.01268e-05	0.00108592	3.41473	ENSMUSG00000019761	Krt10
17485702	0.787126	6.73185	5.31221	1.02331e-05	0.00109181	3.4047	ENSMUSG00000043432	Leng9
17537592	-1.11687	6.58679	-5.30352	1.04848e-05	0.00111307	3.38136	ENSMUSG00000031253	Srpx2
17229096	0.553153	10.4543	5.29794	1.06498e-05	0.00112495	3.36637	ENSMUSG00000026586	Prrx1
17439646	0.67748	6.29997	5.2901	1.08859e-05	0.00114421	3.3453	ENSMUSG00000029330	Cds1
17426981	0.683056	10.0928	5.28208	1.11327e-05	0.00116438	3.32377	ENSMUSG00000028494	Plin2
17478496	1.52946	8.57711	5.26358	1.17237e-05	0.00121178	3.2741	ENSMUSG00000063297	Luzp2
17548831	-0.624406	11.1312	-5.26344	1.17285e-05	0.00121178	3.2737	ENSMUSG00000096768	Erdr1
17497713	-1.1611	8.03357	-5.26256	1.17571e-05	0.00121178	3.27136	ENSMUSG00000060591	Ifitm2
17265156	0.797749	8.88825	5.25283	1.20816e-05	0.00123445	3.24521	ENSMUSG00000044367	Slc16a13
17336980	0.596051	7.49032	5.25248	1.20934e-05	0.00123445	3.24428	ENSMUSG00000043311	D17H6S53E
17423490	0.837446	7.7486	5.24875	1.22203e-05	0.00124144	3.23426	ENSMUSG00000041135	Ripk2
17452139	-0.465311	7.0549	-5.24085	1.24933e-05	0.00126313	3.21303	ENSMUSG00000029608	Rph3a
17330099	0.592606	6.63616	5.21474	1.34396e-05	0.00135237	3.14292	ENSMUSG00000034422	Parp14
17544969	1.01764	7.86238	5.20422	1.38411e-05	0.0013862	3.11465	ENSMUSG00000031273	Col4a6
17234814	0.647198	7.58536	5.19721	1.41152e-05	0.00140702	3.09582	ENSMUSG00000032763	Ilvbl
17438987	0.491524	6.15433	5.19255	1.43003e-05	0.00141881	3.08332	ENSMUSG00000029380	Cxcl1
17385684	-0.84393	7.80224	-5.18868	1.44561e-05	0.00142759	3.07291	ENSMUSG00000026970	Rbms1
17307837	1.55355	6.24909	5.1816	1.47453e-05	0.0014494	3.0539	ENSMUSG00000022040	Ephx2
17237426	-0.53573	6.00164	-5.1599	1.56682e-05	0.00153303	2.99561	ENSMUSG00000020151	Ptprr
17520233	1.25335	7.81087	5.12418	1.73148e-05	0.00168276	2.89969	ENSMUSG00000032359	Ctsh
17367807	0.314589	9.08643	5.12331	1.7357e-05	0.00168276	2.89735	ENSMUSG00000006476	Nsmf
17430645	-0.594711	11.172	-5.11988	1.75243e-05	0.00169126	2.88814	ENSMUSG00000078532,ENSMUSG00000106964	Nkain1
17295757	-0.84656	8.43188	-5.11534	1.77484e-05	0.00170194	2.87594	ENSMUSG00000041431	Ccnb1
17359816	0.416637	5.8717	5.11439	1.77953e-05	0.00170194	2.87341	ENSMUSG00000025213	Kazald1
17540902	-1.43599	5.87622	-5.1095	1.80406e-05	0.00171766	2.86027	ENSMUSG00000096915	Gm2964
17450618	-0.661349	6.95276	-5.10514	1.82621e-05	0.00173098	2.84856	ENSMUSG00000029287	Tgfbr3
17452713	0.588971	8.7562	5.09762	1.86503e-05	0.00175073	2.82837	ENSMUSG00000066278	Vps37b
17412013	1.24137	7.41376	5.09749	1.86572e-05	0.00175073	2.82801	ENSMUSG00000028226	Mmp16
17329298	-1.05174	10.1853	-5.09633	1.87177e-05	0.00175073	2.82491	ENSMUSG00000013089	Etv5
17464672	0.76719	7.83394	5.08671	1.92287e-05	0.00179063	2.79906	ENSMUSG00000015112	Slc25a13
17291500	-0.531262	4.44406	-5.06866	2.02245e-05	0.00187514	2.7506	ENSMUSG00000060738	Prl7c1
17385840	0.48195	6.05856	5.05943	2.07536e-05	0.00191583	2.72582	ENSMUSG00000075324	Fign
17434251	-0.664554	5.57345	-5.05682	2.09058e-05	0.00191773	2.71881	ENSMUSG00000094066,ENSMUSG00000078746,ENSMUSG00000079774,ENSMUSG00000093996,ENSMUSG00000078721	Fam205a2,Fam205a4,Fam205a3,Fam205a1,LOC100862324
17303098	-0.662398	6.28637	-5.05598	2.09548e-05	0.00191773	2.71656	ENSMUSG00000079371,ENSMUSG00000072726,ENSMUSG00000096775,ENSMUSG00000079364	Gm3476,Gm5797,Gm5796,Gm3558
17297849	0.818792	7.21399	5.05357	2.10964e-05	0.00192239	2.7101	ENSMUSG00000072675,ENSMUSG00000072672,ENSMUSG00000048502	Duxbl2,Duxbl3,Duxbl1
17293822	-0.764875	5.11761	-5.04796	2.14302e-05	0.00194447	2.69504
17463898	1.20171	8.27542	5.03437	2.22605e-05	0.00200896	2.65857	ENSMUSG00000030225	Dera
17542034	0.951507	6.60143	5.03214	2.24002e-05	0.00200896	2.65256	ENSMUSG00000090546	Cdr1
17351457	0.699768	5.85448	5.03073	2.24886e-05	0.00200896	2.64879	ENSMUSG00000024526	Cidea
17297817	0.768715	7.19408	5.03024	2.25194e-05	0.00200896	2.64747	ENSMUSG00000072675,ENSMUSG00000072672,ENSMUSG00000048502	Duxbl2,Duxbl3,Duxbl1
17255026	0.788493	5.47103	5.00944	2.38688e-05	0.00212043	2.59164	ENSMUSG00000000275	Trim25
17533943	-0.615515	6.63773	-5.00444	2.42049e-05	0.00212911	2.57823	ENSMUSG00000094601,ENSMUSG00000095770,NA,ENSMUSG00000095264,ENSMUSG00000079566,ENSMUSG00000096645	Gm5926,Gm21637,Spin2-ps1,Gm2837,Gm2854,Spin2d,Spin2-ps3,Spin2-ps4,Spin2e,Gm5923,Gm3757,Gm21466,LOC100862179
17264769	0.576779	6.96822	5.00442	2.42062e-05	0.00212911	2.57818	ENSMUSG00000003934	Efnb3
17352680	1.37153	7.68324	5.00352	2.42674e-05	0.00212911	2.57576	ENSMUSG00000002475	Abhd3
17306201	0.429074	11.1341	4.98155	2.58053e-05	0.00225472	2.51681	ENSMUSG00000035726	Supt16
17424447	-0.570865	6.53653	-4.97801	2.6062e-05	0.00225857	2.50732	NA,ENSMUSG00000094066,ENSMUSG00000078746,ENSMUSG00000079774,ENSMUSG00000093996,ENSMUSG00000078721,ENSMUSG00000096237	Gm21158,Fam205a2,Fam205a4,Fam205a3,Fam205a1,4933409K07Rik,Gm9615,LOC100862324,LOC100041516
17434275	-0.570865	6.53653	-4.97801	2.6062e-05	0.00225857	2.50732	NA,ENSMUSG00000094066,ENSMUSG00000078746,ENSMUSG00000079774,ENSMUSG00000093996,ENSMUSG00000078721,ENSMUSG00000096237	Gm21158,Fam205a2,Fam205a4,Fam205a3,Fam205a1,4933409K07Rik,Gm9615,LOC100862324,LOC100041516
17497449	0.465309	7.06046	4.9686	2.67573e-05	0.00230939	2.48207	ENSMUSG00000041309	Nkx6-2
17222719	1.38545	8.73188	4.96268	2.72045e-05	0.00233848	2.46617	ENSMUSG00000026042	Col5a2
17437481	1.12986	7.34851	4.96094	2.73368e-05	0.00234039	2.46152	ENSMUSG00000061461	Smim20
17229742	0.642158	6.81491	4.95794	2.7567e-05	0.00235062	2.45347	ENSMUSG00000045259	Klhdc9
17437558	0.650323	9.55986	4.95418	2.78585e-05	0.00236596	2.44339	ENSMUSG00000029108	Pcdh7
17363605	-0.908787	7.202	-4.94758	2.83773e-05	0.00240043	2.42569	ENSMUSG00000024867	Pip5k1b
17298090	-0.82249	6.48516	-4.92416	3.02985e-05	0.00254124	2.36288	ENSMUSG00000040640	Erc2
17312899	-0.432508	5.92083	-4.92355	3.035e-05	0.00254124	2.36125	ENSMUSG00000006378	Galr3
17456161	1.56635	7.81645	4.92237	3.04508e-05	0.00254124	2.35807	ENSMUSG00000007655	Cav1
17386433	1.02229	8.64248	4.92155	3.05207e-05	0.00254124	2.35587	ENSMUSG00000023391	Dlx2
17397708	-0.468129	10.3382	-4.91411	3.11618e-05	0.00258448	2.33594	ENSMUSG00000027797	Dclk1
17211198	1.23943	8.44833	4.91164	3.13783e-05	0.00259231	2.3293	ENSMUSG00000016918	Sulf1
17381330	0.521183	8.51774	4.90133	3.2296e-05	0.00265116	2.30167	ENSMUSG00000026672	Optn
17531207	0.728881	8.49352	4.90084	3.23404e-05	0.00265116	2.30035	ENSMUSG00000070283	Ndufaf3
17281575	0.545598	8.18433	4.88739	3.35792e-05	0.00274213	2.26431	ENSMUSG00000049882	Vcpkmt
17319583	0.845891	5.92728	4.87932	3.4345e-05	0.00279392	2.2427	ENSMUSG00000096883	Shisa8
17443833	-0.534214	6.97071	-4.87677	3.45909e-05	0.00280318	2.23586	ENSMUSG00000036928	Stag3
17216096	0.79218	7.72311	4.875	3.47626e-05	0.00280639	2.23111	ENSMUSG00000073609	D2hgdh
17290242	0.617704	9.76649	4.85921	3.63317e-05	0.00291348	2.1888	ENSMUSG00000021215	Net1
17545712	-1.0965	6.12553	-4.85829	3.64248e-05	0.00291348	2.18634	ENSMUSG00000025658	Cnksr2
17399769	1.35209	8.20603	4.85631	3.66266e-05	0.00291348	2.18105	ENSMUSG00000042312	S100a13
17482021	-0.706323	8.80537	-4.8562	3.6638e-05	0.00291348	2.18075	ENSMUSG00000030671	Pde3b
17380021	-0.547654	7.05164	-4.85163	3.71088e-05	0.0029399	2.16851	ENSMUSG00000047907	Tshz2
17317031	-0.849181	6.84761	-4.84444	3.78624e-05	0.00298845	2.14925	ENSMUSG00000058656	Samd12
17256743	0.69247	8.1001	4.83934	3.84064e-05	0.00302017	2.13558	ENSMUSG00000001313	Rnd2
17369286	0.653516	7.52784	4.83756	3.85978e-05	0.00302402	2.13081	ENSMUSG00000039476	Prrx2
17212442	1.01429	8.2657	4.83546	3.88245e-05	0.00303059	2.1252	ENSMUSG00000056870	Gulp1
17303183	-0.631323	7.09928	-4.82985	3.94378e-05	0.00306719	2.11018	ENSMUSG00000094590,ENSMUSG00000095024	Gm3629,Gm5458
17297161	-0.646289	8.03432	-4.81373	4.12553e-05	0.00319684	2.06701	ENSMUSG00000033111	3830406C13Rik
17509101	0.522992	10.4435	4.80951	4.1744e-05	0.00321547	2.05573	ENSMUSG00000031639	Tlr3
17393051	0.523984	7.45949	4.80904	4.17987e-05	0.00321547	2.05447	ENSMUSG00000061411	Nol4l
17240077	0.788706	6.70718	4.80699	4.20396e-05	0.00322232	2.04897	ENSMUSG00000019789	Hey2
17265646	0.733231	6.7004	4.80477	4.23005e-05	0.00323066	2.04304	ENSMUSG00000020799	Tekt1
17431101	0.726131	8.62709	4.80257	4.25617e-05	0.00323896	2.03714	ENSMUSG00000003644	Rps6ka1
17427147	0.534748	11.0586	4.79998	4.28706e-05	0.00325082	2.03021	ENSMUSG00000044303	Cdkn2a
17332695	1.63292	8.16662	4.79328	4.36805e-05	0.00330044	2.01228	ENSMUSG00000023800	Tiam2
17262798	1.39108	8.59921	4.78184	4.50989e-05	0.00339553	1.98167	ENSMUSG00000020388	Pdlim4
17339910	0.987167	7.86315	4.76253	4.75969e-05	0.00357095	1.93004	ENSMUSG00000035473	Galm
17255949	0.442674	8.29351	4.75554	4.8536e-05	0.0036172	1.91132	ENSMUSG00000061718	Ppp1r1b
17537839	0.907981	7.15603	4.75515	4.85891e-05	0.0036172	1.91028	ENSMUSG00000072966	Gprasp2
17300686	0.881873	7.24019	4.75415	4.87245e-05	0.0036172	1.90761	ENSMUSG00000075592	Nynrin
17544691	-0.746098	9.69255	-4.75264	4.89305e-05	0.00361983	1.90357	ENSMUSG00000042750	Bex2
17432770	0.743749	7.54112	4.75108	4.91438e-05	0.00362299	1.89941	ENSMUSG00000078495	Zfp984
17292871	-0.352532	10.1115	-4.74112	5.05297e-05	0.00370621	1.87278	ENSMUSG00000034675	Dbn1
17434290	-0.515969	6.23094	-4.73989	5.07028e-05	0.00370621	1.8695	ENSMUSG00000096237,NA	Gm9615,4933409K07Rik,Gm21158
17218321	2.38518	10.8059	4.73923	5.07963e-05	0.00370621	1.86774	ENSMUSG00000026475	Rgs16
17250755	0.635018	7.88402	4.72669	5.26055e-05	0.00382507	1.83422	ENSMUSG00000048497	Mmgt2
17543045	0.876831	8.21747	4.72232	5.32512e-05	0.00385881	1.82254	ENSMUSG00000025059	Gk
17296896	-0.926424	6.66326	-4.71983	5.36232e-05	0.00386939	1.81588	ENSMUSG00000094132,ENSMUSG00000096775,ENSMUSG00000079364,NA,ENSMUSG00000096629,ENSMUSG00000094825,ENSMUSG00000092167,ENSMUSG00000093985,ENSMUSG00000079410,ENSMUSG00000095295,ENSMUSG00000096003,ENSMUSG00000094370,ENSMUSG00000079388,ENSMUSG00000091754,ENSMUSG00000096488,ENSMUSG00000092036,ENSMUSG00000091185,ENSMUSG00000091814,ENSMUSG00000079380,ENSMUSG00000093979,ENSMUSG00000079396	Gm3264,Gm5796,Gm3558,Gm3002,Gm33933,Gm3696,Gm10406,Gm2897,Gm3317,Gm3488,Gm3500,Gm3383,2610042L04Rik,Gm3636,Gm3020,Gm10409,Gm2244,Gm3278,Gm3667,Gm8050,Gm3173,Gm3095,Gm10340,Gm8271,Gm16440,Gm3373,Gm3739,Gm3194,Gm2237,LOC100861615,Gm3005,LOC101055754
17539740	-1.19445	6.8385	-4.7189	5.37617e-05	0.00386939	1.81341	ENSMUSG00000094558,ENSMUSG00000095814,ENSMUSG00000094307,ENSMUSG00000094876,ENSMUSG00000095716,ENSMUSG00000094596,ENSMUSG00000094273,ENSMUSG00000101500,ENSMUSG00000078213,ENSMUSG00000096194,ENSMUSG00000094727,ENSMUSG00000078218,ENSMUSG00000101381,ENSMUSG00000101294,ENSMUSG00000099711,ENSMUSG00000095934,ENSMUSG00000094309,NA,ENSMUSG00000094352,ENSMUSG00000095229,ENSMUSG00000096915,ENSMUSG000000956…	Gm14346,Gm14374,Gm14347,Gm14345,Gm14351,Gm10921,Gm10922,Gm2863,Gm3750,Gm2799,Gm2825,Gm3706,Gm3701,Gm2913,Gm21951,Gm2927,Gmcl1l,Gm5925,Gm2777,Gm2784,Gm2964,Gm21608,Gm21681,Gm21699,Gm14367,Gm2933,Gm3763,Gm21950,Gm21447,Gm21645,Gm21657,LOC100048813
17381424	0.625978	6.05053	4.71346	5.45852e-05	0.00391539	1.79885	ENSMUSG00000025815	Dhtkd1
17388551	-0.43327	8.54628	-4.70981	5.51429e-05	0.00394206	1.78912	ENSMUSG00000040174	Alkbh3
17218713	0.435918	7.5612	4.70316	5.61756e-05	0.00400242	1.77136	ENSMUSG00000026698	Pigc
17375503	0.538788	6.05779	4.69926	5.67903e-05	0.00403268	1.76094	ENSMUSG00000033213,ENSMUSG00000076309	AA467197,Mir147
17448924	-0.661449	6.64277	-4.69648	5.72327e-05	0.00404754	1.75351	ENSMUSG00000062960	Kdr
17497334	-1.10133	9.05394	-4.69555	5.73808e-05	0.00404754	1.75104	ENSMUSG00000031004	Mki67
17367536	0.796081	5.6721	4.69141	5.80476e-05	0.00408102	1.73998	ENSMUSG00000026786	Apbb1ip
17473519	-0.492374	6.42289	-4.68129	5.97092e-05	0.00415942	1.71297	ENSMUSG00000092579,ENSMUSG00000096776,ENSMUSG00000090794,ENSMUSG00000078808,ENSMUSG00000058631,ENSMUSG00000091652,ENSMUSG00000096244	Vmn1r62,Vmn1r186,Vmn1r60,Vmn1r58,Vmn1r63,Vmn1r57,Vmn1r187
17498542	-0.492374	6.42289	-4.68129	5.97092e-05	0.00415942	1.71297	ENSMUSG00000092579,ENSMUSG00000096776,ENSMUSG00000090794,ENSMUSG00000078808,ENSMUSG00000058631,ENSMUSG00000091652,ENSMUSG00000096244	Vmn1r62,Vmn1r186,Vmn1r60,Vmn1r58,Vmn1r63,Vmn1r57,Vmn1r187
17544149	0.615013	8.8104	4.68105	5.97505e-05	0.00415942	1.71231	ENSMUSG00000031245	Hmgn5
17305432	-0.803517	4.93869	-4.67111	6.14287e-05	0.00424941	1.6858	NA,ENSMUSG00000095528,ENSMUSG00000095226,ENSMUSG00000095384,ENSMUSG00000072145	Gm10376,Gm10375,Gm10377,1700001F09Rik,BC061237,LOC102639037
17293650	1.0651	5.30955	4.67101	6.14471e-05	0.00424941	1.68551	ENSMUSG00000033114	Slc35d2
17336338	0.482005	6.56539	4.66986	6.16437e-05	0.00424941	1.68245	ENSMUSG00000024330	Col11a2
17224813	-0.769959	9.36375	-4.66756	6.20397e-05	0.00426287	1.67632	ENSMUSG00000038608	Dock10
17415835	-0.833402	7.33398	-4.66414	6.26354e-05	0.00428992	1.66718	ENSMUSG00000035305	Ror1
17439221	-0.796773	5.81357	-4.65793	6.37297e-05	0.00433689	1.6506	ENSMUSG00000072821,ENSMUSG00000072814,NA,ENSMUSG00000095718,ENSMUSG00000094172	Gm6351,Gm7982,Gm6346,Gm6502,Gm6348,LOC624931,LOC620551
17439343	-0.796773	5.81357	-4.65793	6.37297e-05	0.00433689	1.6506	ENSMUSG00000072821,ENSMUSG00000072814,NA,ENSMUSG00000095718,ENSMUSG00000094172	Gm6351,Gm7982,Gm6346,Gm6502,Gm6348,LOC624931,LOC620551
17494154	-0.380977	4.09713	-4.64894	6.53455e-05	0.00442242	1.62665	ENSMUSG00000045792	Olfr578
17258064	0.453398	6.89937	4.64863	6.54031e-05	0.00442242	1.6258	ENSMUSG00000010021	Kif19a
17509315	-1.46444	6.81339	-4.64379	6.62903e-05	0.00446817	1.61291	ENSMUSG00000031561	Tenm3
17445651	-0.682722	5.52901	-4.62129	7.05807e-05	0.0047411	1.55291	ENSMUSG00000072188	Gm10354
17296639	-0.839038	6.24607	-4.62025	7.0786e-05	0.0047411	1.55013	ENSMUSG00000072739,ENSMUSG00000090364,ENSMUSG00000096039,ENSMUSG00000079380,ENSMUSG00000092036,ENSMUSG00000091185,ENSMUSG00000091814,NA	Gm10408,Gm3043,D830030K20Rik,Gm8271,Gm2244,Gm3278,Gm8050,Gm16440
17406990	0.94105	7.76698	4.61538	7.17525e-05	0.00479072	1.53716	ENSMUSG00000027954	Efna1
17359504	0.511187	6.63226	4.60369	7.41271e-05	0.00493375	1.50602	ENSMUSG00000025176	Hoga1
17511623	-0.778049	7.69564	-4.6019	7.44982e-05	0.00493631	1.50124	ENSMUSG00000031734	Irx3
17313654	0.552923	6.5363	4.60126	7.46306e-05	0.00493631	1.49954	ENSMUSG00000041736	Tspo
17532706	-1.16038	6.82046	-4.58928	7.71626e-05	0.0050695	1.46764	ENSMUSG00000078213,ENSMUSG00000078218,ENSMUSG00000095814,ENSMUSG00000094307,ENSMUSG00000094876,ENSMUSG00000094558,ENSMUSG00000095716,ENSMUSG00000094596,ENSMUSG00000094273,ENSMUSG00000101500,ENSMUSG00000096194,ENSMUSG00000094727,ENSMUSG00000101381,ENSMUSG00000101294,ENSMUSG00000095934,ENSMUSG00000094309,NA,ENSMUSG00000094352,ENSMUSG00000095229,ENSMUSG00000096915,ENSMUSG00000095637,ENSMUSG000000955…	Gm3750,Gm3706,Gm14374,Gm14347,Gm14345,Gm14346,Gm14351,Gm10921,Gm10922,Gm2863,Gm2799,Gm2825,Gm3701,Gm2913,Gm2927,Gmcl1l,Gm5925,Gm2777,Gm2784,Gm2964,Gm21608,Gm21681,Gm21699,Gm14367,Gm2933,Gm3763,Gm21951,Gm21447,Gm21645,Gm21657,Gm21950,LOC100048813
17532720	-1.16038	6.82046	-4.58928	7.71626e-05	0.0050695	1.46764	ENSMUSG00000078213,ENSMUSG00000078218,ENSMUSG00000095814,ENSMUSG00000094307,ENSMUSG00000094876,ENSMUSG00000094558,ENSMUSG00000095716,ENSMUSG00000094596,ENSMUSG00000094273,ENSMUSG00000101500,ENSMUSG00000096194,ENSMUSG00000094727,ENSMUSG00000101381,ENSMUSG00000101294,ENSMUSG00000095934,ENSMUSG00000094309,NA,ENSMUSG00000094352,ENSMUSG00000095229,ENSMUSG00000096915,ENSMUSG00000095637,ENSMUSG000000955…	Gm3750,Gm3706,Gm14374,Gm14347,Gm14345,Gm14346,Gm14351,Gm10921,Gm10922,Gm2863,Gm2799,Gm2825,Gm3701,Gm2913,Gm2927,Gmcl1l,Gm5925,Gm2777,Gm2784,Gm2964,Gm21608,Gm21681,Gm21699,Gm14367,Gm2933,Gm3763,Gm21951,Gm21447,Gm21645,Gm21657,Gm21950,LOC100048813
17439464	2.03593	9.75628	4.5863	7.78063e-05	0.0050695	1.45969	ENSMUSG00000029484	Anxa3
17349910	0.915416	7.54779	4.58618	7.78313e-05	0.0050695	1.45938	ENSMUSG00000047307	Pcdhb13
17211305	0.985233	5.27852	4.58615	7.7838e-05	0.0050695	1.4593	ENSMUSG00000067780	Pi15
17534767	-1.08681	4.94837	-4.58467	7.81589e-05	0.00507046	1.45537	ENSMUSG00000094714,ENSMUSG00000096468,ENSMUSG00000067909,NA,ENSMUSG00000096620,ENSMUSG00000073257,ENSMUSG00000095546,ENSMUSG00000096457,ENSMUSG00000094759,ENSMUSG00000073255,ENSMUSG00000095887,ENSMUSG00000082639,ENSMUSG00000095293,ENSMUSG00000073247,ENSMUSG00000073245,ENSMUSG00000080725,ENSMUSG00000071788,ENSMUSG00000094624	Gm16430,Gm16405,Gm16404,Gm14625,Slxl1,Gm6660,Gm14595,Gm14590,Gm14596,Gm14594,Gm5169,Gm10488,Gm10230,Gm10147,Gm10487,Gm14632,Gm10096,Gm2012,Gm10058,Gm10486,Gm14819,Gm6121,Gm14525,Gm4836,Gm6664
17544196	-0.84771	6.62951	-4.58389	7.83304e-05	0.00507046	1.45327	ENSMUSG00000034551	Hdx
17387856	-0.745768	4.62064	-4.5824	7.86551e-05	0.005076	1.44932	ENSMUSG00000075115	Olfr1200
17399069	0.884715	6.95305	4.58064	7.90415e-05	0.00508548	1.44463	ENSMUSG00000041423	Paqr6
17517120	0.567868	6.17651	4.57486	8.03229e-05	0.00513791	1.42925	ENSMUSG00000000167	Pih1d2
17539744	-1.26522	6.12706	-4.57479	8.03403e-05	0.00513791	1.42904	ENSMUSG00000095716,ENSMUSG00000095814,ENSMUSG00000094307,ENSMUSG00000094876,ENSMUSG00000094558,ENSMUSG00000094596,ENSMUSG00000094273,ENSMUSG00000101500,ENSMUSG00000078213,ENSMUSG00000096194,ENSMUSG00000094727,ENSMUSG00000078218,ENSMUSG00000101381,ENSMUSG00000101294,ENSMUSG00000095934,ENSMUSG00000094309,NA,ENSMUSG00000094352,ENSMUSG00000095229,ENSMUSG00000096915,ENSMUSG00000095637,ENSMUSG000000955…	Gm14351,Gm14374,Gm14347,Gm14345,Gm14346,Gm10921,Gm10922,Gm2863,Gm3750,Gm2799,Gm2825,Gm3706,Gm3701,Gm2913,Gm2927,Gmcl1l,Gm5925,Gm2777,Gm2784,Gm2964,Gm21608,Gm21681,Gm21699,Gm14367,Gm2933,Gm3763,Gm21951,Gm21447,Gm21645,Gm21657,Gm21950,LOC100048813
17544284	0.765155	7.72806	4.57298	8.07459e-05	0.00514834	1.42423	ENSMUSG00000055733	Nap1l3
17303339	-0.882339	4.95464	-4.56791	8.18918e-05	0.00520577	1.41076
17327737	-1.35701	8.3059	-4.56079	8.35316e-05	0.00527079	1.3918	ENSMUSG00000022519	Srl
17376993	-0.50541	5.89371	-4.55992	8.37334e-05	0.00527079	1.38949	ENSMUSG00000027419	Pcsk2
17296953	-0.672569	6.82111	-4.55962	8.38043e-05	0.00527079	1.38868	ENSMUSG00000079378,ENSMUSG00000095368,ENSMUSG00000079409,ENSMUSG00000095533,ENSMUSG00000096775,ENSMUSG00000093985,ENSMUSG00000095295,ENSMUSG00000096003,ENSMUSG00000094370,ENSMUSG00000079364,ENSMUSG00000091754,ENSMUSG00000096488,NA,ENSMUSG00000095797,ENSMUSG00000090512,ENSMUSG00000090764,ENSMUSG00000092167,ENSMUSG00000094706,ENSMUSG00000094578	Gm8279,Gm3012,Gm5795,Gm10413,Gm5796,Gm10406,Gm3317,Gm3488,Gm3500,Gm3558,Gm3636,Gm10409,Gm3002,Gm8246,Gm3424,Gm3127,Gm3696,Gm3373,Gm10338,LOC102636792
17503122	-0.522528	7.89535	-4.55918	8.39076e-05	0.00527079	1.38751	ENSMUSG00000034656	Cacna1a
17473948	-0.708468	4.48601	-4.54955	8.61865e-05	0.00539797	1.36189	ENSMUSG00000055942	Obox7
17342219	0.293756	9.53648	4.54746	8.66877e-05	0.00541299	1.35635	ENSMUSG00000015120	Ube2i
17526753	1.2448	7.76364	4.54643	8.69363e-05	0.00541299	1.35361	ENSMUSG00000040219	Ttc12
17296777	-0.641164	6.98254	-4.53779	8.90514e-05	0.00552848	1.33063	ENSMUSG00000072726,ENSMUSG00000079371,ENSMUSG00000095024,ENSMUSG00000095533,ENSMUSG00000090487,ENSMUSG00000091882	Gm5797,Gm3476,Gm5458,Gm10413,Gm2888,Gm6337
17498502	-0.713125	11.1246	-4.52749	9.16393e-05	0.00567256	1.30325	ENSMUSG00000070348	Ccnd1
17229891	1.11098	10.5759	4.52566	9.2108e-05	0.00568499	1.29837	ENSMUSG00000007097	Atp1a2
17295463	0.472748	8.8531	4.51748	9.42262e-05	0.0057964	1.27665	ENSMUSG00000021650	Ptcd2
17246700	0.491245	6.98381	4.51659	9.4459e-05	0.0057964	1.27429	ENSMUSG00000049721	Gal3st1
17540889	-1.26479	6.08792	-4.51437	9.50446e-05	0.00579913	1.26838	ENSMUSG00000101294,ENSMUSG00000095814,ENSMUSG00000094307,ENSMUSG00000094876,ENSMUSG00000094558,ENSMUSG00000095716,ENSMUSG00000094596,ENSMUSG00000094273,ENSMUSG00000101500,ENSMUSG00000078213,ENSMUSG00000096194,ENSMUSG00000094727,ENSMUSG00000078218,ENSMUSG00000101381,ENSMUSG00000095934,ENSMUSG00000094309,NA,ENSMUSG00000094352,ENSMUSG00000095229,ENSMUSG00000096915,ENSMUSG00000095637,ENSMUSG000000955…	Gm2913,Gm14374,Gm14347,Gm14345,Gm14346,Gm14351,Gm10921,Gm10922,Gm2863,Gm3750,Gm2799,Gm2825,Gm3706,Gm3701,Gm2927,Gmcl1l,Gm5925,Gm2777,Gm2784,Gm2964,Gm21608,Gm21681,Gm21699,Gm14367,Gm2933,Gm3763,Gm21951,Gm21447,Gm21645,Gm21657,Gm21950,LOC100048813
17286882	0.362395	8.75363	4.5137	9.52199e-05	0.00579913	1.26662	ENSMUSG00000063200	Nol7
17361008	0.765433	7.9686	4.51332	9.53229e-05	0.00579913	1.26559	ENSMUSG00000001750	Tcirg1
17375538	0.520876	6.95472	4.50399	9.78254e-05	0.00591778	1.24082	ENSMUSG00000005803	Sqrdl
17249990	0.938262	6.43822	4.50379	9.78797e-05	0.00591778	1.24029	ENSMUSG00000069874	Irgm2
17455664	-0.777073	6.18981	-4.50295	9.81094e-05	0.00591778	1.23805	ENSMUSG00000072821,ENSMUSG00000072814,NA,ENSMUSG00000095718,ENSMUSG00000094172	Gm6351,Gm7982,Gm6346,Gm6502,Gm6348,Gm6468,LOC624931,LOC620551
17534856	-0.974297	4.81834	-4.50129	9.85634e-05	0.00592832	1.23364	ENSMUSG00000096468,ENSMUSG00000094714,ENSMUSG00000067909,NA,ENSMUSG00000096620,ENSMUSG00000073257,ENSMUSG00000095546,ENSMUSG00000096457,ENSMUSG00000094759,ENSMUSG00000073255,ENSMUSG00000095887,ENSMUSG00000082639,ENSMUSG00000095293,ENSMUSG00000073247,ENSMUSG00000073245,ENSMUSG00000080725,ENSMUSG00000071788,ENSMUSG00000094624	Gm16404,Gm14625,Gm16430,Gm16405,Slxl1,Gm6660,Gm14595,Gm14590,Gm14596,Gm14594,Gm5169,Gm10488,Gm10230,Gm10147,Gm10487,Gm14632,Gm10096,Gm2012,Gm10058,Gm10486,Gm14819,Gm6121,Gm14525,Gm4836,Gm6664
17296625	-0.711205	5.77036	-4.4981	9.94395e-05	0.00594732	1.22519	ENSMUSG00000095533,ENSMUSG00000095368,ENSMUSG00000079409,ENSMUSG00000079378,ENSMUSG00000095024,ENSMUSG00000090487,ENSMUSG00000095797,ENSMUSG00000090512,ENSMUSG00000090764,ENSMUSG00000094706,ENSMUSG00000094578	Gm10413,Gm3012,Gm5795,Gm8279,Gm5458,Gm2888,Gm8246,Gm3424,Gm3127,Gm10338,LOC102636792
17296682	-0.711205	5.77036	-4.4981	9.94395e-05	0.00594732	1.22519	ENSMUSG00000095533,ENSMUSG00000095368,ENSMUSG00000079409,ENSMUSG00000079378,ENSMUSG00000095024,ENSMUSG00000090487,ENSMUSG00000095797,ENSMUSG00000090512,ENSMUSG00000090764,ENSMUSG00000094706,ENSMUSG00000094578	Gm10413,Gm3012,Gm5795,Gm8279,Gm5458,Gm2888,Gm8246,Gm3424,Gm3127,Gm10338,LOC102636792
17451020	0.562592	9.32788	4.48695	0.00010257	0.00611734	1.19557	ENSMUSG00000043323	Fbrsl1
17489414	-1.01306	6.75805	-4.47694	0.000105461	0.00625794	1.16902	ENSMUSG00000036578	Fxyd7
17295987	0.867808	8.79579	4.47651	0.000105589	0.00625794	1.16786	ENSMUSG00000021719	Rgs7bp
17219633	-0.634329	4.35394	-4.47535	0.00010593	0.00625794	1.16479	ENSMUSG00000046643	Olfr218
17481556	0.573804	8.81349	4.47475	0.000106107	0.00625794	1.16319	ENSMUSG00000036528	Ppfibp2
17388687	0.619522	9.02042	4.47217	0.000106869	0.00628544	1.15635	ENSMUSG00000032841	Prr5l
17364150	0.518676	8.75684	4.47068	0.000107312	0.00629407	1.1524	ENSMUSG00000033610	Pank1
17264382	0.523869	8.00635	4.4665	0.000108563	0.00633907	1.14133	ENSMUSG00000020904	Cfap52
17289547	-0.88845	9.76958	-4.46613	0.000108677	0.00633907	1.14033	NA	Gm5454
17426043	-0.768283	6.41893	-4.46406	0.000109303	0.00635812	1.13485	ENSMUSG00000078674,ENSMUSG00000096688,ENSMUSG00000078688,ENSMUSG00000078680,ENSMUSG00000089873,ENSMUSG00000073842,ENSMUSG00000106922,ENSMUSG00000078687,ENSMUSG00000078673,ENSMUSG00000073834,ENSMUSG00000078675,ENSMUSG00000106882,ENSMUSG00000073830,ENSMUSG00000106700,ENSMUSG00000096674,ENSMUSG00000107311,ENSMUSG00000078686,ENSMUSG00000107188,ENSMUSG00000078683,ENSMUSG00000094793	Mup18,Mup17,Mup2,Mup10,Mup13,Mup7,Mup8,Mup19,Mup11,Mup16,Mup14,Mup15,Mup9,Gm21320,Mup1,Mup12,Gm2083
17534280	-0.550361	3.95324	-4.46198	0.000109937	0.00636744	1.12932	ENSMUSG00000095741	Rhox2f
17455793	0.880671	7.4081	4.46156	0.000110063	0.00636744	1.12823	ENSMUSG00000032766	Gng11
17542981	0.620017	6.78517	4.45827	0.000111073	0.00639986	1.11951
17217048	0.699509	8.02283	4.45778	0.000111226	0.00639986	1.11819	ENSMUSG00000052688	Rab7b
17296572	-0.666273	6.45564	-4.45633	0.000111672	0.00640819	1.11436	ENSMUSG00000079410,ENSMUSG00000094132,NA,ENSMUSG00000096775,ENSMUSG00000079364,ENSMUSG00000092167,ENSMUSG00000093985,ENSMUSG00000095295,ENSMUSG00000096003,ENSMUSG00000094370,ENSMUSG00000096629,ENSMUSG00000079388,ENSMUSG00000091754,ENSMUSG00000096488,ENSMUSG00000092036,ENSMUSG00000091185,ENSMUSG00000091814,ENSMUSG00000079380,ENSMUSG00000094825,ENSMUSG00000093979,ENSMUSG00000079396	Gm2897,Gm3194,Gm5796,Gm3558,Gm3696,Gm10406,Gm3317,Gm3264,Gm3488,Gm3500,Gm3383,2610042L04Rik,Gm3636,Gm10409,Gm3002,Gm2244,Gm3278,Gm3667,Gm8050,Gm3173,Gm3095,Gm10340,Gm8271,Gm33933,Gm16440,Gm3373,Gm3739,Gm2237,LOC100861615,LOC101055754,Gm3005
17545106	1.34937	6.75775	4.45357	0.000112531	0.00642691	1.10705	ENSMUSG00000067276	Capn6
17297784	0.655191	7.72507	4.45334	0.000112604	0.00642691	1.10643	ENSMUSG00000048502,ENSMUSG00000072675,ENSMUSG00000072672	Duxbl1,Duxbl2,Duxbl3
17548228	0.774111	7.02153	4.44825	0.000114206	0.00650086	1.09294	ENSMUSG00000078695	Cisd3b,Cisd3
17539754	-1.14235	6.87386	-4.44534	0.000115134	0.00651873	1.08521	ENSMUSG00000094596,ENSMUSG00000094352,ENSMUSG00000095814,ENSMUSG00000094307,ENSMUSG00000094876,ENSMUSG00000094558,ENSMUSG00000095716,ENSMUSG00000101500,ENSMUSG00000078213,ENSMUSG00000096194,ENSMUSG00000094727,ENSMUSG00000078218,ENSMUSG00000101381,ENSMUSG00000101294,ENSMUSG00000095934,ENSMUSG00000094309,ENSMUSG00000095229,ENSMUSG00000096915,ENSMUSG00000095637,ENSMUSG00000095558,ENSMUSG00000094155,…	Gm10921,Gm2777,Gm14374,Gm14347,Gm14345,Gm14346,Gm14351,Gm2863,Gm3750,Gm2799,Gm2825,Gm3706,Gm3701,Gm2913,Gm2927,Gmcl1l,Gm2784,Gm2964,Gm21608,Gm21681,Gm21699,Gm14367,Gm10922,Gm2933,Gm3763,Gm21950,Gm21951,Gm5925,Gm21447,Gm21645,Gm21657,LOC100048813
17540885	-1.14235	6.87386	-4.44534	0.000115134	0.00651873	1.08521	ENSMUSG00000094596,ENSMUSG00000094352,ENSMUSG00000095814,ENSMUSG00000094307,ENSMUSG00000094876,ENSMUSG00000094558,ENSMUSG00000095716,ENSMUSG00000101500,ENSMUSG00000078213,ENSMUSG00000096194,ENSMUSG00000094727,ENSMUSG00000078218,ENSMUSG00000101381,ENSMUSG00000101294,ENSMUSG00000095934,ENSMUSG00000094309,ENSMUSG00000095229,ENSMUSG00000096915,ENSMUSG00000095637,ENSMUSG00000095558,ENSMUSG00000094155,…	Gm10921,Gm2777,Gm14374,Gm14347,Gm14345,Gm14346,Gm14351,Gm2863,Gm3750,Gm2799,Gm2825,Gm3706,Gm3701,Gm2913,Gm2927,Gmcl1l,Gm2784,Gm2964,Gm21608,Gm21681,Gm21699,Gm14367,Gm10922,Gm2933,Gm3763,Gm21950,Gm21951,Gm5925,Gm21447,Gm21645,Gm21657,LOC100048813
17302996	-0.890748	7.18726	-4.4406	0.000116657	0.0065874	1.07266	ENSMUSG00000096629,NA,ENSMUSG00000093985,ENSMUSG00000096775,ENSMUSG00000092167,ENSMUSG00000079410,ENSMUSG00000094132,ENSMUSG00000096003,ENSMUSG00000094370,ENSMUSG00000079364,ENSMUSG00000079388,ENSMUSG00000095295,ENSMUSG00000072739,ENSMUSG00000091754,ENSMUSG00000096197,ENSMUSG00000096039,ENSMUSG00000096488,ENSMUSG00000092036,ENSMUSG00000091185,ENSMUSG00000091814,ENSMUSG00000079380,ENSMUSG000000948…	Gm3383,Gm3194,Gm10406,Gm5796,Gm3696,Gm2897,Gm3500,Gm3558,2610042L04Rik,Gm3002,Gm3739,Gm3317,Gm3264,Gm10408,Gm3488,Gm3636,4930555G01Rik,D830030K20Rik,Gm10409,Gm2244,Gm3278,Gm3667,Gm8050,Gm3173,Gm3095,Gm3043,Gm10340,Gm8271,Gm33933,Gm16440,Gm3373,LOC100861615,Gm3005,LOC101055754
17411840	1.0545	9.25895	4.43756	0.000117647	0.00661159	1.0646	ENSMUSG00000028214	Gem
17432835	0.633672	9.41886	4.43737	0.000117708	0.00661159	1.0641	ENSMUSG00000019055	Plod1
17437857	0.68766	5.85179	4.43609	0.000118126	0.00661613	1.06072	ENSMUSG00000029206	Nsun7
17296827	-0.664312	6.91145	-4.43522	0.000118412	0.00661613	1.0584	ENSMUSG00000079409,ENSMUSG00000095533,ENSMUSG00000079364,NA,ENSMUSG00000090487,ENSMUSG00000079378,ENSMUSG00000095797,ENSMUSG00000090512,ENSMUSG00000095368,ENSMUSG00000090764,ENSMUSG00000094706,ENSMUSG00000094578	Gm5795,Gm10413,Gm3558,Gm3002,Gm2888,Gm8279,Gm8246,Gm3424,Gm3012,Gm3127,Gm10338,LOC102636792
17404245	1.12886	8.28414	4.43409	0.000118783	0.00661942	1.05542	ENSMUSG00000039519	Cyp7b1
17247652	0.732286	6.95864	4.42117	0.000123117	0.006843	1.0212	ENSMUSG00000044068	Zrsr1
17463387	-0.39563	7.30758	-4.41983	0.000123576	0.00685059	1.01765	ENSMUSG00000030351	Tspan11
17339876	0.694767	8.38146	4.41751	0.000124373	0.00687678	1.01152	ENSMUSG00000024084	Qpct
17296581	-0.57	6.80799	-4.41396	0.000125604	0.00691055	1.00211	ENSMUSG00000079409,ENSMUSG00000079378,NA,ENSMUSG00000095368,ENSMUSG00000096775,ENSMUSG00000095533,ENSMUSG00000093985,ENSMUSG00000090487,ENSMUSG00000094132,ENSMUSG00000095797,ENSMUSG00000090512,ENSMUSG00000090764,ENSMUSG00000079364,ENSMUSG00000094706,ENSMUSG00000094578,ENSMUSG00000095295	Gm5795,Gm8279,Gm10340,Gm3012,Gm5796,Gm10413,Gm10406,Gm3002,Gm2888,Gm3264,Gm8246,Gm3424,Gm3127,Gm3558,Gm10338,LOC102636792,Gm3005
17213226	0.397044	8.63734	4.41387	0.000125634	0.00691055	1.00188	ENSMUSG00000026027	Stradb
17504130	-0.691696	8.88392	-4.41242	0.000126143	0.0069206	0.998024	ENSMUSG00000031778	Cx3cl1
17213213	1.65054	8.3778	4.40375	0.000129211	0.00707066	0.975086	ENSMUSG00000026029	Casp8
17439294	-0.717624	5.88576	-4.40233	0.000129719	0.00708019	0.971343	ENSMUSG00000095996,ENSMUSG00000094474,ENSMUSG00000095954,ENSMUSG00000095523,ENSMUSG00000094722,ENSMUSG00000096550,ENSMUSG00000095074,ENSMUSG00000096044,ENSMUSG00000107392,ENSMUSG00000096259,ENSMUSG00000072813,ENSMUSG00000079423,ENSMUSG00000070677,ENSMUSG00000095666,ENSMUSG00000096756,ENSMUSG00000094337	Gm16513,LOC100041712,LOC100038995,Gm16367,Gm3139,Gm16427,Gm7792,Gm3106,E330014E10Rik,Gm3286,D5Ertd577e,LOC100862115,LOC100862202,LOC665290
17380060	-0.613448	7.14108	-4.40056	0.000130359	0.00709687	0.966647	ENSMUSG00000027560	Dok5
17303010	-0.625515	5.12995	-4.39493	0.000132409	0.00719003	0.951757	ENSMUSG00000095024,ENSMUSG00000072726,ENSMUSG00000093985,ENSMUSG00000095295,ENSMUSG00000091754,NA,ENSMUSG00000090487,ENSMUSG00000079371,ENSMUSG00000091882,ENSMUSG00000090512,ENSMUSG00000090764,ENSMUSG00000094590,ENSMUSG00000096183	Gm5458,Gm5797,Gm10406,Gm3317,Gm3488,Gm3636,Gm3002,Gm2888,Gm3476,Gm6337,Gm3424,Gm3127,Gm3629,LOC102632113
17316290	0.427117	5.2983	4.39317	0.000133057	0.00720666	0.947098	ENSMUSG00000022236	Ropn1l
17287081	0.908238	7.88902	4.39225	0.000133394	0.00720666	0.944683	ENSMUSG00000021379	Id4
17303088	-0.764269	6.93777	-4.38588	0.000135769	0.00731637	0.92784	NA,ENSMUSG00000096003,ENSMUSG00000094370,ENSMUSG00000096775,ENSMUSG00000092167,ENSMUSG00000096629,ENSMUSG00000094825,ENSMUSG00000093985,ENSMUSG00000079410,ENSMUSG00000094132,ENSMUSG00000079364,ENSMUSG00000079388,ENSMUSG00000096488,ENSMUSG00000092036,ENSMUSG00000091185,ENSMUSG00000091814,ENSMUSG00000079380,ENSMUSG00000095295,ENSMUSG00000079396	Gm3194,Gm3500,Gm5796,Gm3696,Gm33933,Gm3739,Gm10406,Gm2897,Gm3264,Gm3558,Gm3383,2610042L04Rik,Gm3020,Gm10409,Gm3002,Gm2244,Gm3278,Gm3667,Gm8050,Gm3173,Gm3095,Gm10340,Gm8271,Gm16440,Gm3488,Gm3317,Gm3373,Gm3005,LOC100861615,LOC101055754
17384100	0.433658	7.54278	4.38156	0.000137404	0.00738572	0.916419	ENSMUSG00000038860	Garnl3
17497718	2.08205	9.35739	4.37847	0.000138587	0.00742007	0.90824	ENSMUSG00000025492	Ifitm3
17239420	0.428776	8.63231	4.37807	0.000138742	0.00742007	0.907172	ENSMUSG00000019806	Aig1
17517404	0.796166	7.99686	4.37521	0.000139843	0.00746014	0.899633	ENSMUSG00000032285	Dnaja4
17258041	0.496734	6.81582	4.37391	0.000140348	0.00746691	0.896193	ENSMUSG00000034706	Dnaic2
17537895	-0.375344	11.5175	-4.37308	0.000140673	0.00746691	0.893986	ENSMUSG00000046432	Bex3
17444047	-0.853821	8.22743	-4.3683	0.000142547	0.00754752	0.881358	ENSMUSG00000048988	Elfn1
17398903	-0.739761	11.2332	-4.36455	0.000144034	0.00759525	0.87146	ENSMUSG00000004891	Nes
17449880	-0.492066	6.60121	-4.36422	0.000144164	0.00759525	0.870597	ENSMUSG00000096066,ENSMUSG00000094560,ENSMUSG00000096230,ENSMUSG00000095503,ENSMUSG00000094043,ENSMUSG00000096139,ENSMUSG00000072822,NA,ENSMUSG00000094741,ENSMUSG00000096236,ENSMUSG00000095475,ENSMUSG00000096728	Gm10424,A430089I19Rik,Gm16429,Gm3147,Gm7971,Gm7978,BC061212,BC080696,LOC100503733,LOC100862192,LOC101055951,LOC545763,LOC665755
17269229	-0.430597	4.27527	-4.36261	0.000144809	0.00761035	0.86634
17299105	-0.859536	6.45365	-4.35725	0.000146975	0.00770511	0.852176	NA	LOC102635261
17498699	0.451615	7.13098	4.35526	0.000147787	0.00772861	0.846918	ENSMUSG00000004626	Stxbp2
17434280	-0.461843	6.34671	-4.35293	0.000148744	0.00775954	0.840762	ENSMUSG00000071005,ENSMUSG00000094661,NA	Ccl19,Gm2023,Gm2457,Gm2564,Gm12407,Gm21104,Gm13309,LOC100043921,LOC100861618,LOC100043918
17372771	-0.528304	3.75165	-4.35077	0.000149635	0.00777277	0.835068	ENSMUSG00000057761	Olfr1022
17272509	0.740039	8.36175	4.34978	0.000150045	0.00777277	0.832459	ENSMUSG00000020814	Mxra7
17401269	0.573288	4.97324	4.34966	0.000150096	0.00777277	0.832132	ENSMUSG00000027843	Ptpn22
17296836	-0.584678	7.40735	-4.34862	0.000150526	0.00777609	0.829402	NA,ENSMUSG00000095024,ENSMUSG00000094590	Gm3239,Gm5458,Gm3629
17494712	-0.670975	3.61723	-4.34596	0.00015164	0.0078146	0.822372
17455668	-0.737006	6.43762	-4.34337	0.000152731	0.00784025	0.815536	ENSMUSG00000096756,ENSMUSG00000095996,ENSMUSG00000095074,ENSMUSG00000096550,ENSMUSG00000096044,ENSMUSG00000107392,ENSMUSG00000096259,ENSMUSG00000072813,ENSMUSG00000079423,ENSMUSG00000095666,ENSMUSG00000094474,ENSMUSG00000095954,ENSMUSG00000095523,ENSMUSG00000094722,ENSMUSG00000094337	LOC100862202,Gm16513,Gm3139,Gm16367,Gm16427,Gm7792,Gm3106,E330014E10Rik,Gm3286,LOC100862115,LOC100041712,LOC100038995,LOC665290
17404821	-0.907043	9.15529	-4.34285	0.000152952	0.00784025	0.814153	ENSMUSG00000027715	Ccna2
17542997	0.844083	6.55609	4.34215	0.000153245	0.00784025	0.812326	ENSMUSG00000073077	Gm7173
17220417	-0.771774	8.13776	-4.34065	0.000153882	0.00784078	0.808369	ENSMUSG00000038576	Susd4
17296631	-0.701532	7.32325	-4.33953	0.000154363	0.00784078	0.805393	NA,ENSMUSG00000096488,ENSMUSG00000092167,ENSMUSG00000096775,ENSMUSG00000093985,ENSMUSG00000079410,ENSMUSG00000094132,ENSMUSG00000095295,ENSMUSG00000072739,ENSMUSG00000096003,ENSMUSG00000094370,ENSMUSG00000079364,ENSMUSG00000096629,ENSMUSG00000079388,ENSMUSG00000091754,ENSMUSG00000096039,ENSMUSG00000094825,ENSMUSG00000090364,ENSMUSG00000079396	Gm3020,Gm10409,Gm3739,Gm3696,Gm5796,Gm10406,Gm2897,Gm3317,Gm10408,Gm3488,Gm3500,Gm3558,Gm3383,2610042L04Rik,Gm3636,D830030K20Rik,Gm3002,Gm3667,Gm3264,Gm3173,Gm3095,Gm3043,Gm33933,Gm3373,Gm3005,LOC100861615
17296688	-0.701532	7.32325	-4.33953	0.000154363	0.00784078	0.805393	NA,ENSMUSG00000096488,ENSMUSG00000092167,ENSMUSG00000096775,ENSMUSG00000093985,ENSMUSG00000079410,ENSMUSG00000094132,ENSMUSG00000095295,ENSMUSG00000072739,ENSMUSG00000096003,ENSMUSG00000094370,ENSMUSG00000079364,ENSMUSG00000096629,ENSMUSG00000079388,ENSMUSG00000091754,ENSMUSG00000096039,ENSMUSG00000094825,ENSMUSG00000090364,ENSMUSG00000079396	Gm3020,Gm10409,Gm3696,Gm3739,Gm5796,Gm10406,Gm2897,Gm3317,Gm10408,Gm3488,Gm3500,Gm3558,Gm3383,2610042L04Rik,Gm3636,D830030K20Rik,Gm3002,Gm3667,Gm3264,Gm3173,Gm3095,Gm3043,Gm33933,Gm3373,Gm3005,LOC100861615
17222568	0.50392	6.74758	4.33583	0.000155952	0.00790256	0.79563	ENSMUSG00000050967	Creg2
17275069	0.839142	7.80021	4.33042	0.000158303	0.00800259	0.781361	ENSMUSG00000050103	Agmo
17215697	-0.667111	7.61928	-4.3295	0.000158706	0.0080039	0.778936	ENSMUSG00000034353	Ramp1
17349956	-0.825745	6.97841	-4.32799	0.000159371	0.00801838	0.77495	NA	LOC105246409
17279858	0.748662	6.74438	4.31796	0.00016385	0.00822426	0.748521	ENSMUSG00000020635	Fkbp1b
17406165	0.564527	9.59534	4.31166	0.000166728	0.00831655	0.73192	ENSMUSG00000028020	Glrb
17514435	0.938443	5.60115	4.31089	0.000167084	0.00831655	0.729889	ENSMUSG00000033538	Casp4
17303117	-0.796726	7.19621	-4.31064	0.000167201	0.00831655	0.729221	ENSMUSG00000096775,ENSMUSG00000079396,ENSMUSG00000092167,ENSMUSG00000079410,ENSMUSG00000094132,ENSMUSG00000096629,NA,ENSMUSG00000093985,ENSMUSG00000079364,ENSMUSG00000079388,ENSMUSG00000092036,ENSMUSG00000091185,ENSMUSG00000091814,ENSMUSG00000079380,ENSMUSG00000094825,ENSMUSG00000096685,ENSMUSG00000096003,ENSMUSG00000094370,ENSMUSG00000095295	Gm5796,LOC100861615,Gm3696,Gm2897,Gm3383,Gm3002,Gm3739,Gm10406,Gm3264,Gm3558,2610042L04Rik,Gm2244,Gm3278,Gm3667,Gm8050,Gm3095,Gm10340,Gm8271,Gm33933,Gm3642,Gm16440,Gm3373,Gm3194,Gm3500,Gm3005
17236836	-0.511444	10.7733	-4.31052	0.000167255	0.00831655	0.728909	ENSMUSG00000019943	Atp2b1
17455736	-0.766279	6.1679	-4.30866	0.000168118	0.00833991	0.724005	ENSMUSG00000095718,ENSMUSG00000072821,ENSMUSG00000072814,NA,ENSMUSG00000094172	Gm6502,Gm6351,Gm7982,Gm6346,Gm6348,Gm6468,LOC620551,LOC624931
17438955	0.333202	5.47869	4.30673	0.000169017	0.00836497	0.718919	ENSMUSG00000029371	Cxcl5
17450404	-0.62094	5.36812	-4.29371	0.000175208	0.00865121	0.684627	ENSMUSG00000072774	Zfp951
17365625	-0.753075	9.09913	-4.29065	0.000176698	0.00868436	0.676559	ENSMUSG00000043531	Sorcs1
17435834	-0.533188	9.19827	-4.29065	0.000176698	0.00868436	0.676559	ENSMUSG00000029168	Dpysl5
17424468	-0.492059	5.64394	-4.28795	0.000178021	0.00871501	0.669449	ENSMUSG00000078721	Fam205a1
17522536	0.521413	7.56525	4.2877	0.000178142	0.00871501	0.6688	ENSMUSG00000032495	Lrrc2
17431025	-0.652146	7.66943	-4.285	0.000179475	0.00876003	0.661696	ENSMUSG00000056596	Trnp1
17530805	-0.87683	7.01057	-4.28135	0.000181292	0.00882844	0.652093	ENSMUSG00000039716	Dock3
17539467	-0.509829	7.78692	-4.27995	0.000181997	0.00884249	0.648395	ENSMUSG00000031367	Ap1s2
17439333	-0.737332	6.17148	-4.27829	0.000182834	0.00886286	0.644024	NA,ENSMUSG00000072821,ENSMUSG00000072814,ENSMUSG00000095718,ENSMUSG00000094172	Gm6348,Gm6351,Gm7982,Gm6346,Gm6502,Gm6468,LOC624931,LOC620551
17471952	-0.498841	4.30372	-4.27489	0.000184558	0.00892227	0.63508	ENSMUSG00000071150	Tas2r121
17357640	-0.370523	4.86816	-4.2731	0.000185469	0.00892227	0.630388	ENSMUSG00000101389	Ms4a4a
17405489	0.842532	7.83283	4.27295	0.000185549	0.00892227	0.629979	ENSMUSG00000036334	Igsf10
17455744	-0.746327	4.22038	-4.27257	0.000185741	0.00892227	0.628995	ENSMUSG00000095475	LOC545763
17327802	0.52773	7.06196	4.2706	0.000186755	0.00895076	0.623803	ENSMUSG00000063445	Nmral1
17467193	-0.814144	3.76433	-4.2697	0.00018722	0.00895282	0.621436	ENSMUSG00000094206	Vmn1r25
17345880	-0.34384	4.57334	-4.26146	0.000191527	0.00913822	0.599763	ENSMUSG00000010592	Dazl
17303677	-0.621388	7.75461	-4.25813	0.000193296	0.00920193	0.591006	ENSMUSG00000096629,ENSMUSG00000094825,ENSMUSG00000093979,ENSMUSG00000091754,NA,ENSMUSG00000096488,ENSMUSG00000092167,ENSMUSG00000093985,ENSMUSG00000094132,ENSMUSG00000096003,ENSMUSG00000094370,ENSMUSG00000079364,ENSMUSG00000095295,ENSMUSG00000079396	Gm3173,Gm2237,Gm3636,Gm3020,Gm10409,Gm3739,Gm3696,Gm10406,Gm3264,Gm3500,Gm3558,Gm3002,Gm3667,Gm3095,Gm10340,Gm33933,Gm3488,Gm3317,Gm3373,Gm3005,LOC100861615,LOC101055754
17358020	0.782882	7.08786	4.25282	0.000196145	0.00931665	0.577069	ENSMUSG00000037847	Nmrk1
17371969	0.690019	6.78836	4.24381	0.000201082	0.00951038	0.553387	ENSMUSG00000068859	Sp9
17214106	-0.775378	10.7683	-4.24374	0.000201119	0.00951038	0.553212	ENSMUSG00000039323	Igfbp2
17256734	0.394514	6.958	4.2361	0.000205401	0.00969129	0.533146	ENSMUSG00000010358	Ifi35
17404058	0.538528	8.14585	4.22665	0.000210822	0.00992032	0.508339	ENSMUSG00000027508	Pag1
17407354	1.17384	9.17544	4.22595	0.000211231	0.00992032	0.506493	ENSMUSG00000044080	S100a1
17400622	-0.486756	11.1601	-4.22496	0.000211806	0.00992032	0.503903	ENSMUSG00000049288	Lix1l
17459826	0.460359	6.69911	4.22415	0.000212279	0.00992032	0.501778	ENSMUSG00000035104	Eva1a
17524620	-0.407894	7.82649	-4.22362	0.000212592	0.00992032	0.500378	ENSMUSG00000032175	Tyk2
17309726	-0.588264	6.55692	-4.22011	0.000214659	0.00999481	0.491164	ENSMUSG00000000197	Nalcn
17426011	-0.871557	5.75681	-4.21803	0.000215888	0.0100301	0.485725	ENSMUSG00000073830,ENSMUSG00000106700,ENSMUSG00000089873,ENSMUSG00000073842,ENSMUSG00000096688,ENSMUSG00000106922,ENSMUSG00000078687,ENSMUSG00000078683,ENSMUSG00000078674,ENSMUSG00000094793,ENSMUSG00000096674,ENSMUSG00000107311,ENSMUSG00000078673,ENSMUSG00000078688,ENSMUSG00000078680,ENSMUSG00000073834,ENSMUSG00000078675,ENSMUSG00000106882,ENSMUSG00000078686,ENSMUSG00000107188	Mup14,Mup13,Mup7,Mup8,Mup1,Gm21320,Mup12,Mup15,Mup19,Mup2,Mup10,Mup11,Mup18,Mup16,Mup17,Mup9,Gm2083
17318194	0.732299	5.88054	4.21269	0.000219088	0.0101341	0.471719	ENSMUSG00000022574	Naprt
17540682	-0.938396	4.57025	-4.21256	0.000219171	0.0101341	0.471359	ENSMUSG00000079655,ENSMUSG00000082639,ENSMUSG00000095063	Gm5168,Gm2012,Gm2003
17497595	0.467602	7.2567	4.21191	0.00021956	0.0101341	0.469671	ENSMUSG00000025466	Fuom
17344899	-0.452876	3.50114	-4.21058	0.000220369	0.0101424	0.466167	ENSMUSG00000092413,ENSMUSG00000108817	Olfr115
17253431	1.39593	8.89512	4.21004	0.000220695	0.0101424	0.46476	ENSMUSG00000061981	Flot2
17484005	0.423877	8.18158	4.20822	0.000221805	0.0101714	0.459985	ENSMUSG00000063179	Pstk
17296849	-0.677914	6.56222	-4.20654	0.00022283	0.0101964	0.455592	ENSMUSG00000094132,ENSMUSG00000096775,ENSMUSG00000092167,ENSMUSG00000093985,ENSMUSG00000079410,ENSMUSG00000095295,ENSMUSG00000096003,ENSMUSG00000094370,ENSMUSG00000079364,ENSMUSG00000096629,ENSMUSG00000096488,NA,ENSMUSG00000094825,ENSMUSG00000079388,ENSMUSG00000091754,ENSMUSG00000092036,ENSMUSG00000091185,ENSMUSG00000091814,ENSMUSG00000079380,ENSMUSG00000095015,ENSMUSG00000093979,ENSMUSG000000793…	Gm3264,Gm5796,Gm3696,Gm10406,Gm2897,Gm3317,Gm3488,Gm3500,Gm3558,Gm3383,Gm10409,Gm3002,Gm3667,Gm3173,Gm3095,Gm10340,Gm33933,Gm3739,2610042L04Rik,Gm3636,Gm3020,Gm2244,Gm3278,Gm8050,Gm8271,Gm16434,Gm16440,Gm3373,Gm3194,Gm2237,LOC100861615,Gm3005,LOC101055754,LOC105245673
17317393	0.655405	9.44577	4.20536	0.000223558	0.0102077	0.452489	ENSMUSG00000072568	Fam84b
17313801	0.392384	5.90297	4.20433	0.000224192	0.0102147	0.449793	ENSMUSG00000022431	Ribc2
17250660	0.765479	8.05722	4.20322	0.000224883	0.0102242	0.446863	ENSMUSG00000018500	Adora2b
17364588	0.809805	6.673	4.20229	0.000225459	0.0102285	0.444428	ENSMUSG00000050121	Opalin
17426062	-0.756373	6.05055	-4.19841	0.000227876	0.0103161	0.434276	ENSMUSG00000078673,ENSMUSG00000073842,ENSMUSG00000078674,ENSMUSG00000078688,ENSMUSG00000078680,ENSMUSG00000089873,ENSMUSG00000096688,ENSMUSG00000106922,ENSMUSG00000078687,ENSMUSG00000078683,ENSMUSG00000073834,ENSMUSG00000078675,ENSMUSG00000106882,ENSMUSG00000094793,ENSMUSG00000073830,ENSMUSG00000106700,ENSMUSG00000096674,ENSMUSG00000107311,ENSMUSG00000078686,ENSMUSG00000107188	Mup19,Mup7,Gm21320,Mup2,Mup10,Mup13,Mup8,Mup1,Mup11,Mup18,Mup16,Mup12,Mup14,Mup15,Mup17,Mup9,Gm2083
17337618	-0.778316	7.39427	-4.19676	0.000228915	0.0103341	0.429949	ENSMUSG00000059030	Olfr128
17431588	-0.541824	8.39102	-4.19623	0.000229247	0.0103341	0.42857	ENSMUSG00000028664	Ephb2
17426808	0.726408	6.61613	4.19406	0.000230624	0.0103742	0.42287	ENSMUSG00000059049	Frem1
17341365	0.893863	4.80357	4.18623	0.000235644	0.0105654	0.402373	ENSMUSG00000069743	Zfp820
17312829	0.375647	11.6736	4.18577	0.000235944	0.0105654	0.401162	ENSMUSG00000068220	Lgals1
17373825	1.43953	7.8176	4.18512	0.000236369	0.0105654	0.399451	ENSMUSG00000032679	Cd59a
17334395	-0.402093	8.34349	-4.18128	0.000238875	0.010655	0.389411	ENSMUSG00000044533	Rps2
17253901	0.388452	6.89139	4.17901	0.000240374	0.0106994	0.383461	ENSMUSG00000020707	Rnf135
17296723	-0.659263	4.20529	-4.17778	0.000241187	0.0107132	0.380245
17244244	0.447699	9.01166	4.17558	0.000242652	0.0107557	0.374485	ENSMUSG00000019988	Nedd1
17509758	0.64284	8.70805	4.17475	0.000243211	0.010758	0.372294	ENSMUSG00000036356	Csgalnact1
17305468	-0.731138	5.74312	-4.169	0.000247087	0.0109068	0.357249	ENSMUSG00000095384,ENSMUSG00000095528,ENSMUSG00000095226,ENSMUSG00000072145,NA	1700001F09Rik,Gm10375,Gm10377,BC061237,Gm10376,LOC102639037
17533939	-0.851881	8.1417	-4.16643	0.000248834	0.0109611	0.350544	ENSMUSG00000094309	Gmcl1l
17351196	0.629388	7.58925	4.16529	0.000249618	0.0109729	0.347553	ENSMUSG00000071847	Apcdd1
17293803	-0.54274	5.50892	-4.16265	0.000251433	0.0110181	0.340661
17398095	0.431527	5.4823	4.16229	0.000251686	0.0110181	0.339705	ENSMUSG00000074579	Lekr1
17517512	-0.353429	5.2689	-4.16106	0.000252534	0.0110325	0.336502	ENSMUSG00000032313	Tmem266
17455127	-0.497499	4.77952	-4.15635	0.000255831	0.0111536	0.324163	ENSMUSG00000075552,ENSMUSG00000075551,ENSMUSG00000056035,ENSMUSG00000038656	Cyp3a41b,Cyp3a41a,Cyp3a11,Cyp3a16
17262848	0.599453	6.01686	4.15392	0.000257542	0.011193	0.317823	ENSMUSG00000020268	Lyrm7
17525696	-0.47311	6.01364	-4.15357	0.00025779	0.011193	0.316907	ENSMUSG00000063225	Olfr917
17222642	-0.663555	7.76037	-4.14966	0.000260578	0.0112683	0.306673	ENSMUSG00000008136	Fhl2
17439235	-0.762472	6.20017	-4.14965	0.000260585	0.0112683	0.306647	ENSMUSG00000095718,ENSMUSG00000072821,ENSMUSG00000072814,NA,ENSMUSG00000094172	Gm6502,Gm6351,Gm7982,Gm6346,Gm6348,Gm6468,LOC620551,LOC624931
17494187	-0.420566	4.57292	-4.14796	0.000261798	0.0112967	0.30223	ENSMUSG00000045132	Olfr620
17461205	-1.04013	9.48726	-4.14683	0.000262608	0.0112967	0.299293	ENSMUSG00000030077	Chl1
17535841	0.472477	9.05264	4.14651	0.000262838	0.0112967	0.29846	ENSMUSG00000031398	Plxna3
17498078	-0.523698	6.73445	-4.1443	0.000264439	0.0113426	0.292685	ENSMUSG00000056885	Gm4559
17543396	-0.438432	10.3656	-4.14044	0.000267257	0.0114217	0.282601	ENSMUSG00000034457	Eda2r
17307125	0.559689	5.18559	4.1403	0.000267361	0.0114217	0.282233	ENSMUSG00000040055	Gjb6
17359516	0.340492	6.3894	4.13661	0.000270083	0.0115149	0.272599	ENSMUSG00000090369	4933411K16Rik
17349906	0.701765	7.35707	4.13246	0.000273182	0.0116236	0.261749	ENSMUSG00000043458	Pcdhb12
17262224	-0.558436	8.51075	-4.12842	0.000276228	0.0117297	0.251206	ENSMUSG00000069893,ENSMUSG00000078153	9930111J21Rik1,Psme2b
17213179	0.467966	8.98405	4.12654	0.000277658	0.0117321	0.246293	ENSMUSG00000026032	Ndufb3
17487531	-0.925669	6.51711	-4.12617	0.000277941	0.0117321	0.245327	ENSMUSG00000096871,ENSMUSG00000094762,ENSMUSG00000096348,ENSMUSG00000096164,NA,ENSMUSG00000094680,ENSMUSG00000094085,ENSMUSG00000096813,ENSMUSG00000092297,ENSMUSG00000096513,ENSMUSG00000095758,ENSMUSG00000095309,ENSMUSG00000095973,ENSMUSG00000096071,ENSMUSG00000094905,ENSMUSG00000095275,ENSMUSG00000094208,ENSMUSG00000095962,ENSMUSG00000095358,ENSMUSG00000094735	Gm10665,Gm10670,Gm10666,Vmn1r93,Vmn1r-ps79,Vmn1r121,Vmn1r114,Vmn1r126,Gm4214,Gm4175,Vmn1r128,Vmn1r125,Vmn1r116,Vmn1r143,Vmn1r155,Vmn1r107,Vmn1r130,Vmn1r137,Vmn1r165,Vmn1r95
17487621	-0.925669	6.51711	-4.12617	0.000277941	0.0117321	0.245327	ENSMUSG00000096871,ENSMUSG00000094762,ENSMUSG00000096348,ENSMUSG00000096164,NA,ENSMUSG00000094680,ENSMUSG00000094085,ENSMUSG00000096813,ENSMUSG00000092297,ENSMUSG00000096513,ENSMUSG00000095758,ENSMUSG00000095309,ENSMUSG00000095973,ENSMUSG00000096071,ENSMUSG00000094905,ENSMUSG00000095275,ENSMUSG00000094208,ENSMUSG00000095962,ENSMUSG00000095358,ENSMUSG00000094735	Gm10665,Gm10670,Gm10666,Vmn1r93,Vmn1r-ps79,Vmn1r121,Vmn1r114,Vmn1r126,Gm4214,Gm4175,Vmn1r128,Vmn1r125,Vmn1r116,Vmn1r143,Vmn1r155,Vmn1r107,Vmn1r130,Vmn1r137,Vmn1r165,Vmn1r95
17455682	-0.622336	5.91309	-4.12401	0.00027959	0.0117783	0.239701	ENSMUSG00000070686,ENSMUSG00000079424,ENSMUSG00000096742	C87414,Gm3259,Gm6367
17305291	-0.597879	7.95885	-4.12052	0.000282284	0.011868	0.230585
17406421	0.949704	4.89494	4.1198	0.000282838	0.011868	0.228722	ENSMUSG00000051000	Fam160a1
17439246	-0.737769	6.72033	-4.11826	0.000284038	0.0118949	0.224693	NA,ENSMUSG00000072821,ENSMUSG00000072814,ENSMUSG00000095718,ENSMUSG00000094172	LOC100862180,Gm6351,Gm7982,Gm6346,Gm6502,Gm6348,LOC624931,LOC620551
17219698	0.849648	7.00147	4.11503	0.000286566	0.0119771	0.216272	ENSMUSG00000026532	Spta1
17360004	0.610036	8.4696	4.1122	0.000288802	0.0120469	0.208881	ENSMUSG00000025227,NA	Mfsd13a,Gm36493
17346125	0.583531	7.40979	4.10954	0.000290915	0.0121112	0.201951	ENSMUSG00000002831	Plin4
17381774	-0.77557	8.43552	-4.10754	0.000292519	0.0121541	0.196724	ENSMUSG00000049630	C1ql3
17291019	-1.32706	7.24464	-4.10596	0.000293785	0.0121829	0.19262
17446767	0.88915	7.07319	4.10105	0.000297766	0.0123239	0.179827	ENSMUSG00000029161	Cgref1
17417223	-0.431694	4.33221	-4.10004	0.000298595	0.0123342	0.177183	ENSMUSG00000066072,ENSMUSG00000028712	Cyp4a10,Cyp4a31
17296872	-0.711361	6.8855	-4.09547	0.000302355	0.0124638	0.16529	ENSMUSG00000079409,ENSMUSG00000079364,ENSMUSG00000095533,ENSMUSG00000090487,ENSMUSG00000079378,ENSMUSG00000095797,ENSMUSG00000090512,ENSMUSG00000095368,ENSMUSG00000090764,ENSMUSG00000094706,ENSMUSG00000094578	Gm5795,Gm3558,Gm10413,Gm2888,Gm8279,Gm8246,Gm3424,Gm3012,Gm3127,Gm10338,LOC102636792
17296602	-0.703021	7.37558	-4.09481	0.000302906	0.0124638	0.163559	ENSMUSG00000095295,NA,ENSMUSG00000096775,ENSMUSG00000092167,ENSMUSG00000093985,ENSMUSG00000079410,ENSMUSG00000094132,ENSMUSG00000079364,ENSMUSG00000079388,ENSMUSG00000096488,ENSMUSG00000096629,ENSMUSG00000094825,ENSMUSG00000096003,ENSMUSG00000094370,ENSMUSG00000091754,ENSMUSG00000092036,ENSMUSG00000091185,ENSMUSG00000091814,ENSMUSG00000079380,ENSMUSG00000079396	Gm2956,Gm10340,Gm5796,Gm3739,Gm3696,Gm10406,Gm2897,Gm3558,2610042L04Rik,Gm3020,Gm10409,Gm3002,Gm3667,Gm3264,Gm3173,Gm3095,Gm33933,Gm3488,Gm3317,Gm3500,Gm3383,Gm3636,Gm2244,Gm3278,Gm8050,Gm8271,Gm38418,Gm16440,Gm3373,Gm3239,Gm3194,Gm3005,LOC100861615
17265451	0.295304	8.2723	4.09255	0.000304791	0.0124752	0.157662	ENSMUSG00000018442	Derl2
17305413	-0.768883	5.22426	-4.09237	0.00030494	0.0124752	0.1572	NA,ENSMUSG00000095226,ENSMUSG00000095384,ENSMUSG00000095528,ENSMUSG00000072145	Gm10376,Gm10377,1700001F09Rik,Gm10375,BC061237,LOC102639037
17233799	0.412049	10.3919	4.09236	0.000304946	0.0124752	0.157182	ENSMUSG00000071253	Slc25a16
17464922	-0.321941	5.85465	-4.09161	0.000305577	0.012477	0.155215	ENSMUSG00000048216	Gpr85
17417826	0.919262	6.50726	4.08409	0.000311935	0.0127121	0.135647	ENSMUSG00000024903	Lao1
17415136	0.671658	6.30948	4.08331	0.000312599	0.0127148	0.133625	ENSMUSG00000066113	Adamtsl1
17493212	-0.648151	10.6467	-4.08256	0.00031325	0.0127169	0.13165	ENSMUSG00000039405	Prss23
17444152	-0.404838	6.60896	-4.08163	0.000314048	0.0127249	0.129232	ENSMUSG00000039683	Sdk1
17355332	-0.921969	7.32412	-4.08092	0.000314661	0.0127255	0.127379	ENSMUSG00000060534	Dcc
17523387	0.816325	7.35338	4.07887	0.000316429	0.0127727	0.122056	ENSMUSG00000038233	Fam198a
17428054	0.620878	7.84577	4.0762	0.000318749	0.0128419	0.115114	ENSMUSG00000028597	Gpx7
17312054	-0.449354	9.5151	-4.07399	0.000320689	0.0128956	0.10935	ENSMUSG00000022332	Khdrbs3
17412987	-0.391893	5.6603	-4.07201	0.000322429	0.0128981	0.104209	ENSMUSG00000094066,ENSMUSG00000078746,ENSMUSG00000079774,ENSMUSG00000093996,ENSMUSG00000078721,NA	Fam205a2,Fam205a4,Fam205a3,LOC100862324,Fam205a1,Gm21158,LOC100041516
17434129	-0.391893	5.6603	-4.07201	0.000322429	0.0128981	0.104209	ENSMUSG00000094066,ENSMUSG00000078746,ENSMUSG00000079774,ENSMUSG00000093996,ENSMUSG00000078721,NA	Fam205a2,Fam205a4,Fam205a3,LOC100862324,Fam205a1,Gm21158,LOC100041516
17257906	0.684997	7.95334	4.07185	0.000322575	0.0128981	0.103779	ENSMUSG00000020623	Map2k6
17411918	-0.38138	6.87961	-4.07046	0.000323801	0.0129228	0.100173	ENSMUSG00000006586	Runx1t1
17305493	-0.701245	4.95152	-4.06797	0.000326019	0.0129869	0.0936884	ENSMUSG00000095528,ENSMUSG00000095226,ENSMUSG00000095384,ENSMUSG00000072145,NA	Gm10375,Gm10377,1700001F09Rik,BC061237,Gm10376,LOC102639037
17455717	-0.58405	5.79402	-4.06362	0.00032992	0.0131177	0.0823889	ENSMUSG00000070686,ENSMUSG00000079424,ENSMUSG00000096742	C87414,Gm3259,Gm6367
17390810	0.699942	10.4293	4.06037	0.000332866	0.0131524	0.0739447	ENSMUSG00000027199	Gatm
17426589	-0.522474	6.35665	-4.05995	0.000333253	0.0131524	0.0728422	ENSMUSG00000096530,ENSMUSG00000096333,ENSMUSG00000096750,ENSMUSG00000093962,ENSMUSG00000066137,ENSMUSG00000095341,ENSMUSG00000094116,ENSMUSG00000095048,ENSMUSG00000095935,ENSMUSG00000096700	Gm11758,Gm13871,Gm11757,Gm11756,Gm11487,Gm428,Gm38423,Gm11239,Gm11238,Gm11236,Gm11237
17426605	-0.522474	6.35665	-4.05995	0.000333253	0.0131524	0.0728422	ENSMUSG00000096530,ENSMUSG00000096333,ENSMUSG00000096750,ENSMUSG00000093962,ENSMUSG00000066137,ENSMUSG00000095341,ENSMUSG00000094116,ENSMUSG00000095048,ENSMUSG00000095935,ENSMUSG00000096700	Gm11758,Gm13871,Gm11757,Gm11756,Gm11487,Gm428,Gm38423,Gm11239,Gm11238,Gm11236,Gm11237
17455652	-0.74949	6.64	-4.05958	0.000333586	0.0131524	0.0718927	NA,ENSMUSG00000072821,ENSMUSG00000072814,ENSMUSG00000095718,ENSMUSG00000094172	LOC100862180,Gm6351,Gm7982,Gm6346,Gm6502,Gm6348,LOC624931,LOC620551
17236900	-1.23063	9.12382	-4.05925	0.00033389	0.0131524	0.071029	ENSMUSG00000019966	Kitl
17497895	0.498211	6.58034	4.05733	0.000335647	0.0131971	0.0660444	ENSMUSG00000060240	Cend1
17446452	-0.720108	6.1204	-4.05496	0.000337837	0.0132368	0.0598675	ENSMUSG00000051940,ENSMUSG00000104824,ENSMUSG00000073117,ENSMUSG00000067698,ENSMUSG00000073116,ENSMUSG00000095550,ENSMUSG00000091049,ENSMUSG00000067700,ENSMUSG00000059645	5031410I06Rik,Gm21663,Gm7347,Gm10220,Gm10471,Gm21671,Gm1979,Gm5862,Gm7361
17296905	-0.620197	6.15052	-4.05454	0.000338223	0.0132368	0.0587811	ENSMUSG00000091185,ENSMUSG00000092036,ENSMUSG00000091814,ENSMUSG00000079380,NA,ENSMUSG00000072739,ENSMUSG00000096039,ENSMUSG00000090364	Gm3278,Gm2244,Gm8050,Gm8271,Gm16440,Gm10408,D830030K20Rik,Gm3043
17387622	-0.469084	4.57734	-4.0537	0.000338997	0.0132368	0.0566096	ENSMUSG00000075209	Olfr1016
17316845	0.606196	7.77823	4.05172	0.000340838	0.0132368	0.0514659	ENSMUSG00000022340	Sybu
17487582	-0.857425	6.82161	-4.05149	0.000341058	0.0132368	0.0508531	ENSMUSG00000093941,ENSMUSG00000096073,ENSMUSG00000095163,ENSMUSG00000094589,ENSMUSG00000095768,ENSMUSG00000094149,ENSMUSG00000094757,ENSMUSG00000095081,ENSMUSG00000093853,ENSMUSG00000095806,ENSMUSG00000093890,ENSMUSG00000096663,ENSMUSG00000095309,ENSMUSG00000095273,ENSMUSG00000093917,ENSMUSG00000094221,ENSMUSG00000095984,ENSMUSG00000095837,ENSMUSG00000094532,ENSMUSG00000096760	Vmn1r131,Vmn1r166,Vmn1r138,Vmn1r118,Vmn1r111,Gm8453,Gm4498,Gm8693,Vmn1r151,Gm5728,Vmn1r127,Vmn1r103,Vmn1r125,Vmn1r142,Gm8660,Vmn1r124,Gm4201,Gm4141,Gm4216,Gm4177
17487596	-0.857425	6.82161	-4.05149	0.000341058	0.0132368	0.0508531	ENSMUSG00000093941,ENSMUSG00000096073,ENSMUSG00000095163,ENSMUSG00000094589,ENSMUSG00000095768,ENSMUSG00000094149,ENSMUSG00000094757,ENSMUSG00000095081,ENSMUSG00000093853,ENSMUSG00000095806,ENSMUSG00000093890,ENSMUSG00000096663,ENSMUSG00000095309,ENSMUSG00000095273,ENSMUSG00000093917,ENSMUSG00000094221,ENSMUSG00000095984,ENSMUSG00000095837,ENSMUSG00000094532,ENSMUSG00000096760	Vmn1r131,Vmn1r166,Vmn1r138,Vmn1r118,Vmn1r111,Gm8453,Gm4498,Gm8693,Vmn1r151,Gm5728,Vmn1r127,Vmn1r103,Vmn1r125,Vmn1r142,Gm8660,Vmn1r124,Gm4201,Gm4141,Gm4216,Gm4177
17487657	-0.857425	6.82161	-4.05149	0.000341058	0.0132368	0.0508531	ENSMUSG00000093941,ENSMUSG00000096073,ENSMUSG00000095163,ENSMUSG00000094589,ENSMUSG00000095768,ENSMUSG00000094149,ENSMUSG00000094757,ENSMUSG00000095081,ENSMUSG00000093853,ENSMUSG00000095806,ENSMUSG00000093890,ENSMUSG00000096663,ENSMUSG00000095309,ENSMUSG00000095273,ENSMUSG00000093917,ENSMUSG00000094221,ENSMUSG00000095984,ENSMUSG00000095837,ENSMUSG00000094532,ENSMUSG00000096760	Vmn1r131,Vmn1r166,Vmn1r138,Vmn1r118,Vmn1r111,Gm8453,Gm4498,Gm8693,Vmn1r151,Gm5728,Vmn1r127,Vmn1r103,Vmn1r125,Vmn1r142,Gm8660,Vmn1r124,Gm4201,Gm4141,Gm4216,Gm4177
17427427	0.568366	5.46321	4.05086	0.000341644	0.0132368	0.0492238	ENSMUSG00000078639	Gm12695
17548861	-0.980959	5.91654	-4.04983	0.000342612	0.0132501	0.0465374	ENSMUSG00000079566,ENSMUSG00000095770,NA,ENSMUSG00000094601,ENSMUSG00000095264,ENSMUSG00000096645	Spin2d,Gm21637,Spin2-ps1,Gm2837,Spin2-ps3,Spin2-ps4,Gm5926,Gm3757,Gm2854,Spin2e,Gm5923,Gm21466,LOC100862179
17494271	-0.819396	6.89877	-4.04877	0.000343606	0.0132644	0.0437855
17436607	0.559559	6.60736	4.04349	0.000348599	0.0134328	0.0300859	ENSMUSG00000054520	Sh3bp2
17493415	-0.505022	7.27714	-4.04234	0.000349698	0.0134507	0.0270972	ENSMUSG00000035713	Usp35
17469967	0.719035	9.02256	4.0377	0.000354163	0.0135955	0.01505	ENSMUSG00000030123	Plxnd1
17494729	-0.451741	4.30731	-4.0371	0.000354744	0.0135955	0.013493	ENSMUSG00000062987	Gm10081
17296962	-0.719352	6.09771	-4.03499	0.000356799	0.0136251	0.00800902	ENSMUSG00000079380,ENSMUSG00000091814,ENSMUSG00000072739,ENSMUSG00000096039,ENSMUSG00000092036,ENSMUSG00000091185,ENSMUSG00000090364,NA	Gm8271,Gm8050,Gm10408,D830030K20Rik,Gm2244,Gm3278,Gm3043,Gm16440
17296989	-0.719352	6.09771	-4.03499	0.000356799	0.0136251	0.00800902	ENSMUSG00000079380,ENSMUSG00000091814,ENSMUSG00000072739,ENSMUSG00000096039,ENSMUSG00000092036,ENSMUSG00000091185,ENSMUSG00000090364,NA	Gm8271,Gm8050,Gm10408,D830030K20Rik,Gm2244,Gm3278,Gm3043,Gm16440
17371201	1.19988	8.78748	4.02612	0.000365553	0.0139343	-0.0150033	ENSMUSG00000026893	Gca
17269748	0.824772	9.21775	4.02409	0.000367583	0.013975	-0.0202608	ENSMUSG00000004044	Ptrf
17499761	-0.426339	5.6627	-4.02282	0.000368867	0.013975	-0.0235701	ENSMUSG00000074439,ENSMUSG00000063206,ENSMUSG00000061845,ENSMUSG00000065956,ENSMUSG00000094662	Defa5,Defa34,Defa35,Defa37,Defa36
17401526	-0.720466	6.93103	-4.02197	0.000369723	0.013975	-0.0257704	ENSMUSG00000047959	Kcna3
17212792	0.388528	9.48088	4.02151	0.000370188	0.013975	-0.0269628	ENSMUSG00000041426	Hibch
17308413	0.298808	6.15672	4.02099	0.000370709	0.013975	-0.0282985	ENSMUSG00000022099	Dmtn
17275436	0.7114	8.30711	4.02029	0.000371423	0.013975	-0.0301257	ENSMUSG00000061603	Akap6
17349868	-0.989471	6.93317	-4.01989	0.000371825	0.013975	-0.0311534	ENSMUSG00000051599	Pcdhb2
17426597	-0.474212	5.65599	-4.01983	0.000371886	0.013975	-0.031309	ENSMUSG00000096750,ENSMUSG00000096530,ENSMUSG00000096333,ENSMUSG00000093962,ENSMUSG00000066137,ENSMUSG00000095341,ENSMUSG00000094116,ENSMUSG00000095048,ENSMUSG00000095935,ENSMUSG00000096700	Gm11757,Gm11758,Gm13871,Gm11756,Gm11487,Gm428,Gm38423,Gm11239,Gm11238,Gm11236,Gm11237
17413107	-0.430772	6.58274	-4.01858	0.000373155	0.0139979	-0.0345414	NA,ENSMUSG00000094066,ENSMUSG00000078746,ENSMUSG00000079774,ENSMUSG00000093996,ENSMUSG00000096237	Gm3893,LOC100041516,Gm21158,Fam205a2,4933409K07Rik,Fam205a4,Fam205a3,Gm29804,Gm9615,Gm5859,LOC100862324
17434711	-0.686662	5.60473	-4.01644	0.000375351	0.0140492	-0.0401099	ENSMUSG00000091903,ENSMUSG00000095918,NA,ENSMUSG00000094105,ENSMUSG00000067848,ENSMUSG00000095829,ENSMUSG00000091422,ENSMUSG00000096732,ENSMUSG00000094205,ENSMUSG00000095710	Gm6460,Gm5861,Gm8890,Gm8922,4933402N22Rik,Speer1,Gm6455,Gm8897,Gm8926,LOC101055912
17213548	0.63051	9.30934	4.01595	0.000375845	0.0140492	-0.0413589	ENSMUSG00000025969	Nrp2
17510080	0.338537	7.57613	4.0119	0.000380034	0.0141808	-0.0518784	ENSMUSG00000055553	Kxd1
17303018	-0.714842	5.57745	-4.01073	0.000381242	0.0142009	-0.054892	NA,ENSMUSG00000093985,ENSMUSG00000096003,ENSMUSG00000094370,ENSMUSG00000095295,ENSMUSG00000092167,ENSMUSG00000096775,ENSMUSG00000079410,ENSMUSG00000094132,ENSMUSG00000079364,ENSMUSG00000096629,ENSMUSG00000091754,ENSMUSG00000096488,ENSMUSG00000094825,ENSMUSG00000079396	Gm3373,Gm10406,Gm3500,Gm3317,Gm3488,Gm3696,Gm5796,Gm2897,Gm3558,Gm3383,Gm3636,Gm10409,Gm3002,Gm3667,Gm3095,Gm33933,Gm10340,LOC100861615,LOC101055754
17244623	0.650341	6.57877	4.0071	0.000385038	0.0143172	-0.0642938	ENSMUSG00000019892	Lrriq1
17500662	0.576548	8.77336	4.00489	0.000387369	0.0143787	-0.0700212	ENSMUSG00000039470	Zdhhc2
17525690	-0.366103	3.63826	-4.00009	0.000392475	0.0145428	-0.0824488	ENSMUSG00000045528	Olfr891
17220373	0.360677	10.4665	3.99481	0.000398179	0.0147285	-0.0961384	ENSMUSG00000026510	Trp53bp2
17298057	0.602115	8.92089	3.99393	0.000399127	0.0147379	-0.0983953	ENSMUSG00000040651	Fam208a
17486110	-0.76367	9.6019	-3.99283	0.000400329	0.0147566	-0.101247	ENSMUSG00000002265	Peg3
17404217	-0.569477	3.57256	-3.9899	0.000403539	0.0148491	-0.108824	ENSMUSG00000095788,ENSMUSG00000074677,ENSMUSG00000106923	Sirpb1a,LOC100038947
17488151	-0.557177	5.70518	-3.98926	0.000404245	0.0148493	-0.110482	ENSMUSG00000089661,ENSMUSG00000095538	Mia
17305487	-0.724023	5.77753	-3.98687	0.000406887	0.0149206	-0.116663
17434718	-0.729015	5.77885	-3.98504	0.000408927	0.014968	-0.121407	ENSMUSG00000094105,ENSMUSG00000067848,NA,ENSMUSG00000096732,ENSMUSG00000094205,ENSMUSG00000091903,ENSMUSG00000095829,ENSMUSG00000095918,ENSMUSG00000091422,ENSMUSG00000095710	Gm8922,4933402N22Rik,Gm8890,Gm8897,Gm8926,Gm6460,Speer1,Gm5861,Gm6455,LOC101055912
17492196	-0.815493	7.09461	-3.98445	0.00040959	0.014968	-0.122945	ENSMUSG00000025790	Slco3a1
17449866	-0.473728	6.65338	-3.98327	0.000410901	0.0149901	-0.125976	ENSMUSG00000095503,ENSMUSG00000096236,ENSMUSG00000094560,ENSMUSG00000096230,ENSMUSG00000096066,ENSMUSG00000094043,ENSMUSG00000096139,ENSMUSG00000072822,NA,ENSMUSG00000094741,ENSMUSG00000095475,ENSMUSG00000096728	Gm3147,LOC100862192,A430089I19Rik,Gm16429,Gm10424,Gm7971,Gm7978,BC061212,BC080696,LOC100503733,LOC101055951,LOC545763,LOC665755
17508300	-0.364429	11.8952	-3.97655	0.000418507	0.0152398	-0.143372	ENSMUSG00000031555	Adam9
17302981	-0.66753	6.76453	-3.97596	0.000419182	0.0152398	-0.144901	ENSMUSG00000096775,ENSMUSG00000093985,ENSMUSG00000096629,ENSMUSG00000079388,ENSMUSG00000096197,NA,ENSMUSG00000094460	Gm5796,Gm10406,Gm3383,2610042L04Rik,4930555G01Rik,Gm3002,LOC105245675
17363572	0.519837	9.55124	3.97337	0.000422151	0.0153164	-0.151595	ENSMUSG00000024812	Tjp2
17240819	0.601824	7.20781	3.97286	0.00042273	0.0153164	-0.152896	ENSMUSG00000038594	Cep85l
17471160	0.891275	8.67071	3.96975	0.000426327	0.0154204	-0.160932	ENSMUSG00000038077	Kcna6
17332974	0.486224	9.53894	3.96489	0.000432013	0.0155959	-0.173497	ENSMUSG00000023809	Rps6ka2
17532702	-0.994567	6.10211	-3.96435	0.000432649	0.0155959	-0.174891	ENSMUSG00000094876,ENSMUSG00000095814,ENSMUSG00000094558,ENSMUSG00000095716,ENSMUSG00000094596,ENSMUSG00000078213,ENSMUSG00000096194,ENSMUSG00000094727,ENSMUSG00000078218,ENSMUSG00000101381,ENSMUSG00000101294,ENSMUSG00000094309,NA,ENSMUSG00000094352,ENSMUSG00000095229,ENSMUSG00000095637,ENSMUSG00000095558,ENSMUSG00000094155,ENSMUSG00000094307,ENSMUSG00000094273,ENSMUSG00000101500,ENSMUSG000000783…	Gm14345,Gm14374,Gm14346,Gm14351,Gm10921,Gm3750,Gm2799,Gm2825,Gm3706,Gm3701,Gm2913,Gmcl1l,Gm5925,Gm2777,Gm2784,Gm21608,Gm21681,Gm21699,Gm14367,Gm14347,Gm10922,Gm2863,Gm2933,Gm3763,Gm21951,Gm2927,Gm2964,Gm21447,Gm21645,Gm21657,Gm21950,LOC100048813
17470597	0.4812	10.7926	3.96233	0.00043503	0.0156496	-0.180095	ENSMUSG00000003153	Slc2a3
17413094	-0.499099	6.16412	-3.96095	0.000436669	0.0156496	-0.183661	ENSMUSG00000094066,ENSMUSG00000078746,ENSMUSG00000079774,ENSMUSG00000093996,ENSMUSG00000078721,NA	Fam205a2,Fam205a4,Fam205a3,LOC100862324,Fam205a1,Gm21158,LOC100041516
17424415	-0.499099	6.16412	-3.96095	0.000436669	0.0156496	-0.183661	ENSMUSG00000094066,ENSMUSG00000078746,ENSMUSG00000079774,ENSMUSG00000093996,ENSMUSG00000078721,NA	Fam205a2,Fam205a4,Fam205a3,LOC100862324,Fam205a1,Gm21158,LOC100041516
17225134	0.422191	6.05765	3.96006	0.000437734	0.0156496	-0.185971	ENSMUSG00000049608	Gpr55
17299089	-0.416981	7.81669	-3.95998	0.000437822	0.0156496	-0.186162
17288992	0.755714	6.45293	3.95878	0.000439257	0.0156745	-0.189265	ENSMUSG00000034488,NA	Edil3,Gm38504
17436659	0.393803	7.108	3.95799	0.000440207	0.015682	-0.191312	ENSMUSG00000052783	Grk4
17474761	-0.828902	5.97002	-3.95652	0.000441973	0.0157185	-0.195109	ENSMUSG00000074322,ENSMUSG00000074311,ENSMUSG00000095543,ENSMUSG00000096071,ENSMUSG00000095619,ENSMUSG00000094284,ENSMUSG00000094735,NA,ENSMUSG00000095201,ENSMUSG00000095758,ENSMUSG00000095064,ENSMUSG00000094934,ENSMUSG00000094221,ENSMUSG00000096386	Vmn1r132,Vmn1r139,Vmn1r148,Vmn1r143,Vmn1r157,Vmn1r112,Vmn1r95,Vmn1r-ps79,Vmn1r91,Vmn1r128,Vmn1r135,Vmn1r163,Vmn1r124,Vmn1r100
17339357	0.61792	7.99184	3.95331	0.000445846	0.0158298	-0.20338	ENSMUSG00000003279	Dlgap1
17518342	-0.566517	7.64275	-3.95181	0.000447672	0.0158624	-0.207257	ENSMUSG00000036466	Megf11
17301854	0.348184	8.8245	3.95133	0.000448259	0.0158624	-0.208497	ENSMUSG00000022106	Rcbtb2
17292011	-0.472751	5.01407	-3.94888	0.000451257	0.0159419	-0.214818	ENSMUSG00000021359	Tfap2a
17253810	0.726186	6.19603	3.94734	0.00045316	0.015952	-0.218807	ENSMUSG00000017639	Rab11fip4
17534074	0.863023	9.32688	3.94639	0.000454328	0.015952	-0.221247	ENSMUSG00000016239	Lonrf3
17487511	-0.974429	6.27752	-3.94621	0.000454547	0.015952	-0.221704	ENSMUSG00000096348,ENSMUSG00000096164,ENSMUSG00000094085,ENSMUSG00000096813,ENSMUSG00000096871,ENSMUSG00000094762,ENSMUSG00000092297,ENSMUSG00000096513,ENSMUSG00000094680,NA,ENSMUSG00000074322,ENSMUSG00000094385,ENSMUSG00000094931,ENSMUSG00000096903,ENSMUSG00000095758,ENSMUSG00000095309,ENSMUSG00000095973,ENSMUSG00000095064,ENSMUSG00000074311,ENSMUSG00000096071,ENSMUSG00000095383,ENSMUSG000000949…	Gm10666,Vmn1r93,Vmn1r114,Vmn1r126,Gm10665,Gm10670,Gm4214,Gm4175,Vmn1r121,Vmn1r-ps79,Vmn1r132,Vmn1r123,Vmn1r160,Vmn1r104,Vmn1r128,Vmn1r125,Vmn1r116,Vmn1r135,Vmn1r139,Vmn1r143,Vmn1r152,Vmn1r155,Vmn1r163,Vmn1r107,Vmn1r100,Vmn1r112,Vmn1r130,Vmn1r137,Vmn1r165,Vmn1r95,Vmn1r148,Vmn1r183
17487605	-0.974429	6.27752	-3.94621	0.000454547	0.015952	-0.221704	ENSMUSG00000096348,ENSMUSG00000096164,ENSMUSG00000094085,ENSMUSG00000096813,ENSMUSG00000096871,ENSMUSG00000094762,ENSMUSG00000092297,ENSMUSG00000096513,ENSMUSG00000094680,NA,ENSMUSG00000074322,ENSMUSG00000094385,ENSMUSG00000094931,ENSMUSG00000096903,ENSMUSG00000095758,ENSMUSG00000095309,ENSMUSG00000095973,ENSMUSG00000095064,ENSMUSG00000074311,ENSMUSG00000096071,ENSMUSG00000095383,ENSMUSG000000949…	Gm10666,Vmn1r93,Vmn1r114,Vmn1r126,Gm10665,Gm10670,Gm4214,Gm4175,Vmn1r121,Vmn1r-ps79,Vmn1r132,Vmn1r123,Vmn1r160,Vmn1r104,Vmn1r128,Vmn1r125,Vmn1r116,Vmn1r135,Vmn1r139,Vmn1r143,Vmn1r152,Vmn1r155,Vmn1r163,Vmn1r107,Vmn1r100,Vmn1r112,Vmn1r130,Vmn1r137,Vmn1r165,Vmn1r95,Vmn1r148,Vmn1r183
17284995	-0.317762	4.66183	-3.94264	0.000458983	0.0160811	-0.230911
17303290	-0.487245	6.70826	-3.93715	0.000465888	0.0162794	-0.245064	ENSMUSG00000095015,ENSMUSG00000096869,ENSMUSG00000096197,ENSMUSG00000096685	Gm16434,LOC105245673,4930555G01Rik,Gm3642
17297209	-0.418209	4.42998	-3.93693	0.000466176	0.0162794	-0.245649	ENSMUSG00000072707	Olfr31
17326318	0.621702	5.91416	3.93541	0.000468103	0.0163198	-0.24956	ENSMUSG00000035258	Abi3bp
17482366	0.841079	6.94501	3.93479	0.000468893	0.0163206	-0.251158	ENSMUSG00000030917	Tmem159
17491323	-0.385839	5.79529	-3.93411	0.000469758	0.0163239	-0.252904	ENSMUSG00000093973	Mrgpra2a
17418767	0.634019	7.93705	3.93247	0.000471859	0.0163701	-0.257133	ENSMUSG00000028804	Csmd2
17261982	-0.315259	5.91743	-3.93167	0.000472892	0.0163792	-0.259206	ENSMUSG00000050541	Adra1b
17301802	-0.363395	5.77997	-3.9284	0.000477108	0.0164493	-0.267617	ENSMUSG00000022102	Dok2
17222179	0.384785	9.09978	3.928	0.000477633	0.0164493	-0.26866	ENSMUSG00000001143	Lman2l
17449394	-0.351268	4.13185	-3.92783	0.000477848	0.0164493	-0.269087	ENSMUSG00000029269	Sult1b1
17508045	0.464646	9.04531	3.92705	0.000478869	0.0164493	-0.271109	ENSMUSG00000031534	Smim19
17514211	0.501136	8.21638	3.92667	0.00047936	0.0164493	-0.27208	ENSMUSG00000090290	Tarbp1
17266452	-0.417828	8.46269	-3.92651	0.000479566	0.0164493	-0.272486	ENSMUSG00000050132	Sarm1
17327539	-0.67128	8.07219	-3.92483	0.000481768	0.0164982	-0.276828	ENSMUSG00000090223	Pcp4
17296528	0.351569	7.03533	3.91856	0.000490041	0.0167545	-0.292961	ENSMUSG00000074635	3110070M22Rik
17217116	0.393255	9.67494	3.91736	0.00049164	0.0167822	-0.296048	ENSMUSG00000026433	Rab29
17238535	0.429288	6.59178	3.91509	0.00049468	0.0168588	-0.301887	ENSMUSG00000025359	Pmel
17297759	1.10105	8.49369	3.91315	0.000497304	0.0168639	-0.3069	ENSMUSG00000021866,NA	Anxa11,Gm2260,Gm2274
17439285	-0.768579	6.66584	-3.91259	0.000498049	0.0168639	-0.308319	ENSMUSG00000072821,ENSMUSG00000072814,NA,ENSMUSG00000095718,ENSMUSG00000094172	Gm6351,Gm7982,Gm6346,Gm6502,Gm6348,Gm6468,LOC624931,LOC620551
17414045	-0.740414	8.4926	-3.91245	0.000498241	0.0168639	-0.308683	ENSMUSG00000063446	Plppr1
17427051	1.23248	5.40402	3.91238	0.000498332	0.0168639	-0.308857	ENSMUSG00000028497	Hacd4
17487623	-0.869167	6.75709	-3.91204	0.000498801	0.0168639	-0.309748	ENSMUSG00000093853,ENSMUSG00000096663,ENSMUSG00000095806,ENSMUSG00000094001,ENSMUSG00000093917,ENSMUSG00000095931,ENSMUSG00000074322,ENSMUSG00000093986,ENSMUSG00000094011,ENSMUSG00000093890,ENSMUSG00000095201,ENSMUSG00000095309,ENSMUSG00000094589,ENSMUSG00000095973,ENSMUSG00000091435,ENSMUSG00000074311,ENSMUSG00000095273,ENSMUSG00000096071,ENSMUSG00000094905,ENSMUSG00000095619,ENSMUSG00000094221,…	Vmn1r151,Vmn1r103,Gm5728,Vmn1r122,Gm8660,Vmn1r159,Vmn1r132,Vmn1r120,Vmn1r94,Vmn1r127,Vmn1r91,Vmn1r125,Vmn1r118,Vmn1r116,Vmn1r115,Vmn1r139,Vmn1r142,Vmn1r143,Vmn1r155,Vmn1r157,Vmn1r124,Vmn1r107,Vmn1r100,Vmn1r112,Vmn1r130,Vmn1r137,Vmn1r165,Gm8453,Gm4498,Gm4201,Gm4141,Gm4216,Gm4177,Vmn1r95,Vmn1r148
17235077	-0.813055	9.34496	-3.90701	0.000505662	0.0170687	-0.322689	ENSMUSG00000004665	Cnn2
17296770	-0.747878	7.17133	-3.9054	0.000507881	0.0171164	-0.326836
17469289	0.7727	8.65125	3.90386	0.000510003	0.0171607	-0.330787	ENSMUSG00000035245	Eogt
17228588	0.523119	10.4905	3.90126	0.000513622	0.0172551	-0.337483	ENSMUSG00000026594	Ralgps2
17467747	0.373821	5.90836	3.89887	0.00051696	0.0173398	-0.343619	ENSMUSG00000050732,ENSMUSG00000103205	Vamp8
17487586	-0.962633	6.20276	-3.88312	0.000539521	0.0180396	-0.384071	ENSMUSG00000094532,ENSMUSG00000096760,ENSMUSG00000093890,ENSMUSG00000095273,ENSMUSG00000095806,ENSMUSG00000094001,ENSMUSG00000093986,ENSMUSG00000094011,ENSMUSG00000091435,ENSMUSG00000093917,ENSMUSG00000095931,ENSMUSG00000074322,ENSMUSG00000094385,ENSMUSG00000093853,ENSMUSG00000094931,ENSMUSG00000095201,ENSMUSG00000096663,ENSMUSG00000095309,ENSMUSG00000094589,ENSMUSG00000074311,ENSMUSG00000096071,…	Gm4216,Gm4177,Vmn1r127,Vmn1r142,Gm5728,Vmn1r122,Vmn1r120,Vmn1r94,Vmn1r115,Gm8660,Vmn1r159,Vmn1r132,Vmn1r123,Vmn1r151,Vmn1r160,Vmn1r91,Vmn1r103,Vmn1r125,Vmn1r118,Vmn1r139,Vmn1r143,Vmn1r157,Vmn1r124,Vmn1r100,Vmn1r112,Vmn1r130,Vmn1r137,Vmn1r165,Gm8453,Gm4498,Gm4201,Gm4141,Vmn1r95,Vmn1r148
17487647	-0.962633	6.20276	-3.88312	0.000539521	0.0180396	-0.384071	ENSMUSG00000094532,ENSMUSG00000096760,ENSMUSG00000093890,ENSMUSG00000095273,ENSMUSG00000095806,ENSMUSG00000094001,ENSMUSG00000093986,ENSMUSG00000094011,ENSMUSG00000091435,ENSMUSG00000093917,ENSMUSG00000095931,ENSMUSG00000074322,ENSMUSG00000094385,ENSMUSG00000093853,ENSMUSG00000094931,ENSMUSG00000095201,ENSMUSG00000096663,ENSMUSG00000095309,ENSMUSG00000094589,ENSMUSG00000074311,ENSMUSG00000096071,…	Gm4216,Gm4177,Vmn1r127,Vmn1r142,Gm5728,Vmn1r122,Vmn1r120,Vmn1r94,Vmn1r115,Gm8660,Vmn1r159,Vmn1r132,Vmn1r123,Vmn1r151,Vmn1r160,Vmn1r91,Vmn1r103,Vmn1r125,Vmn1r118,Vmn1r139,Vmn1r143,Vmn1r157,Vmn1r124,Vmn1r100,Vmn1r112,Vmn1r130,Vmn1r137,Vmn1r165,Gm8453,Gm4498,Gm4201,Gm4141,Vmn1r95,Vmn1r148
17497076	0.600163	6.81288	3.88248	0.000540456	0.0180424	-0.385709	ENSMUSG00000030930	Chst15
17487533	-1.0055	6.7401	-3.88175	0.000541533	0.01805	-0.387594	ENSMUSG00000096663	Vmn1r103
17327030	-0.724188	11.8688	-3.8804	0.00054352	0.0180878	-0.391062	ENSMUSG00000039830	Olig2
17426613	-0.490502	6.29174	-3.8783	0.000546621	0.0181625	-0.396449	ENSMUSG00000093962,ENSMUSG00000096530,ENSMUSG00000096333,ENSMUSG00000095341,ENSMUSG00000096750,ENSMUSG00000066137,ENSMUSG00000094116,ENSMUSG00000095048,ENSMUSG00000095935,ENSMUSG00000096700	Gm11756,Gm11758,Gm13871,Gm428,Gm11757,Gm11487,Gm38423,Gm11239,Gm11238,Gm11236,Gm11237
17253656	-0.657391	5.95777	-3.87735	0.000548034	0.018181	-0.398893	ENSMUSG00000017344	Vtn
17474789	-1.00652	6.4611	-3.87449	0.000552299	0.0182939	-0.406231	ENSMUSG00000095383,ENSMUSG00000096903,ENSMUSG00000074322,ENSMUSG00000095758,ENSMUSG00000095973,ENSMUSG00000095064,ENSMUSG00000074311,ENSMUSG00000096071,ENSMUSG00000094905,ENSMUSG00000094934,ENSMUSG00000095275,ENSMUSG00000094208,ENSMUSG00000095962,ENSMUSG00000095358,ENSMUSG00000094735,ENSMUSG00000095309,ENSMUSG00000095619,ENSMUSG00000094085,ENSMUSG00000096813,ENSMUSG00000096386,ENSMUSG00000094284,…	Vmn1r152,Vmn1r104,Vmn1r132,Vmn1r128,Vmn1r116,Vmn1r135,Vmn1r139,Vmn1r143,Vmn1r155,Vmn1r163,Vmn1r107,Vmn1r130,Vmn1r137,Vmn1r165,Vmn1r95,Vmn1r125,Vmn1r157,Vmn1r114,Vmn1r126,Vmn1r100,Vmn1r112,Gm4214,Gm4175,Gm10666,Vmn1r148,Vmn1r93,Vmn1r178
17336407	0.4795	7.25136	3.87262	0.000555104	0.0183582	-0.411028	ENSMUSG00000037649	H2-DMa
17303315	-0.826585	7.31543	-3.86946	0.000559872	0.0184871	-0.419123	ENSMUSG00000072726	Gm5797
17449855	-0.492633	6.62325	-3.86662	0.000564193	0.018572	-0.4264	ENSMUSG00000094560,ENSMUSG00000096230,ENSMUSG00000095503,ENSMUSG00000096066,ENSMUSG00000094043,ENSMUSG00000096139,ENSMUSG00000072822,NA,ENSMUSG00000094741,ENSMUSG00000096236,ENSMUSG00000095475,ENSMUSG00000096728	A430089I19Rik,Gm16429,Gm3147,Gm10424,Gm7971,Gm7978,BC061212,BC080696,LOC100503733,LOC100862192,LOC101055951,LOC545763,LOC665755
17449873	-0.492633	6.62325	-3.86662	0.000564193	0.018572	-0.4264	ENSMUSG00000094560,ENSMUSG00000096230,ENSMUSG00000095503,ENSMUSG00000096066,ENSMUSG00000094043,ENSMUSG00000096139,ENSMUSG00000072822,NA,ENSMUSG00000094741,ENSMUSG00000096236,ENSMUSG00000095475,ENSMUSG00000096728	A430089I19Rik,Gm16429,Gm3147,Gm10424,Gm7971,Gm7978,BC061212,BC080696,LOC100503733,LOC100862192,LOC101055951,LOC545763,LOC665755
17288616	0.523276	7.37445	3.86303	0.000569707	0.0187147	-0.435606	ENSMUSG00000021573	Tppp
17507860	-0.735857	7.43364	-3.86266	0.000570291	0.0187147	-0.436575	ENSMUSG00000074449,ENSMUSG00000095294,ENSMUSG00000096265,ENSMUSG00000107280,ENSMUSG00000106824	Gm15319,Gm21119,4930467E23Rik,Gm9495,Gm7697
17294289	-0.355822	6.46853	-3.86152	0.000572044	0.0187385	-0.439481	ENSMUSG00000021567	Nkd2
17421432	-1.11566	6.46833	-3.86105	0.00057278	0.0187385	-0.440697	ENSMUSG00000070605	Zfp992
17302960	-0.611178	6.58287	-3.85965	0.000574957	0.0187807	-0.444287
17455659	-0.385585	6.66097	-3.85902	0.000575933	0.0187807	-0.445893	ENSMUSG00000095503,ENSMUSG00000096236,ENSMUSG00000094560,ENSMUSG00000096230,ENSMUSG00000096066,ENSMUSG00000094043,ENSMUSG00000096139,ENSMUSG00000072822,NA,ENSMUSG00000094741,ENSMUSG00000095475,ENSMUSG00000096728	Gm3147,LOC100862192,A430089I19Rik,Gm16429,Gm10424,Gm7971,Gm7978,BC061212,BC080696,LOC100503733,LOC101055951,LOC545763,LOC665755
17214865	0.619661	5.82134	3.85851	0.000576726	0.0187807	-0.447195	ENSMUSG00000053161	Daw1
17326944	-0.547409	8.02261	-3.85724	0.000578721	0.0188169	-0.450463	ENSMUSG00000068068,ENSMUSG00000044227,ENSMUSG00000059113,NA	LOC102637417,Gm9789,Gm34733,Gm34826,Gm35004,Gm35174,Gm34566,Gm35427
17289094	0.446499	7.93938	3.85632	0.000580157	0.0188347	-0.452808	ENSMUSG00000045034	Ankrd34b
17296943	-0.746851	7.47995	-3.8557	0.000581137	0.0188377	-0.454405
17275047	-0.481925	6.78525	-3.85479	0.00058256	0.0188551	-0.456719	ENSMUSG00000043153	Ispd
17442128	-0.465876	10.1737	-3.85292	0.00058552	0.0189043	-0.461516	ENSMUSG00000029468	P2rx7
17467250	0.461533	7.42266	3.85271	0.000585863	0.0189043	-0.462069	ENSMUSG00000025889	Snca
17393658	-0.490227	8.7554	-3.85048	0.000589405	0.0189897	-0.467772	ENSMUSG00000027639	Samhd1
17351655	0.524703	7.44653	3.84933	0.000591246	0.0190202	-0.470724	ENSMUSG00000079608	Stard6
17402996	0.54746	10.0063	3.8462	0.000596266	0.0191527	-0.478724	ENSMUSG00000046818	Ddit4l
17346311	0.365237	8.55117	3.84536	0.00059762	0.0191672	-0.480869	ENSMUSG00000049760	2410015M20Rik
17303140	-0.670955	6.28661	-3.84413	0.000599626	0.0192025	-0.484039	NA,ENSMUSG00000092036,ENSMUSG00000091185,ENSMUSG00000091814,ENSMUSG00000079380,ENSMUSG00000072739,ENSMUSG00000096039,ENSMUSG00000090364	Gm16440,Gm2244,Gm3278,Gm8050,Gm8271,Gm10408,D830030K20Rik,Gm3043
17391376	-0.700233	7.5672	-3.84214	0.000602849	0.0192766	-0.489111	ENSMUSG00000027379	Bub1
17303298	-0.478057	6.71552	-3.84154	0.000603829	0.0192789	-0.490647	ENSMUSG00000095015,ENSMUSG00000096869,ENSMUSG00000096197,ENSMUSG00000096685	Gm16434,LOC105245673,4930555G01Rik,Gm3642
17387624	-0.594901	4.84876	-3.83981	0.000606673	0.0193407	-0.495093	ENSMUSG00000075208	Olfr1019
17515420	-0.414733	5.88779	-3.83896	0.000608057	0.0193557	-0.497249	ENSMUSG00000074472	Zfp872
17425888	-0.785843	5.701	-3.83648	0.000612154	0.019457	-0.503602	ENSMUSG00000073842,ENSMUSG00000078683,ENSMUSG00000078680,ENSMUSG00000089873,ENSMUSG00000096688,ENSMUSG00000106922,ENSMUSG00000078687,ENSMUSG00000078673,ENSMUSG00000078674,ENSMUSG00000094793,ENSMUSG00000073830,ENSMUSG00000106700,ENSMUSG00000096674,ENSMUSG00000107311,ENSMUSG00000078686,ENSMUSG00000107188,ENSMUSG00000078675,ENSMUSG00000106882,ENSMUSG00000078688,ENSMUSG00000073834	Mup7,Mup1,Mup10,Mup13,Mup8,Mup19,Mup18,Mup12,Mup14,Mup15,Mup9,Gm21320,Mup16,Mup17,Mup2,Mup11,Gm2083
17287066	0.46113	7.111	3.83471	0.000615084	0.0195209	-0.508117	ENSMUSG00000038068	Rnf144b
17321078	0.790726	6.94777	3.83152	0.000620423	0.01965	-0.516292	ENSMUSG00000022479	Vdr
17428217	0.455285	9.00282	3.83117	0.000621005	0.01965	-0.51718	ENSMUSG00000028551	Cdkn2c
17347558	1.34228	5.60069	3.82783	0.000626644	0.019799	-0.525729	ENSMUSG00000033966	Cdkl4
17360462	0.523498	8.30595	3.824	0.000633164	0.0199496	-0.535518	ENSMUSG00000024981	Acsl5
17507839	-0.30496	4.11805	-3.82367	0.000633722	0.0199496	-0.536352	ENSMUSG00000061847	Defb39
17295670	0.524755	5.97227	3.82337	0.000634229	0.0199496	-0.537108	ENSMUSG00000021638	Ocln
17481342	-0.37808	4.04848	-3.82127	0.000637853	0.0200339	-0.542496	ENSMUSG00000073916	Olfr669
17312312	0.868158	6.54873	3.82047	0.000639226	0.0200473	-0.54453	ENSMUSG00000063704	Mapk15
17291211	0.855682	8.61168	3.81385	0.000650759	0.0203781	-0.561438	ENSMUSG00000006611	Hfe
17460558	-0.360999	6.2904	-3.81332	0.000651691	0.0203781	-0.56279	ENSMUSG00000068263	Efcc1
17474730	-0.9844	6.43183	-3.81121	0.000655407	0.0204333	-0.568167	ENSMUSG00000096903,ENSMUSG00000095383,ENSMUSG00000074322,ENSMUSG00000095758,ENSMUSG00000095973,ENSMUSG00000095064,ENSMUSG00000074311,ENSMUSG00000096071,ENSMUSG00000094905,ENSMUSG00000095619,ENSMUSG00000094934,ENSMUSG00000095275,ENSMUSG00000096386,ENSMUSG00000094284,ENSMUSG00000094208,ENSMUSG00000095962,ENSMUSG00000095358,ENSMUSG00000094735,ENSMUSG00000095543,ENSMUSG00000095201,ENSMUSG00000095309,…	Vmn1r104,Vmn1r152,Vmn1r132,Vmn1r128,Vmn1r116,Vmn1r135,Vmn1r139,Vmn1r143,Vmn1r155,Vmn1r157,Vmn1r163,Vmn1r107,Vmn1r100,Vmn1r112,Vmn1r130,Vmn1r137,Vmn1r165,Vmn1r95,Vmn1r148,Vmn1r91,Vmn1r125,Vmn1r121,Vmn1r114,Vmn1r126,Gm4214,Gm4175,Gm10666,Vmn1r180,Vmn1r93,Vmn1r-ps79,Vmn1r178
17220787	0.583211	6.85399	3.81098	0.000655814	0.0204333	-0.568753	ENSMUSG00000026630	Batf3
17219139	0.674243	7.03023	3.81068	0.000656345	0.0204333	-0.569518	ENSMUSG00000026678	Rgs5
17392255	-0.600828	7.60865	-3.80776	0.000661546	0.0205651	-0.576981	ENSMUSG00000051379	Flrt3
17458000	-0.47508	3.81981	-3.80505	0.000666406	0.0206621	-0.5839	ENSMUSG00000094200	Olfr237-ps1
17351137	0.64135	4.40552	3.80493	0.000666614	0.0206621	-0.584195	ENSMUSG00000024578	Il17b
17277195	1.04449	9.73338	3.80311	0.0006699	0.0207337	-0.588843	ENSMUSG00000072946	Ptgr2
17537962	0.785681	9.85829	3.80252	0.000670974	0.0207367	-0.590357	ENSMUSG00000031425	Plp1
17337622	-0.602604	5.98903	-3.80028	0.000675028	0.0208227	-0.596052	ENSMUSG00000094878	Olfr130
17499637	-0.695473	7.3289	-3.79991	0.000675716	0.0208227	-0.597015	ENSMUSG00000096265,ENSMUSG00000074449,ENSMUSG00000095294,ENSMUSG00000107280,ENSMUSG00000106824	4930467E23Rik,Gm15319,Gm21119,Gm9495,Gm7697
17304740	0.574515	8.19034	3.798	0.000679194	0.0208988	-0.601867	ENSMUSG00000021892	Sh3bp5
17372823	-0.375193	4.09275	-3.79723	0.000680614	0.0208988	-0.603841	ENSMUSG00000044487	Olfr1112
17311070	0.63118	7.67845	3.79694	0.000681139	0.0208988	-0.60457	ENSMUSG00000037617	Spag1
17481541	-0.532109	7.24085	-3.79346	0.000687572	0.0210657	-0.613455	ENSMUSG00000062542	Syt9
17216113	-0.417018	7.79014	-3.78903	0.000695837	0.0212882	-0.624747	ENSMUSG00000094651	Gal3st2
17548436	-0.814045	6.16596	-3.78805	0.000697674	0.0212883	-0.627238	ENSMUSG00000106445,ENSMUSG00000097611,ENSMUSG00000091255,ENSMUSG00000072188,ENSMUSG00000096878,ENSMUSG00000097395	Gm21190,Speer4e,Gm10354,LOC105242399
17525186	-0.451098	10.1266	-3.78796	0.000697846	0.0212883	-0.627471	ENSMUSG00000031990	Jam3
17517068	-0.450884	4.99837	-3.78712	0.000699424	0.0213059	-0.629606	ENSMUSG00000054156	Gm4894
17499686	-0.70461	7.64805	-3.78576	0.000701991	0.0213534	-0.633067	ENSMUSG00000095294,ENSMUSG00000096265,ENSMUSG00000074449,ENSMUSG00000107280,ENSMUSG00000106824	Gm21119,4930467E23Rik,Gm15319,Gm9495,Gm7697
17228066	0.342035	8.34522	3.78441	0.000704555	0.0214007	-0.636512	ENSMUSG00000014980	Tsen15
17473127	-0.814162	9.32292	-3.78344	0.000706393	0.0214259	-0.638973	ENSMUSG00000068566,ENSMUSG00000097829	Myadm
17489464	0.718558	10.5836	3.77976	0.000713445	0.0216072	-0.64836	ENSMUSG00000019194	Scn1b
17536195	-0.328007	4.01982	-3.77906	0.000714784	0.0216072	-0.650132	ENSMUSG00000035454	Samt3
17386328	0.492024	7.86588	3.77823	0.000716394	0.0216072	-0.652257	ENSMUSG00000051730	Mettl5
17263724	0.316422	10.0321	3.7782	0.000716441	0.0216072	-0.652319	ENSMUSG00000010025	Aldh3a2
17455143	-0.493283	4.80879	-3.77705	0.000718665	0.0216435	-0.655247	ENSMUSG00000075551,ENSMUSG00000075552,ENSMUSG00000056035,ENSMUSG00000038656,ENSMUSG00000054417	Cyp3a41a,Cyp3a41b,Cyp3a11,Cyp3a16,Cyp3a44
17537982	0.446426	7.8609	3.77584	0.000721012	0.0216835	-0.658327	ENSMUSG00000031428	Zcchc18
17489223	0.33631	11.1784	3.77067	0.000731115	0.0219544	-0.671473	ENSMUSG00000036751	Cox6b1
17239719	0.513956	8.08971	3.77011	0.000732227	0.0219544	-0.672909	ENSMUSG00000010461	Eya4
17333222	-0.38614	9.0104	-3.76907	0.000734277	0.0219544	-0.675549	ENSMUSG00000023827	Agpat4
17458948	-0.437871	3.92581	-3.76901	0.000734403	0.0219544	-0.675711	ENSMUSG00000057981	Vmn1r12
17373240	0.372922	6.29026	3.76861	0.00073519	0.0219544	-0.676723	ENSMUSG00000027257	Pacsin3
17322806	-0.772645	5.82182	-3.76793	0.000736528	0.0219634	-0.678441	ENSMUSG00000039200	Atf7ip2
17507982	1.03671	6.88651	3.7672	0.000737978	0.0219758	-0.680298	ENSMUSG00000037738	Nek5
17459248	-0.506031	3.37599	-3.76644	0.000739492	0.02199	-0.682234	ENSMUSG00000057612	Vmn1r37
17388974	0.549668	5.87281	3.76254	0.00074731	0.0221914	-0.692167	ENSMUSG00000027173	Depdc7
17343789	0.430798	6.26337	3.76033	0.000751754	0.0222865	-0.697767	ENSMUSG00000096727	Psmb9
17499744	-0.457743	6.86558	-3.7596	0.000753235	0.0222865	-0.699625	ENSMUSG00000074446,ENSMUSG00000074442,ENSMUSG00000074440,ENSMUSG00000060208,ENSMUSG00000064213,ENSMUSG00000096295,NA,ENSMUSG00000074444	Defa23,Defa31,Defa1,Defa2,Defa7,Defa16,Defa14,Defa17,Defa24,Defa30,Defa3
17486707	-0.288296	3.78921	-3.75939	0.000753659	0.0222865	-0.700157	ENSMUSG00000030378	Sult2a8
17487527	-0.849602	6.31017	-3.75628	0.000759993	0.0224113	-0.70806	ENSMUSG00000095806,ENSMUSG00000093917,ENSMUSG00000093986,ENSMUSG00000093853,ENSMUSG00000094011,ENSMUSG00000093890,ENSMUSG00000096663,ENSMUSG00000095273,ENSMUSG00000094532,ENSMUSG00000096760,ENSMUSG00000074322,ENSMUSG00000094385,ENSMUSG00000094001,ENSMUSG00000095201,ENSMUSG00000095309,ENSMUSG00000094589,ENSMUSG00000091435,ENSMUSG00000074311,ENSMUSG00000096071,ENSMUSG00000094221,ENSMUSG00000095931,…	Gm5728,Gm8660,Vmn1r120,Vmn1r151,Vmn1r94,Vmn1r127,Vmn1r103,Vmn1r142,Gm4216,Gm4177,Vmn1r132,Vmn1r123,Vmn1r122,Vmn1r91,Vmn1r125,Vmn1r118,Vmn1r115,Vmn1r139,Vmn1r143,Vmn1r124,Vmn1r159,Vmn1r100,Vmn1r112,Gm8453,Gm4498,Gm8693,Gm4201,Gm4141,Vmn1r95,Vmn1r148
17487617	-0.849602	6.31017	-3.75628	0.000759993	0.0224113	-0.70806	ENSMUSG00000095806,ENSMUSG00000093917,ENSMUSG00000093986,ENSMUSG00000093853,ENSMUSG00000094011,ENSMUSG00000093890,ENSMUSG00000096663,ENSMUSG00000095273,ENSMUSG00000094532,ENSMUSG00000096760,ENSMUSG00000074322,ENSMUSG00000094385,ENSMUSG00000094001,ENSMUSG00000095201,ENSMUSG00000095309,ENSMUSG00000094589,ENSMUSG00000091435,ENSMUSG00000074311,ENSMUSG00000096071,ENSMUSG00000094221,ENSMUSG00000095931,…	Gm5728,Gm8660,Vmn1r120,Vmn1r151,Vmn1r94,Vmn1r127,Vmn1r103,Vmn1r142,Gm4216,Gm4177,Vmn1r132,Vmn1r123,Vmn1r122,Vmn1r91,Vmn1r125,Vmn1r118,Vmn1r115,Vmn1r139,Vmn1r143,Vmn1r124,Vmn1r159,Vmn1r100,Vmn1r112,Gm8453,Gm4498,Gm8693,Gm4201,Gm4141,Vmn1r95,Vmn1r148
17362922	-0.38114	4.2824	-3.75386	0.000764971	0.0225269	-0.714226	ENSMUSG00000024673	Ms4a1
17427073	-0.541233	7.53041	-3.75319	0.000766333	0.0225336	-0.715906	ENSMUSG00000095896	Ifna14
17487525	-0.845345	6.41678	-3.7522	0.000768384	0.0225336	-0.71843	NA,ENSMUSG00000074322,ENSMUSG00000094680,ENSMUSG00000094085,ENSMUSG00000096813,ENSMUSG00000096871,ENSMUSG00000094762,ENSMUSG00000092297,ENSMUSG00000096513,ENSMUSG00000096348,ENSMUSG00000096164	Vmn1r-ps79,Vmn1r132,Vmn1r121,Vmn1r114,Vmn1r126,Gm10665,Gm10670,Gm4214,Gm4175,Gm10666,Vmn1r93
17487615	-0.845345	6.41678	-3.7522	0.000768384	0.0225336	-0.71843	NA,ENSMUSG00000074322,ENSMUSG00000094680,ENSMUSG00000094085,ENSMUSG00000096813,ENSMUSG00000096871,ENSMUSG00000094762,ENSMUSG00000092297,ENSMUSG00000096513,ENSMUSG00000096348,ENSMUSG00000096164	Vmn1r-ps79,Vmn1r132,Vmn1r121,Vmn1r114,Vmn1r126,Gm10665,Gm10670,Gm4214,Gm4175,Gm10666,Vmn1r93
17366258	-0.601987	7.08057	-3.75117	0.000770524	0.0225365	-0.721055	ENSMUSG00000070034,NA,ENSMUSG00000079808,ENSMUSG00000079222	Sp110,Gm15753,LOC100041034,LOC102638047,LOC546061,LOC664787
17540666	-0.892955	5.43082	-3.75113	0.000770606	0.0225365	-0.721156	ENSMUSG00000073267,ENSMUSG00000093923,ENSMUSG00000095063,ENSMUSG00000079655,ENSMUSG00000096620,ENSMUSG00000073257,ENSMUSG00000095546,ENSMUSG00000096457,ENSMUSG00000084063,ENSMUSG00000083628,ENSMUSG00000094759,ENSMUSG00000073255,ENSMUSG00000095887,ENSMUSG00000082639,ENSMUSG00000095293,ENSMUSG00000073247,ENSMUSG00000073245,ENSMUSG00000080725,ENSMUSG00000071788,ENSMUSG00000094624	Gm1993,Gm5935,Slx,Gm5168,Gm5169,Gm10488,Gm10230,Gm10147,Gm5934,Gm2030,Gm10487,Gm14632,Gm10096,Gm2012,Gm10058,Gm10486,Gm14819,Gm6121,Gm14525,Gm4836,Gm2003
17414971	0.600656	6.11426	3.75	0.00077295	0.022574	-0.724023	ENSMUSG00000005994	Tyrp1
17237170	-0.645293	9.03645	-3.74851	0.000776039	0.0226063	-0.72779	ENSMUSG00000035873	Pawr
17459207	0.980585	7.48131	3.74751	0.000778135	0.0226063	-0.730336	ENSMUSG00000049001	Ndnf
17455274	0.353524	8.01831	3.74607	0.000781153	0.0226063	-0.733991	ENSMUSG00000016510	Mtif3
17439280	-0.673088	6.18253	-3.7459	0.000781512	0.0226063	-0.734424	ENSMUSG00000095996,ENSMUSG00000094474,ENSMUSG00000095954,ENSMUSG00000095523,ENSMUSG00000094722,ENSMUSG00000095074,ENSMUSG00000096550,ENSMUSG00000096044,ENSMUSG00000107392,ENSMUSG00000096259,ENSMUSG00000095666,ENSMUSG00000096756	Gm16513,LOC100041712,LOC100038995,Gm3139,Gm16367,Gm16427,Gm7792,Gm3106,LOC100862115,LOC100862202
17455677	-0.673088	6.18253	-3.7459	0.000781512	0.0226063	-0.734424	ENSMUSG00000095996,ENSMUSG00000095523,ENSMUSG00000095954,ENSMUSG00000094474,ENSMUSG00000094722,ENSMUSG00000095074,ENSMUSG00000096550,ENSMUSG00000096044,ENSMUSG00000107392,ENSMUSG00000096259,ENSMUSG00000095666,ENSMUSG00000096756	Gm16513,LOC100038995,Gm3139,Gm16367,Gm16427,Gm7792,Gm3106,LOC100862115,LOC100862202,LOC100041712
17455686	-0.673088	6.18253	-3.7459	0.000781512	0.0226063	-0.734424	ENSMUSG00000095996,ENSMUSG00000094474,ENSMUSG00000095954,ENSMUSG00000095523,ENSMUSG00000094722,ENSMUSG00000095074,ENSMUSG00000096550,ENSMUSG00000096044,ENSMUSG00000107392,ENSMUSG00000096259,ENSMUSG00000095666,ENSMUSG00000096756	Gm16513,LOC100041712,LOC100038995,Gm3139,Gm16367,Gm16427,Gm7792,Gm3106,LOC100862115,LOC100862202
17455731	-0.673088	6.18253	-3.7459	0.000781512	0.0226063	-0.734424	ENSMUSG00000095996,ENSMUSG00000094474,ENSMUSG00000095954,ENSMUSG00000095523,ENSMUSG00000094722,ENSMUSG00000095074,ENSMUSG00000096550,ENSMUSG00000096044,ENSMUSG00000107392,ENSMUSG00000096259,ENSMUSG00000095666,ENSMUSG00000096756	Gm16513,LOC100041712,LOC100038995,Gm3139,Gm16367,Gm16427,Gm7792,Gm3106,LOC100862115,LOC100862202
17422691	-0.33069	6.2334	-3.74532	0.00078273	0.0226108	-0.735894
17504707	0.536091	8.75219	3.74288	0.000787877	0.0227161	-0.742082	ENSMUSG00000014776	Nol3
17446440	-0.732562	6.27845	-3.74258	0.000788515	0.0227161	-0.742846	ENSMUSG00000095550	Gm21671
17447726	-0.464676	5.87601	-3.74007	0.000793854	0.0228349	-0.749216	ENSMUSG00000051022	Hs3st1
17439250	-0.62209	6.22456	-3.73913	0.000795865	0.0228349	-0.751605	ENSMUSG00000095074,ENSMUSG00000095666,ENSMUSG00000095996,ENSMUSG00000096550,ENSMUSG00000096044,ENSMUSG00000107392,ENSMUSG00000096259,ENSMUSG00000072813,ENSMUSG00000079423,ENSMUSG00000096756,ENSMUSG00000094474,ENSMUSG00000095954,ENSMUSG00000095523,ENSMUSG00000094722,ENSMUSG00000094337	Gm3139,LOC100862115,Gm16513,Gm16367,Gm16427,Gm7792,Gm3106,E330014E10Rik,Gm3286,LOC100862202,LOC100041712,LOC100038995,LOC665290
17455647	-0.62209	6.22456	-3.73913	0.000795865	0.0228349	-0.751605	ENSMUSG00000095074,ENSMUSG00000095666,ENSMUSG00000095996,ENSMUSG00000096550,ENSMUSG00000096044,ENSMUSG00000107392,ENSMUSG00000096259,ENSMUSG00000072813,ENSMUSG00000079423,ENSMUSG00000096756,ENSMUSG00000094474,ENSMUSG00000095954,ENSMUSG00000095523,ENSMUSG00000094722,ENSMUSG00000094337	Gm3139,LOC100862115,Gm16513,Gm16367,Gm16427,Gm7792,Gm3106,E330014E10Rik,Gm3286,LOC100862202,LOC100041712,LOC100038995,LOC665290
17425990	-0.790501	5.69993	-3.73799	0.000798304	0.0228471	-0.754494	ENSMUSG00000078674,ENSMUSG00000078688,ENSMUSG00000078683,ENSMUSG00000078680,ENSMUSG00000089873,ENSMUSG00000073842,ENSMUSG00000096688,ENSMUSG00000106922,ENSMUSG00000078687,ENSMUSG00000078673,ENSMUSG00000073834,ENSMUSG00000078675,ENSMUSG00000106882,ENSMUSG00000094793,ENSMUSG00000073830,ENSMUSG00000106700,ENSMUSG00000096674,ENSMUSG00000107311,ENSMUSG00000078686,ENSMUSG00000107188	Gm21320,Mup2,Mup1,Mup10,Mup13,Mup7,Mup8,Mup19,Mup11,Mup18,Mup16,Mup12,Mup14,Mup15,Mup17,Mup9,Gm2083
17229050	-0.336273	5.43616	-3.73775	0.000798831	0.0228471	-0.755116	ENSMUSG00000095576	Fmo6
17520611	0.385124	6.42468	3.73743	0.00079952	0.0228471	-0.75593	ENSMUSG00000032456	Nmnat3
17218186	0.600713	6.07324	3.73667	0.000801148	0.0228629	-0.75785	ENSMUSG00000026483	Fam129a
17487584	-0.938059	6.02458	-3.73242	0.000810342	0.0230633	-0.768621	ENSMUSG00000092297,ENSMUSG00000096513,ENSMUSG00000094085,ENSMUSG00000096813,ENSMUSG00000096348,ENSMUSG00000096164,ENSMUSG00000094680,ENSMUSG00000096871,ENSMUSG00000094762,NA,ENSMUSG00000074322,ENSMUSG00000096903,ENSMUSG00000095758,ENSMUSG00000095973,ENSMUSG00000074311,ENSMUSG00000096071,ENSMUSG00000095383,ENSMUSG00000094905,ENSMUSG00000095275,ENSMUSG00000094208,ENSMUSG00000095962,ENSMUSG000000953…	Gm4214,Gm4175,Vmn1r114,Vmn1r126,Gm10666,Vmn1r93,Vmn1r121,Gm10665,Gm10670,Vmn1r-ps79,Vmn1r132,Vmn1r104,Vmn1r128,Vmn1r116,Vmn1r139,Vmn1r143,Vmn1r152,Vmn1r155,Vmn1r107,Vmn1r130,Vmn1r137,Vmn1r165,Vmn1r95
17487645	-0.938059	6.02458	-3.73242	0.000810342	0.0230633	-0.768621	ENSMUSG00000092297,ENSMUSG00000096513,ENSMUSG00000094085,ENSMUSG00000096813,ENSMUSG00000096348,ENSMUSG00000096164,ENSMUSG00000094680,ENSMUSG00000096871,ENSMUSG00000094762,NA,ENSMUSG00000074322,ENSMUSG00000096903,ENSMUSG00000095758,ENSMUSG00000095973,ENSMUSG00000074311,ENSMUSG00000096071,ENSMUSG00000095383,ENSMUSG00000094905,ENSMUSG00000095275,ENSMUSG00000094208,ENSMUSG00000095962,ENSMUSG000000953…	Gm4214,Gm4175,Vmn1r114,Vmn1r126,Gm10666,Vmn1r93,Vmn1r121,Gm10665,Gm10670,Vmn1r-ps79,Vmn1r132,Vmn1r104,Vmn1r128,Vmn1r116,Vmn1r139,Vmn1r143,Vmn1r152,Vmn1r155,Vmn1r107,Vmn1r130,Vmn1r137,Vmn1r165,Vmn1r95
17487513	-0.983602	6.75894	-3.73041	0.000814725	0.0231569	-0.773712	ENSMUSG00000094011	Vmn1r94
17465080	0.694711	5.55806	3.72588	0.000824713	0.0234095	-0.785211	ENSMUSG00000029695	Aass
17311473	0.524396	7.58992	3.72203	0.000833276	0.023621	-0.794958	ENSMUSG00000068522	Aard
17425915	-0.66473	5.75776	-3.7205	0.00083669	0.0236577	-0.798816	ENSMUSG00000078687,ENSMUSG00000078683,ENSMUSG00000073830,ENSMUSG00000106700,ENSMUSG00000078688,ENSMUSG00000078680,ENSMUSG00000089873,ENSMUSG00000073842,ENSMUSG00000096688,ENSMUSG00000106922,ENSMUSG00000078673,ENSMUSG00000073834,ENSMUSG00000078674,ENSMUSG00000078675,ENSMUSG00000106882,ENSMUSG00000094793,ENSMUSG00000096674,ENSMUSG00000107311,ENSMUSG00000078686,ENSMUSG00000107188	Mup8,Mup1,Mup14,Mup2,Mup10,Mup13,Mup7,Mup19,Mup11,Mup18,Mup16,Mup12,Mup15,Mup17,Mup9,Gm21320,Gm2083
17415319	-0.677617	6.79408	-3.72046	0.000836799	0.0236577	-0.798939	ENSMUSG00000096854	Ifnz
17282025	-0.325097	6.73555	-3.71923	0.000839566	0.0237043	-0.802054	ENSMUSG00000021061	Sptb
17400162	-0.566416	8.42811	-3.71732	0.000843878	0.0237944	-0.806888	ENSMUSG00000068874	Selenbp1
17301428	-0.92477	8.22783	-3.71288	0.000853979	0.0240015	-0.818113	ENSMUSG00000022033	Pbk
17503429	-0.30621	4.86606	-3.71284	0.000854067	0.0240015	-0.818211	ENSMUSG00000051952	Olfr371
17296595	-0.731175	5.64773	-3.71261	0.000854612	0.0240015	-0.818812	ENSMUSG00000096039,NA,ENSMUSG00000072739,ENSMUSG00000090364,ENSMUSG00000092036,ENSMUSG00000091185,ENSMUSG00000091814,ENSMUSG00000079380,ENSMUSG00000079364,ENSMUSG00000096488	D830030K20Rik,Gm38690,Gm10408,Gm3043,Gm2244,Gm3278,Gm8050,Gm8271,Gm16440,Gm3558,Gm3020,Gm10409
17487550	-0.932929	6.29261	-3.71039	0.000859709	0.0241128	-0.824423	ENSMUSG00000094085,ENSMUSG00000096813,ENSMUSG00000092297,ENSMUSG00000096513,ENSMUSG00000096348,ENSMUSG00000096164,ENSMUSG00000094680,ENSMUSG00000096871,ENSMUSG00000094762,NA,ENSMUSG00000074322,ENSMUSG00000096903,ENSMUSG00000095758,ENSMUSG00000095309,ENSMUSG00000095973,ENSMUSG00000074311,ENSMUSG00000096071,ENSMUSG00000095383,ENSMUSG00000094905,ENSMUSG00000095275,ENSMUSG00000096386,ENSMUSG000000942…	Vmn1r114,Vmn1r126,Gm4214,Gm4175,Gm10666,Vmn1r93,Vmn1r121,Gm10665,Gm10670,Vmn1r-ps79,Vmn1r132,Vmn1r104,Vmn1r128,Vmn1r125,Vmn1r116,Vmn1r139,Vmn1r143,Vmn1r152,Vmn1r155,Vmn1r107,Vmn1r100,Vmn1r130,Vmn1r137,Vmn1r165,Vmn1r95,Vmn1r148
17286870	0.4567	7.09421	3.70875	0.000863505	0.0241872	-0.828578	ENSMUSG00000054021	Sirt5
17345152	0.402873	9.32808	3.7074	0.000866622	0.0242426	-0.831977	ENSMUSG00000023932	Cdc5l
17294458	0.306296	11.2069	3.70599	0.000869911	0.0243026	-0.835551	ENSMUSG00000021589	Rhobtb3
17292058	-0.641199	8.64964	-3.70424	0.000874009	0.024385	-0.839984	ENSMUSG00000021364	Elovl2
17379533	0.265723	7.45918	3.70222	0.00087875	0.024478	-0.845086	ENSMUSG00000050373	Snx21
17216280	0.675627	10.899	3.70184	0.000879648	0.024478	-0.84605	ENSMUSG00000050840	Cdh20
17358266	-0.41344	5.13165	-3.70061	0.000882541	0.0245263	-0.849147	ENSMUSG00000048572	Tmem252
17532382	0.465245	7.5904	3.69633	0.000892718	0.0247767	-0.85996	ENSMUSG00000079235	Ccdc13
17487568	-0.931443	6.30048	-3.69343	0.000899692	0.0249203	-0.867298	ENSMUSG00000096813,ENSMUSG00000094085,ENSMUSG00000092297,ENSMUSG00000096513,ENSMUSG00000096348,ENSMUSG00000096164,ENSMUSG00000094680,ENSMUSG00000096871,ENSMUSG00000094762,NA,ENSMUSG00000074322,ENSMUSG00000096903,ENSMUSG00000095758,ENSMUSG00000095973,ENSMUSG00000074311,ENSMUSG00000096071,ENSMUSG00000095383,ENSMUSG00000094905,ENSMUSG00000095275,ENSMUSG00000094208,ENSMUSG00000095962,ENSMUSG000000953…	Vmn1r126,Vmn1r114,Gm4214,Gm4175,Gm10666,Vmn1r93,Vmn1r121,Gm10665,Gm10670,Vmn1r-ps79,Vmn1r132,Vmn1r104,Vmn1r128,Vmn1r116,Vmn1r139,Vmn1r143,Vmn1r152,Vmn1r155,Vmn1r107,Vmn1r130,Vmn1r137,Vmn1r165,Vmn1r95
17426000	-0.776679	5.69038	-3.6932	0.000900239	0.0249203	-0.867871	ENSMUSG00000089873,ENSMUSG00000073842,ENSMUSG00000096688,ENSMUSG00000106922,ENSMUSG00000078673,ENSMUSG00000078680,ENSMUSG00000078687,ENSMUSG00000078683,ENSMUSG00000073834,ENSMUSG00000078674,ENSMUSG00000078675,ENSMUSG00000106882,ENSMUSG00000094793,ENSMUSG00000073830,ENSMUSG00000106700,ENSMUSG00000096674,ENSMUSG00000107311,ENSMUSG00000078686,ENSMUSG00000107188,ENSMUSG00000078688	Mup13,Mup19,Mup10,Mup7,Mup8,Mup1,Mup11,Mup18,Mup16,Mup12,Mup14,Mup15,Mup17,Mup9,Mup2,Gm21320,Gm2083
17301207	-0.439222	5.88921	-3.69038	0.000907073	0.0250768	-0.875002	NA	2700070H01Rik
17380813	0.619173	7.46513	3.6874	0.000914349	0.0252451	-0.882535	ENSMUSG00000027570	Col9a3
17425900	-0.746249	5.75524	-3.68432	0.000921922	0.0254108	-0.890311	ENSMUSG00000078688,ENSMUSG00000078680,ENSMUSG00000089873,ENSMUSG00000073842,ENSMUSG00000096688,ENSMUSG00000106922,ENSMUSG00000078687,ENSMUSG00000078673,ENSMUSG00000078683,ENSMUSG00000073834,ENSMUSG00000078674,ENSMUSG00000094793,ENSMUSG00000073830,ENSMUSG00000106700,ENSMUSG00000096674,ENSMUSG00000107311,ENSMUSG00000078686,ENSMUSG00000107188,ENSMUSG00000078675,ENSMUSG00000106882	Mup2,Mup10,Mup13,Mup7,Mup8,Mup19,Mup1,Mup11,Mup18,Mup12,Mup14,Mup15,Mup9,Gm21320,Mup16,Mup17,Gm2083
17487062	-0.455966	3.68778	-3.68398	0.000922746	0.0254108	-0.891154	ENSMUSG00000070798	Psg25
17303433	-0.407125	6.08676	-3.68245	0.000926536	0.0254821	-0.895018	ENSMUSG00000021750	Fam107a
17305259	-1.04429	5.89634	-3.68192	0.000927854	0.0254854	-0.896358
17254591	0.351064	6.93786	3.67968	0.000933428	0.0256053	-0.902004	ENSMUSG00000000093	Tbx2
17226676	0.296451	9.01215	3.67886	0.000935481	0.0256285	-0.904075	ENSMUSG00000026409	Pfkfb2
17217283	0.306445	10.9029	3.67384	0.000948128	0.0259416	-0.916733	ENSMUSG00000046062	Ppp1r15b
17289717	0.826125	7.16788	3.67129	0.000954617	0.0260855	-0.923162	ENSMUSG00000021696	Elovl7
17262598	-0.502626	6.32619	-3.6705	0.000956641	0.0261072	-0.925159	ENSMUSG00000060170	Olfr1371
17434023	-0.508648	5.96678	-3.66621	0.000967675	0.0263744	-0.935966	ENSMUSG00000035692	Isg15
17474728	-0.915833	6.8741	-3.66525	0.000970183	0.0264089	-0.938405	ENSMUSG00000096386,ENSMUSG00000095543,ENSMUSG00000074322,ENSMUSG00000095201,ENSMUSG00000096903,ENSMUSG00000095309,ENSMUSG00000074311,ENSMUSG00000096071,ENSMUSG00000095383,ENSMUSG00000094905,ENSMUSG00000095619,ENSMUSG00000095275,ENSMUSG00000094284,ENSMUSG00000094208,ENSMUSG00000095962,ENSMUSG00000095358,ENSMUSG00000094735,ENSMUSG00000094385,ENSMUSG00000094011,ENSMUSG00000094931,ENSMUSG00000095758,…	Vmn1r100,Vmn1r148,Vmn1r132,Vmn1r91,Vmn1r104,Vmn1r125,Vmn1r139,Vmn1r143,Vmn1r152,Vmn1r155,Vmn1r157,Vmn1r107,Vmn1r112,Vmn1r130,Vmn1r137,Vmn1r165,Vmn1r95,Vmn1r123,Vmn1r94,Vmn1r160,Vmn1r128,Vmn1r118,Vmn1r116,Vmn1r111,Vmn1r135,Vmn1r142,Vmn1r163,Vmn1r124,Vmn1r114,Gm4201,Gm4141,Gm10666,Vmn1r93,Vmn1r-ps79
17514928	-0.336677	3.61384	-3.66194	0.000978794	0.0266092	-0.946733	ENSMUSG00000052182	Olfr849
17425941	-0.582147	5.96467	-3.66072	0.000982002	0.0266622	-0.949816	ENSMUSG00000078683,ENSMUSG00000078688,ENSMUSG00000078680,ENSMUSG00000089873,ENSMUSG00000073842,ENSMUSG00000096688,ENSMUSG00000106922,ENSMUSG00000078687,ENSMUSG00000078673,ENSMUSG00000073834,ENSMUSG00000078674,ENSMUSG00000094793,ENSMUSG00000073830,ENSMUSG00000106700,ENSMUSG00000096674,ENSMUSG00000107311,ENSMUSG00000078686,ENSMUSG00000107188,ENSMUSG00000078675,ENSMUSG00000106882	Mup1,Mup2,Mup10,Mup13,Mup7,Mup8,Mup19,Mup11,Mup18,Mup12,Mup14,Mup15,Mup9,Gm21320,Mup16,Mup17,Gm2083
17288051	0.3114	8.28512	3.65935	0.000985583	0.0267253	-0.953245	ENSMUSG00000074867	Zfp808
17340657	-0.349992	8.06294	-3.6553	0.000996326	0.0269542	-0.963459	ENSMUSG00000056133	Gm9992
17250871	-0.475841	6.49417	-3.65521	0.000996563	0.0269542	-0.963684	ENSMUSG00000047759	Hs3st3a1
17539395	-0.348036	6.75356	-3.65468	0.000997964	0.0269577	-0.965008	ENSMUSG00000043518	Rai2
17305709	0.309618	5.70323	3.65177	0.00100574	0.0271219	-0.972324	ENSMUSG00000021835	Bmp4
17424771	0.430074	5.58684	3.65146	0.00100659	0.0271219	-0.97312	ENSMUSG00000066196	Spag8
17212828	0.300526	8.73541	3.6503	0.00100972	0.0271716	-0.97604	ENSMUSG00000026096	Osgepl1
17428278	-0.309881	3.55128	-3.64911	0.00101291	0.027223	-0.979014	ENSMUSG00000049972	Skint9
17299006	-0.611136	5.30866	-3.64577	0.001022	0.0274325	-0.987426	NA,ENSMUSG00000072595,ENSMUSG00000094151,ENSMUSG00000096446,ENSMUSG00000091477	1700049E17Rik2,1700049E17Rik1,4930503E14Rik,Gm7233,LOC101056159,Gm10378
17405389	0.669641	5.82568	3.6452	0.00102357	0.0274399	-0.98887	ENSMUSG00000074591	Ankub1
17456015	-0.653352	8.57595	-3.64403	0.00102675	0.0274906	-0.991799	ENSMUSG00000046178	Nxph1
17304012	-0.745724	8.5651	-3.6423	0.0010315	0.0275829	-0.996144	ENSMUSG00000063142	Kcnma1
17298825	-0.343117	6.56694	-3.64143	0.0010339	0.0276122	-0.998329	ENSMUSG00000041445	Mmrn2
17487537	-0.831348	6.99595	-3.63933	0.00103973	0.0276983	-1.00363	ENSMUSG00000095984,ENSMUSG00000095837,ENSMUSG00000094589,ENSMUSG00000095768,ENSMUSG00000093941,ENSMUSG00000094149,ENSMUSG00000094757,ENSMUSG00000096073,ENSMUSG00000095163,ENSMUSG00000074322,ENSMUSG00000094385,ENSMUSG00000093853,ENSMUSG00000095806,ENSMUSG00000094001,ENSMUSG00000093986,ENSMUSG00000091638,ENSMUSG00000094011,ENSMUSG00000094931,ENSMUSG00000093890,ENSMUSG00000095201,ENSMUSG00000096663,…	Gm4201,Gm4141,Vmn1r118,Vmn1r111,Vmn1r131,Gm8453,Gm4498,Vmn1r166,Vmn1r138,Vmn1r132,Vmn1r123,Vmn1r151,Gm5728,Vmn1r122,Vmn1r120,Vmn1r113,Vmn1r94,Vmn1r160,Vmn1r127,Vmn1r91,Vmn1r103,Vmn1r125,Vmn1r115,Vmn1r139,Vmn1r142,Vmn1r143,Gm8660,Vmn1r155,Vmn1r157,Vmn1r124,Vmn1r159,Vmn1r107,Vmn1r100,Vmn1r112,Vmn1r130,Vmn1r137,Vmn1r165,Gm5726,Gm8677,Gm8653,Gm6164,Gm8693,Gm4216,Gm4177,Vmn1r95,Vmn1r148
17487627	-0.831348	6.99595	-3.63933	0.00103973	0.0276983	-1.00363	ENSMUSG00000095984,ENSMUSG00000095837,ENSMUSG00000094589,ENSMUSG00000095768,ENSMUSG00000093941,ENSMUSG00000094149,ENSMUSG00000094757,ENSMUSG00000096073,ENSMUSG00000095163,ENSMUSG00000074322,ENSMUSG00000094385,ENSMUSG00000093853,ENSMUSG00000095806,ENSMUSG00000094001,ENSMUSG00000093986,ENSMUSG00000091638,ENSMUSG00000094011,ENSMUSG00000094931,ENSMUSG00000093890,ENSMUSG00000095201,ENSMUSG00000096663,…	Gm4201,Gm4141,Vmn1r118,Vmn1r111,Vmn1r131,Gm8453,Gm4498,Vmn1r166,Vmn1r138,Vmn1r132,Vmn1r123,Vmn1r151,Gm5728,Vmn1r122,Vmn1r120,Vmn1r113,Vmn1r94,Vmn1r160,Vmn1r127,Vmn1r91,Vmn1r103,Vmn1r125,Vmn1r115,Vmn1r139,Vmn1r142,Vmn1r143,Gm8660,Vmn1r155,Vmn1r157,Vmn1r124,Vmn1r159,Vmn1r107,Vmn1r100,Vmn1r112,Vmn1r130,Vmn1r137,Vmn1r165,Gm5726,Gm8677,Gm8653,Gm6164,Gm8693,Gm4216,Gm4177,Vmn1r95,Vmn1r148
17466838	-0.339474	7.39391	-3.63803	0.00104334	0.0277596	-1.00689	ENSMUSG00000043219	Hoxa6
17311463	0.395187	6.72211	3.63474	0.00105254	0.0279694	-1.01516	ENSMUSG00000022313	Utp23
17398742	-0.292909	5.78819	-3.63331	0.00105656	0.0280322	-1.01875	ENSMUSG00000059994	Fcrl1
17267601	-0.32056	12.0181	-3.63296	0.00105755	0.0280322	-1.01962	ENSMUSG00000000278	Scpep1
17239546	0.462409	7.07774	3.63151	0.00106164	0.0281055	-1.02326	ENSMUSG00000019852	Arfgef3
17233489	-0.480405	5.88485	-3.62815	0.0010712	0.0283092	-1.03171	ENSMUSG00000038010	Ccdc138
17485713	-0.491881	5.92696	-3.62787	0.00107199	0.0283092	-1.0324	ENSMUSG00000078810	Gp6
17446499	-0.627107	6.05407	-3.62681	0.00107504	0.0283543	-1.03507	ENSMUSG00000051940,ENSMUSG00000104824,ENSMUSG00000073117,ENSMUSG00000067698,ENSMUSG00000073116,ENSMUSG00000095550,ENSMUSG00000091049,ENSMUSG00000067700,ENSMUSG00000059645	5031410I06Rik,Gm21663,Gm7347,Gm10220,Gm10471,Gm21671,Gm1979,Gm5862,Gm7361
17331873	-0.355069	8.15109	-3.62619	0.00107681	0.0283657	-1.03662	ENSMUSG00000043982	Krtap19-4
17411103	-0.689052	9.26745	-3.62374	0.00108385	0.028516	-1.04276	ENSMUSG00000028184	Adgrl2
17330443	-0.670017	10.6919	-3.62261	0.00108714	0.028567	-1.04561	ENSMUSG00000047261	Gap43
17303322	-0.563265	6.08454	-3.61788	0.0011009	0.0288929	-1.05745
17487543	-0.818923	6.86311	-3.61624	0.00110575	0.0289558	-1.06159	ENSMUSG00000095768,ENSMUSG00000094589,ENSMUSG00000093941,ENSMUSG00000094149,ENSMUSG00000094757,ENSMUSG00000095081,ENSMUSG00000096073,ENSMUSG00000095163,ENSMUSG00000093853,ENSMUSG00000095806,ENSMUSG00000093890,ENSMUSG00000095201,ENSMUSG00000096663,ENSMUSG00000095309,ENSMUSG00000091435,ENSMUSG00000095273,ENSMUSG00000093917,ENSMUSG00000094221,ENSMUSG00000096386,ENSMUSG00000095984,ENSMUSG00000095837,…	Vmn1r111,Vmn1r118,Vmn1r131,Gm8453,Gm4498,Gm8693,Vmn1r166,Vmn1r138,Vmn1r151,Gm5728,Vmn1r127,Vmn1r91,Vmn1r103,Vmn1r125,Vmn1r115,Vmn1r142,Gm8660,Vmn1r124,Vmn1r100,Gm4201,Gm4141,Gm4216,Gm4177,Vmn1r148
17374190	-0.386324	4.18536	-3.61614	0.00110603	0.0289558	-1.06182	ENSMUSG00000095586	Olfr1287
17481305	-0.460272	3.90493	-3.6102	0.00112367	0.0293814	-1.07671
17507321	-0.79954	8.01821	-3.60769	0.0011312	0.0294757	-1.083	ENSMUSG00000001300	Efnb2
17487607	-0.894117	7.1068	-3.60764	0.00113134	0.0294757	-1.08312	ENSMUSG00000095273,ENSMUSG00000094011,ENSMUSG00000093890,ENSMUSG00000094532,ENSMUSG00000096760,ENSMUSG00000093853,ENSMUSG00000095806,ENSMUSG00000094001,ENSMUSG00000096663,ENSMUSG00000091435,ENSMUSG00000093917,ENSMUSG00000095931,ENSMUSG00000074322,ENSMUSG00000094385,ENSMUSG00000093986,ENSMUSG00000094931,ENSMUSG00000095201,ENSMUSG00000096903,ENSMUSG00000095758,ENSMUSG00000095309,ENSMUSG00000094680,…	Vmn1r142,Vmn1r94,Vmn1r127,Gm4216,Gm4177,Vmn1r151,Gm5728,Vmn1r122,Vmn1r103,Vmn1r115,Gm8660,Vmn1r159,Vmn1r132,Vmn1r123,Vmn1r120,Vmn1r160,Vmn1r91,Vmn1r104,Vmn1r128,Vmn1r125,Vmn1r121,Vmn1r118,Vmn1r116,Vmn1r111,Vmn1r135,Vmn1r139,Vmn1r143,Vmn1r152,Vmn1r155,Vmn1r157,Vmn1r163,Vmn1r124,Vmn1r107,Vmn1r114,Vmn1r131,Vmn1r100,Vmn1r112,Vmn1r130,Vmn1r137,Vmn1r165,Gm8453,Gm4498,Gm8693,Gm4201,Gm4141,Vmn1r166,Vmn1r…
17387782	-0.345081	4.01161	-3.60761	0.00113144	0.0294757	-1.0832	ENSMUSG00000075145	Olfr1155
17300411	0.612623	8.08268	3.60464	0.00114043	0.0296736	-1.09065	ENSMUSG00000045691	Thtpa
17449060	-0.36236	6.39116	-3.6034	0.00114419	0.0297349	-1.09374	NA	Gm15831
17312679	-0.588907	6.07217	-3.60098	0.00115159	0.0298744	-1.09981	ENSMUSG00000071716	Apol7e
17472868	0.309555	10.3187	3.60045	0.00115322	0.0298744	-1.10115	ENSMUSG00000040234	Tm7sf3
17445642	-0.72586	4.39363	-3.60026	0.00115378	0.0298744	-1.1016	ENSMUSG00000091255	Speer4e
17281853	-0.263927	3.81663	-3.59876	0.0011584	0.0299575	-1.10536	ENSMUSG00000021098	4930447C04Rik
17329345	0.633414	6.17965	3.59753	0.0011622	0.0300192	-1.10844	ENSMUSG00000033501	Crygs
17404923	-0.435486	4.75742	-3.59446	0.00117172	0.0302284	-1.11612	ENSMUSG00000058174	Gm5148
17240621	0.783016	6.23431	3.59308	0.00117605	0.0303032	-1.11958	ENSMUSG00000019866	Aim1
17548717	0.663133	10.6044	3.58888	0.00118926	0.0306065	-1.13009	ENSMUSG00000027533	Fabp5
17384826	0.664458	7.17595	3.58172	0.00121209	0.0310701	-1.14797	ENSMUSG00000049252	Lrp1b
17437529	-0.345116	10.3276	-3.5816	0.00121247	0.0310701	-1.14827	ENSMUSG00000039156	Stim2
17506042	-0.507113	10.4247	-3.5806	0.0012157	0.0310701	-1.15077	ENSMUSG00000031841	Cdh13
17246019	-0.463958	10.6904	-3.58059	0.00121573	0.0310701	-1.1508	ENSMUSG00000025402,ENSMUSG00000087163	Nab2,Gm16230
17388999	0.958594	8.36013	3.5805	0.00121602	0.0310701	-1.15102	ENSMUSG00000027171	Prrg4
17548238	0.651633	10.6924	3.58018	0.00121705	0.0310701	-1.15181	ENSMUSG00000027533	Fabp5
17330708	0.54157	7.09262	3.58004	0.00121752	0.0310701	-1.15218	ENSMUSG00000033149	Phldb2
17439276	-0.736977	6.60617	-3.57935	0.00121975	0.0310897	-1.1539	ENSMUSG00000072821,ENSMUSG00000072814,NA,ENSMUSG00000095718,ENSMUSG00000094172	Gm6351,Gm7982,Gm6346,Gm6502,Gm6348,LOC624931,LOC620551
17444653	0.395589	8.43445	3.57861	0.00122214	0.0311132	-1.15574	ENSMUSG00000055991	Zkscan5
17348276	-0.500019	8.24572	-3.57731	0.00122639	0.0311841	-1.159	ENSMUSG00000036904	Fzd8
17237074	-0.489924	7.17472	-3.57451	0.00123554	0.0313536	-1.16599	ENSMUSG00000090854,ENSMUSG00000094144,ENSMUSG00000095022,ENSMUSG00000091779,ENSMUSG00000097427,ENSMUSG00000097878,ENSMUSG00000097550	Gm4340,Gm21312,Gm20765,Gm21293,Gm6763,Gm8764,Gm21304
17411033	0.410425	6.68416	3.57428	0.0012363	0.0313536	-1.16657	ENSMUSG00000028188	Spata1
17223710	-0.43711	4.88439	-3.57391	0.00123748	0.0313536	-1.16747	ENSMUSG00000046856	Gpr1
17445715	0.79622	9.61626	3.57328	0.00123955	0.0313567	-1.16904	ENSMUSG00000002944	Cd36
17306130	-0.386071	4.19883	-3.57298	0.00124056	0.0313567	-1.16981	NA	Gm17079
17302490	1.15689	5.86733	3.5697	0.00125142	0.0315934	-1.178	ENSMUSG00000022123	Scel
17370439	0.435465	8.20163	3.56909	0.00125342	0.0315966	-1.1795	ENSMUSG00000000247	Lhx2
17298998	-0.601376	5.32608	-3.56839	0.00125576	0.0315966	-1.18126	NA,ENSMUSG00000072595,ENSMUSG00000094151,ENSMUSG00000096446,ENSMUSG00000091477	1700049E17Rik2,1700049E17Rik1,4930503E14Rik,Gm7233,LOC101056159,Gm10378
17492185	0.575853	8.15036	3.56783	0.00125764	0.0315966	-1.18266	ENSMUSG00000025789	St8sia2
17290666	-0.392164	4.17396	-3.56765	0.00125825	0.0315966	-1.18311	ENSMUSG00000056457,ENSMUSG00000079092,ENSMUSG00000055360	Prl2c3,Prl2c4,Prl2c2,Prl2c5
17274346	-0.60313	4.25886	-3.56743	0.00125898	0.0315966	-1.18366	ENSMUSG00000073197	5730507C01Rik
17416415	-0.30682	6.05495	-3.56443	0.00126903	0.0317869	-1.19114	ENSMUSG00000047636	Cdcp2
17358422	-0.523831	9.74474	-3.56427	0.00126956	0.0317869	-1.19153	ENSMUSG00000024924	Vldlr
17305310	-0.606273	5.11218	-3.56287	0.00127429	0.0318677	-1.19502	ENSMUSG00000095226,ENSMUSG00000095528,NA,ENSMUSG00000095384,ENSMUSG00000072145	Gm10377,Gm10375,LOC102639037,1700001F09Rik,BC061237
17482355	0.374366	6.69195	3.56075	0.00128148	0.0319811	-1.20031	ENSMUSG00000030922	Lyrm1
17403934	-0.478102	4.40281	-3.56065	0.00128184	0.0319811	-1.20057	ENSMUSG00000028174	Rpe65
17477002	-0.578259	5.14316	-3.55839	0.00128951	0.0321349	-1.20618	ENSMUSG00000090619	Vmn2r60
17513092	0.557084	7.19683	3.55716	0.00129375	0.0321854	-1.20926	ENSMUSG00000033579	Fa2h
17334253	0.324385	9.51236	3.55692	0.00129457	0.0321854	-1.20986	ENSMUSG00000024132	Eci1
17417512	0.452257	7.3831	3.55419	0.00130397	0.0323412	-1.21666	ENSMUSG00000033985	Tesk2
17487572	-1.06858	4.96641	-3.55389	0.00130499	0.0323412	-1.21739	ENSMUSG00000094879	Vmn1r129
17499650	-0.627897	7.795	-3.55377	0.00130541	0.0323412	-1.2177	ENSMUSG00000074449,ENSMUSG00000095294,ENSMUSG00000096265,ENSMUSG00000107280,ENSMUSG00000106824	Gm15319,Gm21119,4930467E23Rik,Gm9495,Gm7697
17305401	-0.694945	6.00655	-3.55228	0.0013106	0.032429	-1.22143
17351163	0.479059	6.41105	3.55158	0.00131301	0.032429	-1.22316	ENSMUSG00000054589	Gm9949
17394829	-0.291882	7.89293	-3.55117	0.00131446	0.032429	-1.22419	ENSMUSG00000027546	Atp9a
17456434	-0.279411	4.22496	-3.55099	0.00131506	0.032429	-1.22462	ENSMUSG00000029679	Hyal6
17497194	-0.298614	5.59906	-3.54889	0.00132242	0.0325727	-1.22987	ENSMUSG00000030981	Mmp21
17396162	0.668748	10.5503	3.54841	0.0013241	0.0325762	-1.23106	ENSMUSG00000027562	Car2
17226346	0.397486	10.106	3.54272	0.00134419	0.033014	-1.2452	ENSMUSG00000003721	Insig2
17359698	-0.634319	7.40188	-3.5425	0.001345	0.033014	-1.24577	ENSMUSG00000050195	Scd4
17378827	-0.639392	6.83883	-3.54126	0.00134942	0.033053	-1.24885	ENSMUSG00000016024	Lbp
17487556	-0.83305	6.59176	-3.54118	0.00134971	0.033053	-1.24905	ENSMUSG00000094589,ENSMUSG00000095768,ENSMUSG00000093941,ENSMUSG00000094149,ENSMUSG00000094757,ENSMUSG00000095081,ENSMUSG00000096073,ENSMUSG00000095163,ENSMUSG00000074322,ENSMUSG00000093853,ENSMUSG00000095806,ENSMUSG00000093890,ENSMUSG00000095201,ENSMUSG00000096663,ENSMUSG00000095309,ENSMUSG00000091435,ENSMUSG00000074311,ENSMUSG00000095273,ENSMUSG00000093917,ENSMUSG00000095619,ENSMUSG00000094221,…	Vmn1r118,Vmn1r111,Vmn1r131,Gm8453,Gm4498,Gm8693,Vmn1r166,Vmn1r138,Vmn1r132,Vmn1r151,Gm5728,Vmn1r127,Vmn1r91,Vmn1r103,Vmn1r125,Vmn1r115,Vmn1r139,Vmn1r142,Gm8660,Vmn1r157,Vmn1r124,Vmn1r100,Vmn1r112,Gm4201,Gm4141,Vmn1r148
17346210	0.427199	6.93719	3.54013	0.00135346	0.0331068	-1.25166	ENSMUSG00000047123	Ticam1
17303034	-0.572949	6.44803	-3.53816	0.00136053	0.0332413	-1.25655	ENSMUSG00000090512,ENSMUSG00000095797,ENSMUSG00000090764,ENSMUSG00000079409,ENSMUSG00000079364,ENSMUSG00000095533,ENSMUSG00000090487,ENSMUSG00000079378,ENSMUSG00000095368,ENSMUSG00000094706,ENSMUSG00000094578	Gm3424,Gm8246,Gm3127,Gm5795,Gm3558,Gm10413,Gm2888,Gm8279,Gm3012,Gm10338,LOC102636792
17461807	0.434184	7.26808	3.53704	0.00136458	0.0333021	-1.25935	ENSMUSG00000060477	Irak2
17246430	-0.423503	3.98524	-3.53634	0.00136712	0.0333258	-1.2611	ENSMUSG00000071065	Olfr806
17526102	0.64817	7.7663	3.53349	0.00137745	0.0335389	-1.26816	ENSMUSG00000032014	Oaf
17414868	-0.410565	6.0399	-3.53003	0.00139012	0.0337851	-1.27676	ENSMUSG00000094116,ENSMUSG00000095341,ENSMUSG00000095048,ENSMUSG00000095935,ENSMUSG00000096700,ENSMUSG00000066137,ENSMUSG00000096750,ENSMUSG00000096530,ENSMUSG00000096333,ENSMUSG00000093962	Gm38423,Gm11237,Gm428,Gm11239,Gm11238,Gm11236,Gm11487,Gm11757,Gm11758,Gm13871,Gm11756
17352599	0.471601	8.01058	3.52986	0.00139074	0.0337851	-1.27718
17474300	-0.360323	4.05752	-3.52772	0.00139866	0.033897	-1.28251	NA	Gm5155
17534306	0.438128	6.95	3.52744	0.00139969	0.033897	-1.28321	ENSMUSG00000071767,ENSMUSG00000097600	Rhox7a
17457977	-0.348924	4.91085	-3.52732	0.00140014	0.033897	-1.2835	ENSMUSG00000049168	Olfr449
17395155	0.832043	10.2999	3.52601	0.00140498	0.0339667	-1.28675	ENSMUSG00000016256	Ctsz
17440232	-0.277868	4.97935	-3.52568	0.00140621	0.0339667	-1.28757	ENSMUSG00000029491	Pde6b
17542292	-0.430304	7.32719	-3.52488	0.00140919	0.0339998	-1.28955	ENSMUSG00000071745,ENSMUSG00000067771,ENSMUSG00000079531,ENSMUSG00000079534	DXBay18,Gm14685,Gm5936,Gm5640
17474738	-0.886563	6.31697	-3.52287	0.00141669	0.0341184	-1.29454	ENSMUSG00000094284,ENSMUSG00000074322,ENSMUSG00000074311,ENSMUSG00000095619,ENSMUSG00000095309,ENSMUSG00000096071,ENSMUSG00000096386,ENSMUSG00000094735,ENSMUSG00000095543,ENSMUSG00000093853,ENSMUSG00000095201,ENSMUSG00000096663,ENSMUSG00000096903,ENSMUSG00000095758,ENSMUSG00000095973,ENSMUSG00000095064,ENSMUSG00000095273,ENSMUSG00000095383,ENSMUSG00000094905,ENSMUSG00000094934,ENSMUSG00000094221,…	Vmn1r112,Vmn1r132,Vmn1r139,Vmn1r157,Vmn1r125,Vmn1r143,Vmn1r100,Vmn1r95,Vmn1r148,Vmn1r151,Vmn1r91,Vmn1r103,Vmn1r104,Vmn1r128,Vmn1r116,Vmn1r135,Vmn1r142,Vmn1r152,Vmn1r155,Vmn1r163,Vmn1r124,Vmn1r107,Vmn1r130,Vmn1r137,Vmn1r165,Gm5726,Gm8677,Gm4201,Gm4141,Gm10666,Vmn1r93,Vmn1r-ps79,Vmn1r178
17355607	-0.573785	8.0873	-3.52271	0.00141732	0.0341184	-1.29495	ENSMUSG00000024548	Setbp1
17262594	-0.438006	7.44555	-3.52159	0.00142151	0.0341806	-1.29773	ENSMUSG00000062204	Olfr1373
17434669	-0.61649	5.63869	-3.51966	0.00142877	0.034295	-1.30251	ENSMUSG00000067848,ENSMUSG00000095829,ENSMUSG00000095918,ENSMUSG00000091422,NA,ENSMUSG00000096732,ENSMUSG00000094105,ENSMUSG00000094205,ENSMUSG00000091903,ENSMUSG00000095710	4933402N22Rik,Speer1,Gm5861,Gm6455,Gm8890,Gm8897,Gm8922,Gm8926,Gm6460,LOC101055912
17288442	0.432815	7.17341	3.51947	0.0014295	0.034295	-1.30299	ENSMUSG00000001504	Irx2
17465238	0.709661	5.86326	3.51685	0.00143943	0.0344942	-1.30949	ENSMUSG00000039904	Gpr37
17292032	0.525551	5.97153	3.51368	0.00145155	0.0347456	-1.31736	ENSMUSG00000021363	Mak
17362207	0.327646	8.99872	3.51112	0.0014614	0.034942	-1.32371	ENSMUSG00000024963	Dnajc4
17533946	-0.713404	6.22529	-3.51025	0.00146475	0.0349699	-1.32586	ENSMUSG00000094727	Gm2825
17546666	-0.288875	4.8491	-3.50996	0.00146586	0.0349699	-1.32657	ENSMUSG00000104442	4932431L22Rik
17427563	0.412349	7.405	3.50405	0.00148892	0.03548	-1.34122	ENSMUSG00000028549	Itgb3bp
17484309	0.348869	6.19786	3.50285	0.00149364	0.0355527	-1.34419	NA	Jakmip3
17443683	0.491803	9.32916	3.50177	0.00149791	0.0356143	-1.34687	ENSMUSG00000029725	Ppp1r35
17294324	0.642348	7.5597	3.49916	0.00150826	0.0358204	-1.35333	ENSMUSG00000021572	Cep72
17335234	0.527527	6.65105	3.49861	0.00151047	0.0358327	-1.3547	ENSMUSG00000038677	Scube3
17340427	-0.630814	7.5019	-3.49746	0.00151507	0.0359018	-1.35756	ENSMUSG00000095193	Gm20939
17422732	-0.564782	10.9168	-3.49511	0.00152448	0.0360844	-1.36337	ENSMUSG00000029070	Mxra8
17512434	1.03407	7.69681	3.49314	0.00153242	0.0362321	-1.36824	ENSMUSG00000014846	Tppp3
17227636	-0.439553	4.33165	-3.49271	0.00153415	0.0362325	-1.3693	ENSMUSG00000057037	Cfhr1
17453222	0.615034	8.72232	3.49135	0.00153968	0.0363145	-1.37267	ENSMUSG00000034040	Wbscr17
17352036	-0.878678	8.1457	-3.49038	0.00154361	0.0363145	-1.37506	ENSMUSG00000025429	Pstpip2
17415353	-0.385599	6.29658	-3.49023	0.00154421	0.0363145	-1.37543	ENSMUSG00000070908	Gm13288
17226473	0.379899	7.16272	3.48982	0.00154589	0.0363145	-1.37645	ENSMUSG00000026347	Tmem163
17366123	0.353764	7.29302	3.48975	0.00154617	0.0363145	-1.37662	ENSMUSG00000063698	Sfxn4
17299039	-0.679643	5.2581	-3.48924	0.00154827	0.0363237	-1.37789	NA,ENSMUSG00000072595,ENSMUSG00000096446,ENSMUSG00000091477	Gm10378,1700049E17Rik2,1700049E17Rik1,4930503E14Rik,Gm7152,LOC101056159
17296705	-0.383525	7.35384	-3.48522	0.00156478	0.0366703	-1.38784	ENSMUSG00000096629,ENSMUSG00000094825,ENSMUSG00000095024	Gm3095,Gm5458
17538134	-0.525624	6.00382	-3.48412	0.00156933	0.0367215	-1.39056	ENSMUSG00000047230	Cldn2
17270542	-0.400216	4.6358	-3.48385	0.00157042	0.0367215	-1.39122	ENSMUSG00000034239	Gm884
17406403	0.362155	5.84199	3.48201	0.00157807	0.0368599	-1.39578	ENSMUSG00000051000	Fam160a1
17264046	0.431232	8.92211	3.48153	0.00158004	0.0368653	-1.39694	ENSMUSG00000046417	Lrrc75a
17211973	0.300817	9.97571	3.48102	0.00158219	0.036875	-1.39822	ENSMUSG00000026111	Unc50
17238938	0.617846	7.71279	3.47823	0.00159386	0.0370752	-1.40511	ENSMUSG00000096054	Syne1
17491755	-0.304559	6.52133	-3.47813	0.00159427	0.0370752	-1.40535	ENSMUSG00000070527	Mkrn3
17531751	0.406915	6.09502	3.47573	0.00160439	0.0372697	-1.41129	ENSMUSG00000032503	Arpp21
17487554	-0.891082	6.55391	-3.475	0.00160748	0.0373006	-1.41309	ENSMUSG00000096737,ENSMUSG00000094981,ENSMUSG00000094298,ENSMUSG00000095191,ENSMUSG00000094879,ENSMUSG00000096601,ENSMUSG00000096761,ENSMUSG00000094748,ENSMUSG00000074322,ENSMUSG00000094010,ENSMUSG00000091638,ENSMUSG00000074311,ENSMUSG00000095619,ENSMUSG00000094284,ENSMUSG00000096152,ENSMUSG00000096304	Vmn1r117,Gm8653,Gm6164,Gm5725,Vmn1r129,Gm8720,Gm5726,Gm8677,Vmn1r132,Vmn1r119,Vmn1r113,Vmn1r139,Vmn1r157,Vmn1r112,Gm16442,Gm16451
17296979	-0.61516	7.72434	-3.47424	0.00161068	0.0373166	-1.41495	ENSMUSG00000095295,NA,ENSMUSG00000096488,ENSMUSG00000096629,ENSMUSG00000094825,ENSMUSG00000092167,ENSMUSG00000093985,ENSMUSG00000096003,ENSMUSG00000094370,ENSMUSG00000079364,ENSMUSG00000091754,ENSMUSG00000094132	Gm3488,Gm3317,Gm10340,Gm10409,Gm3020,Gm3173,Gm3739,Gm3696,Gm10406,Gm3500,Gm3558,Gm3636,Gm3002,Gm3264,Gm3095,Gm3373,Gm3005,LOC101055754
17515035	0.369101	6.85978	3.474	0.00161169	0.0373166	-1.41554	ENSMUSG00000038884	A230050P20Rik
17481324	-0.484848	5.47564	-3.47054	0.00162648	0.037618	-1.42411	ENSMUSG00000073924	Olfr656
17371847	0.370755	9.18677	3.46947	0.00163102	0.0376821	-1.42672	ENSMUSG00000006494	Pdk1
17217216	0.284949	10.1078	3.46893	0.00163337	0.0376954	-1.42807	ENSMUSG00000026439	Rbbp5
17224540	0.85135	8.75445	3.46827	0.0016362	0.0377196	-1.42969	ENSMUSG00000026202	Tuba4a
17219848	-0.613822	7.99848	-3.46669	0.00164301	0.0377629	-1.43359	ENSMUSG00000039748	Exo1
17461703	0.568523	7.61544	3.46641	0.00164422	0.0377629	-1.43428	ENSMUSG00000030281	Il17rc
17323532	0.699861	7.66065	3.46625	0.00164492	0.0377629	-1.43468	ENSMUSG00000022758	P2rx6
17221096	0.415597	8.43289	3.46619	0.00164519	0.0377629	-1.43483	ENSMUSG00000002459	Rgs20
17219096	0.274289	10.9531	3.46528	0.00164913	0.0378124	-1.43707	ENSMUSG00000026687	Aldh9a1
17296760	-0.557623	6.47998	-3.4637	0.00165602	0.0379295	-1.44098	ENSMUSG00000090764,ENSMUSG00000095533,ENSMUSG00000079409,ENSMUSG00000090487,ENSMUSG00000079378,ENSMUSG00000095797,ENSMUSG00000079371,ENSMUSG00000090512,ENSMUSG00000095368,ENSMUSG00000094706,ENSMUSG00000094578	Gm3127,Gm10413,Gm5795,Gm2888,Gm8279,Gm8246,Gm3476,Gm3424,Gm3012,Gm10338,LOC102636792
17389472	0.48354	4.89989	3.46327	0.00165789	0.0379313	-1.44204	ENSMUSG00000023236	Scg5
17515703	-0.660177	6.47991	-3.46253	0.00166111	0.037964	-1.44385	ENSMUSG00000031994	Adamts8
17447884	-0.636876	9.61589	-3.46199	0.00166346	0.037966	-1.44518	ENSMUSG00000039706	Ldb2
17246459	-0.561032	4.54991	-3.46169	0.00166477	0.037966	-1.44592	ENSMUSG00000095804	Olfr824
17494117	0.524561	7.56052	3.45998	0.0016723	0.0380925	-1.45015	ENSMUSG00000073968	Trim68
17301502	0.843553	7.83524	3.45961	0.0016739	0.0380925	-1.45105	ENSMUSG00000045875	Adra1a
17500496	0.253052	10.0277	3.45914	0.00167599	0.0380991	-1.45221	ENSMUSG00000031585	Gtf2e2
17249036	0.75493	8.8259	3.45654	0.00168747	0.0382863	-1.45862	ENSMUSG00000020363	Gfpt2
17274775	-0.595604	8.36627	-3.45525	0.0016932	0.0382863	-1.46179	ENSMUSG00000002900	Lamb1
17335204	0.352716	8.28783	3.45479	0.00169524	0.0382863	-1.46292	ENSMUSG00000024219	Anks1
17500085	-0.295047	4.27056	-3.45433	0.00169729	0.0382863	-1.46405
17413033	-0.410305	7.65581	-3.45416	0.00169807	0.0382863	-1.46448	NA,ENSMUSG00000071005,ENSMUSG00000094661	Gm2457,Gm2564,Ccl19,Gm2023,Gm12407,Gm21104,Gm13309,LOC100043921,LOC100861618,LOC100043918
17413131	-0.410305	7.65581	-3.45416	0.00169807	0.0382863	-1.46448	NA,ENSMUSG00000071005,ENSMUSG00000094661	Gm2457,Gm2564,Ccl19,Gm2023,Gm12407,Gm21104,Gm13309,LOC100043921,LOC100861618,LOC100043918
17434224	-0.410305	7.65581	-3.45416	0.00169807	0.0382863	-1.46448	NA,ENSMUSG00000071005,ENSMUSG00000094661	Gm2457,Gm2564,Ccl19,Gm2023,Gm12407,Gm21104,Gm13309,LOC100043921,LOC100861618,LOC100043918
17277251	0.387039	6.84248	3.45403	0.00169865	0.0382863	-1.4648	ENSMUSG00000057265	Bbof1
17414900	-0.409494	6.33039	-3.4525	0.00170548	0.0383994	-1.46856	ENSMUSG00000095341,ENSMUSG00000066137,ENSMUSG00000094116,ENSMUSG00000095048,ENSMUSG00000095935,ENSMUSG00000096700,ENSMUSG00000096750,ENSMUSG00000096530,ENSMUSG00000096333,ENSMUSG00000093962	Gm428,Gm11487,Gm38423,Gm11239,Gm11238,Gm11236,Gm11237,Gm11757,Gm11758,Gm13871,Gm11756
17239354	0.575134	7.47841	3.45116	0.0017115	0.0384857	-1.47186	ENSMUSG00000039232	Stx11
17540893	-0.787685	5.81538	-3.45051	0.00171445	0.0384857	-1.47348	ENSMUSG00000078324,ENSMUSG00000095814,ENSMUSG00000094307,ENSMUSG00000094876,ENSMUSG00000094558,ENSMUSG00000095716,ENSMUSG00000094596,ENSMUSG00000101500,ENSMUSG00000078213,ENSMUSG00000096194,ENSMUSG00000094727,ENSMUSG00000078218,ENSMUSG00000101381,ENSMUSG00000101294,ENSMUSG00000099711,ENSMUSG00000095934,ENSMUSG00000094309,NA,ENSMUSG00000094352,ENSMUSG00000095229,ENSMUSG00000096915,ENSMUSG000000943…	Gm2933,Gm14374,Gm14347,Gm14345,Gm14346,Gm14351,Gm10921,Gm2863,Gm3750,Gm2799,Gm2825,Gm3706,Gm3701,Gm2913,Gm21951,Gm2927,Gmcl1l,Gm5925,Gm2777,Gm2784,Gm2964,Gm21447,Gm21608,Gm21645,Gm21657,Gm21681,Gm21699,Gm14367,Gm10922,Gm3763,Gm21950,LOC100048813
17359769	0.604312	8.38813	3.45044	0.00171478	0.0384857	-1.47366	ENSMUSG00000025207	Sema4g
17439255	-0.699179	6.0591	-3.45004	0.00171656	0.0384857	-1.47463	NA,ENSMUSG00000095718,ENSMUSG00000072821,ENSMUSG00000072814,ENSMUSG00000094172	Gm6346,Gm6502,Gm6348,Gm6351,Gm7982,Gm6468,LOC620551,LOC624931
17510948	0.607546	8.52638	3.44955	0.00171878	0.0384949	-1.47584	ENSMUSG00000002885	Adgre5
17434490	-0.789072	7.63559	-3.44821	0.00172482	0.0385894	-1.47913	ENSMUSG00000012428	Steap4
17424421	-0.394547	7.55154	-3.44401	0.00174397	0.0389358	-1.48947	NA,ENSMUSG00000071005,ENSMUSG00000094661	Gm21104,Gm13309,LOC100043918,Ccl19,Gm2023,Gm2457,Gm2564,Gm12407,LOC100043921,LOC100861618
17434190	-0.394547	7.55154	-3.44401	0.00174397	0.0389358	-1.48947	NA,ENSMUSG00000071005,ENSMUSG00000094661	Gm21104,Gm13309,LOC100043918,Ccl19,Gm2023,Gm2457,Gm2564,Gm12407,LOC100043921,LOC100861618
17511677	-0.428789	4.84825	-3.44186	0.00175383	0.0391148	-1.49475	ENSMUSG00000057400	Ces1c
17520835	0.414548	5.94008	3.44109	0.0017574	0.0391533	-1.49666	ENSMUSG00000035606	Ky
17283532	-0.280173	6.78447	-3.43968	0.00176392	0.0392573	-1.50012
17403866	-0.384726	6.74567	-3.4377	0.0017731	0.0394203	-1.50499	ENSMUSG00000040016	Ptger3
17538528	-0.560227	6.02711	-3.43708	0.00177601	0.0394438	-1.50653	ENSMUSG00000094941,ENSMUSG00000095621,ENSMUSG00000094885,ENSMUSG00000072930,ENSMUSG00000079395,ENSMUSG00000096834,ENSMUSG00000095082,ENSMUSG00000094378,ENSMUSG00000072931,ENSMUSG00000072929,ENSMUSG00000072923,ENSMUSG00000079387,ENSMUSG00000095872	Gm15093,Gm15085,Ott,Gm15107,Gm15114,Gm15127,Gm15091,Gm15097,Gm15080,Gm15109,Gm10439,Luzp4,Gm15128
17358271	0.324046	10.4713	3.43429	0.00178905	0.0396919	-1.51338
17321582	0.361248	6.49339	3.4288	0.00181501	0.0402257	-1.52687	ENSMUSG00000023011	Faim2
17338425	-0.302369	6.75894	-3.42822	0.00181778	0.0402452	-1.5283	ENSMUSG00000023993	Treml1
17519282	0.402963	6.47088	3.42775	0.00182	0.0402523	-1.52944	ENSMUSG00000032202	Rab27a
17412191	0.409019	8.14355	3.427	0.00182359	0.0402897	-1.53128	ENSMUSG00000028247	Coq3
17248374	-0.327103	7.09054	-3.42658	0.00182561	0.0402924	-1.53232	ENSMUSG00000020155	Kcnmb1
17389066	0.269338	8.51572	3.42602	0.00182828	0.0403095	-1.53369	ENSMUSG00000027166	Dnajc24
17537643	-0.420092	9.61901	-3.42425	0.0018368	0.0404554	-1.53804	ENSMUSG00000033578	Tmem35a
17218694	0.642821	6.24827	3.42133	0.0018509	0.0407187	-1.5452	ENSMUSG00000044835	Ankrd45
17474726	-0.869431	6.60618	-3.42098	0.00185259	0.0407187	-1.54606	ENSMUSG00000094735,ENSMUSG00000096903,ENSMUSG00000095973,ENSMUSG00000095064,ENSMUSG00000096071,ENSMUSG00000094905,ENSMUSG00000094934,ENSMUSG00000095275,ENSMUSG00000094208,ENSMUSG00000095962,ENSMUSG00000095358,ENSMUSG00000074322,ENSMUSG00000095758,ENSMUSG00000095309,ENSMUSG00000074311,ENSMUSG00000095383,ENSMUSG00000095619,ENSMUSG00000096386,ENSMUSG00000094284,ENSMUSG00000095543,ENSMUSG00000094385,…	Vmn1r95,Vmn1r104,Vmn1r116,Vmn1r135,Vmn1r143,Vmn1r155,Vmn1r163,Vmn1r107,Vmn1r130,Vmn1r137,Vmn1r165,Vmn1r132,Vmn1r128,Vmn1r125,Vmn1r139,Vmn1r152,Vmn1r157,Vmn1r100,Vmn1r112,Vmn1r148,Vmn1r123,Vmn1r151,Gm5728,Vmn1r122,Vmn1r120,Vmn1r94,Vmn1r160,Vmn1r127,Vmn1r91,Vmn1r103,Vmn1r121,Vmn1r115,Vmn1r142,Gm8660,Vmn1r124,Vmn1r159,Vmn1r101,Vmn1r114,Vmn1r126,Vmn1r158,Gm16442,Gm16451,Gm8693,Gm10665,Gm10670,Gm4201,…
17257852	0.390363	6.88939	3.41984	0.00185815	0.0407294	-1.54886	ENSMUSG00000020604	Arsg
17261944	0.42331	8.21938	3.4194	0.00186028	0.0407294	-1.54993	ENSMUSG00000020415	Pttg1
17530183	-0.748496	8.19947	-3.4191	0.00186174	0.0407294	-1.55067	ENSMUSG00000032537	Ephb1
17214421	0.267841	9.34811	3.41903	0.0018621	0.0407294	-1.55085	ENSMUSG00000026197	Zfand2b
17471231	-0.441415	5.30684	-3.41891	0.00186267	0.0407294	-1.55114	ENSMUSG00000030350	Prmt8
17319091	0.871817	6.29084	3.41764	0.00186888	0.040823	-1.55425	ENSMUSG00000043501	Lgals2
17372354	0.346692	9.73147	3.41679	0.00187303	0.0408681	-1.55633	ENSMUSG00000027007	Ssfa2
17242856	0.296762	8.22501	3.41644	0.00187479	0.0408681	-1.55721	ENSMUSG00000020133	2310011J03Rik
17531442	-0.393848	4.21343	-3.41566	0.00187858	0.0409088	-1.5591	ENSMUSG00000074059	Fbxw18
17435934	0.278278	7.07514	3.41336	0.00188996	0.0411144	-1.56475	ENSMUSG00000029162	Khk
17400773	0.324704	6.8884	3.41266	0.0018934	0.041147	-1.56645	ENSMUSG00000028088	Fmo5
17386721	0.673323	6.28806	3.41163	0.00189854	0.0412167	-1.56899	ENSMUSG00000075271	Ttc30a1
17487517	-0.781071	6.59275	-3.40917	0.00191083	0.0413987	-1.57503	ENSMUSG00000094149,ENSMUSG00000094757,ENSMUSG00000094589,ENSMUSG00000095768,ENSMUSG00000093941,ENSMUSG00000095081,ENSMUSG00000096073,ENSMUSG00000095163,ENSMUSG00000093853,ENSMUSG00000095806,ENSMUSG00000093890,ENSMUSG00000096663,ENSMUSG00000095309,ENSMUSG00000091435,ENSMUSG00000095273,ENSMUSG00000093917,ENSMUSG00000095984,ENSMUSG00000095837,ENSMUSG00000094532,ENSMUSG00000096760	Gm8453,Gm4498,Vmn1r118,Vmn1r111,Vmn1r131,Gm8693,Vmn1r166,Vmn1r138,Vmn1r151,Gm5728,Vmn1r127,Vmn1r103,Vmn1r125,Vmn1r115,Vmn1r142,Gm8660,Gm4201,Gm4141,Gm4216,Gm4177
17487611	-0.781071	6.59275	-3.40917	0.00191083	0.0413987	-1.57503	ENSMUSG00000094149,ENSMUSG00000094757,ENSMUSG00000094589,ENSMUSG00000095768,ENSMUSG00000093941,ENSMUSG00000095081,ENSMUSG00000096073,ENSMUSG00000095163,ENSMUSG00000093853,ENSMUSG00000095806,ENSMUSG00000093890,ENSMUSG00000096663,ENSMUSG00000095309,ENSMUSG00000091435,ENSMUSG00000095273,ENSMUSG00000093917,ENSMUSG00000095984,ENSMUSG00000095837,ENSMUSG00000094532,ENSMUSG00000096760	Gm8453,Gm4498,Vmn1r118,Vmn1r111,Vmn1r131,Gm8693,Vmn1r166,Vmn1r138,Vmn1r151,Gm5728,Vmn1r127,Vmn1r103,Vmn1r125,Vmn1r115,Vmn1r142,Gm8660,Gm4201,Gm4141,Gm4216,Gm4177
17500380	0.452317	6.42165	3.40686	0.00192239	0.0416068	-1.58067	ENSMUSG00000039661	Dusp26
17487374	-0.37843	6.12622	-3.40556	0.00192897	0.0417066	-1.58387	ENSMUSG00000040564	Apoc1
17345728	0.443426	7.34463	3.40387	0.00193749	0.0418255	-1.58799	ENSMUSG00000032717	Mdfi
17514399	0.318998	7.03483	3.40369	0.00193841	0.0418255	-1.58844	ENSMUSG00000041624	Gucy1a2
17443725	-0.382871	5.52019	-3.40162	0.00194895	0.0420102	-1.59351	ENSMUSG00000079156,ENSMUSG00000075599,ENSMUSG00000075598	Smok3b,Smok3a,Smok3c
17453904	0.502309	8.32759	3.39988	0.00195782	0.0421587	-1.59776	ENSMUSG00000023348	Trip6
17250475	0.275031	9.93321	3.39821	0.00196641	0.0422277	-1.60186	ENSMUSG00000020536	Llgl1
17486692	-0.465658	3.71257	-3.39811	0.0019669	0.0422277	-1.60209	ENSMUSG00000070810	Sult2a6
17305508	-0.732492	5.59492	-3.39809	0.00196699	0.0422277	-1.60213	NA	LOC102634304
17487529	-0.859235	6.44387	-3.3957	0.00197933	0.0423748	-1.60798	ENSMUSG00000094545,ENSMUSG00000094542,ENSMUSG00000094700,ENSMUSG00000096152,ENSMUSG00000096304,ENSMUSG00000094010,ENSMUSG00000095191,ENSMUSG00000096737,ENSMUSG00000096601,ENSMUSG00000094981,ENSMUSG00000094298,ENSMUSG00000095745,ENSMUSG00000093871	Vmn1r101,Vmn1r149,Vmn1r158,Gm16442,Gm16451,Vmn1r119,Gm5725,Vmn1r117,Gm8720,Gm8653,Gm6164,Gm4133,Gm4187
17481274	0.578141	4.9237	3.39563	0.00197971	0.0423748	-1.60816	ENSMUSG00000056144	Trim34a
17455643	-0.436088	6.27209	-3.39561	0.00197983	0.0423748	-1.60822	NA,ENSMUSG00000096139,ENSMUSG00000072822,ENSMUSG00000094560,ENSMUSG00000096230,ENSMUSG00000095503,ENSMUSG00000096066,ENSMUSG00000094043,ENSMUSG00000096728,ENSMUSG00000094741,ENSMUSG00000096236,ENSMUSG00000095475	BC080696,Gm7978,BC061212,A430089I19Rik,Gm16429,Gm3147,Gm10424,Gm7971,LOC665755,LOC100503733,LOC100862192,LOC101055951,LOC545763
17341354	-0.413086	3.68118	-3.39504	0.00198274	0.0423943	-1.60959	ENSMUSG00000045575	Vmn1r233
17406492	-0.463623	8.92999	-3.3938	0.00198922	0.04249	-1.61264	ENSMUSG00000041734	Kirrel
17466003	0.503756	8.8732	3.39268	0.00199506	0.0425497	-1.61539	ENSMUSG00000029826	Zc3hav1
17213349	0.409338	8.5085	3.39196	0.00199882	0.0425497	-1.61715	ENSMUSG00000026017	Carf
17398052	-0.367078	6.37925	-3.39191	0.00199908	0.0425497	-1.61727	ENSMUSG00000027827	Kcnab1
17241921	0.873536	6.09735	3.39172	0.00200003	0.0425497	-1.61771	ENSMUSG00000001665	Gstt3
17431516	0.314572	7.86973	3.39126	0.00200245	0.0425586	-1.61885	ENSMUSG00000028669	Pithd1
17227266	-0.283231	5.23452	-3.38931	0.00201268	0.0427237	-1.62361	ENSMUSG00000003051	Elf3
17318428	0.564796	7.85588	3.38901	0.00201425	0.0427237	-1.62434	ENSMUSG00000022562	Oplah
17402541	0.227877	5.20842	3.38718	0.00202391	0.0428858	-1.62881	ENSMUSG00000028023	Pitx2
17225888	0.398537	8.69819	3.38653	0.00202735	0.0429159	-1.6304	ENSMUSG00000044768	D1Ertd622e
17541561	-0.315414	3.8155	-3.38507	0.00203513	0.0430378	-1.63399	ENSMUSG00000050504	Olfr1323
17517105	0.386444	10.0177	3.3841	0.00204025	0.0430718	-1.63634	ENSMUSG00000039217	Il18
17544025	0.811527	9.52199	3.384	0.0020408	0.0430718	-1.63659	ENSMUSG00000033737	Fndc3c1
17277170	0.705516	7.45861	3.38264	0.00204808	0.0431439	-1.63992	ENSMUSG00000043487	Acot6
17288239	-0.552643	5.65945	-3.3826	0.00204828	0.0431439	-1.64001	ENSMUSG00000095909	Gm10324
17319494	0.329896	7.20293	3.38001	0.00206217	0.0433597	-1.64633	ENSMUSG00000063765	Chadl
17450387	-1.11159	8.24601	-3.37984	0.00206309	0.0433597	-1.64674	ENSMUSG00000029309	Sparcl1
17279923	-0.280265	6.00242	-3.37955	0.00206465	0.0433597	-1.64745	ENSMUSG00000020600	Slc7a15
17303989	0.542233	8.22166	3.37893	0.00206801	0.0433765	-1.64897	ENSMUSG00000039081	Zfp503
17526363	0.440581	7.34416	3.37865	0.00206954	0.0433765	-1.64966	ENSMUSG00000002032	Tmem25
17371254	-0.45185	7.3627	-3.37614	0.00208314	0.0436187	-1.65579	ENSMUSG00000044647	Csrnp3
17399910	-0.389938	8.34464	-3.37033	0.00211495	0.04422	-1.66995	ENSMUSG00000045475	Lce3c
17231717	0.465552	8.86861	3.37013	0.00211603	0.04422	-1.67043	ENSMUSG00000019810	Fuca2
17312242	0.349291	7.647	3.36956	0.00211921	0.0442249	-1.67184	ENSMUSG00000047003	Zfp41
17350697	0.42357	9.20954	3.36934	0.00212043	0.0442249	-1.67237	ENSMUSG00000001700	Gramd3
17240502	0.429379	6.96715	3.3668	0.00213449	0.0444416	-1.67855	ENSMUSG00000071324	Armc2
17523659	-0.302776	4.18161	-3.36654	0.00213596	0.0444416	-1.6792	ENSMUSG00000079227	Ccr5
17493578	-0.34184	5.52556	-3.36634	0.0021371	0.0444416	-1.67969
17373057	-0.450977	5.1959	-3.36536	0.00214252	0.0445107	-1.68206	ENSMUSG00000040812	Agbl2
17352850	0.314391	9.06647	3.36372	0.00215172	0.0446583	-1.68607	ENSMUSG00000036225	Kctd1
17494717	-0.323993	5.34848	-3.36308	0.00215533	0.0446893	-1.68763	ENSMUSG00000036647	Olfr6
17254809	0.474445	6.86098	3.36253	0.0021584	0.0447094	-1.68896	ENSMUSG00000034177	Rnf43
17357314	0.28058	8.22733	3.36077	0.00216832	0.0448711	-1.69325	ENSMUSG00000071647	Eml3
17545910	-0.343642	5.5548	-3.36037	0.0021706	0.0448746	-1.69423	ENSMUSG00000031364	Grpr
17343469	-0.668573	5.85276	-3.35986	0.00217347	0.0448754	-1.69546	ENSMUSG00000055202	Zfp811
17498245	-0.344635	6.41873	-3.35961	0.00217487	0.0448754	-1.69606	ENSMUSG00000037664	Cdkn1c
17418024	-0.430714	4.99302	-3.35894	0.00217867	0.0449103	-1.6977	ENSMUSG00000091297	Gm8439
17343807	0.297466	7.85401	3.35775	0.00218544	0.045006	-1.70059
17354189	0.556852	9.8885	3.35715	0.00218887	0.045033	-1.70206	ENSMUSG00000071856	Mcc
17462141	-0.343748	5.49905	-3.35577	0.00219679	0.0451522	-1.70543	ENSMUSG00000051046	Olfr214
17264124	-0.370059	7.78768	-3.35416	0.00220599	0.0452974	-1.70934	ENSMUSG00000033389	Arhgap44
17260916	0.347543	11.0941	3.35349	0.00220982	0.0453322	-1.71096	ENSMUSG00000001891	Ugp2
17268810	0.301953	9.23215	3.35212	0.00221774	0.0454095	-1.7143	ENSMUSG00000002580	Mien1
17341371	0.452644	4.56509	3.35173	0.00221998	0.0454095	-1.71525	ENSMUSG00000078546	Zfp995
17238549	0.344867	8.00197	3.35152	0.0022212	0.0454095	-1.71576	ENSMUSG00000064030	Pym1
17340917	-0.415209	5.36022	-3.35136	0.00222214	0.0454095	-1.71615	ENSMUSG00000073460	Pnldc1
17226771	0.393128	7.08494	3.35084	0.00222515	0.0454269	-1.71742	ENSMUSG00000042349	Ikbke
17505493	0.335145	7.7865	3.35011	0.00222937	0.0454269	-1.71919	ENSMUSG00000044676	Zfp612
17534192	-0.406646	6.3728	-3.35011	0.00222941	0.0454269	-1.71921	ENSMUSG00000094945,ENSMUSG00000079639,ENSMUSG00000079628,ENSMUSG00000071771,ENSMUSG00000071770,ENSMUSG00000079635,ENSMUSG00000079633,ENSMUSG00000079630	Rhox4a2,Rhox4a,Rhox4g,Rhox4b,Rhox4e,Rhox4c,Rhox4d,Rhox4f
17303267	-0.507689	6.27718	-3.34879	0.00223708	0.0455395	-1.72241	ENSMUSG00000079409,ENSMUSG00000095533,ENSMUSG00000090487,ENSMUSG00000095797,ENSMUSG00000090764,ENSMUSG00000079378,ENSMUSG00000090512,ENSMUSG00000095368,ENSMUSG00000094706,ENSMUSG00000094578	Gm5795,Gm10413,Gm2888,Gm8246,Gm3127,Gm8279,Gm3424,Gm3012,Gm10338,LOC102636792
17505863	0.501339	6.8448	3.34512	0.00225851	0.0459316	-1.73132	ENSMUSG00000046844	Vat1l
17498075	-0.497766	4.67574	-3.34296	0.00227124	0.046128	-1.73657
17271751	-0.319756	7.24217	-3.34275	0.00227251	0.046128	-1.73709	ENSMUSG00000069609,ENSMUSG00000069607,ENSMUSG00000089722,NA	Cd300ld4,Cd300ld3,Cd300ld5,Cd300ld2
17493135	-0.389943	4.06751	-3.34041	0.00228638	0.0463239	-1.74277	ENSMUSG00000062426	Olfr304
17446482	-0.54743	6.24628	-3.34039	0.00228652	0.0463239	-1.74283	ENSMUSG00000073117,ENSMUSG00000067698,ENSMUSG00000051940,ENSMUSG00000104824,ENSMUSG00000091255,ENSMUSG00000073116,ENSMUSG00000095550,ENSMUSG00000091049,ENSMUSG00000067700,ENSMUSG00000059645,ENSMUSG00000073119,ENSMUSG00000091897	Gm7347,Gm10220,5031410I06Rik,Gm21663,Speer4e,Gm10471,Gm21671,Gm1979,Gm5862,Gm7361,Speer4a,Gm17019
17212821	0.3504	9.23641	3.33859	0.0022972	0.0464959	-1.74718	ENSMUSG00000026097	Ormdl1
17469136	0.625473	9.24884	3.33638	0.00231049	0.0467204	-1.75257	ENSMUSG00000030022	Adamts9
17219635	-0.331583	3.38799	-3.33572	0.00231441	0.0467551	-1.75415	ENSMUSG00000049456	Olfr1404
17484578	-0.514108	4.5033	-3.33402	0.00232468	0.0468543	-1.75829	ENSMUSG00000059136	Olfr539
17478789	0.429376	8.26755	3.33401	0.00232475	0.0468543	-1.75831	ENSMUSG00000033585	Ndn
17286283	0.441546	8.02	3.33381	0.00232594	0.0468543	-1.75879	ENSMUSG00000069255	Dusp22
17250924	-0.307146	5.24029	-3.33296	0.00233113	0.0469142	-1.76087	ENSMUSG00000048070	Pirt
17481550	0.877768	8.34649	3.33129	0.00234124	0.047073	-1.76491	ENSMUSG00000051041	Olfml1
17540623	-0.708341	4.62349	-3.32926	0.00235365	0.0472778	-1.76984	ENSMUSG00000081218	Gm4297
17420874	0.523453	8.80669	3.3282	0.00236009	0.0473624	-1.7724	ENSMUSG00000028927	Padi2
17513534	0.552689	7.2208	3.32685	0.00236838	0.0474759	-1.77567	ENSMUSG00000043687,ENSMUSG00000097919	1190005I06Rik,Emc8-1190005i06rik
17419890	-0.295656	5.78388	-3.32656	0.00237022	0.0474759	-1.77639	ENSMUSG00000037157	Il22ra1
17234403	-0.309385	5.90213	-3.32556	0.00237634	0.0475537	-1.7788	ENSMUSG00000006344	Ggt5
17447737	0.251896	9.78133	3.32277	0.00239361	0.0478435	-1.78556	ENSMUSG00000029128	Rab28
17403237	-0.700232	7.53215	-3.3225	0.00239533	0.0478435	-1.78623	ENSMUSG00000028268	Gbp3
17323828	0.704662	9.07936	3.32171	0.00240026	0.047897	-1.78815	ENSMUSG00000022686	B3gnt5
17238654	-0.532815	6.29526	-3.32054	0.00240753	0.0479694	-1.79097	ENSMUSG00000095401,ENSMUSG00000095075	Olfr804,Olfr782
17336536	-0.333668	6.28125	-3.3204	0.00240841	0.0479694	-1.79131	ENSMUSG00000057246	BC051142
17219079	0.556329	6.73932	3.31792	0.00242397	0.048186	-1.79732	ENSMUSG00000060568	Fam78b
17233394	0.361338	8.76861	3.3178	0.0024247	0.048186	-1.7976	ENSMUSG00000019872	Smpdl3a
17301823	0.803446	9.73342	3.31758	0.0024261	0.048186	-1.79814	ENSMUSG00000022103	Gfra2
17473734	-0.577547	4.56122	-3.31561	0.00243851	0.0483873	-1.8029	ENSMUSG00000096735	Vmn1r79
17393076	0.421379	7.70332	3.31439	0.0024463	0.0484965	-1.80588	ENSMUSG00000056941	Commd7
17272817	-0.283768	7.26509	-3.31289	0.00245581	0.0486207	-1.8095	ENSMUSG00000025576	Rbfox3
17262768	0.444251	7.43932	3.31251	0.00245826	0.0486207	-1.81043	ENSMUSG00000063652	Slc22a21
17515819	-0.441024	7.77454	-3.31232	0.00245943	0.0486207	-1.81087	ENSMUSG00000032035	Ets1
17474765	-0.851381	6.60644	-3.31087	0.00246871	0.0487134	-1.81439	ENSMUSG00000095064,ENSMUSG00000094934,ENSMUSG00000095758,ENSMUSG00000095973,ENSMUSG00000096071,ENSMUSG00000094735,ENSMUSG00000074322,ENSMUSG00000096903,ENSMUSG00000095309,ENSMUSG00000074311,ENSMUSG00000095383,ENSMUSG00000094905,ENSMUSG00000095275,ENSMUSG00000094208,ENSMUSG00000095962,ENSMUSG00000095358,ENSMUSG00000094385,ENSMUSG00000093853,ENSMUSG00000094011,ENSMUSG00000094931,ENSMUSG00000095201,…	Vmn1r135,Vmn1r163,Vmn1r128,Vmn1r116,Vmn1r143,Vmn1r95,Vmn1r132,Vmn1r104,Vmn1r125,Vmn1r139,Vmn1r152,Vmn1r155,Vmn1r107,Vmn1r130,Vmn1r137,Vmn1r165,Vmn1r123,Vmn1r151,Vmn1r94,Vmn1r160,Vmn1r91,Vmn1r142,Vmn1r157,Vmn1r124,Vmn1r114,Vmn1r126,Vmn1r100,Vmn1r112,Gm8693,Gm4214,Gm4175,Gm10666,Vmn1r148,Vmn1r93,Vmn1r178
17474801	-0.851381	6.60644	-3.31087	0.00246871	0.0487134	-1.81439	ENSMUSG00000095064,ENSMUSG00000094934,ENSMUSG00000095758,ENSMUSG00000095973,ENSMUSG00000096071,ENSMUSG00000094735,ENSMUSG00000074322,ENSMUSG00000096903,ENSMUSG00000095309,ENSMUSG00000074311,ENSMUSG00000095383,ENSMUSG00000094905,ENSMUSG00000095275,ENSMUSG00000094208,ENSMUSG00000095962,ENSMUSG00000095358,ENSMUSG00000094385,ENSMUSG00000093853,ENSMUSG00000094011,ENSMUSG00000094931,ENSMUSG00000095201,…	Vmn1r135,Vmn1r163,Vmn1r128,Vmn1r116,Vmn1r143,Vmn1r95,Vmn1r132,Vmn1r104,Vmn1r125,Vmn1r139,Vmn1r152,Vmn1r155,Vmn1r107,Vmn1r130,Vmn1r137,Vmn1r165,Vmn1r123,Vmn1r151,Vmn1r94,Vmn1r160,Vmn1r91,Vmn1r142,Vmn1r157,Vmn1r124,Vmn1r114,Vmn1r126,Vmn1r100,Vmn1r112,Gm8693,Gm4214,Gm4175,Gm10666,Vmn1r148,Vmn1r93,Vmn1r178
17239539	0.76709	6.71505	3.30911	0.00248	0.0488907	-1.81864	ENSMUSG00000019853	Hebp2
17434167	-0.288496	4.15558	-3.30813	0.00248631	0.0489579	-1.82101	ENSMUSG00000096730,ENSMUSG00000072049	Vmn2r122,Vmn2r123
17391373	0.356492	8.38533	3.30787	0.00248802	0.0489579	-1.82165	ENSMUSG00000051319	1500011K16Rik
17453454	0.765686	7.72803	3.30627	0.00249835	0.0491158	-1.82552	ENSMUSG00000029675	Eln
17358690	1.08268	8.04093	3.30548	0.00250347	0.0491708	-1.82743	ENSMUSG00000024899	Papss2
17395876	0.454316	7.87708	3.30314	0.00251866	0.0493924	-1.83307	ENSMUSG00000089917	Uckl1
17476288	0.386282	6.44632	3.30303	0.0025194	0.0493924	-1.83335	ENSMUSG00000074218	Cox7a1
17426032	-0.7018	5.85159	-3.30058	0.00253543	0.0496608	-1.83926	ENSMUSG00000078675,ENSMUSG00000106882,ENSMUSG00000078688,ENSMUSG00000089873,ENSMUSG00000073842,ENSMUSG00000096688,ENSMUSG00000106922,ENSMUSG00000078687,ENSMUSG00000078673,ENSMUSG00000078683,ENSMUSG00000078674,ENSMUSG00000073830,ENSMUSG00000106700,ENSMUSG00000078686,ENSMUSG00000107188,ENSMUSG00000078680,ENSMUSG00000073834,ENSMUSG00000094793,ENSMUSG00000096674,ENSMUSG00000107311	Mup16,Mup2,Mup13,Mup7,Mup8,Mup19,Mup1,Mup18,Mup14,Mup17,Mup9,Gm21320,Mup10,Mup11,Mup12,Mup15,Gm2083
17226089	-0.399561	4.02293	-3.29994	0.00253967	0.049698	-1.84082	ENSMUSG00000058017	Serpinb3d
17235757	-0.676397	7.90303	-3.29718	0.00255788	0.0499836	-1.84748	ENSMUSG00000034771	Tle2
17394292	0.322131	7.07862	3.29647	0.00256256	0.0499836	-1.84919	ENSMUSG00000039873	Neurl2
17363757	0.419111	6.61107	3.29638	0.00256316	0.0499836	-1.84941	ENSMUSG00000064202	4430402I18Rik
17455708	-0.635127	5.60569	-3.2963	0.00256368	0.0499836	-1.8496	ENSMUSG00000096550,ENSMUSG00000095996,ENSMUSG00000095074,ENSMUSG00000079423,ENSMUSG00000096044,ENSMUSG00000107392,ENSMUSG00000096259,ENSMUSG00000072813,ENSMUSG00000070677,ENSMUSG00000094474,ENSMUSG00000095954,ENSMUSG00000095523,ENSMUSG00000094722,ENSMUSG00000095666,ENSMUSG00000096756,ENSMUSG00000094337	Gm16367,Gm16513,Gm3139,Gm3286,Gm16427,Gm7792,Gm3106,E330014E10Rik,D5Ertd577e,LOC100041712,LOC100038995,LOC100862115,LOC100862202,LOC665290
17279849	0.495587	7.32554	3.29493	0.00257284	0.0501161	-1.85292	ENSMUSG00000050545	Fam228b
17398611	0.348382	8.65056	3.2942	0.00257772	0.0501652	-1.85469	ENSMUSG00000028085	Gatb
17487515	-0.850954	6.46658	-3.29262	0.00258829	0.0502786	-1.8585	ENSMUSG00000094981,ENSMUSG00000094298,ENSMUSG00000096737,ENSMUSG00000095191,ENSMUSG00000094879,ENSMUSG00000096601,ENSMUSG00000096761,ENSMUSG00000094748,ENSMUSG00000074322,ENSMUSG00000094010,ENSMUSG00000091638,ENSMUSG00000074311,ENSMUSG00000095619,ENSMUSG00000094284,ENSMUSG00000096152,ENSMUSG00000096304,ENSMUSG00000095745,ENSMUSG00000093871,ENSMUSG00000062598	Gm8653,Gm6164,Vmn1r117,Gm5725,Vmn1r129,Gm8720,Gm5726,Gm8677,Vmn1r132,Vmn1r119,Vmn1r113,Vmn1r139,Vmn1r157,Vmn1r112,Gm16442,Gm16451,Gm4133,Gm4187,Vmn1r178
17487609	-0.850954	6.46658	-3.29262	0.00258829	0.0502786	-1.8585	ENSMUSG00000094981,ENSMUSG00000094298,ENSMUSG00000096737,ENSMUSG00000095191,ENSMUSG00000094879,ENSMUSG00000096601,ENSMUSG00000096761,ENSMUSG00000094748,ENSMUSG00000074322,ENSMUSG00000094010,ENSMUSG00000091638,ENSMUSG00000074311,ENSMUSG00000095619,ENSMUSG00000094284,ENSMUSG00000096152,ENSMUSG00000096304,ENSMUSG00000095745,ENSMUSG00000093871,ENSMUSG00000062598	Gm8653,Gm6164,Vmn1r117,Gm5725,Vmn1r129,Gm8720,Gm5726,Gm8677,Vmn1r132,Vmn1r119,Vmn1r113,Vmn1r139,Vmn1r157,Vmn1r112,Gm16442,Gm16451,Gm4133,Gm4187,Vmn1r178
17249258	-0.424931	4.86643	-3.29183	0.00259355	0.0502996	-1.86039	ENSMUSG00000059397	Olfr54
17222156	0.243372	10.1689	3.29175	0.00259411	0.0502996	-1.8606	ENSMUSG00000010453	Kansl3
17534178	-0.463634	6.7387	-3.29126	0.00259742	0.0503179	-1.86179	ENSMUSG00000079639,ENSMUSG00000094945,ENSMUSG00000079635,ENSMUSG00000079633,ENSMUSG00000079630,ENSMUSG00000079628,ENSMUSG00000071771,ENSMUSG00000071770	Rhox4a,Rhox4a2,Rhox4c,Rhox4d,Rhox4f,Rhox4g,Rhox4b,Rhox4e
17499922	0.296264	9.41737	3.28945	0.0026096	0.0505078	-1.86615	ENSMUSG00000031533	Mrps31
17348105	-0.378374	8.36791	-3.28745	0.00262313	0.050588	-1.87097	ENSMUSG00000024232	Bambi
17353731	-0.311382	6.8359	-3.28722	0.00262469	0.050588	-1.87152	ENSMUSG00000044719	E230025N22Rik
17546586	-0.387863	5.0086	-3.28666	0.00262848	0.050588	-1.87287	ENSMUSG00000104442,NA,ENSMUSG00000096819	4932431L22Rik,Srsx,Srsy
17513289	0.676734	8.05798	3.28665	0.00262853	0.050588	-1.87289	ENSMUSG00000055435	Maf
17218044	0.508354	9.86391	3.28659	0.00262896	0.050588	-1.87304	ENSMUSG00000035131	Brinp3
17467742	0.489056	7.66646	3.28644	0.00262998	0.050588	-1.8734	ENSMUSG00000073002,ENSMUSG00000102671	Vamp5
17512628	-0.46396	7.81943	-3.28638	0.00263042	0.050588	-1.87356
17509819	-0.596748	7.67523	-3.28581	0.00263427	0.050616	-1.87492	ENSMUSG00000107280,ENSMUSG00000106824,ENSMUSG00000096265,ENSMUSG00000074449,ENSMUSG00000095294	Gm9495,Gm7697,4930467E23Rik,Gm15319,Gm21119
17425784	-0.219867	5.20466	-3.28415	0.00264564	0.0507886	-1.87893
17277161	0.276155	4.79177	3.28282	0.00265473	0.0509171	-1.88213	ENSMUSG00000042540	Acot5
17474736	-0.890614	6.75178	-3.28197	0.00266057	0.0509198	-1.88418	ENSMUSG00000094905,ENSMUSG00000095275,ENSMUSG00000096071,ENSMUSG00000094208,ENSMUSG00000095962,ENSMUSG00000095358,ENSMUSG00000094735,ENSMUSG00000074322,ENSMUSG00000096903,ENSMUSG00000095758,ENSMUSG00000095309,ENSMUSG00000095973,ENSMUSG00000095064,ENSMUSG00000074311,ENSMUSG00000095383,ENSMUSG00000095619,ENSMUSG00000094934,ENSMUSG00000096386,ENSMUSG00000094284,ENSMUSG00000095543,ENSMUSG00000094385,…	Vmn1r155,Vmn1r107,Vmn1r143,Vmn1r130,Vmn1r137,Vmn1r165,Vmn1r95,Vmn1r132,Vmn1r104,Vmn1r128,Vmn1r125,Vmn1r116,Vmn1r135,Vmn1r139,Vmn1r152,Vmn1r157,Vmn1r163,Vmn1r100,Vmn1r112,Vmn1r148,Vmn1r123,Vmn1r94,Vmn1r160,Vmn1r91,Vmn1r121,Vmn1r142,Vmn1r124,Vmn1r114,Vmn1r126,Gm16442,Gm16451,Gm8693,Gm10665,Gm10670,Gm4201,Gm4141,Gm4214,Gm4175,Gm4216,Gm4177,Gm10666,Vmn1r93,Vmn1r-ps79,Vmn1r178
17474795	-0.890614	6.75178	-3.28197	0.00266057	0.0509198	-1.88418	ENSMUSG00000094905,ENSMUSG00000095275,ENSMUSG00000096071,ENSMUSG00000094208,ENSMUSG00000095962,ENSMUSG00000095358,ENSMUSG00000094735,ENSMUSG00000074322,ENSMUSG00000096903,ENSMUSG00000095758,ENSMUSG00000095309,ENSMUSG00000095973,ENSMUSG00000095064,ENSMUSG00000074311,ENSMUSG00000095383,ENSMUSG00000095619,ENSMUSG00000094934,ENSMUSG00000096386,ENSMUSG00000094284,ENSMUSG00000095543,ENSMUSG00000094385,…	Vmn1r155,Vmn1r107,Vmn1r143,Vmn1r130,Vmn1r137,Vmn1r165,Vmn1r95,Vmn1r132,Vmn1r104,Vmn1r128,Vmn1r125,Vmn1r116,Vmn1r135,Vmn1r139,Vmn1r152,Vmn1r157,Vmn1r163,Vmn1r100,Vmn1r112,Vmn1r148,Vmn1r123,Vmn1r94,Vmn1r160,Vmn1r91,Vmn1r121,Vmn1r142,Vmn1r124,Vmn1r114,Vmn1r126,Gm16442,Gm16451,Gm8693,Gm10665,Gm10670,Gm4201,Gm4141,Gm4214,Gm4175,Gm4216,Gm4177,Gm10666,Vmn1r93,Vmn1r-ps79,Vmn1r178
17316780	1.7774	6.77092	3.28175	0.00266206	0.0509198	-1.8847	ENSMUSG00000022309	Angpt1
17308928	0.720157	8.27029	3.28104	0.00266696	0.0509675	-1.88641	ENSMUSG00000022025	Lect1
17290957	0.326405	5.12927	3.27975	0.00267589	0.0510922	-1.88953	ENSMUSG00000059395	Nkapl
17483733	0.650809	9.93524	3.27926	0.00267929	0.0511112	-1.89071	ENSMUSG00000030847	Bag3
17325671	0.386116	9.79998	3.27801	0.00268796	0.0512077	-1.89372	ENSMUSG00000061080	Lsamp
17350236	-0.414744	4.69834	-3.27783	0.00268918	0.0512077	-1.89415	ENSMUSG00000051050	Spink14
17396056	0.471442	8.7944	3.27726	0.00269318	0.0512356	-1.89553	ENSMUSG00000027533	Fabp5
17279715	0.399831	5.83434	3.27693	0.00269547	0.0512356	-1.89632	ENSMUSG00000048562	Sp8
17262046	0.577398	8.65474	3.27654	0.00269816	0.0512409	-1.89725
17356994	0.364423	8.02852	3.27583	0.00270314	0.0512896	-1.89897	ENSMUSG00000047656	Trpt1
17320090	0.302863	7.45666	3.27546	0.00270573	0.0512929	-1.89986	ENSMUSG00000064284	Cdpf1
17364392	-0.499095	3.90526	-3.27468	0.00271118	0.0513503	-1.90174	ENSMUSG00000032808	Cyp2c38
17542670	0.426582	7.44463	3.27343	0.00271998	0.0514712	-1.90476	ENSMUSG00000032806,ENSMUSG00000015290	Slc10a3,Gm44504
17219963	0.311568	9.21765	3.27242	0.00272708	0.0514805	-1.90719	ENSMUSG00000026502	Desi2
17267970	0.30583	5.889	3.27216	0.00272893	0.0514805	-1.90782	ENSMUSG00000039110	Mycbpap
17494808	-0.419665	5.79605	-3.27133	0.00273476	0.0514805	-1.90981	ENSMUSG00000049280	Olfr509
17250638	0.418414	9.60593	3.27124	0.00273542	0.0514805	-1.91003	ENSMUSG00000042331	Specc1
17288780	-0.593279	5.44713	-3.27094	0.00273748	0.0514805	-1.91073	ENSMUSG00000021596	Mctp1
17406423	0.40009	4.61764	3.27077	0.00273868	0.0514805	-1.91114	ENSMUSG00000031286	Glt28d2
17474211	0.332904	5.42475	3.27067	0.00273942	0.0514805	-1.9114	ENSMUSG00000063594	Gng8
17484563	-0.374178	7.08546	-3.27059	0.00274002	0.0514805	-1.9116	ENSMUSG00000095901	Olfr538
17271399	0.859985	7.10757	3.27026	0.0027423	0.0514805	-1.91237	ENSMUSG00000041797	Abca9
17434105	-0.338916	6.98525	-3.26878	0.00275285	0.0516329	-1.91595	ENSMUSG00000094121,ENSMUSG00000094065,ENSMUSG00000073878,ENSMUSG00000096873,ENSMUSG00000096271,ENSMUSG00000096596,ENSMUSG00000095675,ENSMUSG00000095320,ENSMUSG00000094686	LOC100041504,Gm13304,Gm10591,Gm21541,Ccl21c,Gm1987,Ccl21a,Ccl21b,LOC100041593
17267446	0.282543	7.16049	3.26526	0.00277797	0.0520582	-1.92441	ENSMUSG00000020495	Smg8
17418168	0.266984	5.53721	3.26465	0.0027823	0.0520933	-1.92586	ENSMUSG00000054958	Nt5c1a
17523474	0.541672	6.87747	3.26415	0.00278593	0.0521154	-1.92708	ENSMUSG00000063488	Zkscan7
17403806	-0.432205	6.34692	-3.26358	0.00279006	0.0521465	-1.92846	ENSMUSG00000078161	Erich3
17509274	0.302432	7.58702	3.26321	0.00279269	0.0521498	-1.92933	ENSMUSG00000063049	Ing2
17494656	-0.279554	5.25512	-3.26261	0.00279706	0.0521856	-1.93079	ENSMUSG00000045868,ENSMUSG00000078606	Gvin1,Gm4070
17301414	-0.564084	6.99194	-3.26118	0.0028074	0.0523325	-1.93423	ENSMUSG00000022032	Scara5
17534162	-0.279698	5.96813	-3.26083	0.0028099	0.0523331	-1.93506	ENSMUSG00000051827,ENSMUSG00000096788,ENSMUSG00000079637,ENSMUSG00000079638,ENSMUSG00000079629,ENSMUSG00000095698,ENSMUSG00000095741,ENSMUSG00000079627	Rhox2a,Rhox2e,Rhox2c,Rhox2b,Rhox2g,Rhox2d,Rhox2f,Rhox2h
17424373	-0.316891	7.07056	-3.25983	0.00281713	0.0524219	-1.93745	NA,ENSMUSG00000071005,ENSMUSG00000094661	Gm21104,Gm13309,LOC100043918,Ccl19,Gm2023,Gm12407,Gm2457,Gm2564,LOC100043921,LOC100861618
17309580	0.413336	7.66843	3.25947	0.0028198	0.0524256	-1.93833	ENSMUSG00000025558	Dock9
17397645	0.52144	7.08665	3.25856	0.00282639	0.0525021	-1.94051	ENSMUSG00000027796	Smad9
17410845	0.389733	5.16115	3.2582	0.00282902	0.0525051	-1.94137	ENSMUSG00000056025	Clca3a1
17403340	0.282809	9.13728	3.25665	0.00284039	0.0526647	-1.94511	ENSMUSG00000028256	Odf2l
17548593	-0.57458	7.62736	-3.25635	0.00284258	0.0526647	-1.94583	ENSMUSG00000078453	Abracl
17349393	0.241183	8.49546	3.25531	0.00285017	0.0527593	-1.94831	ENSMUSG00000014504	Srp19
17538518	-0.547929	6.07549	-3.25341	0.00286421	0.0529729	-1.95288	ENSMUSG00000094941,ENSMUSG00000095621,ENSMUSG00000094885,ENSMUSG00000072930,ENSMUSG00000079395,ENSMUSG00000096834,ENSMUSG00000095082,ENSMUSG00000094378,ENSMUSG00000072931,ENSMUSG00000072929,ENSMUSG00000072923,ENSMUSG00000079387,ENSMUSG00000095872	Gm15093,Gm15085,Ott,Gm15107,Gm15114,Gm15127,Gm15091,Gm15097,Gm15080,Gm15109,Gm10439,Luzp4,Gm15128
17211090	0.281768	9.72737	3.25267	0.00286966	0.0530275	-1.95465	ENSMUSG00000056763	Cspp1
17219811	-0.42842	4.59813	-3.25066	0.00288455	0.0532365	-1.95947	ENSMUSG00000026523	Wdr64
17271769	-0.333633	6.11671	-3.25009	0.00288884	0.0532365	-1.96086	ENSMUSG00000048498	Cd300e
17336075	-0.321229	4.54834	-3.24967	0.00289192	0.0532365	-1.96185	ENSMUSG00000054666	Olfr63
17297374	0.441638	8.23614	3.24946	0.00289349	0.0532365	-1.96235	ENSMUSG00000021772	Nkiras1
17543753	-0.280102	6.8413	-3.24946	0.0028935	0.0532365	-1.96236	ENSMUSG00000031323	Dmrtc1a
17434705	-0.567965	7.47994	-3.24881	0.00289838	0.0532801	-1.96393
17402099	-0.813835	8.00329	-3.24746	0.00290847	0.0534193	-1.96716	ENSMUSG00000033342	Plppr5
17260261	-0.392377	7.72072	-3.24598	0.00291956	0.053554	-1.9707	ENSMUSG00000057897	Camk2b
17504281	0.30144	8.72989	3.24581	0.00292085	0.053554	-1.97112	ENSMUSG00000031792	Usb1
17442796	0.793867	4.76862	3.24412	0.00293359	0.0536898	-1.97517	ENSMUSG00000081683	Fzd10
17378721	0.257752	9.20662	3.24405	0.00293416	0.0536898	-1.97535	ENSMUSG00000027646	Src
17427462	0.293627	9.36531	3.24382	0.00293585	0.0536898	-1.97588	ENSMUSG00000028563	Tm2d1
17374028	-0.312962	8.49489	-3.23955	0.00296832	0.0542369	-1.98612	ENSMUSG00000016386	Mpped2
17407708	0.285932	10.2196	3.23911	0.00297166	0.0542514	-1.98717	ENSMUSG00000092607	Scnm1
17480192	0.338794	8.08662	3.23766	0.0029828	0.0544079	-1.99065	ENSMUSG00000030613	Ccdc90b
17305198	-0.25155	6.4411	-3.2366	0.00299098	0.0544982	-1.9932	ENSMUSG00000037833	Sh2d4b
17249250	-0.265683	4.61258	-3.23538	0.00300037	0.0544982	-1.99611	ENSMUSG00000050343	Olfr1378
17474759	-0.892292	6.77282	-3.23535	0.00300058	0.0544982	-1.99618	ENSMUSG00000094208,ENSMUSG00000095962,ENSMUSG00000095358,ENSMUSG00000095973,ENSMUSG00000096071,ENSMUSG00000094905,ENSMUSG00000095275,ENSMUSG00000094735,ENSMUSG00000074322,ENSMUSG00000096903,ENSMUSG00000095758,ENSMUSG00000095309,ENSMUSG00000095064,ENSMUSG00000074311,ENSMUSG00000095383,ENSMUSG00000095619,ENSMUSG00000094934,ENSMUSG00000096386,ENSMUSG00000094284,ENSMUSG00000095543,ENSMUSG00000094385,…	Vmn1r130,Vmn1r137,Vmn1r165,Vmn1r116,Vmn1r143,Vmn1r155,Vmn1r107,Vmn1r95,Vmn1r132,Vmn1r104,Vmn1r128,Vmn1r125,Vmn1r135,Vmn1r139,Vmn1r152,Vmn1r157,Vmn1r163,Vmn1r100,Vmn1r112,Vmn1r148,Vmn1r123,Vmn1r151,Gm5728,Vmn1r94,Vmn1r160,Vmn1r127,Vmn1r91,Vmn1r121,Vmn1r115,Vmn1r111,Vmn1r142,Gm8660,Vmn1r124,Vmn1r159,Vmn1r114,Vmn1r126,Gm16442,Gm16451,Gm8693,Gm10665,Gm10670,Gm4201,Gm4141,Gm4214,Gm4175,Gm4216,Gm4177,G…
17474774	-0.892292	6.77282	-3.23535	0.00300058	0.0544982	-1.99618	ENSMUSG00000094208,ENSMUSG00000095962,ENSMUSG00000095358,ENSMUSG00000095973,ENSMUSG00000096071,ENSMUSG00000094905,ENSMUSG00000095275,ENSMUSG00000094735,ENSMUSG00000074322,ENSMUSG00000096903,ENSMUSG00000095758,ENSMUSG00000095309,ENSMUSG00000095064,ENSMUSG00000074311,ENSMUSG00000095383,ENSMUSG00000095619,ENSMUSG00000094934,ENSMUSG00000096386,ENSMUSG00000094284,ENSMUSG00000095543,ENSMUSG00000094385,…	Vmn1r130,Vmn1r137,Vmn1r165,Vmn1r116,Vmn1r143,Vmn1r155,Vmn1r107,Vmn1r95,Vmn1r132,Vmn1r104,Vmn1r128,Vmn1r125,Vmn1r135,Vmn1r139,Vmn1r152,Vmn1r157,Vmn1r163,Vmn1r100,Vmn1r112,Vmn1r148,Vmn1r123,Vmn1r151,Gm5728,Vmn1r94,Vmn1r160,Vmn1r127,Vmn1r91,Vmn1r121,Vmn1r115,Vmn1r111,Vmn1r142,Gm8660,Vmn1r124,Vmn1r159,Vmn1r114,Vmn1r126,Gm16442,Gm16451,Gm8693,Gm10665,Gm10670,Gm4201,Gm4141,Gm4214,Gm4175,Gm4216,Gm4177,G…
17474807	-0.892292	6.77282	-3.23535	0.00300058	0.0544982	-1.99618	ENSMUSG00000094208,ENSMUSG00000095962,ENSMUSG00000095358,ENSMUSG00000062598,ENSMUSG00000095973,ENSMUSG00000096071,ENSMUSG00000094905,ENSMUSG00000095275,ENSMUSG00000094735,ENSMUSG00000074322,ENSMUSG00000096903,ENSMUSG00000095758,ENSMUSG00000095309,ENSMUSG00000095064,ENSMUSG00000074311,ENSMUSG00000095383,ENSMUSG00000095619,ENSMUSG00000094934,ENSMUSG00000096386,ENSMUSG00000094284,ENSMUSG00000095543,…	Vmn1r130,Vmn1r137,Vmn1r165,Vmn1r178,Vmn1r116,Vmn1r143,Vmn1r155,Vmn1r107,Vmn1r95,Vmn1r132,Vmn1r104,Vmn1r128,Vmn1r125,Vmn1r135,Vmn1r139,Vmn1r152,Vmn1r157,Vmn1r163,Vmn1r100,Vmn1r112,Vmn1r148,Vmn1r123,Vmn1r151,Gm5728,Vmn1r94,Vmn1r160,Vmn1r127,Vmn1r91,Vmn1r121,Vmn1r115,Vmn1r111,Vmn1r142,Gm8660,Vmn1r124,Vmn1r159,Vmn1r114,Vmn1r126,Gm16442,Gm16451,Gm8693,Gm10665,Gm10670,Gm4201,Gm4141,Gm4214,Gm4175,Gm4216…
17439215	-0.520358	5.69086	-3.23433	0.00300846	0.054548	-1.99862	ENSMUSG00000070686,ENSMUSG00000079424,ENSMUSG00000073497,ENSMUSG00000096742	C87414,Gm3259,AA792892,Gm6367
17439337	-0.520358	5.69086	-3.23433	0.00300846	0.054548	-1.99862	ENSMUSG00000070686,ENSMUSG00000079424,ENSMUSG00000073497,ENSMUSG00000096742	C87414,Gm3259,AA792892,Gm6367
17406333	0.518926	7.90778	3.22863	0.00305288	0.0552777	-2.01226	ENSMUSG00000027993	Trim2
17521371	0.312947	8.18715	3.2285	0.00305392	0.0552777	-2.01257	ENSMUSG00000010045	Tmem115
17361304	0.396832	8.26421	3.22642	0.00307034	0.0554903	-2.01756	ENSMUSG00000045045	Lrfn4
17539600	0.536442	5.60864	3.22626	0.00307156	0.0554903	-2.01793	ENSMUSG00000040621	Gemin8
17231443	0.583702	6.44492	3.22602	0.0030735	0.0554903	-2.01852	ENSMUSG00000019767	Ccdc170
17231619	-0.498676	3.86468	-3.22553	0.00307737	0.0554909	-2.01969
17414884	-0.38658	5.96207	-3.22535	0.00307876	0.0554909	-2.02011	ENSMUSG00000096700,ENSMUSG00000094116,ENSMUSG00000095935,ENSMUSG00000095341,ENSMUSG00000095048,ENSMUSG00000066137,ENSMUSG00000096750,ENSMUSG00000096530,ENSMUSG00000096333,ENSMUSG00000093962	Gm11236,Gm38423,Gm11238,Gm11237,Gm428,Gm11239,Gm11487,Gm11757,Gm11758,Gm13871,Gm11756
17302869	0.573516	9.41299	3.22084	0.00311467	0.0560752	-2.0309	ENSMUSG00000025545	Clybl
17321213	-0.359027	5.28235	-3.22062	0.00311646	0.0560752	-2.03143	ENSMUSG00000062037	Olfr285,Olfr257
17484670	0.363023	5.08007	3.21992	0.00312201	0.0561275	-2.03308	ENSMUSG00000038745	Nlrp6
17412883	0.352106	7.13503	3.21959	0.00312466	0.0561275	-2.03387	ENSMUSG00000061322	Dnaic1
17320907	0.317521	11.8039	3.21836	0.00313456	0.0562557	-2.03681	ENSMUSG00000023169	Slc38a1
17502295	0.339106	7.38571	3.21805	0.00313709	0.0562557	-2.03757	ENSMUSG00000031805,ENSMUSG00000079019	Jak3,Insl3
17269192	-0.322382	9.23858	-3.2177	0.00313993	0.056259	-2.03841
17327720	0.459404	7.59206	3.21694	0.00314607	0.0563215	-2.04022	ENSMUSG00000005580	Adcy9
17424293	0.290455	7.78783	3.21645	0.00314999	0.0563443	-2.04138	ENSMUSG00000036114	Rpp25l
17296286	-0.274751	3.93551	-3.21549	0.00315775	0.0564355	-2.04367	ENSMUSG00000023132	Gzma
17229454	0.751458	9.5648	3.21458	0.00316513	0.0565199	-2.04584	ENSMUSG00000038530	Rgs4
17421196	-0.3954	6.56676	-3.2136	0.00317309	0.0566144	-2.04818	ENSMUSG00000095409,ENSMUSG00000097046,ENSMUSG00000096154,ENSMUSG00000097192,ENSMUSG00000070616,ENSMUSG00000070618,ENSMUSG00000097856,ENSMUSG00000070619,ENSMUSG00000078511	Gm13043,Gm13057,Gm13040,BC080695,Gm13119,Pramef25
17427860	-0.257906	6.4415	-3.21315	0.0031768	0.056633	-2.04926	ENSMUSG00000034853	Acot11
17512153	0.685105	9.42972	3.21089	0.00319531	0.0568869	-2.05466	ENSMUSG00000031673	Cdh11
17471445	-0.359186	5.51879	-3.21073	0.0031966	0.0568869	-2.05504	ENSMUSG00000079299	Klrb1
17383284	0.318842	7.90151	3.20995	0.00320298	0.0568869	-2.05689	ENSMUSG00000009621	Vav2
17518636	-0.725045	7.79913	-3.20981	0.00320413	0.0568869	-2.05723	ENSMUSG00000040204	2810417H13Rik
17220584	0.826755	6.83575	3.20977	0.00320445	0.0568869	-2.05732	ENSMUSG00000026614	Slc30a10
17532714	-0.715729	7.50835	-3.20842	0.00321562	0.0570376	-2.06055	ENSMUSG00000094273	Gm10922
17506443	0.363561	8.36237	3.20732	0.00322467	0.0571503	-2.06316	ENSMUSG00000015016	Acsf3
17260699	-0.480965	6.61908	-3.20657	0.00323093	0.0572137	-2.06497	ENSMUSG00000020173	Cobl
17500957	-0.374817	5.78649	-3.20601	0.00323554	0.0572475	-2.06629	ENSMUSG00000031637	Lrp2bp
17216942	0.360909	8.17435	3.20452	0.00324792	0.0574187	-2.06984	ENSMUSG00000042510	AA986860
17387888	-0.681402	5.11992	-3.20119	0.00327579	0.0578369	-2.07778	ENSMUSG00000075104	Olfr1219
17393022	0.295748	10.3331	3.20092	0.00327803	0.0578369	-2.07842	ENSMUSG00000027472	Pdrg1
17363134	-0.247358	3.59381	-3.20072	0.00327975	0.0578369	-2.07891	ENSMUSG00000094755	Olfr1453
17388196	0.32439	7.61693	3.19996	0.00328615	0.0578818	-2.08072	ENSMUSG00000002109	Ddb2
17246398	-0.369786	4.19749	-3.19977	0.00328775	0.0578818	-2.08117	ENSMUSG00000042801	Olfr769
17309154	0.603052	8.69548	3.19784	0.00330404	0.0580728	-2.08577	ENSMUSG00000098557	Kctd12
17303353	-0.574575	6.02639	-3.19784	0.00330407	0.0580728	-2.08577	ENSMUSG00000079364,ENSMUSG00000093985,ENSMUSG00000096775,ENSMUSG00000079410,ENSMUSG00000094132,NA,ENSMUSG00000096629,ENSMUSG00000094825,ENSMUSG00000092167,ENSMUSG00000072739,ENSMUSG00000079388,ENSMUSG00000096039,ENSMUSG00000096488,ENSMUSG00000092036,ENSMUSG00000091185,ENSMUSG00000091814,ENSMUSG00000079380,ENSMUSG00000090364,ENSMUSG00000093979,ENSMUSG00000096003,ENSMUSG00000094370,ENSMUSG000000952…	Gm3558,Gm10406,Gm5796,Gm2897,Gm3002,Gm3264,Gm33933,Gm3696,Gm10408,Gm3383,2610042L04Rik,D830030K20Rik,Gm3020,Gm10409,Gm2244,Gm3278,Gm3667,Gm8050,Gm3173,Gm3095,Gm3043,Gm10340,Gm8271,Gm16440,Gm3373,Gm3739,Gm3248,Gm3194,Gm2237,Gm3500,Gm3005,LOC100861615
17225179	0.291771	10.0328	3.19674	0.00331341	0.0581888	-2.0884	ENSMUSG00000026239	Pde6d
17346216	0.346578	6.40763	3.19372	0.00333911	0.058534	-2.09558	ENSMUSG00000024197	Plin3
17519649	0.78467	10.0379	3.19351	0.00334087	0.058534	-2.09607	ENSMUSG00000032348	Gsta4
17225210	-0.261939	6.51191	-3.19346	0.00334133	0.058534	-2.09619	ENSMUSG00000079440	Alpi
17224730	-1.54818	9.03628	-3.19289	0.00334624	0.0585716	-2.09756	ENSMUSG00000050711	Scg2
17446775	0.274331	9.5474	3.19221	0.00335203	0.0586211	-2.09916	ENSMUSG00000045302	Preb
17468364	0.348169	8.29939	3.19191	0.00335459	0.0586211	-2.09987	ENSMUSG00000051343,ENSMUSG00000076012	Rab11fip5,Mir705
17477354	-0.387732	4.25828	-3.18993	0.00337164	0.0588319	-2.10458	ENSMUSG00000038968	Klk1b16
17504399	-0.38549	6.27807	-3.18987	0.00337219	0.0588319	-2.10473	ENSMUSG00000031871	Cdh5
17454398	0.298075	7.63054	3.18914	0.00337855	0.0588944	-2.10648	ENSMUSG00000045438	Cox19
17355579	-0.601828	7.79772	-3.18295	0.00343247	0.0597852	-2.12119	ENSMUSG00000024552	Slc14a2
17422959	0.33388	9.49103	3.18195	0.00344124	0.0597877	-2.12356	ENSMUSG00000028232	Tmem68
17381215	0.682679	6.60968	3.18171	0.0034434	0.0597877	-2.12415	ENSMUSG00000026650	Meig1
17486060	-0.475509	6.20683	-3.18117	0.00344817	0.0597877	-2.12543	ENSMUSG00000058631,ENSMUSG00000096244,ENSMUSG00000090794,ENSMUSG00000078808,ENSMUSG00000092579,ENSMUSG00000096776	Vmn1r63,Vmn1r187,Vmn1r60,Vmn1r58,Vmn1r62,Vmn1r186
17498546	-0.475509	6.20683	-3.18117	0.00344817	0.0597877	-2.12543	ENSMUSG00000058631,ENSMUSG00000096244,ENSMUSG00000090794,ENSMUSG00000078808,ENSMUSG00000092579,ENSMUSG00000096776	Vmn1r63,Vmn1r187,Vmn1r60,Vmn1r58,Vmn1r62,Vmn1r186
17481632	-0.332179	3.69919	-3.18107	0.003449	0.0597877	-2.12565	ENSMUSG00000096209	Olfr510
17481175	-0.363166	5.1626	-3.18101	0.00344951	0.0597877	-2.12579	ENSMUSG00000073956	Olfr592
17316574	-0.333972	7.96192	-3.18041	0.00345488	0.0598321	-2.12724	ENSMUSG00000051359	Ncald
17457983	-0.281985	5.32832	-3.1786	0.00347092	0.0600607	-2.13154	ENSMUSG00000045708	Olfr447
17419277	-0.445678	11.2652	-3.17779	0.00347809	0.0601359	-2.13345	ENSMUSG00000025743	Sdc3
17507917	-0.432914	5.42042	-3.17582	0.00349564	0.0603348	-2.13813	ENSMUSG00000079114,ENSMUSG00000079113,ENSMUSG00000058618,ENSMUSG00000074437	Gm7849,Gm7861,AY761184,Defa29
17507926	-0.432914	5.42042	-3.17582	0.00349564	0.0603348	-2.13813	ENSMUSG00000079114,ENSMUSG00000079113,ENSMUSG00000058618,ENSMUSG00000074437	Gm7849,Gm7861,AY761184,Defa29
17476622	-0.398677	3.7309	-3.17554	0.00349812	0.0603348	-2.13878	ENSMUSG00000099581,ENSMUSG00000101232,ENSMUSG00000099898	LOC102635992
17337276	0.345939	7.78738	3.17431	0.00350919	0.0604765	-2.14172	ENSMUSG00000034595	Ppp1r18
17288160	0.424266	7.3502	3.17389	0.00351292	0.0604917	-2.1427	ENSMUSG00000021483	Cdk20
17298460	0.365907	7.52845	3.17331	0.00351819	0.0605334	-2.1441	ENSMUSG00000021900	Btd
17327757	0.360318	6.95188	3.17252	0.00352523	0.0605493	-2.14595	ENSMUSG00000014301	Pam16
17487668	-0.385469	5.36722	-3.17231	0.00352717	0.0605493	-2.14646	ENSMUSG00000096859	Vmn1r176
17390792	0.333681	6.66432	3.17225	0.00352767	0.0605493	-2.14659	ENSMUSG00000033256	Shf
17323603	-0.476141	6.98572	-3.17189	0.0035309	0.0605558	-2.14744	ENSMUSG00000012017	Scarf2
17434742	0.344184	5.2096	3.16956	0.00355198	0.0608682	-2.15297	ENSMUSG00000040254	Sema3d
17278268	-0.340145	4.89775	-3.16782	0.00356785	0.0610907	-2.15711	ENSMUSG00000066363,NA	Serpina3f,Serpina3g
17311179	0.732119	7.32309	3.16738	0.00357185	0.0611101	-2.15815	ENSMUSG00000022297,ENSMUSG00000107137	Fzd6
17281084	-0.473871	10.2724	-3.16588	0.00358562	0.0612961	-2.16172	ENSMUSG00000035105	Egln3
17369821	0.419335	8.5776	3.16242	0.00361743	0.0617902	-2.16992	ENSMUSG00000026820	Ptges2
17246154	0.603348	7.31321	3.16171	0.00362399	0.0618351	-2.1716	ENSMUSG00000039824	Myl6b
17302878	0.646906	8.59602	3.16128	0.00362796	0.0618351	-2.17261	ENSMUSG00000061524	Zic2
17215853	0.302208	8.50142	3.16119	0.00362879	0.0618351	-2.17283	ENSMUSG00000026270	Capn10
17393110	0.31422	7.7277	3.16063	0.00363393	0.0618631	-2.17414	ENSMUSG00000027487	Cdk5rap1
17215016	0.278312	6.27388	3.16038	0.00363626	0.0618631	-2.17474	ENSMUSG00000026226	Spata3
17295136	-0.355347	10.6772	-3.15976	0.00364207	0.0618903	-2.17622	ENSMUSG00000021676	Iqgap2
17272798	0.257341	8.48659	3.15958	0.00364369	0.0618903	-2.17663	ENSMUSG00000025575	Cant1
17220866	0.57505	7.61951	3.15789	0.00365945	0.0621082	-2.18063	ENSMUSG00000049353	Rd3
17409753	0.309991	9.33482	3.15578	0.00367924	0.0623943	-2.18564	ENSMUSG00000033400	Agl
17537163	-0.230335	3.60398	-3.15461	0.00369022	0.0625305	-2.1884	ENSMUSG00000073007	Fam46d
17372054	-0.314584	6.5436	-3.15343	0.00370136	0.0626693	-2.1912	ENSMUSG00000050368	Hoxd10
17308442	-0.22441	6.52204	-3.15273	0.0037079	0.06273	-2.19284	ENSMUSG00000047911	Npm2
17247948	0.802367	6.58518	3.1522	0.00371293	0.0627622	-2.19409	ENSMUSG00000020467	Efemp1
17283117	-0.548136	7.66292	-3.15191	0.00371572	0.0627622	-2.19479	ENSMUSG00000033854	Kcnk10
17281565	0.346349	6.98224	3.1477	0.00375582	0.0633547	-2.20475
17465636	-0.442293	6.93258	-3.1476	0.00375676	0.0633547	-2.20498	ENSMUSG00000029765	Plxna4
17457550	-0.411513	7.34103	-3.147	0.00376248	0.0634007	-2.20639	ENSMUSG00000057716	Tmem178b
17247519	-0.495369	9.46792	-3.14584	0.0037736	0.0635378	-2.20913	ENSMUSG00000045671	Spred2
17468678	0.239103	9.07641	3.14433	0.00378816	0.0637323	-2.2127	ENSMUSG00000030056	Isy1
17400521	0.444094	8.03819	3.1438	0.00379332	0.0637686	-2.21396	ENSMUSG00000038486	Sv2a
17487641	-0.666375	5.54939	-3.14211	0.00380963	0.0639716	-2.21794	ENSMUSG00000094700	Vmn1r158
17285225	0.866448	8.18725	3.14193	0.00381142	0.0639716	-2.21838	NA,ENSMUSG00000005397	LOC105245453,Nid1
17370951	-0.352972	4.83888	-3.14051	0.00382521	0.0641124	-2.22173
17234647	0.377514	7.05359	3.14044	0.00382589	0.0641124	-2.22189	ENSMUSG00000000290	Itgb2
17262823	-0.2635	4.84289	-3.14014	0.00382887	0.0641124	-2.22261	ENSMUSG00000018914	Il3
17282486	0.498316	7.7222	3.13906	0.0038394	0.064238	-2.22516	ENSMUSG00000021234	Fam161b
17309649	-0.328076	5.82493	-3.13853	0.00384461	0.0642746	-2.22642	ENSMUSG00000051212	Gpr183
17233113	0.351981	8.18782	3.13735	0.0038561	0.0644159	-2.22918	ENSMUSG00000038822	Hace1
17402283	0.388877	11.1411	3.13095	0.00391944	0.0653522	-2.24429	ENSMUSG00000028124	Gclm
17405478	-0.354952	5.45002	-3.13031	0.00392588	0.0653522	-2.24581	ENSMUSG00000036362	P2ry13
17457971	-0.541416	5.98771	-3.13022	0.00392673	0.0653522	-2.24601	ENSMUSG00000094192	Olfr452
17219185	0.578711	10.2655	3.12977	0.00393126	0.0653522	-2.24708	ENSMUSG00000038463	Olfml2b
17219591	0.288727	7.04916	3.12969	0.00393203	0.0653522	-2.24726	ENSMUSG00000026546	Cfap45
17431065	0.334995	8.08184	3.12953	0.00393361	0.0653522	-2.24763	ENSMUSG00000043257	Pigv
17216949	0.48786	5.90628	3.12952	0.00393369	0.0653522	-2.24765	ENSMUSG00000026415	Fcamr
17475469	-0.28462	3.71388	-3.12843	0.00394465	0.0654031	-2.25023	ENSMUSG00000005547,ENSMUSG00000074254	Cyp2a5,Cyp2a4
17373943	0.450617	8.95973	3.12832	0.00394572	0.0654031	-2.25048	ENSMUSG00000027168	Pax6
17509829	-0.607523	7.83716	-3.12794	0.00394957	0.0654031	-2.25138	ENSMUSG00000106824,ENSMUSG00000107280,ENSMUSG00000096265,ENSMUSG00000074449,ENSMUSG00000095294	Gm7697,Gm9495,4930467E23Rik,Gm15319,Gm21119
17410400	0.379293	8.06882	3.12767	0.00395227	0.0654031	-2.25202	ENSMUSG00000027983	Cyp2u1
17297125	-0.332711	9.39376	-3.12767	0.0039523	0.0654031	-2.25202	ENSMUSG00000021745	Ptprg
17466386	0.51238	7.37793	3.12738	0.00395523	0.0654031	-2.25271	ENSMUSG00000029861	Fam131b
17212087	0.792102	7.86158	3.12644	0.00396464	0.0655076	-2.25491	ENSMUSG00000026077	Npas2
17457807	0.235607	7.28867	3.12538	0.00397539	0.0656072	-2.25742	ENSMUSG00000029869	Ephb6
17317983	-0.521096	9.34001	-3.12523	0.00397685	0.0656072	-2.25776	ENSMUSG00000022602	Arc
17417005	0.273792	6.15321	3.1238	0.00399132	0.0657948	-2.26113	ENSMUSG00000049214	Skint7
17272945	0.243525	7.44371	3.12332	0.00399619	0.065824	-2.26226	ENSMUSG00000025375	Aatk
17452038	0.409844	8.87935	3.12073	0.00402257	0.0661639	-2.26835	ENSMUSG00000029603	Dtx1
17374184	-0.229859	3.54966	-3.12069	0.00402306	0.0661639	-2.26847	ENSMUSG00000108931	Olfr1284
17423923	0.279557	8.89381	3.11925	0.00403772	0.0663536	-2.27184	ENSMUSG00000028300	3110043O21Rik
17444254	-0.426305	8.3449	-3.11667	0.0040643	0.0667387	-2.27791	ENSMUSG00000050822	Slc29a4
17247215	0.584058	7.75131	3.11605	0.00407067	0.0667917	-2.27937	ENSMUSG00000040978	Gm11992
17538495	-0.54748	7.83451	-3.11574	0.00407392	0.0667934	-2.2801	ENSMUSG00000079387	Luzp4
17394160	0.432033	5.9361	3.11356	0.00409652	0.0671121	-2.28523	ENSMUSG00000016995	Matn4
17515539	0.448387	6.65643	3.11227	0.00410994	0.06728	-2.28826	ENSMUSG00000036611	Eepd1
17515196	-0.314881	8.24132	-3.11194	0.00411337	0.0672844	-2.28903	ENSMUSG00000002825	Qtrt1
17223245	0.291844	10.0605	3.11118	0.00412137	0.0673092	-2.29083	ENSMUSG00000025978	Rftn2
17353676	0.3236	8.0053	3.11071	0.00412632	0.0673092	-2.29194	ENSMUSG00000060275	Nrg2
17410390	0.25743	11.7131	3.11067	0.00412675	0.0673092	-2.29204	ENSMUSG00000027984	Hadh
17546180	-0.303798	4.64048	-3.11059	0.00412757	0.0673092	-2.29222	ENSMUSG00000031354	Amelx
17417814	-0.319515	4.18559	-3.11001	0.00413366	0.0673567	-2.29359	ENSMUSG00000046790	Olfr1341
17290674	-0.472013	4.37219	-3.1096	0.0041379	0.0673741	-2.29454	ENSMUSG00000079092,ENSMUSG00000056457,ENSMUSG00000055360	Prl2c2,Prl2c3,Prl2c4,Prl2c5
17273798	0.428105	8.04503	3.10742	0.00416089	0.0676891	-2.29967	ENSMUSG00000020639	Pfn4
17305950	-0.490729	5.99271	-3.10716	0.00416362	0.0676891	-2.30028	ENSMUSG00000090874	Olfr733
17444770	-0.347345	6.14108	-3.1068	0.00416739	0.0676986	-2.30112	ENSMUSG00000079091,ENSMUSG00000096527,ENSMUSG00000041505,ENSMUSG00000096664,ENSMUSG00000095557,ENSMUSG00000079093,ENSMUSG00000096798	Gm3404,Gm6370,Gm3402,Gm3409,Gm3415,4930449I24Rik,Gm6309
17431216	-0.328655	5.83042	-3.10579	0.00417806	0.0677814	-2.30348	ENSMUSG00000048003	Catsper4
17213515	0.313617	8.7965	3.10572	0.00417887	0.0677814	-2.30366	ENSMUSG00000052062	Pard3b
17479425	-0.633876	7.13113	-3.10478	0.00418886	0.0678915	-2.30587	ENSMUSG00000046591	Ticrr
17246418	-0.377652	6.28352	-3.10314	0.00420623	0.0681045	-2.30971	ENSMUSG00000052012	Olfr796
17349880	0.637324	7.18043	3.10294	0.00420842	0.0681045	-2.31019	ENSMUSG00000063687	Pcdhb5
17423463	0.292594	8.58436	3.10156	0.00422319	0.0682915	-2.31343	ENSMUSG00000028223	Decr1
17481223	-0.348701	3.53004	-3.09883	0.00425243	0.068712	-2.31982
17545291	0.220714	7.70822	3.09704	0.00427181	0.0689726	-2.32403	ENSMUSG00000041353	Tmem29
17445659	-0.610726	4.4234	-3.09566	0.00428678	0.0691618	-2.32727	ENSMUSG00000091897	Gm17019
17516271	-0.401902	3.88679	-3.0952	0.00429175	0.0691894	-2.32834	ENSMUSG00000059867	Olfr960
17338934	0.332809	7.55108	3.09397	0.0043052	0.0693353	-2.33123	ENSMUSG00000002661	Alkbh7
17231301	0.320472	9.43894	3.09377	0.00430733	0.0693353	-2.33169	ENSMUSG00000016481	Cr1l
17228896	-0.304467	4.88098	-3.09159	0.00433119	0.0696386	-2.3368	ENSMUSG00000086277	4930558K02Rik
17221786	0.440339	7.78756	3.09145	0.00433273	0.0696386	-2.33713	ENSMUSG00000026154	Sdhaf4
17378524	0.291324	7.02462	3.09112	0.00433634	0.0696438	-2.3379	ENSMUSG00000038180	Spag4
17210904	-0.292641	5.58978	-3.09034	0.00434496	0.0697295	-2.33974	ENSMUSG00000025905	Oprk1
17506546	0.304463	6.80534	3.08965	0.00435254	0.0697768	-2.34135	ENSMUSG00000048478	Spata33
17334275	0.406859	8.49471	3.08947	0.00435448	0.0697768	-2.34177	ENSMUSG00000033597	Caskin1
17389836	-0.294498	6.98447	-3.08872	0.00436274	0.0698565	-2.34352	ENSMUSG00000027317	Ppp1r14d
17357902	-0.403896	3.99681	-3.08827	0.00436771	0.0698834	-2.34458	ENSMUSG00000046913	Olfr1451
17329809	0.291734	7.83317	3.0874	0.00437743	0.0699554	-2.34663	ENSMUSG00000023791	Pigx
17507559	0.503633	7.59891	3.08727	0.0043788	0.0699554	-2.34692	ENSMUSG00000038515	Grtp1
17513771	0.36656	9.13366	3.0862	0.00439068	0.0700054	-2.34943	ENSMUSG00000006589	Aprt
17533956	-0.476805	6.95853	-3.08574	0.00439579	0.0700054	-2.3505	ENSMUSG00000095264,ENSMUSG00000095770,NA,ENSMUSG00000094601,ENSMUSG00000079566,ENSMUSG00000096645	Gm2854,Gm21637,Spin2-ps1,Gm2837,Gm5926,Spin2d,Spin2-ps3,Spin2-ps4,Gm3757,Spin2e,Gm5923,Gm21466,LOC100862179
17453839	-0.392286	6.49867	-3.08573	0.00439592	0.0700054	-2.35053	NA	Muc3
17255362	-0.279799	6.65253	-3.0855	0.00439842	0.0700054	-2.35106	ENSMUSG00000020872	Tac4
17521159	0.270365	9.74062	3.0855	0.00439842	0.0700054	-2.35106	ENSMUSG00000023277	Twf2
17417456	0.352619	6.74612	3.08434	0.00441141	0.0701161	-2.35379	ENSMUSG00000034035	Ccdc17
17499560	0.27892	9.92635	3.08429	0.00441198	0.0701161	-2.35391	ENSMUSG00000031467	Agpat5
17275955	0.533499	7.69236	3.08321	0.00442404	0.0702552	-2.35643	ENSMUSG00000021066	Atl1
17270919	0.321324	9.44366	3.08284	0.0044282	0.0702687	-2.3573	ENSMUSG00000040548	Tex2
17537356	-0.332362	8.46065	-3.08221	0.00443523	0.0703277	-2.35877	ENSMUSG00000034755	Pcdh11x
17223844	0.377302	3.9295	3.08145	0.00444377	0.0704105	-2.36055	ENSMUSG00000073658	Crygb
17325719	0.391445	9.26778	3.07949	0.00446585	0.0707076	-2.36513	NA,ENSMUSG00000028648	BC002163,Ndufs5
17329167	0.338814	8.71664	3.07809	0.00448172	0.0709061	-2.36841	ENSMUSG00000022843	Clcn2
17352862	0.365122	10.2375	3.0776	0.00448727	0.0709409	-2.36956	ENSMUSG00000024411	Aqp4
17430799	0.387264	8.24536	3.07664	0.00449812	0.0710596	-2.37179	ENSMUSG00000028898	Trnau1ap
17338660	0.497984	8.06423	3.07518	0.00451479	0.0712651	-2.37521	ENSMUSG00000039154	Shd
17465865	-0.461296	8.30352	-3.07486	0.00451845	0.0712651	-2.37596	ENSMUSG00000038665	Dgki
17275223	0.374211	6.94292	3.07451	0.00452241	0.0712651	-2.37677	ENSMUSG00000056899	Immp2l
17372852	-0.278918	5.53087	-3.07407	0.00452747	0.0712651	-2.37781	ENSMUSG00000025838	Pramel6
17367102	-0.325889	5.09446	-3.07403	0.00452791	0.0712651	-2.3779	ENSMUSG00000026712	Mrc1
17534982	-0.312723	4.74689	-3.07347	0.00453431	0.0712729	-2.3792	ENSMUSG00000053852	Adgrg4
17299119	-0.462336	4.66699	-3.0734	0.00453512	0.0712729	-2.37937	NA	Gm8220
17283082	0.359761	8.53576	3.07075	0.00456562	0.0716569	-2.38557	ENSMUSG00000053769	Lysmd1
17501283	0.707685	9.20951	3.07069	0.00456631	0.0716569	-2.3857	ENSMUSG00000031610	Scrg1
17339858	0.299466	8.57193	3.06999	0.00457434	0.0717299	-2.38733	ENSMUSG00000062691	Cebpzos
17278358	-0.395958	7.08211	-3.06793	0.00459826	0.0720518	-2.39215	ENSMUSG00000066359	Tcl1b1
17408297	-0.304856	5.76132	-3.06696	0.00460947	0.0721211	-2.3944	ENSMUSG00000095143,ENSMUSG00000095388,ENSMUSG00000090817	Hsd3b4,Gm10681,Gm4450
17408306	-0.304856	5.76132	-3.06696	0.00460947	0.0721211	-2.3944	ENSMUSG00000095143,ENSMUSG00000095388,ENSMUSG00000090817	Hsd3b4,Gm10681,Gm4450
17462044	-0.303457	5.73077	-3.065	0.00463228	0.0723652	-2.39897	ENSMUSG00000042279	H1foo
17303670	-0.544235	6.10681	-3.06497	0.00463263	0.0723652	-2.39904	ENSMUSG00000092036,ENSMUSG00000072739,ENSMUSG00000091185,ENSMUSG00000091814,ENSMUSG00000079380,NA,ENSMUSG00000096039,ENSMUSG00000090364	Gm2244,Gm10408,Gm3278,Gm8050,Gm8271,Gm16440,D830030K20Rik,Gm3043
17491898	-0.418831	8.49273	-3.06475	0.0046353	0.0723652	-2.39957	ENSMUSG00000015133	Lrrk1
17398915	0.390347	8.71189	3.06363	0.00464833	0.0724005	-2.40216	ENSMUSG00000028069	Gpatch4
17308916	0.250285	9.86819	3.0636	0.00464877	0.0724005	-2.40225	ENSMUSG00000022023	Wbp4
17436832	0.260481	5.84044	3.06351	0.00464983	0.0724005	-2.40246	ENSMUSG00000067438	Hmx1
17379314	-0.996662	8.36524	-3.06287	0.00465728	0.0724005	-2.40394	ENSMUSG00000027656	Wisp2
17448595	1.50067	6.37009	3.06286	0.00465745	0.0724005	-2.40398	ENSMUSG00000029211	Gabra4
17393527	0.314572	6.96554	3.06281	0.00465802	0.0724005	-2.40409	ENSMUSG00000046229	Scand1
17285322	0.353986	7.82947	3.06133	0.0046754	0.0726175	-2.40753	ENSMUSG00000021303	Gng4
17456450	-0.22504	3.59607	-3.06084	0.00468124	0.0726309	-2.40868	ENSMUSG00000029682	Spam1
17505995	0.401663	7.11524	3.06068	0.00468311	0.0726309	-2.40905	ENSMUSG00000034330	Plcg2
17277625	0.327317	7.19492	3.05896	0.00470351	0.0728511	-2.41307	ENSMUSG00000021040	Slirp
17225169	-0.527798	8.9877	-3.05887	0.0047045	0.0728511	-2.41327	ENSMUSG00000064837	Snora75
17499728	-0.367232	6.85937	-3.05842	0.00470987	0.0728511	-2.41432	ENSMUSG00000074446,ENSMUSG00000074442,ENSMUSG00000074440,ENSMUSG00000060208,ENSMUSG00000064213,ENSMUSG00000096295,NA,ENSMUSG00000074444	Defa23,Defa31,Defa1,Defa2,Defa7,Defa16,Defa14,Defa17,Defa24,Defa30,Defa3
17500068	-0.571752	7.43979	-3.05832	0.00471103	0.0728511	-2.41455	ENSMUSG00000031548	Sfrp1
17377963	0.319822	6.68635	3.05757	0.00471997	0.0729363	-2.4163	ENSMUSG00000027478	Dnmt3b
17520687	0.369989	7.69242	3.05647	0.00473308	0.0730856	-2.41886	ENSMUSG00000056267	Cep70
17264102	-0.509142	9.06313	-3.05484	0.00475259	0.0733037	-2.42266	ENSMUSG00000070407	Hs3st3b1
17479940	-0.440002	3.56623	-3.05471	0.00475411	0.0733037	-2.42296	ENSMUSG00000020168	Olfr299
17215773	0.313797	8.5472	3.05441	0.00475779	0.0733072	-2.42367	ENSMUSG00000034292	Traf3ip1
17290781	0.549232	6.8878	3.05379	0.00476516	0.0733675	-2.4251	ENSMUSG00000055137	Sugct
17360501	0.475036	8.79454	3.05312	0.00477324	0.0734387	-2.42667	ENSMUSG00000024985	Tcf7l2
17533780	0.322034	8.01613	3.05248	0.00478092	0.0734764	-2.42816	ENSMUSG00000036769	Wdr44
17484550	-0.345561	7.52478	-3.05234	0.00478261	0.0734764	-2.42848	ENSMUSG00000061489	Olfr525
17303174	-0.457342	8.52419	-3.05166	0.0047908	0.073549	-2.43006
17309785	0.408789	7.57295	3.05099	0.00479894	0.0736207	-2.43163	ENSMUSG00000064373	Sepp1
17473443	0.341102	7.36394	3.05016	0.004809	0.073694	-2.43357	ENSMUSG00000074405	Zfp865
17434297	-0.695509	6.40654	-3.05002	0.00481066	0.073694	-2.43389	ENSMUSG00000040274	Cdk6
17484454	0.282155	4.86343	3.04756	0.00484058	0.0740165	-2.43961	ENSMUSG00000047751	Utf1
17488134	0.363791	8.99886	3.04734	0.00484323	0.0740165	-2.44012	ENSMUSG00000053291	Rab4b
17249079	-0.355501	5.4561	-3.04724	0.00484448	0.0740165	-2.44036	ENSMUSG00000020374	Rasgef1c
17341269	-0.323828	6.23188	-3.04714	0.00484565	0.0740165	-2.44058	ENSMUSG00000003665	Has1
17425770	0.444395	7.69742	3.04646	0.00485405	0.0740915	-2.44218	ENSMUSG00000028378	Ptgr1
17296355	0.871464	7.29169	3.04517	0.00486975	0.0742777	-2.44516	ENSMUSG00000015533	Itga2
17275015	-0.283427	4.50877	-3.04461	0.00487663	0.0743292	-2.44647	ENSMUSG00000020581	Agr2
17328451	0.264715	8.17268	3.04377	0.00488703	0.0743871	-2.44843	ENSMUSG00000022671	Mzt2
17337065	-0.282668	5.9631	-3.04373	0.00488744	0.0743871	-2.44851	ENSMUSG00000073411,ENSMUSG00000091705	H2-D1,H2-Q2
17333050	0.363444	8.54356	3.0432	0.00489404	0.0744343	-2.44976	ENSMUSG00000069135	Fgfr1op
17317167	1.08171	9.0183	3.04253	0.00490221	0.0745051	-2.4513	ENSMUSG00000022367	Has2
17219199	0.526717	5.46499	3.04104	0.00492061	0.0747314	-2.45476	ENSMUSG00000059089	Fcgr4
17287701	0.31542	7.54792	3.04056	0.00492664	0.0747694	-2.45589	ENSMUSG00000034686	Prr7
17277685	-0.547815	4.49116	-3.03931	0.00494218	0.0749518	-2.4588	ENSMUSG00000096276	Gm2042
17524322	-0.264336	3.43054	-3.039	0.00494596	0.0749555	-2.4595	ENSMUSG00000054141	Olfr24
17245648	-0.373162	6.53931	-3.0384	0.00495343	0.0749671	-2.4609	ENSMUSG00000020102	Slc16a7
17271443	-0.262932	4.5477	-3.03837	0.00495379	0.0749671	-2.46096	ENSMUSG00000044749	Abca6
17337155	-0.258802	6.58198	-3.03787	0.00496013	0.0750096	-2.46215	ENSMUSG00000024406	Pou5f1
17292671	0.295378	5.19165	3.03604	0.00498296	0.0753012	-2.46639	ENSMUSG00000021469	Msx2
17262127	-0.309566	4.57439	-3.0356	0.00498847	0.0753308	-2.46741	ENSMUSG00000064010	Dppa1
17397990	-0.290937	5.19559	-3.03464	0.00500057	0.0754319	-2.46964	ENSMUSG00000027820	Mme
17221960	0.34404	9.75307	3.0345	0.00500226	0.0754319	-2.46996	ENSMUSG00000026064	Ptp4a1
17464417	0.227918	8.87216	3.03351	0.0050147	0.0755657	-2.47225	ENSMUSG00000040102	Klhl42
17281843	0.386752	8.19682	3.03266	0.00502544	0.0756459	-2.47422	ENSMUSG00000021094	Dhrs7
17437704	0.303389	9.7262	3.03253	0.00502714	0.0756459	-2.47454	ENSMUSG00000054920	Klhl5
17297121	0.278204	10.5011	3.03141	0.00504124	0.0757829	-2.47712
17378053	-0.218676	5.60168	-3.03125	0.00504339	0.0757829	-2.47751	ENSMUSG00000068008	Bpifb3
17282309	-0.272908	7.50547	-3.03063	0.00505124	0.0758471	-2.47895	ENSMUSG00000079055	Slc8a3
17487635	-0.694891	5.31648	-3.03009	0.00505806	0.0758809	-2.4802	ENSMUSG00000095363	Gm4567
17363790	0.508611	5.6478	3.02989	0.00506063	0.0758809	-2.48067	ENSMUSG00000050957	Insl6
17493685	-0.346741	6.16436	-3.02944	0.00506638	0.0759135	-2.48171	ENSMUSG00000096606	Tpbgl
17538441	-0.840898	8.84414	-3.02797	0.00508504	0.0761394	-2.48511	ENSMUSG00000095872	Gm15128
17305910	-0.624467	7.76207	-3.0275	0.00509107	0.0761431	-2.4862	ENSMUSG00000036242	3632451O06Rik
17544786	0.30411	4.40715	3.02739	0.00509247	0.0761431	-2.48645	ENSMUSG00000089996,ENSMUSG00000089768,ENSMUSG00000072955	Tmsb15b2,Tmsb15b1,Tmsb15l
17357444	-0.463084	10.2213	-3.02607	0.00510941	0.0763427	-2.48952	ENSMUSG00000024664	Fads3
17497704	0.538925	5.67305	3.02567	0.00511459	0.0763664	-2.49046	ENSMUSG00000025488	Cox8b
17413191	-0.442687	8.86487	-3.0253	0.0051193	0.0763831	-2.4913	ENSMUSG00000036052	Dnajb5
17458692	0.328641	9.44248	3.02408	0.00513495	0.0765626	-2.49412	ENSMUSG00000004633	Chn2
17226605	-0.271074	4.97965	-3.02299	0.00514901	0.0766692	-2.49664	ENSMUSG00000026401	Cd55b
17273714	-0.366285	7.9093	-3.02297	0.00514932	0.0766692	-2.4967	ENSMUSG00000020654	Adcy3
17211533	-0.322839	4.98577	-3.02199	0.00516199	0.076804	-2.49897	ENSMUSG00000050217	Lgsn
17377210	0.307554	6.6366	3.02025	0.00518456	0.0769021	-2.50299	ENSMUSG00000037143	Cfap61
17212882	0.292942	9.86233	3.01997	0.00518825	0.0769021	-2.50365	ENSMUSG00000073676	Hspe1
17394366	-0.557682	9.52431	-3.01992	0.00518889	0.0769021	-2.50376	ENSMUSG00000053166	Cdh22
17223685	0.275248	11.0746	3.0196	0.00519311	0.0769021	-2.50451	ENSMUSG00000025968	Ndufs1
17211832	0.317549	9.01449	3.01949	0.00519449	0.0769021	-2.50476	ENSMUSG00000001138	Cnnm3
17547571	0.262289	10.2722	3.01943	0.00519532	0.0769021	-2.50491	ENSMUSG00000029911	Ssbp1
17266797	0.235508	7.32333	3.0193	0.00519704	0.0769021	-2.50521	ENSMUSG00000020696	Rffl
17296715	-0.490477	6.20971	-3.01926	0.00519756	0.0769021	-2.5053	ENSMUSG00000096629,ENSMUSG00000094825,ENSMUSG00000092167,ENSMUSG00000096775,ENSMUSG00000093985,ENSMUSG00000079410,ENSMUSG00000094132,ENSMUSG00000096003,ENSMUSG00000094370,ENSMUSG00000096488,NA,ENSMUSG00000079396	Gm3095,Gm3696,Gm5796,Gm10406,Gm2897,Gm3500,Gm3383,Gm10409,Gm3002,Gm3264,Gm3173,Gm33933,Gm3373,Gm3739,LOC100861615,LOC101055754
17339434	0.302787	9.17618	3.0179	0.00521533	0.0771114	-2.50845	ENSMUSG00000024052	Lpin2
17211223	-0.208897	3.88212	-3.01653	0.00523318	0.0773214	-2.5116	ENSMUSG00000067813	Xkr9
17383927	-0.264267	4.96284	-3.0158	0.00524277	0.0773606	-2.51329	NA	9430097D07Rik
17502366	0.424214	4.04782	3.01554	0.00524624	0.0773606	-2.5139	ENSMUSG00000069998	Olfr372
17277712	0.510311	7.86871	3.01512	0.00525182	0.0773606	-2.51488	ENSMUSG00000066392	Nrxn3
17271823	0.2512	7.97222	3.01507	0.00525249	0.0773606	-2.515	ENSMUSG00000018861	Fdxr
17416141	0.418731	8.63811	3.01495	0.00525405	0.0773606	-2.51528	ENSMUSG00000035069	Oma1
17476143	-0.269224	4.72121	-3.0146	0.00525869	0.0773753	-2.51609
17338826	0.342897	4.67163	3.01233	0.00528868	0.0777626	-2.52134	ENSMUSG00000040828	Catsperd
17548023	-0.348675	11.0159	-3.01036	0.00531478	0.0780924	-2.52588	NA,ENSMUSG00000031799	LOC102633627,Tpm4
17439054	-0.275113	5.53394	-3.00804	0.00534583	0.0784426	-2.53125	ENSMUSG00000096035	Gm1045
17284710	0.387155	6.14855	3.00803	0.005346	0.0784426	-2.53128	ENSMUSG00000018581	Dnah11
17327765	0.321421	8.92624	3.00727	0.00535615	0.0785372	-2.53303	ENSMUSG00000039637	Coro7
17230457	-0.296357	6.70914	-3.00688	0.00536144	0.0785605	-2.53394	ENSMUSG00000053963	Stum
17480127	0.394796	5.48618	3.00647	0.00536694	0.0785868	-2.53488	ENSMUSG00000044362	Ccdc89
17277668	-0.260389	4.53548	-3.00618	0.00537078	0.0785888	-2.53554	ENSMUSG00000072905,ENSMUSG00000079034,ENSMUSG00000095799	Gm2016
17376063	0.379479	7.20288	3.00537	0.00538171	0.0786945	-2.53742	ENSMUSG00000042851	Zc3h6
17275890	0.422577	7.40097	3.00472	0.00539048	0.0787686	-2.53892	ENSMUSG00000051890	Klhdc1
17228515	0.548298	7.08573	3.00431	0.00539608	0.0787961	-2.53988	ENSMUSG00000026601	Axdnd1
17493292	0.270592	9.46564	3.00349	0.00540714	0.0789034	-2.54176	ENSMUSG00000030615	Tmem126a
17471518	-0.376556	5.48485	-3.00294	0.00541454	0.0789571	-2.54302	ENSMUSG00000030158	Clec12b
17491340	-0.266605	4.2788	-3.00149	0.00543426	0.0791903	-2.54638	ENSMUSG00000067173	Mrgpra4
17371636	0.551294	6.88889	2.99977	0.00545765	0.0794766	-2.55034	ENSMUSG00000070880	Gad1
17293952	0.452431	5.77105	2.99858	0.00547398	0.0796263	-2.55309	ENSMUSG00000078995	Zfp456
17497366	-0.691106	6.64313	-2.99848	0.00547543	0.0796263	-2.55333	ENSMUSG00000010476	Ebf3
17385985	0.275836	8.15035	2.99807	0.00548105	0.0796534	-2.55428	ENSMUSG00000034848	Ttc21b
17285398	0.366178	8.1092	2.99743	0.00548974	0.0797251	-2.55574	ENSMUSG00000039182	AW209491
17218233	0.466692	9.85657	2.99647	0.00550295	0.0798623	-2.55795	ENSMUSG00000032649	Colgalt2
17378125	-0.216509	4.24924	-2.99553	0.00551594	0.0799225	-2.56013	ENSMUSG00000027483	Bpifa1
17265365	0.456426	5.92568	2.99542	0.00551744	0.0799225	-2.56038	ENSMUSG00000057054	Inca1
17408323	-0.380938	5.22003	-2.99535	0.00551839	0.0799225	-2.56054	ENSMUSG00000063730	Hsd3b2
17315686	-0.228719	4.73756	-2.99426	0.00553353	0.0800872	-2.56306	ENSMUSG00000079105	C7
17299075	-0.696208	7.05176	-2.9938	0.00553991	0.0801249	-2.56412
17353183	0.322547	5.82294	2.99284	0.00555325	0.0802464	-2.56634	ENSMUSG00000024268	Celf4
17211286	0.511763	10.3311	2.99265	0.00555587	0.0802464	-2.56678	ENSMUSG00000025779	Ly96
17433398	0.256009	7.32704	2.99191	0.00556618	0.0803406	-2.56848	ENSMUSG00000039759	Thap3
17347619	0.80783	6.90618	2.9915	0.00557185	0.0803679	-2.56942	ENSMUSG00000054640	Slc8a1
17454193	-0.92476	5.0512	-2.98734	0.00563009	0.0811527	-2.579	ENSMUSG00000029727	Cyp3a13
17337735	0.451463	7.2503	2.98611	0.00564736	0.0813465	-2.58183	ENSMUSG00000042256	Ptchd4
17265798	-0.360102	5.40948	-2.98501	0.00566293	0.0815155	-2.58436	ENSMUSG00000056921	Olfr394
17479069	0.291934	7.54164	2.9847	0.00566732	0.0815234	-2.58508	ENSMUSG00000043831	Lysmd4
17223880	0.444298	7.92995	2.98345	0.00568513	0.0817242	-2.58797	ENSMUSG00000026004	Kansl1l
17538852	0.243172	8.26037	2.98262	0.00569682	0.08177	-2.58986	ENSMUSG00000025260	Hsd17b10
17544088	0.342161	8.58916	2.9826	0.00569713	0.08177	-2.58991	ENSMUSG00000031242	2610002M06Rik
17349918	0.624576	7.55185	2.98241	0.00569987	0.08177	-2.59035	ENSMUSG00000047033	Pcdhb15
17497658	-0.237684	6.178	-2.9806	0.00572573	0.0820311	-2.59452	ENSMUSG00000025480	Syce1
17267066	0.471924	8.73109	2.9805	0.00572711	0.0820311	-2.59474	ENSMUSG00000034449	Dhrs11
17514592	-0.282943	5.26695	-2.98032	0.00572966	0.0820311	-2.59515	ENSMUSG00000018623	Mmp7
17401710	0.350162	9.865	2.97955	0.00574074	0.0820677	-2.59693	ENSMUSG00000068744	Psrc1
17503884	0.417835	9.44373	2.97935	0.00574362	0.0820677	-2.59739	ENSMUSG00000031748	Gnao1
17374156	-0.919181	8.1673	-2.97933	0.00574381	0.0820677	-2.59742	ENSMUSG00000050808	Muc15
17488933	0.444496	6.89707	2.97895	0.00574925	0.0820902	-2.5983	ENSMUSG00000098022	Zfp82
17466982	0.87887	8.97825	2.97812	0.00576124	0.0821829	-2.60022	ENSMUSG00000019124	Scrn1
17245223	0.338488	6.11941	2.97796	0.00576348	0.0821829	-2.60057	ENSMUSG00000069516	Lyz2
17459676	0.34221	9.3779	2.97716	0.00577505	0.0822925	-2.60242	ENSMUSG00000056666	Retsat
17530203	0.240062	8.58812	2.97659	0.0057833	0.0823549	-2.60374	ENSMUSG00000032534	Cep63
17392617	-0.3118	4.1192	-2.97542	0.00580022	0.0825404	-2.60643
17458403	-0.274393	6.03133	-2.97439	0.00581506	0.0826487	-2.60878	NA	Gm7932
17299019	-0.335081	6.96893	-2.97417	0.00581827	0.0826487	-2.60929	ENSMUSG00000052334,ENSMUSG00000079244,ENSMUSG00000096446,ENSMUSG00000091477	1700024B05Rik,Gm5622,LOC101056159
17424243	0.562843	7.42866	2.97396	0.00582134	0.0826487	-2.60977	ENSMUSG00000046312	AI464131
17274195	0.432245	9.2472	2.97382	0.0058234	0.0826487	-2.6101	ENSMUSG00000020591	Ntsr2
17339503	-0.301289	7.33157	-2.97349	0.00582826	0.0826624	-2.61087	ENSMUSG00000045761	Fam179a
17313619	0.276533	6.64896	2.97299	0.00583542	0.0827087	-2.612	ENSMUSG00000058586	Serhl
17296565	-0.405239	6.15427	-2.97259	0.00584122	0.0827184	-2.61291	ENSMUSG00000090487	Gm2888
17416061	-0.326124	8.45709	-2.97227	0.00584592	0.0827184	-2.61365	ENSMUSG00000028524	Sgip1
17270410	0.29928	7.04272	2.97214	0.00584779	0.0827184	-2.61395	ENSMUSG00000020937	Plcd3
17429516	0.427024	8.26073	2.97167	0.00585466	0.0827605	-2.61503	ENSMUSG00000028629	Exo5
17339585	0.278215	9.71195	2.97075	0.00586812	0.0828955	-2.61714	ENSMUSG00000024068	Spast
17417844	0.49836	11.659	2.97007	0.00587814	0.0829819	-2.61871	ENSMUSG00000028645	Slc2a1
17405021	0.319588	7.07528	2.96829	0.00590422	0.0832946	-2.62279	ENSMUSG00000059834	Sclt1
17539750	-0.641683	4.3852	-2.96762	0.00591408	0.0833783	-2.62432	ENSMUSG00000101381	Gm3701
17318089	-0.415179	4.14369	-2.96658	0.00592949	0.08354	-2.62672	ENSMUSG00000079018	Ly6c1
17479497	0.620868	8.41834	2.96623	0.00593461	0.0835567	-2.62751	ENSMUSG00000030539	Sema4b
17476578	0.336974	7.88976	2.96509	0.00595154	0.0837396	-2.63014	ENSMUSG00000036560	Lgi4
17456084	-0.331978	5.5329	-2.96479	0.00595607	0.0837479	-2.63084	ENSMUSG00000029563	Foxp2
17284049	0.307153	7.38654	2.96368	0.00597245	0.0839226	-2.63336	ENSMUSG00000037904	Ankrd9
17458952	-0.465455	4.29027	-2.96257	0.00598904	0.0840519	-2.63592	ENSMUSG00000093692	Vmn1r14
17482332	0.427709	7.29182	2.96253	0.00598957	0.0840519	-2.636	ENSMUSG00000030924	2610020H08Rik
17357914	-0.479391	4.10407	-2.96078	0.00601579	0.0843641	-2.64002	ENSMUSG00000049015	Olfr1467
17250307	0.26789	8.25529	2.96032	0.00602265	0.0843686	-2.64107	ENSMUSG00000032615	Nt5m
17225066	-0.408836	7.9927	-2.96023	0.00602406	0.0843686	-2.64128	ENSMUSG00000089844,ENSMUSG00000070031,ENSMUSG00000079190,ENSMUSG00000052477	A530032D15Rik,Sp140,LOC100041057
17509189	0.422136	7.55417	2.95958	0.00603387	0.0844503	-2.64278	ENSMUSG00000038225	Primpol
17238996	0.635018	8.70295	2.95814	0.00605542	0.0846961	-2.64606	ENSMUSG00000019775	Rgs17
17463150	0.441952	7.74747	2.95703	0.00607225	0.0848756	-2.64861	ENSMUSG00000030337	Vamp1
17291915	0.354509	5.70635	2.95664	0.00607812	0.0849017	-2.6495	ENSMUSG00000044566	Cage1
17481139	-0.32309	4.45951	-2.95598	0.00608815	0.0849859	-2.65102	ENSMUSG00000073969	Olfr556
17242314	-0.274994	8.85497	-2.95545	0.00609623	0.0850428	-2.65224	ENSMUSG00000094120,ENSMUSG00000095721,ENSMUSG00000095817,ENSMUSG00000096481,ENSMUSG00000095593,ENSMUSG00000069582,NA,ENSMUSG00000095970,ENSMUSG00000096380	Gm3233,Gm7137,Gm3238,Gm3250,Gm9639,Krtap10-10,Gm3285,Krtap10-4,Gm2696,Gm19402,Gm19668,Gm9507,Gm9736,LOC102640500
17327035	-0.606459	11.2374	-2.95404	0.00611761	0.0852851	-2.65546	ENSMUSG00000046160	Olig1
17254089	0.28889	8.14817	2.95313	0.00613147	0.0853905	-2.65754	ENSMUSG00000046010	Zfp830
17222940	0.292534	8.25604	2.95302	0.00613322	0.0853905	-2.6578	ENSMUSG00000026102	Inpp1
17279893	-0.279502	7.18148	-2.95274	0.00613741	0.0853929	-2.65843	ENSMUSG00000020627	Klhl29
17389901	-0.311831	5.66084	-2.95177	0.00615232	0.0855442	-2.66066	ENSMUSG00000048647	Exd1
17412973	-0.373543	7.66575	-2.95107	0.00616292	0.0855796	-2.66225	NA,ENSMUSG00000071005,ENSMUSG00000094661	LOC100043921,LOC100861618,Gm2457,Gm2564,Ccl19,Gm2023,Gm12407,Gm21104,Gm13309,LOC100043918
17413084	-0.373543	7.66575	-2.95107	0.00616292	0.0855796	-2.66225	NA,ENSMUSG00000071005,ENSMUSG00000094661	LOC100043921,LOC100861618,Gm2457,Gm2564,Ccl19,Gm2023,Gm12407,Gm21104,Gm13309,LOC100043918
17475037	0.250247	5.39858	2.94852	0.00620219	0.0860686	-2.66809	ENSMUSG00000074277	Phldb3
17279277	-0.278586	7.60089	-2.94819	0.00620727	0.0860829	-2.66884	ENSMUSG00000037686	Aspg
17460366	-0.360016	7.79673	-2.9459	0.00624277	0.0864715	-2.67409	ENSMUSG00000030000	Add2
17366244	-0.694807	4.88468	-2.94585	0.00624344	0.0864715	-2.67419	ENSMUSG00000079190,ENSMUSG00000052477	LOC100041057
17491349	-0.294158	3.22722	-2.9452	0.00625365	0.0865564	-2.67569	ENSMUSG00000070551	Mrgprb5
17366352	-0.799413	6.59142	-2.94431	0.00626745	0.0866909	-2.67772	ENSMUSG00000094874,ENSMUSG00000070034,NA,ENSMUSG00000079808	LOC102633783,Sp110,Gm15753,LOC100041034,LOC546061,LOC102638047
17305327	-0.521115	6.71646	-2.94376	0.00627593	0.0867516	-2.67896
17545017	-0.458175	6.08366	-2.94329	0.00628329	0.0867969	-2.68004	ENSMUSG00000054667	Irs4
17231003	0.466494	10.8176	2.94195	0.00630432	0.0870308	-2.68311	ENSMUSG00000066595	Mfsd7b
17384563	-0.516823	4.20783	-2.94112	0.00631732	0.0871119	-2.685	ENSMUSG00000075383	Olfr351
17326541	-0.388648	6.08341	-2.94105	0.0063184	0.0871119	-2.68516	ENSMUSG00000091243	Vgll3
17438022	1.43579	6.50333	2.94068	0.00632415	0.0871345	-2.686	ENSMUSG00000029212	Gabrb1
17531709	0.292274	8.71417	2.93993	0.00633593	0.0872017	-2.68771	ENSMUSG00000032498	Mlh1
17289103	-0.414752	11.3641	-2.93985	0.00633724	0.0872017	-2.6879	ENSMUSG00000021703	Serinc5
17421437	-0.450163	4.67737	-2.9389	0.00635222	0.0873512	-2.69007	ENSMUSG00000056300	Zfp981
17431683	0.364313	4.88863	2.93749	0.00637457	0.0876018	-2.6933	ENSMUSG00000078520	Cela3a
17268909	-0.568204	9.19614	-2.93712	0.00638031	0.087624	-2.69412	ENSMUSG00000020914	Top2a
17334149	-0.238514	6.50841	-2.93654	0.00638955	0.0876739	-2.69545	ENSMUSG00000048992	Prss32
17534337	-0.265349	5.53092	-2.93627	0.00639389	0.0876739	-2.69608	ENSMUSG00000016327	Atp1b4
17232534	-0.413712	5.96322	-2.93611	0.00639633	0.0876739	-2.69643	ENSMUSG00000019779	Frk
17351952	0.387028	7.35355	2.93542	0.0064073	0.0877676	-2.698	ENSMUSG00000025425	St8sia5
17385085	0.301418	7.9073	2.93224	0.00645812	0.0883699	-2.70526	ENSMUSG00000026946	Nmi
[truncated: 19,681 more rows]

## Sheet: WT_NSC_OGD_vs_CTRL
Row.names	logFC	AveExpr	t	P.Value	adj.P.Val	B	ENSEMBL	SYMBOL
[truncated: 21,232 more rows]

## Sheet: WT_Diff_OGD_vs_CTRL
Row.names	logFC	AveExpr	t	P.Value	adj.P.Val	B	ENSEMBL	SYMBOL
[truncated: 21,232 more rows]

[truncated: 4 more sheets: Ubc9_NSCs_OGD_vs_CTRL, Ubc9_Diff_OGD_vs_CTRL, Ubc9_NSC_OGD_vs_WT_NSCs_OGD, Ubc9_Diff_OGD_vs_WT_Diff_OGD]
