# Supplementary material for: SUMOylation promotes survival and integration of neural stem cell grafts in ischemic stroke
Source: eBioMedicine. 2019 Mar 21;42:214–24. doi: 10.1016/j.ebiom.2019.03.035 (PMC6491415; doi:10.1016/j.ebiom.2019.03.035)
Supplement: Supplementary file 3 — Supplementary material 3 [file mmc3.xlsx]

## Sheet: Ubc9_NSCs_OGD_vs_WT_NSCs_OGD
Row.names	logFC	AveExpr	t	P.Value	adj.P.Val	B	ENSEMBL	SYMBOL
17364111	2.03763	5.96562	8.21414	4.21161e-09	8.94209e-05	9.28016	ENSMUSG00000050370	Ch25h
17218707	2.79687	7.84933	7.84986	1.06625e-08	0.000113193	8.57743	ENSMUSG00000066755	Tnfsf18
17361435	2.42537	7.5839	6.62306	2.73783e-07	0.00164144	6.04548	ENSMUSG00000045903	Npas4
17294149	1.55193	8.43121	6.5782	3.09238e-07	0.00164144	5.94836	ENSMUSG00000052981	Ube2ql1
17436481	-1.02069	10.3124	-6.43983	4.50754e-07	0.00178368	5.64695	ENSMUSG00000054252	Fgfr3
17339801	1.40366	10.1833	6.39891	5.04053e-07	0.00178368	5.5573	ENSMUSG00000024074	Crim1
17354269	1.67303	6.34696	6.20855	8.49375e-07	0.00257628	5.13722	ENSMUSG00000056130	Ticam2
17401408	-1.14917	8.7172	-5.79538	2.66092e-06	0.00706208	4.20982	ENSMUSG00000048458	Fam212b
17509101	0.875147	10.4435	5.69078	3.55883e-06	0.00839568	3.97203	ENSMUSG00000031639	Tlr3
17481556	1.01458	8.81349	5.59469	4.65076e-06	0.00987449	3.75262	ENSMUSG00000036528	Ppfibp2
17319588	0.741686	7.67177	5.34327	9.38219e-06	0.0181093	3.17482	ENSMUSG00000068105	Tnfrsf13c
17470597	-0.906643	10.7926	-5.27894	1.12309e-05	0.0198712	3.02621	ENSMUSG00000003153	Slc2a3
17431516	-0.685617	7.86973	-5.22647	1.30059e-05	0.0206473	2.90482	ENSMUSG00000028669	Pithd1
17541378	1.39276	9.78574	5.21012	1.36145e-05	0.0206473	2.86696	ENSMUSG00000037010	Apln
17227515	1.48101	6.85452	5.17642	1.49604e-05	0.021176	2.78887	ENSMUSG00000026398	Nr5a2
17241045	-1.0146	7.60364	-5.13621	1.67415e-05	0.022216	2.69564	ENSMUSG00000057337	Chst3
17394694	0.798113	10.2765	5.03631	2.21401e-05	0.0276516	2.46364	ENSMUSG00000017929	B4galt5
17510772	-0.87386	5.64837	-4.99128	2.51123e-05	0.0296213	2.35895	ENSMUSG00000064325	Hhip
17371847	-0.728136	9.18677	-4.81808	4.07562e-05	0.0453639	1.9557	ENSMUSG00000006494	Pdk1
17242902	0.82878	8.60007	4.80114	4.27316e-05	0.0453639	1.91623	ENSMUSG00000048696	Mex3d
17324163	-0.656338	8.56209	-4.76996	4.66207e-05	0.0460436	1.84355	ENSMUSG00000005958	Ephb3
17319583	1.16743	5.92728	4.76169	4.7709e-05	0.0460436	1.82429	ENSMUSG00000096883	Shisa8
17466996	0.699016	9.43547	4.71453	5.44224e-05	0.0481901	1.71437	ENSMUSG00000038074	Fkbp14
17466838	0.622104	7.39391	4.7142	5.44726e-05	0.0481901	1.7136	ENSMUSG00000043219	Hoxa6
17402361	0.895151	9.76649	4.67466	6.08237e-05	0.0503709	1.62147	ENSMUSG00000039234	Sec24d
17541383	0.601961	9.5742	4.66189	6.30295e-05	0.0503709	1.5917	ENSMUSG00000036985	Zdhhc9
17359488	-0.576918	9.22313	-4.6561	6.4055e-05	0.0503709	1.57821	ENSMUSG00000025171	Ubtd1
17312480	0.690094	6.60765	4.60869	7.31023e-05	0.0554324	1.46774	ENSMUSG00000034161	Scx
17538974	-0.7466	6.62589	-4.55108	8.58186e-05	0.062831	1.33356	ENSMUSG00000067215	Usp51
17458692	0.697405	9.44248	4.53777	8.90574e-05	0.0629663	1.30255	ENSMUSG00000004633	Chn2
17279715	0.781036	5.83434	4.52633	9.19347e-05	0.0629663	1.27593	ENSMUSG00000048562	Sp8
17444002	0.747815	8.22595	4.50706	9.69943e-05	0.0643557	1.23107	ENSMUSG00000044197	Gpr146
17244843	0.945679	7.74248	4.48176	0.000104058	0.0658333	1.1722	ENSMUSG00000035864	Syt1
17301926	-0.93595	6.08334	-4.46682	0.000108469	0.0658333	1.13742	ENSMUSG00000034997	Htr2a
17340998	0.654583	7.27201	4.46664	0.000108523	0.0658333	1.137	ENSMUSG00000071311	Gpr31b
17261982	0.503624	5.91743	4.4412	0.000116462	0.0686868	1.07784	ENSMUSG00000050541	Adra1b
17314604	0.705374	7.0319	4.42562	0.000121607	0.0697825	1.04162	ENSMUSG00000029875	Ccdc184
17454692	-0.92062	10.4634	-4.4134	0.000125798	0.0702879	1.01322	ENSMUSG00000039533	Mmd2
17316290	0.594932	5.2983	4.32697	0.00015982	0.0870078	0.812493	ENSMUSG00000022236	Ropn1l
17263511	0.542873	5.69021	4.316	0.000164742	0.0874451	0.787047	ENSMUSG00000049892	Rasd1
17276382	0.98442	6.44283	4.29207	0.000176002	0.0911434	0.731576	ENSMUSG00000029878	Dbpht2
17326394	0.677938	4.91879	4.24959	0.000197902	0.100044	0.633155	ENSMUSG00000043336	Filip1l
17374028	0.579348	8.49489	4.2405	0.000202925	0.100198	0.612119	ENSMUSG00000016386	Mpped2
17220110	0.661843	11.1827	4.22549	0.000211501	0.102059	0.577371	ENSMUSG00000038855	Itpkb
17529046	-1.05741	5.76653	-4.18977	0.000233361	0.110105	0.494793	ENSMUSG00000032344	Mb21d1
17345880	0.474375	4.57334	4.15727	0.000255185	0.117784	0.419719	ENSMUSG00000010592	Dazl
17226874	0.51319	7.40313	4.13203	0.000273499	0.122469	0.361506	ENSMUSG00000042066	Tmcc2
17313087	0.89596	8.72263	4.12161	0.000281442	0.122469	0.33746	ENSMUSG00000042428	Mgat3
17518962	-1.12573	9.91148	-4.12006	0.000282638	0.122469	0.333899	ENSMUSG00000032231	Anxa2
17400599	-2.2876	8.12922	-4.10308	0.000296113	0.125742	0.294776	ENSMUSG00000038393	Txnip
17510685	1.00965	9.61018	4.08389	0.000312104	0.129933	0.250595	ENSMUSG00000031616	Ednra
17458612	0.606703	5.84249	4.06605	0.000327738	0.133818	0.209531
17287148	0.923365	8.45114	4.04872	0.000343654	0.13703	0.169689	ENSMUSG00000043631	Ecm2
17324623	-1.04318	8.74076	-4.04358	0.000348514	0.13703	0.157893	ENSMUSG00000022528	Hes1
17320928	0.783482	12.2076	4.02995	0.000361746	0.139647	0.126582	ENSMUSG00000022462	Slc38a2
17330359	0.650962	5.09277	4.01847	0.000373277	0.141203	0.100217	ENSMUSG00000002847	Pla1a
17545017	-0.88341	6.08366	-4.01282	0.000379078	0.141203	0.0872592	ENSMUSG00000054667	Irs4
17384374	0.433927	6.04555	4.00568	0.000386543	0.141501	0.0708729	ENSMUSG00000026874	Hc
17439805	-0.927992	5.67086	-3.99861	0.000394066	0.14181	0.0546756	ENSMUSG00000029307	Dmp1
17288442	0.690473	7.17341	3.97015	0.000425862	0.150698	-0.0105287	ENSMUSG00000001504	Irx2
17233534	-0.560573	9.42681	-3.91507	0.000494713	0.171058	-0.136466	ENSMUSG00000098188	Sowahc
17274415	0.726283	9.29277	3.90465	0.00050891	0.171058	-0.160242	ENSMUSG00000052632	Asap2
17543817	0.634204	10.4451	3.9034	0.000510643	0.171058	-0.163099	ENSMUSG00000033965	Slc16a2
17411252	-1.33185	5.76058	-3.89982	0.000515622	0.171058	-0.171253	ENSMUSG00000039037	St6galnac5
17247225	-0.593792	7.74342	-3.88578	0.000535644	0.174966	-0.203266	ENSMUSG00000020407	Upp1
17399876	0.571079	4.42021	3.85523	0.000581881	0.187189	-0.272844	ENSMUSG00000050635	Sprr2f
17383284	-0.540207	7.90151	-3.84564	0.000597176	0.188897	-0.294646	ENSMUSG00000009621	Vav2
17328958	0.599977	8.79856	3.84084	0.000604982	0.188897	-0.30556	ENSMUSG00000050761,ENSMUSG00000072214	Gp1bb,Sept5
17232426	0.466758	10.4174	3.83122	0.000620926	0.191065	-0.327418	ENSMUSG00000019883	Echdc1
17545785	-0.602182	8.60624	-3.80362	0.000668985	0.19956	-0.390061	ENSMUSG00000031292	Cdkl5
17452861	0.543124	9.97961	3.79673	0.000681538	0.19956	-0.405681	ENSMUSG00000029392	Rilpl1
17337276	-0.585043	7.78738	-3.79596	0.00068295	0.19956	-0.407421	ENSMUSG00000034595	Ppp1r18
17408829	-0.589377	8.87583	-3.79424	0.000686127	0.19956	-0.41132	ENSMUSG00000027905	Ddx20
17403013	0.608508	8.87129	3.77391	0.000724763	0.207948	-0.457348	ENSMUSG00000074212	Dnajb14
17242426	-0.667799	7.86668	-3.73781	0.000798695	0.22535	-0.538953	ENSMUSG00000032834	Pwp2
17379291	-0.471823	8.10119	-3.73413	0.000806639	0.22535	-0.547267	ENSMUSG00000017679	Ttpal
17526195	-0.611234	8.27351	-3.70969	0.000861319	0.2375	-0.602362	ENSMUSG00000032119	Hinfp
17319192	0.536925	10.4067	3.67008	0.000957709	0.247393	-0.691456	ENSMUSG00000009035	Tmem184b
17293650	-1.18317	5.30955	-3.66906	0.000960345	0.247393	-0.693764	ENSMUSG00000033114	Slc35d2
17517456	0.348266	10.7861	3.6575	0.000990468	0.247393	-0.7197	ENSMUSG00000032301	Psma4
17312774	-0.785511	9.75553	-3.65716	0.000991377	0.247393	-0.72047	ENSMUSG00000049521	Cdc42ep1
17508885	-0.391677	4.39114	-3.65119	0.00100732	0.247393	-0.733869	ENSMUSG00000039431	Mtmr7
17468573	0.560463	10.5891	3.64884	0.00101366	0.247393	-0.739132	ENSMUSG00000033420	Antxr1
17321434	-0.538076	6.16773	-3.64855	0.00101443	0.247393	-0.739771	ENSMUSG00000023000	Dhh
17523231	0.496953	5.67801	3.64467	0.00102499	0.247393	-0.748469	ENSMUSG00000041608	Entpd3
17427204	0.504976	7.36284	3.63772	0.0010442	0.247393	-0.76406	ENSMUSG00000054000	Tusc1
17398043	-0.738743	5.74981	-3.63464	0.00105281	0.247393	-0.770956	ENSMUSG00000027824	Vmn2r1
17310922	1.1807	9.73356	3.63354	0.00105591	0.247393	-0.77342	ENSMUSG00000022324	Matn2
17226142	0.498111	9.21773	3.62757	0.00107285	0.247393	-0.786782	ENSMUSG00000038702	Dsel
17405208	0.663419	7.56101	3.62521	0.00107963	0.247393	-0.79207	ENSMUSG00000037016	Frem2
17515045	-0.490009	8.53171	-3.62159	0.00109009	0.247393	-0.800169	ENSMUSG00000004100	Ppan
17501544	0.630493	5.699	3.62148	0.0010904	0.247393	-0.800408	ENSMUSG00000036437	Npy1r
17339772	0.457384	5.40395	3.61924	0.00109694	0.247393	-0.805424	ENSMUSG00000071042	Rasgrp3
17298112	0.581228	8.82881	3.61674	0.00110426	0.247393	-0.811011	ENSMUSG00000021994	Wnt5a
17254776	-0.581051	8.66851	-3.61583	0.00110693	0.247393	-0.813039	ENSMUSG00000018401	Mtmr4
17342219	0.328443	9.53648	3.59523	0.00116934	0.258618	-0.859077	ENSMUSG00000015120	Ube2i
17332974	0.622633	9.53894	3.59014	0.00118526	0.259437	-0.870428	ENSMUSG00000023809	Rps6ka2
17451217	0.698765	8.28855	3.58599	0.00119843	0.259643	-0.879701	ENSMUSG00000029348	Asphd2
17277504	0.811955	5.8756	3.58109	0.00121413	0.25984	-0.89063	ENSMUSG00000021255	Esrrb
17461112	-0.813434	4.77455	-3.57493	0.00123415	0.25984	-0.904351
17268611	-0.413048	8.1779	-3.57284	0.00124101	0.25984	-0.909004	ENSMUSG00000018541	Cwc25
17444372	0.459564	9.60221	3.56747	0.00125885	0.25984	-0.920981	ENSMUSG00000018001	Cyth3
17263789	0.475291	5.79491	3.56489	0.00126748	0.25984	-0.926714	ENSMUSG00000010086	Rnf112
17236476	0.391478	9.23757	3.5604	0.00128268	0.25984	-0.936717	ENSMUSG00000019975	Ikbip
17229307	0.692667	5.91723	3.55971	0.001285	0.25984	-0.938238	ENSMUSG00000026564	Dusp27
17494101	-0.711574	6.90907	-3.54643	0.00133106	0.264198	-0.967786	ENSMUSG00000030966	Trim21
17455878	0.87739	9.54399	3.5448	0.00133681	0.264198	-0.971402	ENSMUSG00000092035	Peg10
17392333	0.510165	10.1904	3.54104	0.00135021	0.264198	-0.97977	ENSMUSG00000027422	Rrbp1
17526206	0.560846	9.16319	3.53772	0.00136212	0.264198	-0.987137	ENSMUSG00000032120	C2cd2l
17340239	-0.772899	8.13924	-3.53316	0.00137865	0.264198	-0.997257	ENSMUSG00000037104	Socs5
17431049	0.516043	8.18398	3.52809	0.00139727	0.264198	-1.00851	ENSMUSG00000047281	Sfn
17320079	-0.748309	9.12675	-3.52636	0.00140368	0.264198	-1.01235	ENSMUSG00000022382	Wnt7b
17530579	0.471163	5.7698	3.52571	0.0014061	0.264198	-1.01379	ENSMUSG00000032572	Col6a4
17539395	0.472566	6.75356	3.50891	0.00146994	0.271412	-1.05104	ENSMUSG00000043518	Rai2
17291812	-0.53611	5.31081	-3.50821	0.00147268	0.271412	-1.0526	ENSMUSG00000021414	Fam217a
17502330	-0.904952	5.68779	-3.50528	0.00148411	0.271412	-1.05908	ENSMUSG00000056019	Zfp709
17260036	0.383554	9.30402	3.49639	0.00151933	0.271412	-1.07875	ENSMUSG00000009073	Nf2
17381774	0.932631	8.43552	3.49265	0.0015344	0.271412	-1.08703	ENSMUSG00000049630	C1ql3
17303453	0.833247	6.07168	3.48856	0.00155105	0.271412	-1.09608	ENSMUSG00000021747	4930452B06Rik
17351963	0.366625	6.10417	3.48855	0.00155107	0.271412	-1.09609	ENSMUSG00000032818	Loxhd1
17370439	0.601176	8.20163	3.4841	0.00156937	0.271412	-1.10592	ENSMUSG00000000247	Lhx2
17215029	-0.595514	10.4716	-3.48102	0.00158217	0.271412	-1.11274	ENSMUSG00000026227	2810459M11Rik
17262516	0.45011	8.05603	3.47868	0.00159194	0.271412	-1.1179	ENSMUSG00000007777	0610009B22Rik
17383216	0.473732	7.09437	3.47553	0.00160522	0.271412	-1.12487	ENSMUSG00000036067	Slc2a6
17541636	0.960132	6.13066	3.47399	0.00161177	0.271412	-1.12828	ENSMUSG00000062184	Hs6st2
17305143	0.506868	6.23303	3.4736	0.00161339	0.271412	-1.12912	ENSMUSG00000021803	Cdhr1
17345293	0.585164	11.0718	3.46869	0.00163439	0.271412	-1.13996	ENSMUSG00000023951	Vegfa
17506030	0.581948	5.9328	3.46826	0.00163624	0.271412	-1.14091	ENSMUSG00000031844	Hsd17b2
17281895	-0.582124	8.39478	-3.46369	0.00165604	0.272567	-1.15099	ENSMUSG00000034442	Trmt5
17494842	-0.821119	7.67686	-3.4606	0.00166954	0.272675	-1.1578	ENSMUSG00000036111	Lmo1
17437686	0.691329	8.4242	3.44678	0.00173132	0.280606	-1.18825	ENSMUSG00000029185	Fam114a1
17316859	0.755794	7.35571	3.43955	0.0017645	0.283817	-1.20417	ENSMUSG00000022342	Kcnv1
17488179	0.600522	8.06303	3.43222	0.00179878	0.287155	-1.22029	ENSMUSG00000040488,ENSMUSG00000108715	Ltbp4
17466827	0.642168	7.42345	3.42869	0.00181554	0.287635	-1.22806	ENSMUSG00000000942	Hoxa4
17236339	0.532888	9.58122	3.42589	0.00182888	0.287635	-1.23419	ENSMUSG00000035311	Gnptab
17355443	-1.08186	7.16743	-3.41776	0.00186827	0.289973	-1.25205	ENSMUSG00000053846	Lipg
17340712	0.41745	7.52452	3.4172	0.00187106	0.289973	-1.2533	ENSMUSG00000095720,NA	Gm1604b,Gm1604a
17262600	0.515783	7.33368	3.41344	0.00188953	0.290714	-1.26153	ENSMUSG00000000782	Tcf7
17282970	-1.03291	6.75681	-3.40188	0.00194759	0.297214	-1.28688	ENSMUSG00000007682	Dio2
17547749	-0.518965	9.8392	-3.3995	0.00195978	0.297214	-1.2921	ENSMUSG00000027942	4933434E20Rik
17464638	0.358364	10.2673	3.3855	0.00203284	0.305512	-1.32276	ENSMUSG00000032667	Pon2
17359707	0.375329	4.89774	3.38187	0.0020522	0.305512	-1.3307	ENSMUSG00000036961	Wnt8b
17213548	-0.750615	9.30934	-3.38064	0.00205879	0.305512	-1.33338	ENSMUSG00000025969	Nrp2
17519282	-0.561569	6.47088	-3.37779	0.00207418	0.305512	-1.33962	ENSMUSG00000032202	Rab27a
17489039	0.635558	6.94053	3.3748	0.00209042	0.305512	-1.34615	ENSMUSG00000036957	Lrfn3
17514211	0.608765	8.21638	3.3729	0.00210082	0.305512	-1.35031	ENSMUSG00000090290	Tarbp1
17474480	0.746685	7.43525	3.36263	0.00215782	0.31012	-1.37272	ENSMUSG00000040841	Six5
17331272	0.803037	5.95047	3.36194	0.00216173	0.31012	-1.37423	ENSMUSG00000094422	Olfr205
17334782	0.688254	8.81878	3.3538	0.00220808	0.314269	-1.39199	ENSMUSG00000025738	Fbxl16
17385374	1.05192	8.61709	3.35169	0.00222025	0.314269	-1.39659	ENSMUSG00000026826	Nr4a2
17221918	0.424121	3.9339	3.34546	0.00225653	0.317289	-1.41016	ENSMUSG00000073722	4931408C20Rik
17250533	-0.701297	8.57257	-3.34285	0.00227191	0.317351	-1.41584	ENSMUSG00000018932	Map2k3
17266534	0.620859	8.17674	3.33703	0.00230654	0.320082	-1.4285	ENSMUSG00000018334	Ksr1
17510836	-0.421592	9.6672	-3.33413	0.00232401	0.320411	-1.43482	ENSMUSG00000038250	Usp38
17264046	0.583498	8.92211	3.33107	0.00234255	0.320884	-1.44147	ENSMUSG00000046417	Lrrc75a
17225630	0.426839	11.4879	3.32416	0.00238499	0.322941	-1.45649	ENSMUSG00000014602	Kif1a
17218942	0.392306	8.83288	3.31962	0.00241332	0.322941	-1.46637	ENSMUSG00000040836	Gpr161
17447726	0.583205	5.87601	3.31922	0.00241581	0.322941	-1.46723	ENSMUSG00000051022	Hs3st1
17336494	0.597802	7.15925	3.3188	0.00241841	0.322941	-1.46813	ENSMUSG00000073421	H2-Ab1
17545353	0.392197	10.4449	3.31239	0.00245897	0.326305	-1.48204	ENSMUSG00000025268	Maged2
17325308	-0.786726	5.99309	-3.30619	0.00249887	0.329034	-1.49551	ENSMUSG00000034379	Wdr5b
17424042	-0.408446	7.82107	-3.30219	0.00252489	0.329034	-1.50417	ENSMUSG00000028411	Aptx
17373262	-0.386934	10.1268	-3.30147	0.0025296	0.329034	-1.50573	ENSMUSG00000027255	Arfgap2
17367807	0.286045	9.08643	3.29403	0.00257884	0.329034	-1.52185	ENSMUSG00000006476	Nsmf
17332966	0.428777	7.50656	3.28882	0.00261387	0.329034	-1.53313	ENSMUSG00000095720,NA	Gm1604b,Gm1604a
17374047	0.631463	5.35446	3.28839	0.00261675	0.329034	-1.53405	ENSMUSG00000042604	Kcna4
17240645	0.802265	7.29397	3.28807	0.00261893	0.329034	-1.53475	ENSMUSG00000038151	Prdm1
17430645	0.539931	11.172	3.28683	0.00262735	0.329034	-1.53744	ENSMUSG00000078532,ENSMUSG00000106964	Nkain1
17310652	-0.390498	9.28585	-3.28306	0.0026531	0.329034	-1.54559	ENSMUSG00000052253	Zfp622
17226720	0.400867	5.01646	3.28262	0.00265608	0.329034	-1.54653	ENSMUSG00000026416	Il20
17497895	-0.569986	6.58034	-3.28229	0.00265836	0.329034	-1.54725	ENSMUSG00000060240	Cend1
17539121	0.461984	5.69424	3.28125	0.0026655	0.329034	-1.54949	ENSMUSG00000047485	Klhl34
17278398	-0.679875	7.01142	-3.27202	0.00272992	0.334151	-1.56945	ENSMUSG00000021070	Bdkrb2
17254591	0.441313	6.93786	3.27081	0.00273843	0.334151	-1.57205	ENSMUSG00000000093	Tbx2
17541217	0.523721	7.32657	3.25996	0.00281621	0.337895	-1.59546	ENSMUSG00000048970	C1galt1c1
17259623	0.564885	6.10062	3.25799	0.00283056	0.337895	-1.59971	ENSMUSG00000025175	Fn3k
17250775	-0.606284	7.77102	-3.25466	0.00285501	0.337895	-1.6069	ENSMUSG00000047821	Trim16
17359466	-0.624987	9.96477	-3.25394	0.00286029	0.337895	-1.60844	ENSMUSG00000011752	Pgam1
17521603	-0.632595	7.50071	-3.25137	0.00287931	0.337895	-1.61398	ENSMUSG00000070284	Gmppb
17500957	0.537528	5.78649	3.25111	0.00288125	0.337895	-1.61454	ENSMUSG00000031637	Lrp2bp
17535390	0.646651	7.57825	3.24969	0.00289177	0.337895	-1.61759	ENSMUSG00000033361	Prrg3
17333946	-0.635627	8.48956	-3.24907	0.00289643	0.337895	-1.61893	ENSMUSG00000067931	Zfp948
17404911	0.308778	7.11439	3.24106	0.00295683	0.342116	-1.63618	ENSMUSG00000050174	Nudt6
17492051	-1.02246	8.46216	-3.24001	0.00296483	0.342116	-1.63843	ENSMUSG00000042659	Arrdc4
17277712	0.773966	7.86871	3.23352	0.00301473	0.343953	-1.65237	ENSMUSG00000066392	Nrxn3
17276893	-0.439195	11.5047	-3.23182	0.00302798	0.343953	-1.65604	ENSMUSG00000021134	Srsf5
17343387	-0.394398	9.42752	-3.22958	0.00304545	0.343953	-1.66084	ENSMUSG00000002625	Akap8l
17514980	-0.335046	3.4071	-3.22871	0.00305232	0.343953	-1.66272	ENSMUSG00000049028	Olfr873
17261393	0.577823	8.51557	3.22589	0.00307454	0.343953	-1.66878	ENSMUSG00000060923	Acyp2
17463727	0.617452	6.3322	3.22545	0.00307795	0.343953	-1.66971	ENSMUSG00000090698	Apold1
17313350	0.369992	10.2662	3.22025	0.0031194	0.344571	-1.68088	ENSMUSG00000022390	Zc3h7b
17313677	0.506464	6.89875	3.21987	0.00312245	0.344571	-1.6817	ENSMUSG00000041653	Pnpla3
17335842	0.862402	9.57055	3.21866	0.00313217	0.344571	-1.68429	ENSMUSG00000041119	Pde9a
17310912	0.308384	12.3497	3.21419	0.00316837	0.345715	-1.69389	ENSMUSG00000022257	Laptm4b
17253150	-0.49017	7.70192	-3.21335	0.00317513	0.345715	-1.69567	ENSMUSG00000038046	Rnmtl1
17413633	-0.386134	7.32551	-3.20652	0.00323135	0.348787	-1.71032	ENSMUSG00000035601	Trmt10b
17221096	-0.543613	8.43289	-3.20593	0.0032362	0.348787	-1.71157	ENSMUSG00000002459	Rgs20
17395488	0.304397	10.6321	3.20335	0.00325767	0.349327	-1.71709	ENSMUSG00000027566	Psma7
17277472	0.404546	9.91013	3.19028	0.00336865	0.356633	-1.74505	ENSMUSG00000007867	Ift43
17295136	0.507292	10.6772	3.18966	0.00337403	0.356633	-1.74639	ENSMUSG00000021676	Iqgap2
17397645	0.721778	7.08665	3.18941	0.00337619	0.356633	-1.74692	ENSMUSG00000027796	Smad9
17378964	-0.440199	9.89279	-3.18306	0.00343149	0.36068	-1.76048	ENSMUSG00000027655	Dhx35
17389467	0.460048	6.27711	3.17622	0.00349207	0.364719	-1.77508	ENSMUSG00000074934	Grem1
17432341	-0.952157	9.55867	-3.17278	0.00352293	0.364719	-1.78242	ENSMUSG00000040659	Efhd2
17385564	0.513576	7.96953	3.17188	0.00353098	0.364719	-1.78433	ENSMUSG00000060703	Cd302
17251829	0.395515	4.99269	3.17104	0.00353862	0.364719	-1.78613	ENSMUSG00000018569	Cldn7
17212696	-0.582494	8.63192	-3.15068	0.00372742	0.374532	-1.82948	ENSMUSG00000026109	Tmeff2
17530728	0.5072	5.19699	3.15062	0.00372791	0.374532	-1.82959	ENSMUSG00000041009	Iqcf4
17478961	0.531787	8.47964	3.15008	0.00373304	0.374532	-1.83074	ENSMUSG00000030513	Pcsk6
17281963	-0.582137	7.54926	-3.14894	0.00374392	0.374532	-1.83316	ENSMUSG00000045690,NA	Wdr89,Rplp2-ps1
17457962	-0.595099	5.53187	-3.14878	0.00374549	0.374532	-1.83351	ENSMUSG00000056203	Tas2r135
17287901	-0.536304	11.0957	-3.14675	0.00376491	0.374532	-1.83782	ENSMUSG00000055254	Ntrk2
17539734	0.375826	7.41803	3.14598	0.00377226	0.374532	-1.83945	ENSMUSG00000093806	Asmt
17492598	0.427908	9.50986	3.1457	0.00377496	0.374532	-1.84005	ENSMUSG00000030530	Furin
17519238	0.406888	9.19304	3.13623	0.00386711	0.380958	-1.86015	ENSMUSG00000034910	Pygo1
17379482	0.399652	6.90816	3.13537	0.00387561	0.380958	-1.86198	ENSMUSG00000070529	Wfdc10
17548042	0.390122	10.9093	3.13342	0.00389486	0.381086	-1.86611	ENSMUSG00000000420	Galnt1
17234630	0.364396	9.87758	3.1264	0.00396503	0.386172	-1.881	ENSMUSG00000020260	Pofut2
17306666	0.406596	6.85055	3.11925	0.00403773	0.390589	-1.89614	ENSMUSG00000022208	Jph4
17425566	0.693908	6.80386	3.11833	0.00404717	0.390589	-1.89808	ENSMUSG00000038764	Ptpn3
17532649	-0.698999	10.2135	-3.10922	0.00414193	0.397925	-1.91736
17242449	0.432669	10.2442	3.10237	0.00421455	0.402671	-1.93184	ENSMUSG00000000374	Trappc10
17498738	-0.432865	7.72841	-3.09966	0.00424358	0.402671	-1.93756	ENSMUSG00000040236	Trappc5
17468405	1.03109	7.97149	3.09757	0.00426604	0.402671	-1.94195	ENSMUSG00000071341	Egr4
17515819	-0.583245	7.77454	-3.09747	0.00426719	0.402671	-1.94218	ENSMUSG00000032035	Ets1
17312825	0.528464	7.82713	3.09406	0.00430416	0.404362	-1.94936	ENSMUSG00000022436	Pdxp
17477245	0.415593	6.57695	3.0884	0.0043663	0.408394	-1.9613	ENSMUSG00000030713	Klk7
17243219	0.405085	5.98822	3.08643	0.00438809	0.408631	-1.96544	ENSMUSG00000004939	Nmrk2
17477401	-0.502155	9.32549	-3.08106	0.00444814	0.412414	-1.97676	ENSMUSG00000045411	2410002F23Rik
17217116	0.437066	9.67494	3.07859	0.00447607	0.413199	-1.98197	ENSMUSG00000026433	Rab29
17522916	0.628622	7.01141	3.07399	0.00452835	0.413317	-1.99163	ENSMUSG00000039115	Itga9
17365883	0.63349	8.22437	3.07089	0.00456398	0.413317	-1.99816	ENSMUSG00000025083	Afap1l2
17436192	0.308429	6.63145	3.07075	0.00456554	0.413317	-1.99844	ENSMUSG00000106918,NA	Mrpl33,Gm38424
17264984	0.703704	9.14913	3.06905	0.0045852	0.413317	-2.00202	ENSMUSG00000051790	Nlgn2
17376677	0.91546	6.05636	3.0677	0.00460086	0.413317	-2.00485	ENSMUSG00000027358	Bmp2
17506571	-0.600935	7.82229	-3.06665	0.00461304	0.413317	-2.00705	ENSMUSG00000001065	Zfp276
17455962	0.41593	10.1391	3.06462	0.00463673	0.413317	-2.01132	ENSMUSG00000042460	C1galt1
17261517	0.386087	5.52861	3.06253	0.00466134	0.413317	-2.01572	ENSMUSG00000044056	Efcab9
17302523	0.52515	9.11665	3.06139	0.00467467	0.413317	-2.0181	ENSMUSG00000055717	Slain1
17458520	0.427074	11.177	3.06118	0.00467723	0.413317	-2.01855	ENSMUSG00000038388	Mpp6
17295212	-0.530898	9.41861	-3.05794	0.00471559	0.413317	-2.02535	ENSMUSG00000021668	Polk
17431053	0.461138	9.7356	3.05696	0.00472729	0.413317	-2.02741	ENSMUSG00000037553,ENSMUSG00000091695	Zdhhc18,Gm13213
17283225	-0.446983	8.20711	-3.0567	0.00473041	0.413317	-2.02796	ENSMUSG00000021179	Nrde2
17235947	-0.506755	9.30581	-3.05287	0.00477623	0.41561	-2.03598	ENSMUSG00000020255	D10Wsu102e
17443996	0.498687	6.13733	3.04806	0.00483442	0.416342	-2.04605	ENSMUSG00000044197	D830046C22Rik,Gpr146
17348274	0.646211	5.64168	3.04715	0.00484558	0.416342	-2.04797	NA,ENSMUSG00000015127	LOC101055995,Unkl
17349393	0.319226	8.49546	3.04669	0.00485118	0.416342	-2.04893	ENSMUSG00000014504	Srp19
17467015	0.365565	7.35095	3.04572	0.00486307	0.416342	-2.05096	ENSMUSG00000038058	Nod1
17504998	0.417534	6.30743	3.04024	0.00493056	0.420098	-2.06242	ENSMUSG00000044287	Nrn1l
17362138	0.478682	8.62396	3.03807	0.00495753	0.420098	-2.06696	ENSMUSG00000024958	Gpr137
17375257	-0.603124	6.66743	-3.03539	0.00499117	0.420098	-2.07258	ENSMUSG00000000308	Ckmt1
17511079	-0.583629	9.05089	-3.03454	0.00500184	0.420098	-2.07436	ENSMUSG00000035671	Zswim4
17406165	0.561551	9.59534	3.03274	0.00502454	0.420098	-2.07812	ENSMUSG00000028020	Glrb
17269042	0.362408	5.85844	3.03265	0.00502566	0.420098	-2.07831	ENSMUSG00000017588	Krt27
17400592	0.359523	6.46888	3.03089	0.0050479	0.420302	-2.08198	ENSMUSG00000038403	Hfe2
17331838	0.447607	4.71008	3.0236	0.00514115	0.423076	-2.09719	ENSMUSG00000045331	2310079G19Rik
17255828	0.426437	8.31739	3.02348	0.00514276	0.423076	-2.09745	ENSMUSG00000038437	Mllt6
17338200	-0.639721	8.03038	-3.02209	0.00516069	0.423076	-2.10035	ENSMUSG00000036430	Tbcc
17402181	0.614243	10.3699	3.02207	0.00516092	0.423076	-2.10038	ENSMUSG00000028128	F3
17280310	0.752661	11.298	3.01358	0.00527213	0.429819	-2.1181	ENSMUSG00000020644	Id2
17215605	-0.441858	8.25487	-3.01208	0.00529192	0.429819	-2.12122	ENSMUSG00000044337	Ackr3
17327574	-0.604808	7.73879	-3.00876	0.00533621	0.429819	-2.12814	NA	B230307C23Rik
17268995	0.569798	4.82582	3.0086	0.00533833	0.429819	-2.12847	ENSMUSG00000035849	Krt222
17261825	0.4305	8.50518	3.00653	0.0053661	0.429819	-2.13278	ENSMUSG00000042032	Mat2b
17541053	0.843205	4.65423	3.00504	0.00538622	0.429819	-2.13589	ENSMUSG00000079630	Rhox4f
17486915	0.332402	6.77877	3.00139	0.00543562	0.429819	-2.14347	ENSMUSG00000001988	Npas1
17358777	0.569899	9.42706	3.00052	0.00544743	0.429819	-2.14528	ENSMUSG00000024776	Stambpl1
17449649	0.313212	4.54753	3.00024	0.00545126	0.429819	-2.14586	ENSMUSG00000029409	U90926
17413866	0.390822	5.63919	2.99931	0.00546397	0.429819	-2.14779	ENSMUSG00000028339	Col15a1
17287555	0.502753	7.62315	2.99755	0.00548808	0.429819	-2.15145	ENSMUSG00000025876	Unc5a
17458327	-0.429492	10.5082	-2.99589	0.00551099	0.429819	-2.15491	ENSMUSG00000052751	Repin1
17303849	0.417152	8.85084	2.99428	0.00553319	0.429819	-2.15825	ENSMUSG00000034235	Usp54
17394727	0.538529	8.88098	2.99331	0.00554665	0.429819	-2.16027	ENSMUSG00000090213	Tmem189
17442588	0.265965	11.7969	2.99222	0.00556179	0.429819	-2.16253	ENSMUSG00000038023	Atp6v0a2
17356526	0.423232	9.03002	2.9887	0.00561103	0.429819	-2.16985	ENSMUSG00000024940	Ltbp3
17289889	0.415553	11.6451	2.98854	0.00561321	0.429819	-2.17017	ENSMUSG00000021756	Il6st
17529218	0.773555	6.43357	2.98752	0.0056276	0.429819	-2.1723	ENSMUSG00000049511	Htr1b
17227764	0.730878	10.1388	2.9875	0.00562782	0.429819	-2.17233	ENSMUSG00000026360	Rgs2
17298223	0.571454	8.43394	2.98248	0.00569885	0.432573	-2.18274	ENSMUSG00000006527	Sfmbt1
17422443	-1.15998	7.73113	-2.98184	0.00570797	0.432573	-2.18407	ENSMUSG00000048001	Hes5
17402025	-0.417091	9.24563	-2.9776	0.00576865	0.432573	-2.19285	ENSMUSG00000000340	Dbt
17253276	0.498952	10.2189	2.97689	0.00577895	0.432573	-2.19433	ENSMUSG00000011877	Git1
17510578	-0.382748	9.89703	-2.97498	0.00580654	0.432573	-2.19828	ENSMUSG00000044600	Smim7
17243576	-0.590495	11.2069	-2.97404	0.00582016	0.432573	-2.20023	ENSMUSG00000020263	Appl2
17297627	-0.338972	10.2791	-2.97374	0.00582456	0.432573	-2.20085	ENSMUSG00000021770	Samd8
17271856	0.39797	7.02018	2.97358	0.00582687	0.432573	-2.20118	ENSMUSG00000045288	Ush1g
17510264	-0.614334	8.31151	-2.96985	0.00588136	0.435098	-2.20891	ENSMUSG00000035439	Haus8
17484035	0.433377	7.2681	2.96617	0.00593557	0.437583	-2.21652	ENSMUSG00000050100	Hmx2
17240077	0.685875	6.70718	2.95589	0.00608952	0.447071	-2.23776	ENSMUSG00000019789	Hey2
17477314	0.683912	6.16449	2.95371	0.00612266	0.447071	-2.24227	ENSMUSG00000044485	Klk1b11
17211090	0.361746	9.72737	2.95283	0.00613607	0.447071	-2.24408	ENSMUSG00000056763	Cspp1
17500922	0.637728	5.88889	2.95135	0.00615865	0.447071	-2.24713	ENSMUSG00000031636	Pdlim3
17330614	0.399272	10.5131	2.94761	0.00621618	0.447071	-2.25484	ENSMUSG00000022664	Slc35a5
17230331	-0.694708	7.10575	-2.94755	0.00621715	0.447071	-2.25497	ENSMUSG00000026492	Tfb2m
17437803	0.485412	8.76156	2.94569	0.00624604	0.447071	-2.25881	ENSMUSG00000037795	N4bp2
17224971	-0.508951	10.3865	-2.94494	0.00625762	0.447071	-2.26035	ENSMUSG00000045658	Pid1
17250909	-0.350162	6.868	-2.94381	0.00627526	0.447071	-2.26268	ENSMUSG00000018347	Zkscan6
17478195	0.590599	4.15865	2.94252	0.00629534	0.447071	-2.26533	ENSMUSG00000057465	Saa2
17522958	0.546064	8.06047	2.94249	0.00629589	0.447071	-2.2654	ENSMUSG00000047409	Ctdspl
17350936	-0.311918	11.5894	-2.94013	0.00633291	0.447338	-2.27027	ENSMUSG00000024603	Dctn4
17515074	0.467391	6.20304	2.93956	0.00634178	0.447338	-2.27142	ENSMUSG00000037405	Icam1
17510856	-0.606224	4.57133	-2.93249	0.00645411	0.450087	-2.28598	ENSMUSG00000031712	Il15
17344706	-0.373628	7.79412	-2.93105	0.00647721	0.450087	-2.28894	ENSMUSG00000045409	Trim39
17291408	0.417408	4.97575	2.92951	0.00650201	0.450087	-2.29211	ENSMUSG00000045835	Hdgfl1
17229984	0.258281	5.28319	2.92863	0.00651621	0.450087	-2.29392	ENSMUSG00000037872	Ackr1
17501810	-0.662526	7.30977	-2.9284	0.00651992	0.450087	-2.29439	ENSMUSG00000071078	Nr2c2ap
17335878	-0.602429	8.70656	-2.9279	0.00652807	0.450087	-2.29542	ENSMUSG00000006705	Pknox1
17332739	0.369089	9.93226	2.92739	0.0065362	0.450087	-2.29646	ENSMUSG00000069729	Arid1b
17479668	0.571195	5.21875	2.92458	0.00658199	0.450087	-2.30224	ENSMUSG00000025584	Pde8a
17383663	-0.467282	9.02961	-2.92438	0.0065853	0.450087	-2.30266	ENSMUSG00000089762	Ier5l
17244486	0.352002	6.95661	2.92392	0.00659274	0.450087	-2.30359	ENSMUSG00000020027	Socs2
17448106	1.14191	8.77119	2.91851	0.00668163	0.453304	-2.31469	ENSMUSG00000029189	Sel1l3
17442269	0.348118	8.56452	2.91745	0.00669926	0.453304	-2.31687	ENSMUSG00000029438	Bcl7a
17477178	-0.41751	7.50573	-2.91717	0.00670392	0.453304	-2.31745	ENSMUSG00000038888	Ctu1
17283380	0.523064	6.68162	2.91139	0.0068005	0.458375	-2.3293	ENSMUSG00000021186	Fbln5
17536428	0.406178	5.33355	2.90774	0.00686226	0.460452	-2.33678	ENSMUSG00000031212	Pgr15l
17513166	0.339911	10.6384	2.90538	0.00690234	0.460452	-2.34161	ENSMUSG00000031954	Cfdp1
17465971	0.649112	8.42121	2.90496	0.00690956	0.460452	-2.34247	ENSMUSG00000063455	D630045J12Rik
17452713	-0.474372	8.7562	-2.90321	0.00693952	0.460452	-2.34606	ENSMUSG00000066278	Vps37b
17240176	0.486476	5.62453	2.90224	0.0069562	0.460452	-2.34804	ENSMUSG00000039508	Fam26d
17394285	0.365711	5.13232	2.90193	0.00696144	0.460452	-2.34867	ENSMUSG00000017767	Spata25
17234116	0.407748	10.1446	2.89609	0.00706253	0.46276	-2.3606	ENSMUSG00000048701	Ccdc6
17466670	-0.399406	6.82425	-2.89585	0.00706682	0.46276	-2.36111	ENSMUSG00000029821	Dfna5
17377610	0.352058	6.49183	2.89511	0.00707967	0.46276	-2.36261	ENSMUSG00000027456	Sdcbp2
17331481	-0.543527	9.21608	-2.89489	0.0070835	0.46276	-2.36306	ENSMUSG00000052516	Robo2
17464303	0.400009	9.53131	2.89251	0.00712536	0.463446	-2.36794	ENSMUSG00000030291	Med21
17359716	-0.389156	8.29779	-2.89003	0.00716894	0.463446	-2.37298	ENSMUSG00000036450	Hif1an
17342238	0.359097	4.92165	2.88954	0.00717769	0.463446	-2.37399	ENSMUSG00000024173	Tpsab1
17225171	-0.723164	6.83915	-2.8866	0.0072299	0.463446	-2.37999	ENSMUSG00000104627	Gm24148
17314190	0.545725	7.94225	2.88595	0.00724151	0.463446	-2.38132	ENSMUSG00000022623	Shank3
17509591	0.49101	5.57657	2.88452	0.00726709	0.463446	-2.38424	ENSMUSG00000053626	Tll1
17268454	0.521352	8.28354	2.88348	0.00728575	0.463446	-2.38636	ENSMUSG00000038517	Tbkbp1
17404601	0.656497	8.51557	2.88307	0.00729315	0.463446	-2.3872	ENSMUSG00000027669	Gnb4
17258789	0.50454	8.70538	2.8799	0.00735024	0.463446	-2.39365	ENSMUSG00000025571	Tnrc6c
17505851	-0.528218	6.13457	-2.87941	0.00735914	0.463446	-2.39465	ENSMUSG00000031767	Nudt7
17259534	1.05723	7.00844	2.87733	0.00739702	0.463446	-2.3989	ENSMUSG00000025161	Slc16a3
17307709	0.31429	9.7796	2.87613	0.00741886	0.463446	-2.40134	ENSMUSG00000021972	Hmbox1
17316690	-1.16663	9.45471	-2.87563	0.00742795	0.463446	-2.40235	ENSMUSG00000037465	Klf10
17277212	-0.364147	8.85958	-2.87511	0.00743757	0.463446	-2.40342	ENSMUSG00000042472	Zfp410
17388687	0.56291	9.02042	2.87333	0.00747015	0.463446	-2.40704	ENSMUSG00000032841	Prr5l
17545824	-0.738233	7.17131	-2.87212	0.00749235	0.463446	-2.40949	ENSMUSG00000059493	Nhs
17330506	0.511863	7.94725	2.87151	0.00750373	0.463446	-2.41075	ENSMUSG00000036292	Gramd1c
17261417	0.541819	8.19679	2.87129	0.00750779	0.463446	-2.4112	ENSMUSG00000020309	Chac2
17377478	0.465016	9.08964	2.86913	0.00754781	0.463446	-2.41559	ENSMUSG00000033068	Entpd6
17501346	0.586401	9.34837	2.86894	0.00755129	0.463446	-2.41598	ENSMUSG00000031647	Mfap3l
17532045	-0.615718	8.44018	-2.86848	0.00755982	0.463446	-2.41691	ENSMUSG00000010660	Plcd1
17509676	0.39874	4.31568	2.86771	0.00757422	0.463446	-2.41848	ENSMUSG00000079042	Apela
17489279	0.280404	10.1646	2.86409	0.00764178	0.463895	-2.42583	ENSMUSG00000006315	Tmem147
17540144	0.400722	5.9884	2.86327	0.00765725	0.463895	-2.4275	ENSMUSG00000078206,ENSMUSG00000071815,ENSMUSG00000078208,ENSMUSG00000060685,ENSMUSG00000072249	Fthl17d,Fthl17e,Fthl17b,Fthl17c,Fthl17-ps1,Fthl17f
17387246	-0.343674	5.55825	-2.86105	0.00769916	0.463895	-2.43201	ENSMUSG00000075256	Cerkl
17376274	-0.935143	7.00666	-2.85393	0.00783488	0.463895	-2.44646
17434158	-0.53823	6.67174	-2.85353	0.00784272	0.463895	-2.44729	NA,ENSMUSG00000096237	Gm3893,Gm29804,Gm5859,4933409K07Rik,Gm9615,Gm21158
17431861	0.46077	10.4773	2.85277	0.00785736	0.463895	-2.44883	ENSMUSG00000041120	Nbl1
17528160	0.382693	10.9063	2.85214	0.00786944	0.463895	-2.4501	ENSMUSG00000004936	Map2k1
17494187	0.408855	4.57292	2.85137	0.00788432	0.463895	-2.45166	ENSMUSG00000045132	Olfr620
17417512	0.51306	7.3831	2.85107	0.00789011	0.463895	-2.45227	ENSMUSG00000033985	Tesk2
17414428	0.375934	8.60112	2.85102	0.00789105	0.463895	-2.45236	ENSMUSG00000038607	Gng10
17344852	0.465417	3.93319	2.85053	0.00790062	0.463895	-2.45337	ENSMUSG00000058802	Olfr97
17274766	0.422236	5.1276	2.85029	0.00790529	0.463895	-2.45385	ENSMUSG00000036136	Fam110c
17275255	-0.367934	10.8602	-2.84747	0.00796012	0.463895	-2.45957	ENSMUSG00000020598	Nrcam
17524156	0.367846	10.5122	2.84665	0.00797614	0.463895	-2.46123	ENSMUSG00000031938	4931406C07Rik
17234955	0.4092	7.28767	2.84647	0.00797955	0.463895	-2.46158	ENSMUSG00000020325	Fstl3
17533207	0.748076	7.40255	2.84372	0.00803356	0.463895	-2.46716	ENSMUSG00000015342	Xk
17512833	-0.366995	11.2903	-2.84223	0.00806292	0.463895	-2.47017	ENSMUSG00000031729	Ist1
17261399	0.375177	10.3034	2.84024	0.00810241	0.463895	-2.47421	ENSMUSG00000020311	Erlec1
17476219	-0.532963	7.02656	-2.83958	0.00811545	0.463895	-2.47554	ENSMUSG00000058402	Zfp420
17396638	-0.893222	7.788	-2.83898	0.00812734	0.463895	-2.47675	ENSMUSG00000027660	Skil
17259585	0.54398	10.3923	2.83871	0.00813289	0.463895	-2.47731	ENSMUSG00000000056	Narf
17522536	-0.488153	7.56525	-2.83847	0.00813765	0.463895	-2.47779	ENSMUSG00000032495	Lrrc2
17319134	0.494767	5.89496	2.83594	0.00818807	0.463895	-2.4829	ENSMUSG00000033006	Sox10
17239040	-0.57235	5.67202	-2.83568	0.00819326	0.463895	-2.48342	ENSMUSG00000079685	Ulbp1
17544691	0.629496	9.69255	2.83542	0.00819864	0.463895	-2.48396	ENSMUSG00000042750	Bex2
17403806	0.530956	6.34692	2.83496	0.00820775	0.463895	-2.48488	ENSMUSG00000078161	Erich3
17257801	0.674011	8.45077	2.83472	0.00821262	0.463895	-2.48537	ENSMUSG00000000142	Axin2
17346856	0.52734	9.84166	2.83441	0.00821891	0.463895	-2.486	ENSMUSG00000033278	Ptprm
17485801	0.495166	8.44936	2.83289	0.00824944	0.463895	-2.48906	ENSMUSG00000055809	Dnaaf3
17441952	-0.33483	9.92955	-2.83163	0.0082749	0.463895	-2.49161	ENSMUSG00000029458	Brap
17213462	0.441303	5.92555	2.8312	0.00828365	0.463895	-2.49248	ENSMUSG00000026012,ENSMUSG00000102412	Cd28
17442887	0.384168	6.75197	2.83093	0.0082891	0.463895	-2.49303	ENSMUSG00000029436	Mmp17
17455319	0.325044	5.83239	2.83027	0.00830256	0.463895	-2.49437	ENSMUSG00000042817	Flt3
17320705	0.430048	9.85562	2.82856	0.00833733	0.464615	-2.49782	ENSMUSG00000022634	Yaf2
17290646	0.495713	6.39043	2.82668	0.00837576	0.465534	-2.50161	ENSMUSG00000095105	Edaradd
17339549	-0.42008	9.56037	-2.82398	0.0084313	0.467359	-2.50707	ENSMUSG00000039770	Ypel5
17212750	-0.451606	9.36236	-2.82203	0.00847153	0.467359	-2.511	ENSMUSG00000026104	Stat1
17436823	0.32855	5.78423	2.82188	0.00847463	0.467359	-2.51131	ENSMUSG00000045318	Adra2c
17515703	0.759854	6.47991	2.81804	0.00855432	0.470532	-2.51903	ENSMUSG00000031994	Adamts8
17234136	-0.675869	8.18729	-2.81372	0.00864508	0.472851	-2.52774	ENSMUSG00000037762	Slc16a9
17364251	0.323145	11.5718	2.81329	0.00865424	0.472851	-2.52862	ENSMUSG00000056999	Ide
17476364	0.287259	5.92939	2.81242	0.00867258	0.472851	-2.53037	ENSMUSG00000030579	Tyrobp
17482857	0.355913	6.44789	2.81158	0.00869041	0.472851	-2.53206	ENSMUSG00000030769	Slc5a11
17528405	-0.440814	9.43956	-2.81029	0.00871766	0.472851	-2.53464	ENSMUSG00000036943	Rab8b
17326996	-0.61357	7.15048	-2.80971	0.0087301	0.472851	-2.53582	ENSMUSG00000039903	Eva1c
17426497	0.316806	11.013	2.80753	0.00877668	0.474164	-2.54021	ENSMUSG00000039270	Megf9
17235077	-0.825752	9.34496	-2.80582	0.0088133	0.474934	-2.54365	ENSMUSG00000004665	Cnn2
17539110	0.383026	4.86788	2.80299	0.00887412	0.477001	-2.54932	ENSMUSG00000041476	Smpx
17215773	-0.406721	8.5472	-2.79936	0.00895293	0.478254	-2.55662	ENSMUSG00000034292	Traf3ip1
17317858	0.364108	10.744	2.79936	0.0089531	0.478254	-2.55663	ENSMUSG00000022607	Ptk2
17335983	0.473102	5.81919	2.79816	0.00897915	0.478254	-2.55903	ENSMUSG00000062464	Cyp4f37
17337434	0.438507	4.93249	2.79778	0.00898757	0.478254	-2.5598	ENSMUSG00000037130	H2-M10.6
17402001	0.320576	9.54846	2.79636	0.00901864	0.478254	-2.56265	ENSMUSG00000027963	Extl2
17249542	-0.325428	10.0434	-2.79434	0.00906302	0.478254	-2.5667	ENSMUSG00000018398	Sept8
17383680	0.426077	6.2306	2.79393	0.00907219	0.478254	-2.56753	ENSMUSG00000044320	1700001O22Rik
17517576	-0.300181	10.0605	-2.79368	0.00907764	0.478254	-2.56803	ENSMUSG00000032329	Hmg20a
17367536	-0.669969	5.6721	-2.79181	0.00911899	0.478864	-2.57178	ENSMUSG00000026786	Apbb1ip
17341521	-0.644905	9.05607	-2.78875	0.00918719	0.478864	-2.57792	ENSMUSG00000041319	Thoc6
17523531	0.442741	8.61904	2.78858	0.00919085	0.478864	-2.57825	ENSMUSG00000066233	Tmem42
17466874	0.539659	5.46079	2.78857	0.00919109	0.478864	-2.57827
17405591	0.370931	9.54342	2.78809	0.00920197	0.478864	-2.57925	ENSMUSG00000027822	Slc33a1
17442834	0.356542	5.43343	2.78644	0.0092389	0.47961	-2.58255	ENSMUSG00000044017	Adgrd1
17521043	0.297679	4.84796	2.78158	0.00934848	0.481144	-2.59227	ENSMUSG00000032564	Cpne4
17436128	-0.387102	8.70189	-2.78149	0.0093506	0.481144	-2.59246	ENSMUSG00000062761	Zfp512
17342868	-0.52558	7.87514	-2.78052	0.00937257	0.481144	-2.59439	ENSMUSG00000024222	Fkbp5
17474300	-0.401625	4.05752	-2.7804	0.00937546	0.481144	-2.59464	NA	Gm5155
17542213	0.362802	4.43018	2.78012	0.00938176	0.481144	-2.5952	ENSMUSG00000043453	Magea10
17504649	0.468619	10.0724	2.77534	0.00949126	0.484633	-2.60476	ENSMUSG00000031885	Cbfb
17496627	0.487692	6.95952	2.77516	0.00949546	0.484633	-2.60513	ENSMUSG00000000486	Sept1
17432227	0.390628	5.83813	2.77291	0.0095474	0.485007	-2.60962	ENSMUSG00000006219	Fblim1
17438728	-0.336749	5.0802	-2.77286	0.00954846	0.485007	-2.60971	ENSMUSG00000029281	Smr2
17532485	0.551143	7.1667	2.77101	0.00959151	0.486031	-2.61342	ENSMUSG00000054871	Tmem158
17394133	0.394707	4.56102	2.76825	0.00965587	0.488127	-2.61893	ENSMUSG00000040132	Svs2
17211043	0.387445	9.90299	2.76701	0.00968492	0.488433	-2.62141	ENSMUSG00000025915	Sgk3
17432247	0.377567	6.27407	2.76527	0.00972567	0.489301	-2.62486	ENSMUSG00000043085	Tmem82
17527719	0.549231	9.89159	2.76432	0.00974823	0.489301	-2.62677	ENSMUSG00000035914	Cd276
17452294	-0.614905	7.6779	-2.76192	0.00980492	0.490986	-2.63155	ENSMUSG00000042594	Sh2b3
17275042	0.694616	6.77533	2.75883	0.00987858	0.49351	-2.63771	ENSMUSG00000036169	Sostdc1
17516320	-0.49503	7.1854	-2.75578	0.0099517	0.495996	-2.64379	ENSMUSG00000025602	Zfp202
17419443	-0.319647	9.7655	-2.75227	0.0100365	0.497636	-2.65078	ENSMUSG00000028886	Eya3
17530430	0.409145	6.51728	2.75173	0.0100497	0.497636	-2.65185	ENSMUSG00000032566	1700080E11Rik
17528913	-0.437561	5.50415	-2.75152	0.0100549	0.497636	-2.65228	ENSMUSG00000032360	Hcrtr2
17500620	-0.469695	6.76085	-2.74994	0.0100931	0.498367	-2.65541	ENSMUSG00000074384	AI429214
17359608	0.593203	7.94726	2.74735	0.0101565	0.500332	-2.66056	ENSMUSG00000025192	Entpd7
17365617	-0.368178	7.19473	-2.74428	0.0102322	0.50216	-2.66667	ENSMUSG00000044948	Itprip
17345170	-0.391527	6.87826	-2.74378	0.0102446	0.50216	-2.66767	ENSMUSG00000023935	Spats1
17458718	0.419001	6.06148	2.74297	0.0102646	0.50216	-2.66927	ENSMUSG00000045725	Prr15
17394965	0.391458	6.00473	2.74104	0.0103124	0.502681	-2.6731	ENSMUSG00000038567	Cyp24a1
17348126	-0.436474	9.62147	-2.74064	0.0103226	0.502681	-2.67391	ENSMUSG00000024234	Mtpap
17258457	-0.330867	9.71762	-2.73794	0.01039	0.504806	-2.67926	ENSMUSG00000020755	Sap30bp
17252827	-0.522792	9.18868	-2.73406	0.0104877	0.507747	-2.68697	ENSMUSG00000038335	Tsr1
17441140	0.400407	10.1091	2.7331	0.0105118	0.507747	-2.68885	ENSMUSG00000054256	Msi1
17301722	-0.311369	8.80497	-2.73269	0.0105223	0.507747	-2.68967	ENSMUSG00000022089	Bin3
17505260	0.55747	9.68804	2.73027	0.0105839	0.50892	-2.69448	ENSMUSG00000003847	Nfat5
17513453	-0.387997	7.78442	-2.72921	0.0106108	0.50892	-2.69657	ENSMUSG00000031832	Taf1c
17424952	-0.511038	7.06325	-2.72891	0.0106185	0.50892	-2.69716	ENSMUSG00000044813	Shb
17499447	0.35895	8.92842	2.72682	0.0106722	0.510345	-2.70132	ENSMUSG00000071176	Arhgef10
17513886	0.270973	8.31034	2.7233	0.0107629	0.512435	-2.70827	ENSMUSG00000001062	Vps9d1
17492549	0.386498	10.7552	2.7231	0.0107681	0.512435	-2.70867	ENSMUSG00000038886	Man2a2
17432440	-0.851505	11.1398	-2.72184	0.0108007	0.512435	-2.71116	ENSMUSG00000028583,ENSMUSG00000096951	Pdpn
17469488	0.918381	8.66705	2.72099	0.010823	0.512435	-2.71285	ENSMUSG00000035357	Pdzrn3
17243392	0.293449	11.1426	2.72046	0.0108366	0.512435	-2.71389	ENSMUSG00000034781	Gna11
17410376	0.335158	10.1469	2.71745	0.0109154	0.512765	-2.71984	ENSMUSG00000041084	Ostc
17320583	0.686851	10.0689	2.71718	0.0109225	0.512765	-2.72037	ENSMUSG00000052560	Cpne8
17494697	0.39742	4.35858	2.71669	0.0109355	0.512765	-2.72135	ENSMUSG00000096714	Olfr699
17273498	-0.378487	7.92226	-2.71605	0.0109523	0.512765	-2.72262	ENSMUSG00000039294	BC017643
17405267	0.496436	5.75529	2.71559	0.0109644	0.512765	-2.72352	ENSMUSG00000056306	Sertm1
17501550	0.494223	9.84777	2.71417	0.0110019	0.513392	-2.72633	ENSMUSG00000014907	Naf1
17396521	0.326492	5.22116	2.71008	0.0111105	0.517321	-2.7344	ENSMUSG00000063600	Egfem1
17317593	0.678518	7.20334	2.70698	0.0111935	0.518327	-2.74052	ENSMUSG00000056258	Kcnq3
17447623	-0.335656	7.13868	-2.70491	0.0112492	0.518327	-2.7446	ENSMUSG00000029127	Zbtb49
17281354	0.355733	10.9371	2.70491	0.0112492	0.518327	-2.7446	ENSMUSG00000020986	Sec23a
17446981	0.53855	9.99259	2.70239	0.0113174	0.518327	-2.74956	ENSMUSG00000038552	Fndc4
17229096	0.398981	10.4543	2.70209	0.0113256	0.518327	-2.75016	ENSMUSG00000026586	Prrx1
17271158	-0.843565	8.77561	-2.69896	0.0114108	0.518327	-2.75632	ENSMUSG00000040373	Cacng5
17353453	-0.353276	5.24611	-2.69876	0.0114164	0.518327	-2.75672	ENSMUSG00000049357	4933408B17Rik
17511808	0.247899	11.6713	2.6987	0.0114181	0.518327	-2.75684	ENSMUSG00000031751	Amfr
17466386	0.624301	7.37793	2.69443	0.0115355	0.518327	-2.76524	ENSMUSG00000029861	Fam131b
17343918	0.699492	9.3974	2.69408	0.0115452	0.518327	-2.76593	ENSMUSG00000073418	C4b
17437830	0.359768	5.56224	2.69378	0.0115534	0.518327	-2.76651	ENSMUSG00000029204	Rhoh
17329195	0.420837	6.31232	2.6936	0.0115585	0.518327	-2.76688	ENSMUSG00000022847	Thpo
17334922	0.597895	7.01402	2.69342	0.0115635	0.518327	-2.76723	ENSMUSG00000034413	Neurl1b
17454574	0.321418	12.0426	2.69305	0.0115735	0.518327	-2.76794	ENSMUSG00000036565	Ttyh3
17485772	0.370683	6.37991	2.69283	0.0115797	0.518327	-2.76838	ENSMUSG00000064179	Tnnt1
17474400	0.301261	9.13603	2.6927	0.0115835	0.518327	-2.76865	ENSMUSG00000023118	Sympk
17509462	0.517548	8.49164	2.69214	0.0115989	0.518327	-2.76974	ENSMUSG00000031608	Galnt7
17263837	-0.45307	9.19683	-2.69186	0.0116068	0.518327	-2.7703	ENSMUSG00000001036	Epn2
17376728	0.361092	7.88177	2.69181	0.0116082	0.518327	-2.7704	ENSMUSG00000039943	Plcb4
17423612	0.411602	6.00711	2.69137	0.0116204	0.518327	-2.77126	ENSMUSG00000040478	Prdm13
17273460	0.340776	5.7224	2.68994	0.0116602	0.518604	-2.77407	ENSMUSG00000025165	Sectm1a
17249929	0.565436	10.4696	2.68939	0.0116754	0.518604	-2.77514	ENSMUSG00000037331	Larp1
17339108	0.851944	8.23842	2.68773	0.011722	0.519135	-2.77841	ENSMUSG00000024085	Man2a1
17548454	0.363891	9.68203	2.68722	0.0117363	0.519135	-2.77941	ENSMUSG00000078713	Gm8069,Tomm5
17447672	-0.339237	12.1058	-2.68516	0.0117943	0.520304	-2.78346	ENSMUSG00000005103	Wdr1
17249950	0.375894	9.7134	2.68454	0.0118117	0.520304	-2.78467	ENSMUSG00000020515	Cnot8
17337679	0.301566	4.50156	2.68093	0.011914	0.521462	-2.79175	ENSMUSG00000090747	Esp8
17442714	0.351264	10.6915	2.67994	0.0119423	0.521462	-2.7937	ENSMUSG00000037905	Bri3bp
17270315	0.456971	5.14464	2.67931	0.0119604	0.521462	-2.79494	ENSMUSG00000034520	Gjc1
17539768	0.650831	8.6593	2.67915	0.0119649	0.521462	-2.79525	ENSMUSG00000073293,ENSMUSG00000073295	Nudt10
17408011	0.759138	8.75409	2.67915	0.011965	0.521462	-2.79526	ENSMUSG00000068855	Hist2h2ac
17279584	0.383928	10.6933	2.67844	0.0119854	0.521462	-2.79665	ENSMUSG00000021171	Esyt2
17285438	0.52794	5.52997	2.6772	0.012021	0.521914	-2.79908	ENSMUSG00000041324	Inhba
17451769	-0.389984	9.8731	-2.67636	0.0120449	0.521914	-2.80072	ENSMUSG00000029513	Prkab1
17449473	-0.351237	5.41457	-2.67549	0.01207	0.521936	-2.80243	ENSMUSG00000035540	Gc
17391506	0.362226	8.39296	2.67344	0.0121292	0.523428	-2.80644
17469320	0.371412	9.65916	2.67219	0.0121655	0.52393	-2.80889	ENSMUSG00000030059	Tmf1
17358363	0.364477	5.08566	2.66989	0.0122324	0.524408	-2.81339	ENSMUSG00000042372	Dmrt3
17360655	0.413033	9.78716	2.66867	0.0122681	0.524408	-2.81578	ENSMUSG00000033478	Fam160b1
17240012	0.378296	5.90077	2.66846	0.0122744	0.524408	-2.8162	ENSMUSG00000019880	Rspo3
17509288	0.519565	9.45873	2.66842	0.0122754	0.524408	-2.81627	ENSMUSG00000031563	Wwc2
17458841	-0.369894	11.4978	-2.66587	0.0123504	0.525442	-2.82127	ENSMUSG00000029778	Adcyap1r1
17381058	-0.228936	10.5896	-2.66494	0.0123778	0.525442	-2.82308	ENSMUSG00000000826	Dnajc5
17336980	-0.427649	7.49032	-2.66473	0.0123838	0.525442	-2.82348	ENSMUSG00000043311	D17H6S53E
17499480	-0.489616	8.89545	-2.66423	0.0123986	0.525442	-2.82446	ENSMUSG00000055675	Kbtbd11
17221347	0.260817	12.0032	2.66126	0.0124868	0.52618	-2.83028	ENSMUSG00000025935	Tram1
17332568	0.370174	5.82517	2.65875	0.0125617	0.52618	-2.83518	ENSMUSG00000000385	Tmprss2
17539548	-0.643117	7.3997	-2.65844	0.0125709	0.52618	-2.83578	ENSMUSG00000031381	Piga
17436999	0.600054	9.62565	2.65829	0.0125754	0.52618	-2.83607	ENSMUSG00000029121	Crmp1
17496584	0.290668	4.16644	2.65827	0.012576	0.52618	-2.83611	ENSMUSG00000049350	Zg16
17215650	-0.415759	10.7088	-2.65713	0.0126102	0.52618	-2.83833	ENSMUSG00000026305	Lrrfip1
17421187	-0.384772	9.51859	-2.65599	0.0126443	0.52618	-2.84055	ENSMUSG00000046862,ENSMUSG00000097778	Pramef8
17489682	0.569924	8.27549	2.65568	0.0126538	0.52618	-2.84117	ENSMUSG00000030499	Kctd15
17528778	0.413378	7.8096	2.6549	0.0126774	0.52618	-2.8427	ENSMUSG00000079469	Pigb
17428731	-0.431033	6.57089	-2.65458	0.012687	0.52618	-2.84332	ENSMUSG00000043155	Hpdl
17230830	0.507487	11.173	2.65453	0.0126886	0.52618	-2.84342	ENSMUSG00000039239	Tgfb2
17439535	0.367716	6.45723	2.65277	0.0127417	0.527354	-2.84684	ENSMUSG00000029335	Bmp3
17292677	0.447344	5.27923	2.65031	0.0128164	0.527701	-2.85163	ENSMUSG00000021478	Drd1
17222211	-0.493651	7.99079	-2.65014	0.0128215	0.527701	-2.85196	ENSMUSG00000026121	Sema4c
17257568	0.366795	6.4616	2.64923	0.0128495	0.527701	-2.85375	ENSMUSG00000020712	Tcam1
17215345	-0.310739	9.11685	-2.64703	0.0129168	0.527701	-2.85802	ENSMUSG00000026289	Atg16l1
17231248	0.52861	7.54366	2.64595	0.0129501	0.527701	-2.86014	ENSMUSG00000009633	G0s2
17507955	0.573289	8.62166	2.64587	0.0129524	0.527701	-2.86028	ENSMUSG00000006567	Atp7b
17252231	0.386315	10.1549	2.64522	0.0129725	0.527701	-2.86156	ENSMUSG00000020817	Rabep1
17421534	-0.443265	8.43373	-2.64472	0.012988	0.527701	-2.86253	ENSMUSG00000070583	Fv1
17487898	-0.693922	9.12433	-2.64459	0.0129919	0.527701	-2.86278	ENSMUSG00000040857	Erf
17476866	0.92094	7.5992	2.64263	0.0130525	0.527701	-2.86659	ENSMUSG00000021217	Tshz3
17513135	-0.408295	6.56575	-2.64233	0.0130618	0.527701	-2.86718	ENSMUSG00000031958	Ldhd
17481365	0.459491	5.23757	2.64098	0.0131037	0.527701	-2.8698	ENSMUSG00000078611	Gm5901
17319719	0.292462	10.9408	2.64087	0.0131073	0.527701	-2.87003	ENSMUSG00000041852	Tcf20
17311473	0.52603	7.58992	2.64007	0.0131322	0.527701	-2.87157	ENSMUSG00000068522	Aard
17457310	-0.438848	5.66431	-2.63968	0.0131442	0.527701	-2.87233	ENSMUSG00000045613	Chrm2
17286998	0.595999	8.79309	2.63829	0.0131879	0.527701	-2.87504	ENSMUSG00000038132	Rbm24
17335519	0.310695	6.47012	2.63728	0.0132192	0.527701	-2.87699	ENSMUSG00000024013	Fgd2
17544717	0.309945	8.28578	2.63649	0.0132442	0.527701	-2.87853	ENSMUSG00000051579	Tceal8
17474906	-0.439435	6.19824	-2.63623	0.0132525	0.527701	-2.87905	ENSMUSG00000068962	Zfp114
17445044	0.49808	9.83678	2.63597	0.0132606	0.527701	-2.87955	ENSMUSG00000051950	B3glct
17497091	0.441812	11.603	2.63507	0.0132888	0.527701	-2.88128	ENSMUSG00000030934	Oat
17460385	0.603297	7.83366	2.63482	0.0132969	0.527701	-2.88179	ENSMUSG00000029999	Tgfa
17322051	0.33756	5.8388	2.63157	0.0133998	0.529695	-2.8881	ENSMUSG00000067594	Krt77
17248892	-0.626037	5.26597	-2.6309	0.0134208	0.529695	-2.88938	ENSMUSG00000064725	Snord96a
17415181	0.349639	10.207	2.63087	0.013422	0.529695	-2.88945	ENSMUSG00000038024	Dennd4c
17492943	-0.490743	7.25101	-2.62776	0.0135213	0.532623	-2.89549	ENSMUSG00000070462	Mesdc1
17449052	0.475493	7.30777	2.62604	0.0135764	0.533802	-2.89882	ENSMUSG00000059325	Hopx
17315606	0.571235	9.51771	2.62415	0.0136372	0.535203	-2.90248	ENSMUSG00000022489	Pde1b
17497704	0.66074	5.67305	2.62306	0.0136724	0.535406	-2.90459	ENSMUSG00000025488	Cox8b
17474389	0.292143	9.16029	2.62206	0.013705	0.535406	-2.90653	ENSMUSG00000048481	Mypop
17259873	0.257005	7.03941	2.62166	0.013718	0.535406	-2.90731	ENSMUSG00000020435	Osbp2
17331232	-0.346349	3.45266	-2.61833	0.0138263	0.536981	-2.91375	ENSMUSG00000090629	Olfr180
17268338	-0.368844	7.92876	-2.61786	0.0138419	0.536981	-2.91467	ENSMUSG00000020876	Snx11
17263154	0.71304	4.54128	2.61618	0.0138968	0.536981	-2.91791	ENSMUSG00000058807	Olfr331
17382423	-0.42058	7.03741	-2.61272	0.0140111	0.536981	-2.92461	ENSMUSG00000036752	Tubb4b
17217596	0.472751	7.08149	2.61263	0.0140139	0.536981	-2.92477	ENSMUSG00000048096	Lmod1
17510099	0.422278	10.346	2.61033	0.0140905	0.536981	-2.92923	ENSMUSG00000070003	Ssbp4
17451987	0.637038	10.1393	2.60753	0.0141839	0.536981	-2.93463	ENSMUSG00000032741	Tpcn1
17228701	0.391332	3.93653	2.60751	0.0141846	0.536981	-2.93468
17441051	0.327805	6.50354	2.60743	0.0141871	0.536981	-2.93482	ENSMUSG00000041827	Oasl1
17417860	0.379598	9.13175	2.6067	0.0142118	0.536981	-2.93624	ENSMUSG00000028643	Svbp
17458723	0.30991	5.85548	2.6067	0.0142118	0.536981	-2.93624	ENSMUSG00000086040	Wipf3
17360166	0.370281	6.57097	2.6059	0.0142384	0.536981	-2.93777	ENSMUSG00000006435	Neurl1a
17525198	0.308261	9.17868	2.60586	0.01424	0.536981	-2.93787	ENSMUSG00000059974	Ntm
17453541	-0.731573	7.44218	-2.6058	0.014242	0.536981	-2.93798	ENSMUSG00000049551	Fzd9
17427802	0.305116	5.81923	2.60499	0.014269	0.536981	-2.93953	ENSMUSG00000054362	Lexm
17246936	-0.391226	7.07755	-2.60474	0.0142778	0.536981	-2.94003	ENSMUSG00000034209	Rasl10a
17281789	0.429278	6.46586	2.60429	0.0142927	0.536981	-2.94088	ENSMUSG00000043398	Gpr135
17265596	-0.382722	7.01072	-2.60358	0.0143166	0.536981	-2.94225	ENSMUSG00000020807	4933427D14Rik
17344316	0.487235	5.84806	2.6029	0.0143395	0.536981	-2.94356	ENSMUSG00000024402	Lta
17255026	-0.579398	5.47103	-2.60288	0.0143405	0.536981	-2.94361	ENSMUSG00000000275	Trim25
17393051	0.400882	7.45949	2.60161	0.0143835	0.536981	-2.94606	ENSMUSG00000061411	Nol4l
17475851	0.481086	6.58438	2.60152	0.0143864	0.536981	-2.94622	ENSMUSG00000030600	Lrfn1
17217247	0.459307	7.67658	2.60143	0.0143895	0.536981	-2.9464	ENSMUSG00000026447	Pik3c2b
17211822	0.412525	7.79841	2.60129	0.0143943	0.536981	-2.94667	ENSMUSG00000037408	Cnnm4
17272241	-0.260277	11.2779	-2.60118	0.0143979	0.536981	-2.94688	ENSMUSG00000020777	Acox1
17338403	0.317009	5.39304	2.60065	0.0144159	0.536981	-2.9479	ENSMUSG00000043740	B430306N03Rik
17355892	-0.353817	9.95928	-2.59752	0.0145227	0.538699	-2.95393	ENSMUSG00000073514	Dok6
17505505	0.363012	6.04548	2.5972	0.0145337	0.538699	-2.95456	ENSMUSG00000059854	Hydin
17485545	-0.373771	7.81626	-2.59547	0.0145932	0.538699	-2.9579	ENSMUSG00000078813	Leng1
17453106	-0.393991	7.71244	-2.59511	0.0146056	0.538699	-2.95859	ENSMUSG00000051034	Zfp11
17499117	0.402964	10.1275	2.59488	0.0146136	0.538699	-2.95903	ENSMUSG00000031441	Atp11a
17291229	-0.898324	5.37926	-2.59417	0.014638	0.538699	-2.9604	ENSMUSG00000060093	Hist1h4a
17540535	0.354577	9.69799	2.59384	0.0146494	0.538699	-2.96104	ENSMUSG00000009406	Elk1
17348983	-0.714282	5.98883	-2.59298	0.014679	0.538699	-2.96268	ENSMUSG00000024273	2700062C07Rik
17444280	0.367232	5.40352	2.59265	0.0146904	0.538699	-2.96332	ENSMUSG00000029586	Spdye4b
17495702	0.27086	4.9536	2.59025	0.0147736	0.53973	-2.96793	ENSMUSG00000052273	Dnah3
17339081	0.344982	9.53069	2.58905	0.0148153	0.53973	-2.97024	ENSMUSG00000000127	Fer
17221756	0.703578	8.1333	2.58867	0.0148287	0.53973	-2.97098	ENSMUSG00000026158	Ogfrl1
17417138	0.297082	6.82846	2.58819	0.0148455	0.53973	-2.9719	ENSMUSG00000028717	Tal1
17470093	0.367733	6.3328	2.58818	0.0148456	0.53973	-2.97191
17466279	0.479372	4.96923	2.58717	0.0148811	0.540096	-2.97386	ENSMUSG00000096525	Gm2663
17456053	0.299286	10.6267	2.58529	0.0149471	0.5402	-2.97747	ENSMUSG00000029571	Tmem106b
17232235	0.845492	8.9267	2.58445	0.0149767	0.5402	-2.97909	ENSMUSG00000019997	Ctgf
17487112	-0.380009	3.95548	-2.58432	0.0149812	0.5402	-2.97933	ENSMUSG00000004540	Psg17
17532462	0.258481	9.98453	2.58419	0.0149858	0.5402	-2.97958	ENSMUSG00000025786	Zdhhc3
17297413	-0.309546	8.4756	-2.58245	0.0150473	0.541499	-2.98293	ENSMUSG00000021809	Nudt13
17259177	0.392991	9.65757	2.58168	0.0150745	0.54156	-2.98441	ENSMUSG00000025583	Rptor
17525353	-0.566552	8.31541	-2.58083	0.0151048	0.541731	-2.98605	ENSMUSG00000032041	Tirap
17213446	0.271259	11.0029	2.57923	0.0151616	0.542853	-2.98911	ENSMUSG00000026782	Abi2
17488933	-0.544088	6.89707	-2.5784	0.0151912	0.542931	-2.9907	ENSMUSG00000098022	Zfp82
17543264	0.28296	11.8376	2.57621	0.0152696	0.542931	-2.99491	ENSMUSG00000025151	Maged1
17328829	0.321742	10.9154	2.57608	0.015274	0.542931	-2.99514	ENSMUSG00000003528	Slc25a1
17456339	0.692648	6.93476	2.57563	0.0152902	0.542931	-2.99601	ENSMUSG00000062980	Cped1
17328654	0.299889	10.8517	2.57559	0.0152917	0.542931	-2.99609	ENSMUSG00000041720	Pi4ka
17530782	-0.52569	7.59174	-2.57483	0.0153189	0.542988	-2.99754	ENSMUSG00000032575	Manf
17361546	-0.317821	4.84059	-2.57207	0.0154185	0.543026	-3.00283	ENSMUSG00000024846	Cst6
17544816	0.39024	6.44787	2.57156	0.0154369	0.543026	-3.0038	ENSMUSG00000023443	Esx1
17218168	-0.427092	10.1863	-2.5713	0.0154465	0.543026	-3.00431	ENSMUSG00000053286	Trmt1l
17222053	0.454548	7.65828	2.57087	0.0154619	0.543026	-3.00513	ENSMUSG00000042182,NA	Bend6,Gm38471
17510200	-0.398743	7.91181	-2.57038	0.0154799	0.543026	-3.00608	ENSMUSG00000002910	Arrdc2
17342182	0.26738	7.09311	2.57014	0.0154886	0.543026	-3.00653	ENSMUSG00000047507,ENSMUSG00000093202	Baiap3,Mir3547
17393351	-0.286945	3.95447	-2.56902	0.0155292	0.543026	-3.00867
17428910	0.2923	6.5724	2.5677	0.0155775	0.543026	-3.0112	ENSMUSG00000078588	Ccdc24
17414250	0.403552	7.45528	2.56704	0.0156016	0.543026	-3.01246	ENSMUSG00000028420	Tmem38b
17399549	-0.426571	6.5443	-2.56695	0.0156047	0.543026	-3.01263	ENSMUSG00000027942	4933434E20Rik
17264282	0.92523	9.41261	2.56663	0.0156165	0.543026	-3.01324	ENSMUSG00000053930	Shisa6
17256716	-0.287544	9.73223	-2.56635	0.0156268	0.543026	-3.01378	ENSMUSG00000035007	Rundc1
17494735	0.351106	5.64591	2.5643	0.0157021	0.54475	-3.01771
17351704	0.370912	5.31479	2.56282	0.0157566	0.545623	-3.02053	NA	Gm9925
17419812	-0.465446	9.8623	-2.56082	0.0158306	0.545623	-3.02435	ENSMUSG00000037266	Rsrp1
17511014	0.396196	8.13323	2.56073	0.0158339	0.545623	-3.02452
17347281	0.289727	9.82122	2.55998	0.0158617	0.545623	-3.02595	ENSMUSG00000024077	Strn
17230760	0.555421	9.33189	2.55987	0.0158657	0.545623	-3.02616	ENSMUSG00000026620	Mark1
17317983	0.603235	9.34001	2.55821	0.0159277	0.545623	-3.02934	ENSMUSG00000022602	Arc
17448987	0.348447	3.83473	2.55808	0.0159323	0.545623	-3.02958	ENSMUSG00000029235	Pdcl2
17229187	0.309323	5.65129	2.55807	0.0159328	0.545623	-3.02961	ENSMUSG00000026573	Xcl1
17522550	0.380349	4.65302	2.55478	0.0160561	0.548959	-3.03589	ENSMUSG00000057802	Gm10030
17471296	-0.325782	9.69643	-2.55355	0.0161023	0.549562	-3.03824	ENSMUSG00000001521	Tulp3
17389709	0.324395	6.88068	2.55293	0.0161255	0.549562	-3.03941	ENSMUSG00000040133	Gpr176
17514078	0.58964	8.86529	2.55121	0.0161906	0.550895	-3.04269	ENSMUSG00000031980	Agt
17391670	-0.378866	8.25815	-2.54963	0.0162504	0.55141	-3.0457	ENSMUSG00000079043,ENSMUSG00000027300	Fastkd5,Ubox5
17253648	0.453487	9.34142	2.54884	0.0162805	0.55141	-3.04721	ENSMUSG00000020829	Slc46a1
17340609	-0.877119	10.9825	-2.54649	0.0163702	0.55141	-3.05169	ENSMUSG00000052397	Ezr
17424279	0.394558	9.60244	2.54617	0.0163826	0.55141	-3.05231	ENSMUSG00000028444	Cntfr
17282090	0.266614	10.5688	2.54581	0.0163964	0.55141	-3.05299	ENSMUSG00000059436	Max
17444855	0.359343	9.99744	2.54544	0.0164103	0.55141	-3.05368	ENSMUSG00000029647	Pan3
17473765	-0.408383	8.2089	-2.54238	0.016528	0.55141	-3.05951	ENSMUSG00000058638	Zfp110
17221465	0.268081	8.42598	2.54183	0.0165495	0.55141	-3.06057	ENSMUSG00000025920	Stau2
17514789	0.366072	5.66627	2.54174	0.0165526	0.55141	-3.06072	ENSMUSG00000031932	Gpr83
17466606	0.327842	5.44624	2.54087	0.0165863	0.55141	-3.06238	ENSMUSG00000047867	Gimap6
17362595	0.288307	12.5689	2.54085	0.0165872	0.55141	-3.06242	ENSMUSG00000024665	Fads2
17335352	0.461081	5.33995	2.54035	0.0166066	0.55141	-3.06338	ENSMUSG00000024224	Clpsl2
17528395	-0.339968	8.01806	-2.53981	0.0166276	0.55141	-3.0644	ENSMUSG00000053040	Aph1c
17310977	0.261772	6.3698	2.53929	0.0166475	0.55141	-3.06538	ENSMUSG00000050963	Kcns2
17356401	-0.301302	9.7675	-2.53911	0.0166546	0.55141	-3.06573	ENSMUSG00000024841	Eif1ad
17369747	0.242941	9.15466	2.53875	0.0166686	0.55141	-3.06641	ENSMUSG00000002546	Golga2
17463837	0.324529	6.63684	2.53858	0.0166752	0.55141	-3.06673	ENSMUSG00000047515	BC049715
17458133	-0.319589	8.24874	-2.53856	0.016676	0.55141	-3.06677	ENSMUSG00000052763	Zfp212
17420373	0.351338	9.96288	2.53786	0.0167033	0.55141	-3.06811	ENSMUSG00000028760	Eif4g3
17324274	-0.324538	9.91077	-2.5373	0.0167251	0.55141	-3.06917	ENSMUSG00000022855	Senp2
17220861	0.415268	9.94242	2.53372	0.0168655	0.555175	-3.07598	ENSMUSG00000037434	Slc30a1
17449008	-0.481617	8.01546	-2.53158	0.0169498	0.556826	-3.08004	ENSMUSG00000055923	Aasdh
17496605	-0.23703	8.94953	-2.53071	0.0169838	0.556826	-3.08167	ENSMUSG00000042502	Cd2bp2
17277101	0.582485	6.55917	2.53005	0.0170103	0.556826	-3.08294	ENSMUSG00000021223	Papln
17515478	-0.952885	7.83393	-2.52979	0.0170205	0.556826	-3.08343	ENSMUSG00000031963	Bmper
17454740	0.268788	7.3893	2.52801	0.0170912	0.557383	-3.08681	ENSMUSG00000066640	Fbxl18
17313064	0.256853	6.68889	2.52781	0.017099	0.557383	-3.08718	ENSMUSG00000022415	Syngr1
17437674	-0.380183	10.2192	-2.52738	0.0171163	0.557383	-3.088	ENSMUSG00000029178	Klf3
17337852	0.974073	8.46538	2.52542	0.0171944	0.559067	-3.09171	ENSMUSG00000023959	Clic5
17488485	0.400012	8.23849	2.52378	0.0172601	0.559579	-3.09481	ENSMUSG00000059128	Ifnl2
17414984	0.589448	7.04291	2.52356	0.0172692	0.559579	-3.09524	ENSMUSG00000048706	Lurap1l
17358832	0.605014	6.68719	2.52306	0.0172892	0.559579	-3.09618	ENSMUSG00000034459	Ifit1
17236836	0.423113	10.7733	2.52158	0.0173486	0.560649	-3.09898	ENSMUSG00000019943	Atp2b1
17364169	0.367749	5.31689	2.51981	0.0174202	0.56087	-3.10233	ENSMUSG00000024798	Htr7
17351760	0.273483	5.99652	2.51925	0.0174429	0.56087	-3.10339	ENSMUSG00000025885	Myo5b
17429591	0.454555	4.95376	2.51803	0.0174926	0.56087	-3.1057	ENSMUSG00000078576	Gm12886
17481334	0.544403	4.72897	2.51754	0.0175126	0.56087	-3.10663	ENSMUSG00000054568	Usp17la
17482095	0.498638	8.79247	2.51737	0.0175195	0.56087	-3.10695	ENSMUSG00000030659	Nucb2
17476175	-0.382971	10.0284	-2.51729	0.0175228	0.56087	-3.10711	ENSMUSG00000046185	Zfp84
17293952	-0.537044	5.77105	-2.51685	0.0175404	0.56087	-3.10793	ENSMUSG00000078995	Zfp456
17213153	-0.344045	8.66793	-2.516	0.0175752	0.561138	-3.10954	ENSMUSG00000026036	Nif3l1
17324751	-0.334136	7.74623	-2.51369	0.0176699	0.563314	-3.11391	ENSMUSG00000022787	Wdr53
17372966	-0.304481	3.59671	-2.51235	0.0177248	0.564219	-3.11644	ENSMUSG00000059112	Olfr1263
17243638	-0.498798	7.19128	-2.5116	0.0177556	0.564353	-3.11785	ENSMUSG00000049038	Mterf2
17315187	-0.365842	8.42517	-2.50969	0.0178344	0.56601	-3.12145	ENSMUSG00000037204	Atg101
17357362	-0.305576	8.75282	-2.50735	0.0179318	0.56825	-3.12588	ENSMUSG00000071645	Tut1
17352146	-0.2695	7.39797	-2.50622	0.0179788	0.568892	-3.12801	ENSMUSG00000034006	Pqlc1
17394405	-0.365484	10.6135	-2.50409	0.0180677	0.569448	-3.13202	ENSMUSG00000017670	Elmo2
17537865	0.600583	9.74525	2.50362	0.0180876	0.569448	-3.13292	ENSMUSG00000048355	Arxes1
17531383	-0.477325	4.38409	-2.50305	0.0181114	0.569448	-3.13399	ENSMUSG00000074061	Fbxw19
17359195	0.45121	9.36441	2.50287	0.018119	0.569448	-3.13433	ENSMUSG00000048720	Tbc1d12
17319539	-0.428812	8.68262	-2.50105	0.0181955	0.569448	-3.13775	ENSMUSG00000061360	Phf5a
17428427	0.393275	6.02766	2.5	0.0182398	0.569448	-3.13973	ENSMUSG00000044518	Foxe3
17280577	-0.425799	9.98015	-2.49974	0.0182509	0.569448	-3.14022	ENSMUSG00000002996	Hbp1
17534074	0.773073	9.32688	2.49967	0.0182537	0.569448	-3.14035	ENSMUSG00000016239	Lonrf3
17431955	0.429921	7.87777	2.49943	0.0182639	0.569448	-3.1408	ENSMUSG00000040964	Arhgef10l
17331996	-0.373799	8.42823	-2.49732	0.0183534	0.569448	-3.14478	ENSMUSG00000039929	Urb1
17334656	0.330585	5.45857	2.49717	0.0183597	0.569448	-3.14505	ENSMUSG00000034039	Prss29
17447544	0.542731	8.91269	2.49604	0.0184077	0.569448	-3.14718	ENSMUSG00000039474	Wfs1
17541404	0.443961	6.05586	2.49575	0.0184203	0.569448	-3.14773	ENSMUSG00000031103	Elf4
17404047	0.44525	9.3395	2.4957	0.0184224	0.569448	-3.14783	ENSMUSG00000040209	Zfp704
17355092	0.282217	10.9893	2.49485	0.0184587	0.569448	-3.14943	ENSMUSG00000041891	Lman1
17337796	-0.497458	10.428	-2.4929	0.0185419	0.569448	-3.15308	ENSMUSG00000023913	Pla2g7
17400521	0.497781	8.03819	2.49174	0.018592	0.569448	-3.15528	ENSMUSG00000038486	Sv2a
17502573	-0.562603	11.5607	-2.49068	0.0186375	0.569448	-3.15726	ENSMUSG00000005413	Hmox1
17386347	0.339118	10.1955	2.49055	0.0186433	0.569448	-3.15752	ENSMUSG00000041997	Tlk1
17233920	0.433201	7.98267	2.49043	0.0186482	0.569448	-3.15773	ENSMUSG00000036764	Dnajc12
17384021	0.468403	10.5405	2.48984	0.0186737	0.569448	-3.15884	ENSMUSG00000026797	Stxbp1
17542239	0.357121	8.16292	2.48965	0.018682	0.569448	-3.1592	ENSMUSG00000031347	Cetn2
17483180	0.532675	9.29938	2.48941	0.0186922	0.569448	-3.15964	ENSMUSG00000030685	Kctd13
17296084	-0.610592	9.57391	-2.48887	0.0187158	0.569448	-3.16067	ENSMUSG00000032846	Zswim6
17257937	0.890134	6.73309	2.48857	0.0187286	0.569448	-3.16123	ENSMUSG00000041695	Kcnj2
17252183	0.454149	8.22878	2.48805	0.0187512	0.569448	-3.1622	ENSMUSG00000060600	Eno3
17292084	0.294916	5.15066	2.48759	0.018771	0.569448	-3.16306	ENSMUSG00000058022	Adtrp
17478431	0.435904	5.01522	2.48698	0.0187975	0.569448	-3.16421	ENSMUSG00000084234	4933405O20Rik
17471073	0.393059	4.8228	2.48608	0.0188369	0.569448	-3.16591	ENSMUSG00000030336,ENSMUSG00000098856	Cd27,Mir8113
17468286	0.329918	6.77638	2.48595	0.0188424	0.569448	-3.16614	ENSMUSG00000063415	Cyp26b1
17264117	0.325868	5.71137	2.48578	0.0188496	0.569448	-3.16646	NA	F930015N05Rik
17232102	-0.658161	8.94975	-2.48475	0.0188947	0.569448	-3.1684	ENSMUSG00000075297	H60b
17492340	-0.415619	8.87754	-2.48418	0.0189194	0.569448	-3.16946	ENSMUSG00000039176	Polg
17346349	0.382507	8.96152	2.48384	0.0189344	0.569448	-3.1701	ENSMUSG00000024206	Rfx2
17250660	-0.639717	8.05722	-2.48383	0.0189351	0.569448	-3.17013	ENSMUSG00000018500	Adora2b
17319661	0.485767	5.24828	2.483	0.0189712	0.569725	-3.17168	ENSMUSG00000094559	Cyp2d34
17358737	0.293369	4.12846	2.48194	0.0190176	0.570314	-3.17366	ENSMUSG00000024771	Lipk
17219639	0.483029	5.3581	2.48126	0.0190478	0.570412	-3.17495	ENSMUSG00000049605	Olfr418
17289699	-0.52115	7.81888	-2.48015	0.0190963	0.570665	-3.17702	ENSMUSG00000021694	Ercc8
17503616	0.359037	6.36615	2.47898	0.0191483	0.570665	-3.17922	ENSMUSG00000031659	Adcy7
17314738	0.374754	10.4912	2.47818	0.0191836	0.570665	-3.18072	ENSMUSG00000051934	Spats2
17487381	-0.746517	8.71148	-2.4777	0.0192047	0.570665	-3.18161	ENSMUSG00000002985	Apoe
17534372	0.365094	3.63757	2.47732	0.0192217	0.570665	-3.18233	ENSMUSG00000079619	Cypt15
17348965	0.298071	10.2613	2.47579	0.0192895	0.570665	-3.18519	ENSMUSG00000000420	Galnt1
17286472	-0.384436	9.86242	-2.47479	0.0193339	0.570665	-3.18706	ENSMUSG00000021408	Ripk1
17507462	-0.409991	8.43436	-2.47461	0.0193419	0.570665	-3.18739	ENSMUSG00000031508	Ankrd10
17487440	0.305148	5.69429	2.47453	0.0193455	0.570665	-3.18754	ENSMUSG00000040525	Cblc
17263535	0.490637	8.51953	2.4743	0.0193558	0.570665	-3.18798	ENSMUSG00000020538	Srebf1
17481215	-0.574776	6.69794	-2.47405	0.0193671	0.570665	-3.18845	ENSMUSG00000073946	Olfr617
17463781	-1.35854	10.6368	-2.47379	0.0193787	0.570665	-3.18894	ENSMUSG00000030208	Emp1
17345029	0.266455	6.91879	2.47252	0.0194355	0.570833	-3.19131	ENSMUSG00000057899	Adgrf2
17483870	0.263028	5.32267	2.47246	0.0194382	0.570833	-3.19142	ENSMUSG00000040298	Btbd16
17243943	0.288876	4.51037	2.47087	0.0195095	0.571448	-3.1944	ENSMUSG00000004359	Spic
17514247	0.27627	10.0656	2.47056	0.0195236	0.571448	-3.19498	ENSMUSG00000093904	Tomm20
17309899	-0.557391	7.03319	-2.47019	0.0195399	0.571448	-3.19566	ENSMUSG00000041841	Rpl37
17353781	0.328904	6.68766	2.46772	0.0196513	0.573916	-3.20027
17526149	0.365269	5.6983	2.46711	0.0196793	0.573943	-3.20143	ENSMUSG00000032105	Pdzd3
17250080	0.338807	5.2256	2.46649	0.0197072	0.57397	-3.20258	ENSMUSG00000037124	Trim58
17421033	-0.73196	7.89832	-2.46587	0.0197355	0.574004	-3.20374	ENSMUSG00000006445	Epha2
17491454	0.452818	8.68268	2.46151	0.0199345	0.57765	-3.21188	ENSMUSG00000047037	Nipa1
17331607	-0.350574	5.57087	-2.46136	0.0199412	0.57765	-3.21215	ENSMUSG00000022857	Tmprss15
17241228	0.442751	9.98014	2.46133	0.0199424	0.57765	-3.2122	ENSMUSG00000020091	Eif4ebp2
17362839	0.284338	5.92069	2.46057	0.0199774	0.577874	-3.21362	ENSMUSG00000024731	Ms4a10
17530699	0.358048	6.2039	2.45893	0.020053	0.578673	-3.21669	ENSMUSG00000091735	Gpr62
17476372	-0.368076	6.57439	-2.4585	0.0200727	0.578673	-3.21749	ENSMUSG00000036931	Nfkbid
17535910	0.362775	3.79452	2.4582	0.0200868	0.578673	-3.21805	ENSMUSG00000079532	Gm6890
17527210	0.509879	8.85371	2.45734	0.0201263	0.579025	-3.21964	ENSMUSG00000041268	Dmxl2
17434524	0.373854	6.28605	2.45548	0.0202127	0.580253	-3.22312	ENSMUSG00000040584	Abcb1a
17267076	-0.283875	11.1983	-2.45488	0.0202405	0.580253	-3.22423	ENSMUSG00000020530	Ggnbp2
17328870	0.426748	9.17031	2.45466	0.0202509	0.580253	-3.22465	ENSMUSG00000060166,ENSMUSG00000108733	Zdhhc8
17272798	0.282605	8.48659	2.4535	0.0203046	0.580429	-3.2268	ENSMUSG00000025575	Cant1
17532442	-0.341565	10.334	-2.45263	0.0203454	0.580429	-3.22842	ENSMUSG00000047036	Zfp445
17315500	0.343072	5.70684	2.45193	0.020378	0.580429	-3.22972	ENSMUSG00000022484	Hoxc10
17230780	0.252779	10.559	2.45177	0.0203854	0.580429	-3.23002	ENSMUSG00000026618	Iars2
17432463	0.238348	3.20106	2.45159	0.0203937	0.580429	-3.23035	ENSMUSG00000078513,ENSMUSG00000029451	Gm13088
17424980	-0.38111	9.06312	-2.44974	0.0204805	0.582119	-3.23379	ENSMUSG00000035495	Tstd2
17427746	0.571242	9.796	2.44879	0.0205253	0.582611	-3.23556	ENSMUSG00000028518	Prkaa2
17526836	0.315614	4.00662	2.44727	0.0205969	0.583592	-3.23838	ENSMUSG00000032065	Tex12
17430989	-0.340633	8.92893	-2.44585	0.0206641	0.583592	-3.24102	ENSMUSG00000028857	Tmem222
17226346	0.387997	10.106	2.44528	0.0206913	0.583592	-3.24209	ENSMUSG00000003721	Insig2
17492417	-0.423616	7.25803	-2.4448	0.0207141	0.583592	-3.24298	ENSMUSG00000030545	Pex11a
17511878	-0.63056	8.56957	-2.44453	0.0207268	0.583592	-3.24348	ENSMUSG00000031775	Pllp
17450059	0.314111	11.1051	2.4445	0.0207285	0.583592	-3.24354	ENSMUSG00000035325	Sec31a
17353940	0.239791	6.30055	2.44375	0.0207638	0.583592	-3.24492	ENSMUSG00000024440	Pcdh12
17218044	-0.534444	9.86391	-2.44324	0.0207881	0.583592	-3.24587	ENSMUSG00000035131	Brinp3
17266289	-0.395396	4.78295	-2.44253	0.0208222	0.583592	-3.2472	ENSMUSG00000000724	Cryba1
17361703	0.465574	9.32379	2.44227	0.0208347	0.583592	-3.24769	ENSMUSG00000054874	Pcnx3
17506332	-0.41141	9.38869	-2.44151	0.0208709	0.583835	-3.24909	ENSMUSG00000025316	Banp
17321422	-0.462945	6.0447	-2.43901	0.0209908	0.584886	-3.25373	ENSMUSG00000023755	Rhebl1
17239698	0.390311	6.33759	2.43845	0.0210176	0.584886	-3.25477	ENSMUSG00000097327	E030030I06Rik
17517469	0.359905	5.03151	2.43841	0.0210195	0.584886	-3.25484	ENSMUSG00000035594	Chrna5
17335493	0.33916	10.1644	2.43828	0.021026	0.584886	-3.25509	ENSMUSG00000052712	BC004004
17332122	0.412085	10.665	2.43732	0.0210723	0.584886	-3.25687	ENSMUSG00000022964	Tmem50b
17378922	0.322002	6.22907	2.43611	0.0211305	0.584886	-3.2591	ENSMUSG00000037771	Slc32a1
17422662	0.31868	9.56681	2.43589	0.021141	0.584886	-3.25951	ENSMUSG00000029038	Ssu72
17407272	0.244522	10.1893	2.43543	0.0211633	0.584886	-3.26036	ENSMUSG00000027933	Ints3
17291767	-0.38186	11.429	-2.4346	0.0212038	0.584886	-3.26191	ENSMUSG00000058672	Tubb2a
17330314	0.364574	8.81938	2.43431	0.0212177	0.584886	-3.26244	ENSMUSG00000022820	Ndufb4,Gm3873,Gm3244
17354857	-0.432143	7.06796	-2.43316	0.0212738	0.584886	-3.26458	ENSMUSG00000045730	Adrb2
17278647	0.293066	6.13695	2.43296	0.0212832	0.584886	-3.26493	ENSMUSG00000040856,ENSMUSG00000098411	Dlk1
17469217	-0.407959	11.3105	-2.43279	0.0212915	0.584886	-3.26525	ENSMUSG00000030029	Lrig1
17521405	-0.429539	7.42465	-2.43163	0.0213484	0.584886	-3.26741	ENSMUSG00000010067	Rassf1
17300411	-0.584349	8.08268	-2.43123	0.0213677	0.584886	-3.26814	ENSMUSG00000045691	Thtpa
17448712	-0.450136	6.49911	-2.43031	0.0214129	0.584886	-3.26985	ENSMUSG00000029217	Tec
17532755	0.941385	8.22425	2.43014	0.0214211	0.584886	-3.27016	ENSMUSG00000062393	Dgkk
17399374	0.43833	7.84376	2.42871	0.0214911	0.584886	-3.2728	ENSMUSG00000042784	Muc1
17236439	-0.640907	6.96557	-2.42811	0.0215208	0.584886	-3.27392	ENSMUSG00000058589	Anks1b
17465942	0.357389	5.1692	2.42772	0.0215396	0.584886	-3.27463	ENSMUSG00000038600	Atp6v0a4
17323909	0.34377	10.9848	2.42663	0.0215933	0.584886	-3.27664	ENSMUSG00000003233	Dvl3
17278410	-0.378306	9.20363	-2.4266	0.021595	0.584886	-3.27671	ENSMUSG00000044715	Gskip
17512181	-0.448524	8.62005	-2.42642	0.0216038	0.584886	-3.27704	ENSMUSG00000035824	Tk2
17283248	0.324666	9.16522	2.42562	0.0216435	0.584886	-3.27852	ENSMUSG00000033530	Ttc7b
17419661	0.383528	5.64935	2.425	0.0216741	0.584886	-3.27967
17517544	0.270289	11.2439	2.4249	0.0216792	0.584886	-3.27986	ENSMUSG00000032320	Rcn2
17273121	-0.295374	8.42081	-2.42473	0.0216872	0.584886	-3.28016	ENSMUSG00000057594	Arl16
17503937	-0.284501	12.8388	-2.42379	0.0217343	0.584886	-3.28191	ENSMUSG00000031762	Mt2
17295125	-1.15424	6.21099	-2.42329	0.0217587	0.584886	-3.28282	ENSMUSG00000021678	F2rl1
17383188	0.239493	11.0957	2.42283	0.0217818	0.584886	-3.28368	ENSMUSG00000014867	Surf4
17529481	0.24585	5.86066	2.42128	0.0218588	0.584886	-3.28654	ENSMUSG00000032419	Tbx18
17302878	0.700694	8.59602	2.42122	0.0218617	0.584886	-3.28664	ENSMUSG00000061524	Zic2
17325261	-0.473121	8.46073	-2.42042	0.021902	0.584886	-3.28813	ENSMUSG00000022849	Hspbap1
17425095	0.574981	7.82223	2.41934	0.0219559	0.584886	-3.29012	ENSMUSG00000039809	Gabbr2
17494894	-0.541437	8.83417	-2.4185	0.0219979	0.584886	-3.29167	ENSMUSG00000031024	St5
17397827	0.464023	8.63607	2.41843	0.0220016	0.584886	-3.2918	ENSMUSG00000056476	Med12l
17510261	-0.786745	6.5306	-2.41805	0.0220205	0.584886	-3.2925	NA,ENSMUSG00000056019	Gm17576,Zfp709
17426198	-0.299947	6.00563	-2.41726	0.0220605	0.584886	-3.29396	ENSMUSG00000038422	Hdhd3
17456721	0.389858	11.6303	2.41638	0.0221046	0.584886	-3.29558	ENSMUSG00000001761	Smo
17255443	0.389807	10.0435	2.41597	0.0221255	0.584886	-3.29634	ENSMUSG00000075595	Zfp652
17497246	0.850022	9.42798	2.41589	0.0221292	0.584886	-3.29648	ENSMUSG00000054555,NA	Adam12,5830403F22Rik
17529871	0.348018	7.06444	2.41511	0.0221686	0.584886	-3.29792	ENSMUSG00000043587	Pxylp1
17548928	-0.453108	9.34013	-2.41473	0.0221881	0.584886	-3.29863	ENSMUSG00000031711	Zfp330
17280350	0.558053	9.04591	2.41449	0.0221998	0.584886	-3.29905	ENSMUSG00000063632	Sox11
17418241	0.29833	9.05966	2.4142	0.0222148	0.584886	-3.2996	ENSMUSG00000028647	Mycbp
17246091	0.367136	5.3087	2.41388	0.022231	0.584886	-3.30019	ENSMUSG00000025383	Il23a
17461852	0.572883	11.2855	2.41363	0.0222435	0.584886	-3.30064	ENSMUSG00000030307	Slc6a11
17540982	0.377658	7.5865	2.41341	0.0222546	0.584886	-3.30105	ENSMUSG00000050379	Sept6
17486078	-0.626813	5.41081	-2.41262	0.022295	0.584886	-3.30252	ENSMUSG00000030443	Zfp583
17255458	0.768984	8.20973	2.41258	0.022297	0.584886	-3.30259	ENSMUSG00000050860	Phospho1
17543529	0.617256	6.55483	2.41195	0.0223291	0.584886	-3.30375	ENSMUSG00000031297	Slc7a3
17442944	0.351253	9.16228	2.41171	0.0223409	0.584886	-3.30418	ENSMUSG00000025538	Sumf2
17248961	-0.422125	3.53686	-2.41044	0.0224058	0.585861	-3.30652	ENSMUSG00000100923	Olfr10
17387870	-0.274064	3.50841	-2.40847	0.0225068	0.587779	-3.31016	ENSMUSG00000075111,ENSMUSG00000089751	Olfr1213
17444806	-0.945531	10.2146	-2.40748	0.0225575	0.588158	-3.31198	ENSMUSG00000029641	Rasl11a
17268572	0.354666	7.38428	2.4071	0.0225767	0.588158	-3.31267	ENSMUSG00000043439	E130012A19Rik
17253133	0.354574	10.2252	2.40559	0.0226544	0.588361	-3.31544	ENSMUSG00000069808	Fam57a
17439064	0.30122	11.1446	2.40534	0.0226672	0.588361	-3.3159	ENSMUSG00000029407	Uso1
17474880	-0.398372	8.60913	-2.40521	0.0226739	0.588361	-3.31614	ENSMUSG00000057101	Zfp180
17284839	-0.376078	12.1758	-2.4048	0.0226953	0.588361	-3.3169	ENSMUSG00000025321	Itgb8
17394205	0.291226	5.98013	2.40383	0.0227452	0.588672	-3.31868	ENSMUSG00000017733	Eppin
17468450	-0.4808	7.95867	-2.40332	0.022772	0.588672	-3.31963	ENSMUSG00000068299	Nat8f4
17289455	0.364043	7.49681	2.40267	0.0228055	0.588672	-3.32081	ENSMUSG00000021643	Serf1
17524677	-0.401792	7.89744	-2.40242	0.0228183	0.588672	-3.32127	ENSMUSG00000035047	Kri1
17244572	0.417113	9.66741	2.4006	0.0229129	0.589911	-3.32461	ENSMUSG00000036676	Tmtc3
17255999	0.465112	8.80639	2.39928	0.0229821	0.589911	-3.32705	ENSMUSG00000062312	Erbb2
17463579	0.49619	9.91002	2.39851	0.0230224	0.589911	-3.32846
17233513	0.460068	6.65239	2.39844	0.0230258	0.589911	-3.32858	ENSMUSG00000037990	Sh3rf3
17443833	0.371532	6.97071	2.39828	0.0230344	0.589911	-3.32888	ENSMUSG00000036928	Stag3
17484731	0.315198	6.97993	2.39801	0.0230482	0.589911	-3.32937	ENSMUSG00000054065	Pkp3
17470689	-0.351751	8.15951	-2.39777	0.0230608	0.589911	-3.32981	ENSMUSG00000005069	Pex5
17515035	-0.359945	6.85978	-2.39556	0.023177	0.592172	-3.33387	ENSMUSG00000038884	A230050P20Rik
17285067	0.449595	5.99602	2.39392	0.0232634	0.593665	-3.33688	ENSMUSG00000033520	Idi2
17343176	0.463932	6.56211	2.39248	0.0233396	0.594895	-3.33952	ENSMUSG00000024032	Tff1
17332290	0.302023	5.10636	2.39041	0.0234492	0.596972	-3.3433	ENSMUSG00000047109	Cldn14
17224587	0.29046	10.1499	2.38797	0.0235796	0.599572	-3.34778	ENSMUSG00000026209	Dnpep
17272722	-0.399883	8.3268	-2.38629	0.0236693	0.600296	-3.35084	ENSMUSG00000017132,NA	Cyth1,Gm38514
17242676	0.297445	11.4374	2.38598	0.0236859	0.600296	-3.35141	ENSMUSG00000035890	Rnf126
17516795	0.608491	7.31735	2.38585	0.0236929	0.600296	-3.35165	ENSMUSG00000032087	Dscaml1
17517379	0.309681	5.66032	2.38437	0.0237727	0.600648	-3.35436	ENSMUSG00000046460	Sh2d7
17228073	0.275317	10.3651	2.3836	0.0238139	0.600648	-3.35576	ENSMUSG00000026482	Rgl1
17495677	-0.339885	8.36825	-2.38287	0.0238535	0.600648	-3.3571	ENSMUSG00000030929	Eri2
17399081	0.524029	5.3663	2.38251	0.0238728	0.600648	-3.35775
17392709	0.340436	5.17707	2.38149	0.0239282	0.600648	-3.35962	ENSMUSG00000033080	Vsx1
17450448	-0.569816	6.98202	-2.38145	0.0239306	0.600648	-3.3597	ENSMUSG00000029298	Gbp9
17216527	0.376478	5.5559	2.38125	0.0239411	0.600648	-3.36006	ENSMUSG00000070695	Cntnap5a
17249780	0.302735	10.1849	2.38117	0.0239453	0.600648	-3.3602	ENSMUSG00000020267	Hint1
17530183	-0.737106	8.19947	-2.38088	0.0239614	0.600648	-3.36074	ENSMUSG00000032537	Ephb1
17258023	-0.377686	11.0813	-2.37967	0.024027	0.601581	-3.36294	ENSMUSG00000034714	Ttyh2
17244341	0.303053	9.87737	2.37856	0.0240872	0.602379	-3.36496	ENSMUSG00000008398	Elk3
17449585	-0.324124	5.41784	-2.3777	0.0241345	0.602548	-3.36655	ENSMUSG00000082361	Btc
17392937	0.497335	6.84328	2.3774	0.0241507	0.602548	-3.36709	ENSMUSG00000051817	Sox12
17281025	0.463185	9.40626	2.37564	0.0242471	0.603844	-3.3703	ENSMUSG00000035181	Heatr5a
17322263	0.396571	10.6491	2.375	0.0242821	0.603844	-3.37146	ENSMUSG00000052414,ENSMUSG00000099083	Atf7
17386770	0.367313	8.00714	2.37291	0.0243972	0.603844	-3.37528	ENSMUSG00000002732	Fkbp7
17531877	0.426499	10.3593	2.37244	0.0244233	0.603844	-3.37614	ENSMUSG00000032431	Crtap
17274015	0.489174	6.56013	2.37095	0.0245056	0.603844	-3.37885	ENSMUSG00000066637	Ttc32
17245334	0.377796	8.86638	2.37085	0.024511	0.603844	-3.37903	ENSMUSG00000028630	Dyrk2
17322146	0.358871	8.73409	2.36954	0.0245837	0.603844	-3.38142	ENSMUSG00000023044	Csad
17380060	-0.466922	7.14108	-2.36842	0.0246459	0.603844	-3.38346	ENSMUSG00000027560	Dok5
17403185	0.544665	7.79789	2.36841	0.0246467	0.603844	-3.38348	ENSMUSG00000059921	Unc5c
17433236	-0.307852	7.91368	-2.36832	0.0246513	0.603844	-3.38363	ENSMUSG00000039911	Spsb1
17319806	0.465402	9.83699	2.36824	0.0246562	0.603844	-3.38379	ENSMUSG00000054277	Arfgap3
17528836	0.297172	11.3094	2.36735	0.0247053	0.603844	-3.3854	ENSMUSG00000042688	Mapk6
17499949	0.270694	6.06214	2.36719	0.0247142	0.603844	-3.38569	ENSMUSG00000031535	Dkk4
17289717	-0.753174	7.16788	-2.36676	0.0247387	0.603844	-3.38649	ENSMUSG00000021696	Elovl7
17472588	0.675299	7.52212	2.36618	0.0247707	0.603844	-3.38753	ENSMUSG00000030283	St8sia1
17536052	0.521776	4.92301	2.36612	0.0247744	0.603844	-3.38765	ENSMUSG00000067679	Obp1b
17509083	0.271902	9.34575	2.36606	0.0247776	0.603844	-3.38775	ENSMUSG00000070044	Fam149a
17248512	0.350735	9.53929	2.36573	0.0247959	0.603844	-3.38835	ENSMUSG00000020328	Nudcd2
17382496	0.318168	7.39085	2.36564	0.0248009	0.603844	-3.38851	ENSMUSG00000026959	Grin1
17334304	0.454146	9.51962	2.36552	0.0248076	0.603844	-3.38873	ENSMUSG00000032855	Pkd1
17331059	0.250284	4.57249	2.36475	0.0248509	0.603844	-3.39013	ENSMUSG00000022755	Adgrg7
17254508	0.316841	6.30755	2.36439	0.0248712	0.603844	-3.39079	ENSMUSG00000000805	Car4
17532947	0.317283	10.2715	2.36326	0.0249345	0.603844	-3.39284	ENSMUSG00000031149	Praf2
17394538	0.242531	12.3437	2.36303	0.0249478	0.603844	-3.39327	ENSMUSG00000006800	Sulf2
17273973	0.414191	6.23122	2.36302	0.0249481	0.603844	-3.39328	ENSMUSG00000020583	Matn3
17477282	0.435359	4.4754	2.36291	0.0249544	0.603844	-3.39348	ENSMUSG00000055193	Klk15
17338670	0.481954	9.05888	2.36262	0.0249706	0.603844	-3.39401	ENSMUSG00000011589	Fsd1
17322944	0.347518	5.3039	2.36056	0.0250869	0.604978	-3.39775	ENSMUSG00000022496	Tnfrsf17
17534528	0.224867	4.73747	2.3605	0.0250902	0.604978	-3.39786	ENSMUSG00000037005	Xpnpep2
17475135	0.300767	8.77224	2.36028	0.0251029	0.604978	-3.39827	ENSMUSG00000040940	Arhgef1
17265796	0.391366	4.03326	2.35956	0.0251435	0.605268	-3.39957	ENSMUSG00000094488	Olfr393
17334404	-0.400076	8.43984	-2.35795	0.0252347	0.606453	-3.40248	ENSMUSG00000077709	Snora64
17428714	-0.287397	7.80204	-2.35769	0.0252498	0.606453	-3.40297	ENSMUSG00000028688	Toe1
17403043	-0.391027	7.70028	-2.35678	0.0253016	0.60701	-3.40462	ENSMUSG00000004127	Trmt10a
17425466	-0.398919	8.89837	-2.35539	0.0253807	0.608107	-3.40713	ENSMUSG00000038816	Ctnnal1
17452139	-0.295695	7.0549	-2.35498	0.0254046	0.608107	-3.40789	ENSMUSG00000029608	Rph3a
17252758	0.299837	6.30051	2.35313	0.0255105	0.608894	-3.41124	ENSMUSG00000069814	Ccdc92b
17536954	0.384398	5.93404	2.35273	0.0255332	0.608894	-3.41196	ENSMUSG00000031326	Cdx4
17376278	0.312166	7.83706	2.35243	0.0255504	0.608894	-3.4125	ENSMUSG00000053552	Ebf4
17526917	0.334596	6.56807	2.3524	0.0255522	0.608894	-3.41255	ENSMUSG00000032062	2310030G06Rik
17342249	0.359364	8.97207	2.35153	0.0256023	0.609405	-3.41413	ENSMUSG00000024112	Cacna1h
17269301	0.510296	5.6221	2.3506	0.025656	0.609429	-3.41582	ENSMUSG00000048981	Krt31
17509035	0.271622	5.58394	2.34943	0.0257238	0.609429	-3.41794	ENSMUSG00000031645	F11
17520364	0.459846	10.9235	2.34923	0.0257355	0.609429	-3.41831	ENSMUSG00000032374	Plod2
17273420	0.238659	9.65004	2.3473	0.0258471	0.609429	-3.42179	ENSMUSG00000025162	Csnk1d
17288908	0.331034	10.3526	2.34664	0.0258854	0.609429	-3.42299	ENSMUSG00000021537	Cetn3
17488312	0.315169	7.89432	2.34648	0.025895	0.609429	-3.42328	ENSMUSG00000040390	Map3k10
17444940	-0.416291	9.88906	-2.34602	0.0259219	0.609429	-3.42412	ENSMUSG00000041264	Uspl1
17421384	-0.290749	6.87649	-2.34588	0.0259298	0.609429	-3.42436	NA,ENSMUSG00000078503,ENSMUSG00000067916,ENSMUSG00000070605	Znf41-ps,LOC101056073,Zfp991,Zfp992
17457807	0.250081	7.28867	2.34574	0.025938	0.609429	-3.42462	ENSMUSG00000029869	Ephb6
17477354	0.403217	4.25828	2.34571	0.0259399	0.609429	-3.42468	ENSMUSG00000038968	Klk1b16
17261969	-0.303658	8.89514	-2.34525	0.0259668	0.609429	-3.42551	ENSMUSG00000041278	Ttc1
17532564	0.423625	5.13641	2.34523	0.0259676	0.609429	-3.42554	ENSMUSG00000060509	Xcr1
17324542	-0.460033	4.35767	-2.34415	0.0260307	0.609429	-3.42749	ENSMUSG00000022514	Il1rap
17403096	0.340232	5.54098	2.34414	0.0260314	0.609429	-3.42751	NA	Adh6b
17485880	0.427081	9.72678	2.34365	0.02606	0.609429	-3.4284	ENSMUSG00000063802	Hspbp1
17413300	0.370694	8.60149	2.34355	0.0260658	0.609429	-3.42857	ENSMUSG00000035969	Rusc2
17334666	0.33333	4.96906	2.34312	0.0260913	0.609429	-3.42936	ENSMUSG00000033825	Tpsb2
17473341	0.355562	8.48248	2.34222	0.0261442	0.609994	-3.43099	ENSMUSG00000035390	Brsk1
17276552	0.447778	7.93914	2.34051	0.0262445	0.610738	-3.43407	ENSMUSG00000021057	Akap5
17528924	-1.03808	5.4178	-2.34021	0.0262621	0.610738	-3.43461	ENSMUSG00000032358	Fam83b
17333651	-0.918389	4.92488	-2.34021	0.0262624	0.610738	-3.43462	ENSMUSG00000095990	Zfp97
17319997	0.263061	7.56786	2.33874	0.0263492	0.611588	-3.43728	ENSMUSG00000016624	Phf21b
17217969	0.312698	4.70399	2.33741	0.0264276	0.611588	-3.43967	ENSMUSG00000052726	Kcnt2
17431234	-0.280046	6.24145	-2.33734	0.0264321	0.611588	-3.4398	ENSMUSG00000028841	Cnksr1
17280327	0.39082	7.34069	2.33729	0.0264352	0.611588	-3.4399	ENSMUSG00000020641	Rsad2
17314515	0.32492	11.0283	2.33673	0.0264681	0.611588	-3.4409	ENSMUSG00000033237	Arid2
17265733	0.310539	10.6127	2.33634	0.0264915	0.611588	-3.44161	ENSMUSG00000005949	Ctns
17400510	-0.53248	5.93286	-2.33619	0.0265006	0.611588	-3.44188	ENSMUSG00000068856	Sf3b4
17218514	0.326276	10.6719	2.33526	0.0265559	0.61193	-3.44356	ENSMUSG00000026587	Astn1
17266223	0.280219	9.07036	2.33497	0.0265731	0.61193	-3.44408	ENSMUSG00000037907	Ankrd13b
17307905	0.196813	12.1597	2.33392	0.0266358	0.61223	-3.44598	ENSMUSG00000022048	Dpysl2
17383148	-0.267306	7.76464	-2.33378	0.0266438	0.61223	-3.44622	ENSMUSG00000036160	Surf6
17445786	-0.255601	11.2764	-2.33298	0.0266918	0.612671	-3.44767	ENSMUSG00000028771	Ptpn12
17300697	-0.460925	8.08134	-2.33199	0.0267513	0.612828	-3.44946	ENSMUSG00000047153	Khnyn
17466641	-0.363593	5.27983	-2.3319	0.0267564	0.612828	-3.44961	ENSMUSG00000029814	Igf2bp3
17441429	0.293473	6.20903	2.33081	0.0268219	0.613667	-3.45158	ENSMUSG00000061578	Ksr2
17220277	0.201582	5.31035	2.32937	0.0269087	0.613807	-3.45417
17416061	-0.361434	8.45709	-2.32927	0.0269148	0.613807	-3.45436	ENSMUSG00000028524	Sgip1
17422218	0.298898	7.23003	2.32879	0.0269436	0.613807	-3.45521	ENSMUSG00000039577	Nphp4
17446928	0.361265	6.94443	2.32879	0.0269437	0.613807	-3.45522
17443069	0.42583	9.05888	2.32787	0.0269993	0.614414	-3.45687	ENSMUSG00000015944	Gatsl2
17494183	0.425553	6.82213	2.32638	0.0270892	0.615801	-3.45955	ENSMUSG00000094119	Olfr612
17415815	-0.412936	10.3372	-2.32564	0.0271343	0.615987	-3.46088	ENSMUSG00000025791	Pgm2
17338136	0.349984	9.74532	2.32479	0.0271859	0.615987	-3.46241	ENSMUSG00000038545	Cul7
17348400	0.292092	4.68102	2.32456	0.0271999	0.615987	-3.46282	ENSMUSG00000005836	Gata6
17219902	-0.301763	4.07282	-2.324	0.0272339	0.615987	-3.46383	ENSMUSG00000015962	1700016C15Rik
17294250	0.278008	6.19231	2.32348	0.0272657	0.615987	-3.46477	ENSMUSG00000021612	Slc6a18
17507950	0.497311	6.66849	2.32317	0.027285	0.615987	-3.46534	ENSMUSG00000048500	Defb15
17517888	-0.412044	7.95858	-2.32289	0.027302	0.615987	-3.46584	ENSMUSG00000032333	Stoml1
17334722	-0.319551	8.16303	-2.32212	0.0273491	0.615987	-3.46722	ENSMUSG00000041199	Rpusd1
17254121	0.3774	5.16255	2.32196	0.0273585	0.615987	-3.4675	ENSMUSG00000018844	Fndc8
17383965	-0.291379	9.01019	-2.32109	0.0274122	0.616055	-3.46907	ENSMUSG00000009555	Cdk9
17274367	0.409827	5.07038	2.32089	0.0274243	0.616055	-3.46943	NA	Gm5784
17462492	-0.641408	10.518	-2.31994	0.0274825	0.616055	-3.47113	ENSMUSG00000030111	A2m
17371019	0.447964	9.24419	2.31982	0.0274898	0.616055	-3.47135	ENSMUSG00000035168	Tanc1
17211795	0.429059	8.146	2.31951	0.027509	0.616055	-3.4719	ENSMUSG00000037447	Arid5a
17232003	-0.277757	10.4226	-2.31907	0.0275361	0.616055	-3.4727	ENSMUSG00000019977	Hbs1l
17465062	0.279208	9.91204	2.31861	0.0275646	0.616055	-3.47353	ENSMUSG00000029672	Fam3c
17280275	-0.35663	3.24034	-2.31791	0.0276078	0.61637	-3.47478
17398970	0.419155	9.82015	2.31735	0.027642	0.616487	-3.47578	ENSMUSG00000001419	Mef2d
17251898	0.38558	7.92452	2.31612	0.0277179	0.616949	-3.47798	ENSMUSG00000065534,ENSMUSG00000020888	Mir324,Dvl2
17516633	-0.27208	11.6824	-2.31578	0.0277391	0.616949	-3.47859	ENSMUSG00000032097	Ddx6
17357444	0.501142	10.2213	2.31561	0.0277499	0.616949	-3.47891	ENSMUSG00000024664	Fads3
17497076	0.505999	6.81288	2.3146	0.0278128	0.617133	-3.48073	ENSMUSG00000030930	Chst15
17319957	0.284194	5.48516	2.31454	0.0278163	0.617133	-3.48083	ENSMUSG00000018865	Sult4a1
17365410	0.301838	5.26881	2.31342	0.0278859	0.618032	-3.48284	ENSMUSG00000003555	Cyp17a1
17328780	0.333204	6.42165	2.31278	0.027926	0.618072	-3.48399	ENSMUSG00000090236	Car15
17309118	-0.603733	8.96143	-2.31122	0.0280231	0.618072	-3.48677	ENSMUSG00000033083	Tbc1d4
17484068	0.543362	9.83442	2.31113	0.0280288	0.618072	-3.48694	ENSMUSG00000030946	Lhpp
17230191	-0.238347	3.24471	-2.31066	0.028058	0.618072	-3.48777	NA	Rbm8a2
17250028	-0.334756	7.94022	-2.31052	0.0280671	0.618072	-3.48803	ENSMUSG00000013646	Sh3bp5l
17227089	0.503712	10.4931	2.30969	0.0281193	0.618072	-3.48953	ENSMUSG00000020423	Btg2
17265026	-0.486874	7.85316	-2.30868	0.0281822	0.618072	-3.49132	ENSMUSG00000046731	Kctd11
17326295	0.35871	5.06131	2.30853	0.0281921	0.618072	-3.4916	ENSMUSG00000035270	Impg2
17219185	0.603658	10.2655	2.30848	0.0281951	0.618072	-3.49169	ENSMUSG00000038463	Olfml2b
17462905	0.256705	11.4339	2.30806	0.0282213	0.618072	-3.49243	ENSMUSG00000004270	Lpcat3
17417844	0.547681	11.659	2.308	0.0282251	0.618072	-3.49254	ENSMUSG00000028645	Slc2a1
17472955	0.460291	7.49125	2.30781	0.0282371	0.618072	-3.49288	ENSMUSG00000030306	Tmtc1
17492175	0.250815	6.63447	2.30586	0.02836	0.620124	-3.49637
17288903	0.446878	9.17668	2.30495	0.0284178	0.620275	-3.498	ENSMUSG00000051098	Mblac2
17530457	0.276544	11.1337	2.30483	0.0284254	0.620275	-3.49822	ENSMUSG00000032570	Atp2c1
17387900	0.400784	4.89866	2.30332	0.028521	0.621723	-3.50091	ENSMUSG00000075101	Olfr1222
17221215	0.1933	11.6243	2.30285	0.0285511	0.62174	-3.50176	ENSMUSG00000025917	Cops5
17376805	0.321933	5.54426	2.30079	0.0286827	0.623966	-3.50545	ENSMUSG00000074771	Ankef1
17449355	0.372957	4.05929	2.30005	0.0287299	0.624354	-3.50677	ENSMUSG00000057425	Ugt2b37
17428904	0.37243	6.01875	2.29915	0.0287874	0.624827	-3.50837	ENSMUSG00000048626	Klf17
17398785	0.337777	9.18088	2.29879	0.0288106	0.624827	-3.50901	ENSMUSG00000041977	Arhgef11
17407524	-0.465535	5.76819	-2.29693	0.0289298	0.626581	-3.51233	ENSMUSG00000094328	Gm9125
17409792	0.464502	8.39207	2.29578	0.0290044	0.626581	-3.51439	ENSMUSG00000033377	Palmd
17416600	0.27829	6.31085	2.29572	0.0290077	0.626581	-3.51448	ENSMUSG00000008932	Slc1a7
17384008	0.304081	7.00968	2.2957	0.0290095	0.626581	-3.51453	ENSMUSG00000038987	Cfap157
17409873	0.425928	7.88395	2.29443	0.0290915	0.627714	-3.5168	ENSMUSG00000028132	Tmem56
17521887	0.408579	9.86139	2.29256	0.0292123	0.62968	-3.52012	ENSMUSG00000032601	Prkar2a
17286575	-0.303237	8.4202	-2.29186	0.0292579	0.630023	-3.52137	ENSMUSG00000021420	Fars2
17384182	-0.442092	8.24846	-2.29015	0.0293693	0.631158	-3.52442	ENSMUSG00000026788	Zbtb43
17433469	0.269283	5.77775	2.28977	0.029394	0.631158	-3.52509	ENSMUSG00000058498	Rnf207
17228694	0.266685	5.68638	2.28969	0.0293997	0.631158	-3.52525	ENSMUSG00000073530	Pappa2
17528355	-0.333078	9.30116	-2.28871	0.0294633	0.631438	-3.52698	ENSMUSG00000032376	Usp3
17500172	0.324731	10.0234	2.28856	0.0294735	0.631438	-3.52726	ENSMUSG00000031570	Plpp5
17512657	-0.329862	8.83984	-2.28812	0.029502	0.631438	-3.52803	ENSMUSG00000033106	Slc7a6os
17300292	0.265662	10.2339	2.28763	0.0295344	0.631495	-3.52891	ENSMUSG00000022175	Lrp10
17424407	-0.316359	6.1475	-2.2871	0.0295691	0.6316	-3.52985	NA,ENSMUSG00000096237	Gm3893,Gm29804,Gm21158,4933409K07Rik,Gm9615,Gm5859
17332783	0.34683	10.0081	2.28612	0.0296332	0.63206	-3.53159	ENSMUSG00000002365	Snx9
17343469	0.64327	5.85276	2.28587	0.0296502	0.63206	-3.53204	ENSMUSG00000055202	Zfp811
17520665	0.378408	4.03465	2.28372	0.0297919	0.634032	-3.53586	ENSMUSG00000063058	Prr23a2
17417872	0.410395	8.7794	2.28356	0.0298024	0.634032	-3.53615	ENSMUSG00000028641	P3h1
17484454	-0.298869	4.86343	-2.2826	0.0298658	0.634526	-3.53785	ENSMUSG00000047751	Utf1
17446424	-0.559326	6.72462	-2.28202	0.0299046	0.634526	-3.53889	ENSMUSG00000028933	Xrcc2
17304177	0.42989	9.93517	2.28178	0.0299205	0.634526	-3.53932	ENSMUSG00000021867,ENSMUSG00000072680,ENSMUSG00000072676	Tmem254b,Tmem254c,Tmem254a
17254395	0.368633	9.34444	2.28141	0.0299451	0.634526	-3.53997	ENSMUSG00000020532	Acaca
17222800	0.347908	10.8598	2.2796	0.0300653	0.63461	-3.54318	ENSMUSG00000025986	Slc39a10
17269638	0.215692	10.3361	2.27934	0.0300823	0.63461	-3.54364	ENSMUSG00000019173	Rab5c
17325489	-0.408923	8.38721	-2.27896	0.0301082	0.63461	-3.54433	ENSMUSG00000022827	Rabl3
17321007	-0.43711	8.6887	-2.27831	0.030151	0.63461	-3.54546	ENSMUSG00000022469	Rapgef3
17455801	0.345938	5.93066	2.27785	0.0301823	0.63461	-3.54629	ENSMUSG00000029661	Col1a2
17496589	0.343087	6.25167	2.27755	0.0302021	0.63461	-3.54682	ENSMUSG00000030674	Qprt
17489713	0.329266	8.24949	2.27659	0.0302667	0.63461	-3.54853	ENSMUSG00000001802	Lrp3
17255215	0.216422	10.6336	2.27636	0.0302816	0.63461	-3.54892	ENSMUSG00000020864	Ankrd40
17238038	0.353273	5.62452	2.27626	0.0302888	0.63461	-3.54911	ENSMUSG00000040287	Stac3
17377498	-0.425968	10.7555	-2.27543	0.0303446	0.63461	-3.55059	ENSMUSG00000033059	Pygb
17398853	0.332757	5.54838	2.2754	0.0303463	0.63461	-3.55063	ENSMUSG00000028071	Sh2d2a
17248592	-0.27025	10.6206	-2.27477	0.0303886	0.63461	-3.55175	ENSMUSG00000020409	Slu7
17238109	-0.523217	5.75381	-2.27439	0.0304145	0.63461	-3.55243
17285803	-0.380085	4.18663	-2.27429	0.0304211	0.63461	-3.5526	ENSMUSG00000069280	Vmn1r223
17516558	0.498471	10.596	2.27426	0.0304233	0.63461	-3.55266	ENSMUSG00000049932	H2afx
17469613	0.368056	5.93399	2.2742	0.0304273	0.63461	-3.55277	ENSMUSG00000034387	Ssu2
17225815	0.286852	4.77308	2.27372	0.0304592	0.634652	-3.55361	ENSMUSG00000040710	St8sia4
17458333	-0.350333	7.23331	-2.27304	0.0305055	0.634992	-3.55482	ENSMUSG00000007216	Zfp775
17493212	0.510042	10.6467	2.27168	0.0305975	0.636007	-3.55723	ENSMUSG00000039405	Prss23
17395063	0.29141	6.26705	2.27143	0.0306141	0.636007	-3.55767	ENSMUSG00000070495	Ctcfl
17306524	0.477085	8.19142	2.26811	0.03084	0.638453	-3.56355	ENSMUSG00000022203	Efs
17299152	-0.487468	4.17337	-2.26805	0.0308441	0.638453	-3.56366
17358119	0.328711	11.5018	2.26804	0.0308446	0.638453	-3.56367	ENSMUSG00000024750	Zfand5
17470831	0.542886	9.97369	2.26662	0.0309419	0.638453	-3.56619	ENSMUSG00000004263,ENSMUSG00000107478	Atn1
17320887	0.269453	10.7192	2.26654	0.0309474	0.638453	-3.56633	ENSMUSG00000033228	Scaf11
17330264	0.236443	5.26898	2.2665	0.0309497	0.638453	-3.56639	ENSMUSG00000047746	Fbxo40
17274942	-0.238877	3.44965	-2.26589	0.0309918	0.638453	-3.56748	ENSMUSG00000020562	Efcab10
17491420	0.308656	7.89876	2.26562	0.0310101	0.638453	-3.56795	ENSMUSG00000074093	Svip
17227198	0.322751	7.05816	2.26496	0.0310556	0.638453	-3.56912	ENSMUSG00000042793	Lgr6
17236091	0.413543	9.45613	2.2647	0.0310735	0.638453	-3.56959	ENSMUSG00000060935	Tmem263
17386540	0.262852	6.9299	2.26468	0.0310749	0.638453	-3.56962	ENSMUSG00000075284	Wipf1
17240190	0.450245	7.31197	2.26442	0.0310927	0.638453	-3.57008	ENSMUSG00000039497	Dse
17340817	0.349692	5.56228	2.26306	0.0311859	0.639329	-3.57247	ENSMUSG00000023828	Slc22a3
17519598	0.22986	12.0674	2.26292	0.0311956	0.639329	-3.57272	ENSMUSG00000032349	Elovl5
17392047	0.325132	5.16584	2.26209	0.031253	0.639359	-3.57419	ENSMUSG00000043110	Lrrn4
17443004	-0.270436	9.10923	-2.26203	0.0312573	0.639359	-3.5743	ENSMUSG00000025340	Rabgef1
17234694	-0.359424	9.30653	-2.26116	0.0313171	0.639538	-3.57583	ENSMUSG00000009293	Ube2g2
17442709	0.285869	7.64201	2.26051	0.0313621	0.639538	-3.57698
17316495	-0.291856	10.2905	-2.26026	0.0313799	0.639538	-3.57743	ENSMUSG00000048307	Ankrd46
17488470	0.387543	10.3972	2.25984	0.0314089	0.639538	-3.57817	ENSMUSG00000109336	Samd4b
17491642	-0.293533	3.56361	-2.25972	0.0314166	0.639538	-3.57837
17234030	0.354698	6.32616	2.25847	0.0315041	0.640425	-3.58059	ENSMUSG00000060044	Tmem26
17405075	0.631293	7.92574	2.25823	0.0315206	0.640425	-3.58101	ENSMUSG00000037892	Pcdh18
17227063	0.383089	7.45604	2.25691	0.0316127	0.641373	-3.58334	ENSMUSG00000010311	Optc
17342292	0.261474	6.27638	2.25669	0.0316276	0.641373	-3.58372	ENSMUSG00000050824	Sstr5
17285488	-0.485721	9.66941	-2.25535	0.0317212	0.642383	-3.58608	ENSMUSG00000021314	Amph
17430103	0.413949	6.39357	2.25498	0.0317476	0.642383	-3.58675	ENSMUSG00000042500	Ago4
17309150	0.320856	6.14558	2.25468	0.0317682	0.642383	-3.58726	NA	LOC102633345
17246727	0.308593	5.42937	2.25368	0.0318387	0.643148	-3.58904	ENSMUSG00000054986	Sec14l3
17330410	-0.36677	10.0808	-2.25328	0.0318666	0.643148	-3.58974	ENSMUSG00000022799	Arhgap31
17316754	0.353314	9.17802	2.25222	0.0319413	0.643879	-3.59161	ENSMUSG00000022305	Lrp12
17406730	0.303449	7.63379	2.2519	0.0319635	0.643879	-3.59216	ENSMUSG00000074486,ENSMUSG00000074489,ENSMUSG00000074483	Bglap2,Bglap3,Bglap
17214857	0.373386	6.18252	2.25031	0.0320755	0.645523	-3.59496	ENSMUSG00000026166	Ccl20
17485706	0.264251	4.39593	2.24869	0.0321902	0.646946	-3.59781	ENSMUSG00000063838	Cdc42ep5
17309412	0.424283	9.86061	2.24809	0.0322331	0.646946	-3.59887	ENSMUSG00000061517	Sox21
17258197	0.224507	7.40565	2.24802	0.0322376	0.646946	-3.59899	ENSMUSG00000016940	Kctd2
17317717	0.315369	5.29684	2.24522	0.0324372	0.649933	-3.60392	ENSMUSG00000036800	Fam135b
17240250	0.310871	5.73111	2.24455	0.0324852	0.649933	-3.6051	ENSMUSG00000062074	Wisp3
17540465	0.48849	10.1594	2.24451	0.0324878	0.649933	-3.60516	ENSMUSG00000037341	Slc9a7
17220197	0.352503	5.23937	2.24422	0.0325089	0.649933	-3.60568	ENSMUSG00000066652	Lefty2
17406363	-0.837832	8.01263	-2.24343	0.0325649	0.649946	-3.60706	ENSMUSG00000041842	Fhdc1
17336190	0.395688	9.07671	2.24321	0.0325811	0.649946	-3.60745	ENSMUSG00000041881	Ndufa7
17254041	-0.692289	7.51865	-2.24252	0.0326303	0.649946	-3.60866	ENSMUSG00000035385	Ccl2
17219382	-0.393814	5.5106	-2.24186	0.0326782	0.649946	-3.60983	ENSMUSG00000004709,NA	Cd244,LOC677008
17349601	0.306744	10.3031	2.24174	0.0326862	0.649946	-3.61002	ENSMUSG00000046668	Cxxc5
17349402	0.30065	5.33635	2.24165	0.0326932	0.649946	-3.6102	ENSMUSG00000014503	Pkd2l2
17508423	-0.205228	10.0921	-2.24122	0.0327241	0.649952	-3.61095	ENSMUSG00000031575	Ash2l
17288812	0.366449	7.95547	2.2406	0.0327685	0.650225	-3.61203	ENSMUSG00000071252	2210408I21Rik
17293258	0.304969	7.27633	2.23939	0.032856	0.650769	-3.61416	ENSMUSG00000050876	Spata31d1a
17440675	-0.255577	9.48771	-2.23937	0.0328572	0.650769	-3.61419	ENSMUSG00000029345	Tfip11
17341276	0.295145	4.39309	2.23806	0.0329521	0.651788	-3.61649	ENSMUSG00000045551	Fpr1
17373110	-0.287055	9.11408	-2.23722	0.0330131	0.651788	-3.61797	ENSMUSG00000005505	Kbtbd4
17477791	0.30886	6.09898	2.23697	0.0330307	0.651788	-3.6184	ENSMUSG00000038201	Kcna7
17421060	0.310113	6.76686	2.23656	0.0330608	0.651788	-3.61912	ENSMUSG00000006218	Fam131c
17251866	-0.355449	8.81202	-2.23546	0.0331409	0.651788	-3.62105	ENSMUSG00000018572	Phf23
17248249	0.258963	5.69549	2.2354	0.033145	0.651788	-3.62115	ENSMUSG00000020287	Mpg
17364114	0.274745	9.95699	2.23539	0.0331457	0.651788	-3.62117	ENSMUSG00000024781	Lipa
17454157	-0.455294	8.16092	-2.23451	0.0332097	0.651788	-3.62271	ENSMUSG00000029726	Mepce
17401007	-0.243303	7.30403	-2.23443	0.0332156	0.651788	-3.62285	ENSMUSG00000033233	Trim45
17290603	-0.403884	5.58048	-2.23433	0.0332229	0.651788	-3.62302	ENSMUSG00000052374	Actn2
17462395	0.424786	11.2787	2.23335	0.0332943	0.651788	-3.62474	ENSMUSG00000004902	Slc25a18
17476478	0.31113	7.45601	2.23334	0.0332949	0.651788	-3.62475	ENSMUSG00000036826	Igflr1
17467300	0.267979	3.4736	2.23317	0.0333077	0.651788	-3.62506	ENSMUSG00000060699	Vmn1r35
17422959	0.331244	9.49103	2.23221	0.0333776	0.652554	-3.62673	ENSMUSG00000028232	Tmem68
17239611	0.382895	5.78469	2.23012	0.0335314	0.654202	-3.6304	ENSMUSG00000050473	Slc35d3
17214622	0.312084	9.34356	2.22932	0.0335902	0.654202	-3.6318	ENSMUSG00000006576	Slc4a3
17304193	0.38463	10.1383	2.22897	0.0336162	0.654202	-3.63241	ENSMUSG00000021867,ENSMUSG00000072680,ENSMUSG00000072676	Tmem254b,Tmem254c,Tmem254a
17427628	0.310317	3.85092	2.22694	0.0337661	0.654202	-3.63596	ENSMUSG00000035201	B020004J07Rik
17345926	0.332856	8.09459	2.2267	0.0337838	0.654202	-3.63638	ENSMUSG00000023927	Satb1
17243303	0.202079	7.13695	2.22608	0.0338296	0.654202	-3.63746	ENSMUSG00000020234	4930404N11Rik
17288370	-0.341608	7.64734	-2.22569	0.0338585	0.654202	-3.63814	ENSMUSG00000021532	Fastkd3
17541838	0.33727	5.27463	2.22497	0.0339124	0.654202	-3.63941	ENSMUSG00000064016	Gm648
17414173	0.367093	8.82923	2.22452	0.0339452	0.654202	-3.64018	ENSMUSG00000015247	Nipsnap3b
17527123	0.284739	11.4623	2.22443	0.0339523	0.654202	-3.64035	ENSMUSG00000032047	Acat1
17487249	0.388769	9.29794	2.22401	0.0339832	0.654202	-3.64107	ENSMUSG00000030397	Mark4
17444338	0.230096	11.7267	2.22382	0.0339973	0.654202	-3.6414	ENSMUSG00000079111	Kdelr2
17309420	0.61366	9.11599	2.22368	0.034008	0.654202	-3.64166	ENSMUSG00000032849	Abcc4
17363851	0.565114	9.04862	2.22321	0.0340432	0.654202	-3.64248	ENSMUSG00000046138	9930021J03Rik
17477384	0.430301	5.5619	2.22302	0.0340573	0.654202	-3.64281	ENSMUSG00000066512	Klk1b5
17351273	0.3377	6.46543	2.22261	0.0340877	0.654202	-3.64352	ENSMUSG00000045991	Onecut2
17493074	-0.338066	3.73386	-2.22247	0.034098	0.654202	-3.64376	ENSMUSG00000090806	Vmn2r70
17336820	-0.959127	5.46401	-2.22242	0.0341022	0.654202	-3.64386
17306696	-0.389184	6.26899	-2.22159	0.0341637	0.654202	-3.6453	ENSMUSG00000022217	Emc9
17416633	-0.329886	7.20567	-2.22158	0.0341646	0.654202	-3.64532	ENSMUSG00000048351	Coa7
17387848	0.289173	5.41042	2.22119	0.0341938	0.654202	-3.646	ENSMUSG00000075119	Olfr1197
17476143	0.280527	4.72121	2.22114	0.0341977	0.654202	-3.64609
17469097	-0.311123	9.92848	-2.22085	0.0342195	0.654202	-3.6466	ENSMUSG00000014550	Rbsn
17278090	0.289065	6.87421	2.22074	0.0342274	0.654202	-3.64678	ENSMUSG00000021194	Chga
17486674	0.438064	4.62824	2.22068	0.0342322	0.654202	-3.64689	ENSMUSG00000074377,ENSMUSG00000070811	Sult2a4
17475397	-0.752908	4.99657	-2.21927	0.0343381	0.65452	-3.64936	ENSMUSG00000046130	Vmn1r184
17458573	0.276499	9.25463	2.21915	0.0343467	0.65452	-3.64956	ENSMUSG00000038301	Snx10
17277300	0.321731	5.38682	2.21862	0.034387	0.65452	-3.65049	NA	D030025P21Rik
17527963	0.2365	5.75282	2.21806	0.034429	0.65452	-3.65146	ENSMUSG00000032278	Paqr5
17268714	0.343178	5.85378	2.218	0.0344337	0.65452	-3.65157	ENSMUSG00000017400	Stac2
17344917	0.344466	4.40521	2.21799	0.0344338	0.65452	-3.65157	ENSMUSG00000043312	Olfr131
17509664	0.232273	5.42197	2.21724	0.0344908	0.654547	-3.65289	ENSMUSG00000109718,ENSMUSG00000053490	Trim61,Trim60
17482932	-0.350812	7.12788	-2.21685	0.0345204	0.654547	-3.65358	ENSMUSG00000030752	Kdm8
17478789	0.403727	8.26755	2.21667	0.0345337	0.654547	-3.65388	ENSMUSG00000033585	Ndn
17448693	0.265345	4.96761	2.21608	0.0345784	0.654547	-3.65491	ENSMUSG00000054892	Txk
17292346	0.348305	10.0064	2.21593	0.0345894	0.654547	-3.65517	ENSMUSG00000038025	Phf2
17448335	0.295107	10.9152	2.21404	0.0347328	0.656676	-3.65846	ENSMUSG00000029202	Pds5a
17394928	-0.323937	7.20379	-2.21304	0.0348091	0.656968	-3.66021	ENSMUSG00000052056	Zfp217
17248561	0.382465	5.57268	2.21293	0.0348169	0.656968	-3.66039	ENSMUSG00000055415	Atp10b
17509706	0.221547	6.62924	2.21207	0.0348823	0.656968	-3.66188	ENSMUSG00000044014	Npy5r
17285771	-0.349972	3.523	-2.21139	0.0349347	0.656968	-3.66308	ENSMUSG00000094898	Vmn1r201
17489565	0.265644	4.01485	2.21092	0.0349703	0.656968	-3.66389	ENSMUSG00000066586	Scgb2b26
17433743	0.350095	9.90357	2.21057	0.0349975	0.656968	-3.66451	ENSMUSG00000029050	Ski
17229389	0.673798	8.22269	2.21044	0.0350068	0.656968	-3.66472	ENSMUSG00000026558	Uck2
17522338	0.295478	10.5986	2.21	0.0350404	0.656968	-3.66549	ENSMUSG00000032485	Scap
17459207	0.817703	7.48131	2.20972	0.0350619	0.656968	-3.66597	ENSMUSG00000049001	Ndnf
17253512	0.290383	11.2379	2.20961	0.0350703	0.656968	-3.66616	ENSMUSG00000010277	2610507B11Rik
17496763	0.312705	8.36211	2.20937	0.0350886	0.656968	-3.66658	ENSMUSG00000030806	Stx1b
17463169	0.338111	7.16437	2.2085	0.0351559	0.657647	-3.66811	ENSMUSG00000030340	Scnn1a
17356422	-0.306568	8.88144	-2.20775	0.0352135	0.658146	-3.66941	ENSMUSG00000047423	AI837181
17384659	0.284745	9.39812	2.20653	0.0353071	0.659314	-3.67152	ENSMUSG00000035392	Dennd1a
17482590	-0.354089	8.55709	-2.20594	0.0353526	0.659449	-3.67255	ENSMUSG00000030880	Polr3e
17243693	0.278228	4.65101	2.20563	0.0353764	0.659449	-3.67309	ENSMUSG00000050108	Bpifc
17291992	-0.228591	5.96527	-2.20444	0.0354682	0.660418	-3.67515	ENSMUSG00000047094	Ofcc1
17393755	-0.376759	7.81101	-2.20415	0.0354906	0.660418	-3.67565	ENSMUSG00000067787	Blcap
17515402	0.980995	7.92534	2.20332	0.0355553	0.660705	-3.6771	ENSMUSG00000001349	Cnn1
17222650	0.356603	9.69512	2.20256	0.0356138	0.660705	-3.67841	ENSMUSG00000057363	Uxs1
17242474	0.20686	10.6363	2.20254	0.0356158	0.660705	-3.67845	ENSMUSG00000001211	Agpat3
17418268	0.507457	7.02337	2.20235	0.0356305	0.660705	-3.67878	ENSMUSG00000090125	Pou3f1
17452873	-0.286514	8.89474	-2.20166	0.0356842	0.661067	-3.67998	ENSMUSG00000029388	Eif2b1
17441130	-0.362067	7.67415	-2.2013	0.0357123	0.661067	-3.68061	ENSMUSG00000029535	Triap1
17487149	0.263479	6.46123	2.20039	0.0357826	0.66179	-3.68217	ENSMUSG00000040891	Foxa3
17533943	-0.382354	6.63773	-2.1982	0.0359538	0.664379	-3.68597	ENSMUSG00000094601,ENSMUSG00000095770,NA,ENSMUSG00000095264,ENSMUSG00000079566,ENSMUSG00000096645	Gm5926,Gm21637,Spin2-ps1,Gm2837,Gm2854,Spin2d,Spin2-ps3,Spin2-ps4,Spin2e,Gm5923,Gm3757,Gm21466,LOC100862179
17363082	-0.533642	4.13621	-2.19537	0.0361765	0.667766	-3.69088	ENSMUSG00000096436	Olfr1437
17360912	-0.524262	3.47542	-2.19507	0.0362	0.667766	-3.6914	NA	Gm6020
17304162	0.424765	9.93976	2.19362	0.0363146	0.667863	-3.69391	ENSMUSG00000021867,ENSMUSG00000072680,ENSMUSG00000072676	Tmem254b,Tmem254c,Tmem254a
17410729	0.413724	10.2611	2.19301	0.0363623	0.667863	-3.69496	ENSMUSG00000052430	Bmpr1b
17404269	0.359153	8.98822	2.1926	0.0363952	0.667863	-3.69567	ENSMUSG00000069094	Pde7a
17423665	0.315852	3.94531	2.19233	0.0364165	0.667863	-3.69614	ENSMUSG00000028259	Fhl5
17535774	-0.708637	4.70724	-2.19176	0.0364612	0.667863	-3.69711	ENSMUSG00000064981	Snora70
17295346	-0.312322	9.70269	-2.19131	0.0364969	0.667863	-3.69789	ENSMUSG00000041747	Utp15
17235320	0.488053	8.86952	2.19119	0.0365063	0.667863	-3.6981	ENSMUSG00000035504	Reep6
17450931	-0.408801	7.79693	-2.19118	0.0365074	0.667863	-3.69812
17258623	-0.40652	6.92027	-2.19028	0.0365789	0.667863	-3.69968	ENSMUSG00000020812,ENSMUSG00000065094	1810032O08Rik,Snord1a
17333672	-0.329314	9.56545	-2.19025	0.0365815	0.667863	-3.69973	ENSMUSG00000023852	Riok2
17526160	0.289914	7.67418	2.18985	0.0366132	0.667863	-3.70042	ENSMUSG00000032109	Nlrx1
17293444	0.27659	3.61113	2.18964	0.0366298	0.667863	-3.70078	ENSMUSG00000074871	Ctsm
17316574	-0.325037	7.96192	-2.18872	0.036703	0.667863	-3.70237	ENSMUSG00000051359	Ncald
17411961	0.554538	9.71517	2.1886	0.036713	0.667863	-3.70259	ENSMUSG00000043252	Tmem64
17488515	0.302402	4.90087	2.18793	0.0367666	0.667863	-3.70375	ENSMUSG00000037469	Acp7
17395852	-0.266756	9.1519	-2.18784	0.0367737	0.667863	-3.7039	ENSMUSG00000038671	Arfrp1
17360348	-0.590512	10.3967	-2.18775	0.0367803	0.667863	-3.70404	ENSMUSG00000034765	Dusp5
17489503	0.419261	5.72695	2.1876	0.0367929	0.667863	-3.70431	ENSMUSG00000094053	Scgb2b7
17383452	0.251451	6.2842	2.18693	0.036846	0.667863	-3.70546	ENSMUSG00000079502	Cfap77
17530059	0.413176	9.77261	2.18666	0.0368675	0.667863	-3.70593	ENSMUSG00000032470	Mras
17345406	0.374562	8.50643	2.18591	0.0369276	0.667863	-3.70722	ENSMUSG00000015599	Ttbk1
17348765	0.380714	4.67299	2.18437	0.0370512	0.667863	-3.70987	ENSMUSG00000001804	Dsg4
17303717	0.267425	7.15944	2.18371	0.037105	0.667863	-3.71103	ENSMUSG00000045107	Saysd1
17479540	-0.302789	8.92498	-2.1834	0.0371296	0.667863	-3.71155	ENSMUSG00000047084	Ngrn
17417819	0.366537	4.9234	2.18282	0.0371767	0.667863	-3.71256	ENSMUSG00000070820	Olfr1339
17362190	0.445537	10.2762	2.18274	0.0371827	0.667863	-3.71269	ENSMUSG00000056629	Fkbp2
17410031	0.540363	7.84435	2.18263	0.0371917	0.667863	-3.71288	ENSMUSG00000050315	Synpo2
17298041	-0.417364	6.26218	-2.18249	0.0372028	0.667863	-3.71312	ENSMUSG00000021895	Arhgef3
17460974	0.316816	6.36029	2.18248	0.0372042	0.667863	-3.71315	ENSMUSG00000034063	4930590J08Rik
17480002	0.698323	9.31071	2.18243	0.0372076	0.667863	-3.71322	ENSMUSG00000049583	Grm5
17355607	-0.502647	8.0873	-2.1821	0.0372343	0.667863	-3.71379	ENSMUSG00000024548	Setbp1
17389775	-0.460531	7.36773	-2.1821	0.037235	0.667863	-3.71381	ENSMUSG00000045838	A430105I19Rik
17298203	-0.340212	8.15587	-2.18199	0.0372433	0.667863	-3.71398	ENSMUSG00000052395	Rft1
17319037	0.2959	6.08123	2.18154	0.0372797	0.667952	-3.71476	ENSMUSG00000033220	Rac2
17333893	-0.299649	4.06343	-2.18011	0.0373956	0.669289	-3.71723	ENSMUSG00000057203	Vmn1r234
17534593	0.349676	7.78234	2.17984	0.0374174	0.669289	-3.71769	ENSMUSG00000036959	Bcorl1
17509274	-0.285621	7.58702	-2.17918	0.037471	0.669683	-3.71882	ENSMUSG00000063049	Ing2
17413553	-0.44619	8.32866	-2.17788	0.037577	0.669988	-3.72107	ENSMUSG00000035649	Zcchc7
17402146	0.271571	10.4295	2.17728	0.0376261	0.669988	-3.72211	ENSMUSG00000039887	Alg14
17359088	0.30673	4.90136	2.17617	0.0377166	0.669988	-3.72401	ENSMUSG00000024987	Cyp26a1
17273216	-0.35727	8.11448	-2.17572	0.0377535	0.669988	-3.72479	ENSMUSG00000025138	Sirt7
17312606	-0.419799	7.10072	-2.17544	0.0377758	0.669988	-3.72526	ENSMUSG00000033669	Zfp7
17406492	0.420281	8.92999	2.17543	0.0377766	0.669988	-3.72527	ENSMUSG00000041734	Kirrel
17267057	-0.390792	6.83663	-2.17458	0.0378469	0.669988	-3.72675	ENSMUSG00000018405	Mrm1
17463689	0.322502	4.67874	2.17439	0.037862	0.669988	-3.72707	ENSMUSG00000030200	Bcl2l14
17301378	0.418796	8.66755	2.17425	0.0378737	0.669988	-3.72731	ENSMUSG00000034522	Zfp395
17293318	0.368633	4.90788	2.17409	0.0378864	0.669988	-3.72758	ENSMUSG00000042243	BC051665
17397968	-0.333561	9.76745	-2.17357	0.0379294	0.669988	-3.72848	ENSMUSG00000036885	Arhgef26
17231341	0.269615	5.43022	2.17356	0.0379305	0.669988	-3.7285	ENSMUSG00000071434	9230019H11Rik
17407501	-0.283345	4.70061	-2.17346	0.0379389	0.669988	-3.72868	ENSMUSG00000027912	Lce1m
17301031	-0.478196	7.59589	-2.17282	0.0379909	0.669988	-3.72977	ENSMUSG00000021990	Spata13
17515539	0.442656	6.65643	2.17258	0.0380109	0.669988	-3.73018	ENSMUSG00000036611	Eepd1
17279881	0.344573	9.73625	2.17243	0.0380236	0.669988	-3.73045	ENSMUSG00000020634	Ubxn2a
17491211	-0.343088	8.94929	-2.17226	0.038037	0.669988	-3.73073	ENSMUSG00000014418	Hps5
17336929	0.274764	6.38151	2.1717	0.0380836	0.669988	-3.7317	ENSMUSG00000013766	Ly6g6e
17284243	-0.386517	9.44265	-2.17165	0.0380876	0.669988	-3.73178	ENSMUSG00000047832	Cdca4
17382802	-0.312776	8.30978	-2.17051	0.0381816	0.670909	-3.73374	ENSMUSG00000036352	Ubac1
17222020	0.34057	8.51862	2.16935	0.0382776	0.670909	-3.73573	ENSMUSG00000042215	Bag2
17548836	0.358989	10.2357	2.16874	0.0383284	0.670909	-3.73679	ENSMUSG00000054091	Gm2036,1810037I17Rik
17263063	0.285572	6.44001	2.16824	0.0383694	0.670909	-3.73764	ENSMUSG00000037335	Hand1
17430767	-0.275814	10.1145	-2.16813	0.0383787	0.670909	-3.73783	ENSMUSG00000040025	Ythdf2
17512229	-0.309458	10.1201	-2.16776	0.0384091	0.670909	-3.73845	ENSMUSG00000035770	Dync1li2
17426126	-0.263986	8.12714	-2.16667	0.0385001	0.670909	-3.74033	ENSMUSG00000066151	Fkbp15
17414600	-0.418984	7.51408	-2.16661	0.038505	0.670909	-3.74043	ENSMUSG00000059810	Rgs3
17312418	-0.395082	7.92575	-2.16652	0.0385121	0.670909	-3.74058	ENSMUSG00000022554	Hgh1
17251639	0.410707	6.25417	2.16648	0.0385162	0.670909	-3.74066
17232912	0.443365	9.26197	2.16638	0.0385245	0.670909	-3.74084	ENSMUSG00000038332	Sesn1
17475360	0.40257	5.18233	2.16622	0.0385372	0.670909	-3.7411	ENSMUSG00000030483	Cyp2b10
17453496	-0.271809	5.44368	-2.16606	0.0385508	0.670909	-3.74138	ENSMUSG00000047501	Cldn4
17510867	-0.297515	8.57565	-2.16446	0.0386845	0.671035	-3.74412	ENSMUSG00000031711	Zfp330
17327720	0.437041	7.59206	2.16399	0.0387237	0.671035	-3.74493	ENSMUSG00000005580	Adcy9
17314115	0.34772	6.07371	2.16394	0.0387276	0.671035	-3.74501	ENSMUSG00000054136	Adm2
17317688	-0.263662	7.28512	-2.1637	0.0387478	0.671035	-3.74542	ENSMUSG00000022335	Zfat
17418154	0.407009	5.11326	2.16336	0.0387764	0.671035	-3.74601	ENSMUSG00000076438	Oxct2b
17334625	-0.266155	9.00333	-2.16311	0.0387978	0.671035	-3.74644	ENSMUSG00000015126	Tsr3
17442521	-0.339006	7.84469	-2.16285	0.038819	0.671035	-3.74688	ENSMUSG00000029402	Snrnp35
17398338	-0.228501	4.92054	-2.16271	0.0388313	0.671035	-3.74713	ENSMUSG00000034098	Fstl5
17459330	0.377737	3.5777	2.16231	0.0388642	0.671035	-3.7478
17357861	-0.387213	4.47728	-2.1622	0.038874	0.671035	-3.748	ENSMUSG00000024694	Keg1
17216402	0.596363	5.33488	2.16172	0.0389139	0.671179	-3.74881	ENSMUSG00000067006	Serpinb5
17350563	-0.321946	9.11288	-2.16128	0.038951	0.671272	-3.74957	ENSMUSG00000024528	Srfbp1
17398082	-0.332799	10.3921	-2.16063	0.0390053	0.671297	-3.75067	ENSMUSG00000034640	Tiparp
17296174	-0.397815	9.46412	-2.16051	0.0390157	0.671297	-3.75088	ENSMUSG00000021754	Map3k1
17310893	0.27817	10.8614	2.15951	0.0390999	0.67158	-3.75259	ENSMUSG00000022255	Mtdh
17398416	0.514054	9.06691	2.15939	0.0391103	0.67158	-3.7528	ENSMUSG00000028019	Pdgfc
17279923	0.253207	6.00242	2.15899	0.0391439	0.67158	-3.75348	ENSMUSG00000020600	Slc7a15
17462202	0.360995	6.7904	2.15882	0.0391586	0.67158	-3.75378	ENSMUSG00000030134	Rasgef1a
17413339	0.319606	7.89758	2.15809	0.0392203	0.672031	-3.75503	ENSMUSG00000028461	Ccdc107
17489495	-0.243996	3.44879	-2.15776	0.0392482	0.672031	-3.7556	ENSMUSG00000078754	Scgb2b3
17463731	-0.314857	9.65315	-2.15725	0.0392912	0.672224	-3.75646	ENSMUSG00000030204	Ddx47
17406867	0.234152	8.80225	2.15553	0.0394369	0.673508	-3.7594	ENSMUSG00000068921	Dap3
17472089	-0.36285	5.91461	-2.15531	0.0394558	0.673508	-3.75978	ENSMUSG00000030209	Grin2b
17362895	-0.238714	3.98171	-2.15524	0.0394618	0.673508	-3.7599	ENSMUSG00000024728	1700025F22Rik
17295463	-0.318911	8.8531	-2.15487	0.0394931	0.673508	-3.76053	ENSMUSG00000021650	Ptcd2
17475597	-0.447788	8.69628	-2.15418	0.0395519	0.673676	-3.7617	ENSMUSG00000008384	Sertad1
17517608	-0.406657	8.11262	-2.15309	0.0396456	0.673676	-3.76358	ENSMUSG00000055334	Snupn
17360406	0.374386	12.2386	2.1529	0.0396612	0.673676	-3.76389	ENSMUSG00000024975	Pdcd4
17383164	-0.254662	8.45239	-2.15219	0.0397224	0.673676	-3.76511	ENSMUSG00000015776	Med22
17334538	0.313729	4.78161	2.15187	0.0397494	0.673676	-3.76565	ENSMUSG00000044172	Ptx4
17500478	0.41507	10.8414	2.15165	0.0397683	0.673676	-3.76603	ENSMUSG00000031584	Gsr
17218261	0.259561	6.19619	2.15146	0.0397849	0.673676	-3.76636	ENSMUSG00000026480	Ncf2
17268180	-0.248891	10.6137	-2.15067	0.0398522	0.673676	-3.7677	ENSMUSG00000038909	Kat7
17407742	0.274712	4.8213	2.15043	0.0398734	0.673676	-3.76812	ENSMUSG00000068860	Gm128
17242924	0.302021	8.3889	2.15023	0.0398907	0.673676	-3.76846	ENSMUSG00000020163	Uqcr11
17350559	0.246227	6.54193	2.14957	0.0399475	0.673676	-3.76959	ENSMUSG00000024510	Ftmt
17331173	0.749318	8.97518	2.14893	0.0400023	0.673676	-3.77068	ENSMUSG00000022747	St3gal6
17504138	0.28821	5.01546	2.1488	0.0400138	0.673676	-3.7709	ENSMUSG00000031780	Ccl17
17224125	0.612757	7.97958	2.14823	0.0400622	0.673676	-3.77186	ENSMUSG00000039395	Mreg
17479497	-0.635689	8.41834	-2.14751	0.0401247	0.673676	-3.77309	ENSMUSG00000030539	Sema4b
17355026	0.321177	5.85349	2.14707	0.0401631	0.673676	-3.77385	ENSMUSG00000039529	Atp8b1
17383723	-0.234149	7.75133	-2.14696	0.0401727	0.673676	-3.77404	ENSMUSG00000026849	Tor1a
17540050	0.380158	9.86049	2.14692	0.0401761	0.673676	-3.77411	ENSMUSG00000031168	Ebp
17337228	-0.586639	9.8439	-2.14691	0.0401769	0.673676	-3.77412	ENSMUSG00000003541	Ier3
17211382	-0.689378	7.44189	-2.14685	0.0401818	0.673676	-3.77422	ENSMUSG00000041809	Efhc1
17458150	-0.434267	7.0107	-2.14653	0.0402091	0.673676	-3.77476	ENSMUSG00000045466	Zfp956
17254047	-0.453214	7.11298	-2.14631	0.0402288	0.673676	-3.77515	ENSMUSG00000035373	Ccl7
17279365	0.358032	9.47777	2.14626	0.0402327	0.673676	-3.77522	ENSMUSG00000064326	Siva1
17361617	-0.318344	8.36443	-2.14499	0.0403432	0.674563	-3.77739	ENSMUSG00000024906	Mus81
17241731	0.362517	9.12349	2.14483	0.0403564	0.674563	-3.77765	ENSMUSG00000014329	Bicc1
17468961	0.454627	8.60225	2.14387	0.0404404	0.674563	-3.7793	ENSMUSG00000030091	Nup210
17257310	-0.388353	8.81809	-2.14384	0.0404429	0.674563	-3.77935	ENSMUSG00000020691	Mettl2
17481317	0.328211	5.174	2.14351	0.0404713	0.674563	-3.77991	ENSMUSG00000073926	Olfr653
17456560	0.314454	6.89356	2.14345	0.0404763	0.674563	-3.78	ENSMUSG00000079652	Fam71f2
17213676	-0.24292	10.0841	-2.14278	0.0405354	0.674732	-3.78116	ENSMUSG00000025958	Creb1
17359925	0.367127	10.041	2.1425	0.0405596	0.674732	-3.78163	ENSMUSG00000025224	Gbf1
17361090	0.275072	6.80246	2.14224	0.0405818	0.674732	-3.78206	ENSMUSG00000058216,ENSMUSG00000097663	BC021614
17400091	-0.289511	8.86032	-2.14185	0.0406166	0.674781	-3.78274	ENSMUSG00000028140	Mrpl9
17522284	0.271091	10.5711	2.1404	0.0407427	0.676347	-3.7852	ENSMUSG00000032481	Smarcc1
17452456	0.489806	8.52771	2.13853	0.0409073	0.67833	-3.78839	ENSMUSG00000029471	Camkk2
17479259	0.33834	5.19901	2.13831	0.040926	0.67833	-3.78875	ENSMUSG00000025754	Agbl1
17390371	0.230235	5.8451	2.13764	0.0409857	0.678524	-3.7899	ENSMUSG00000023216	Epb42
17366525	0.54343	8.54662	2.13745	0.0410016	0.678524	-3.79021	ENSMUSG00000026668	Ucma
17441524	0.384207	5.23689	2.13662	0.0410751	0.678683	-3.79163	ENSMUSG00000046607	Hrk
17236132	-0.311842	9.46083	-2.13645	0.0410903	0.678683	-3.79192	ENSMUSG00000001785	Pwp1
17413436	0.405112	8.12812	2.13626	0.0411071	0.678683	-3.79224	ENSMUSG00000078716	Tmem8b
17429279	0.400061	6.58145	2.13523	0.0411982	0.679154	-3.79399	ENSMUSG00000061075	Olfr1337
17409379	-0.230402	10.9567	-2.13521	0.0411996	0.679154	-3.79402	ENSMUSG00000068732	Tmem167b
17357478	0.211037	7.93198	2.13414	0.0412942	0.679195	-3.79584	ENSMUSG00000036372	Tmem258
17521259	0.373395	5.97231	2.13407	0.0413006	0.679195	-3.79596	ENSMUSG00000091129	Iqcf6
17453160	0.338784	9.23954	2.13379	0.0413254	0.679195	-3.79643	ENSMUSG00000025534	Gusb
17359636	0.298388	5.75214	2.13374	0.0413301	0.679195	-3.79652	ENSMUSG00000025194	Abcc2
17264960	0.606179	8.62862	2.13314	0.0413832	0.679527	-3.79754	ENSMUSG00000042826	Fgf11
17381911	-0.368402	7.13723	-2.13279	0.0414143	0.679527	-3.79813	ENSMUSG00000026707	Nsun6
17528296	-0.28878	9.13969	-2.13222	0.0414652	0.679837	-3.7991	ENSMUSG00000032386	Trip4
17277605	0.313584	5.33067	2.13038	0.0416291	0.681072	-3.80222	ENSMUSG00000090812	Samd15
17479041	0.312868	7.27033	2.13036	0.0416309	0.681072	-3.80226	ENSMUSG00000058145	Adamts17
17237915	0.408915	8.58094	2.12998	0.0416642	0.681072	-3.80289	ENSMUSG00000025422	Agap2
17321740	0.272799	8.75998	2.12993	0.0416688	0.681072	-3.80298	ENSMUSG00000009739	Pou6f1
17403919	0.591404	6.6369	2.12925	0.0417301	0.681549	-3.80414	ENSMUSG00000028175	Depdc1a
17457981	0.487116	4.28714	2.12738	0.0418972	0.683683	-3.8073	ENSMUSG00000043119	Olfr448
17269974	0.359368	5.52847	2.12701	0.0419305	0.683683	-3.80793	ENSMUSG00000001493	Meox1
17216563	-0.350992	10.4691	-2.12653	0.0419732	0.683683	-3.80873	ENSMUSG00000026377	Nifk
17390424	-0.258615	7.95123	-2.12635	0.0419895	0.683683	-3.80904	ENSMUSG00000074890	Lcmt2
17548827	0.305742	6.98708	2.12568	0.0420505	0.684151	-3.81019	ENSMUSG00000082482	H2afb2
17472678	0.366913	7.92227	2.12512	0.0421001	0.684308	-3.81112	ENSMUSG00000030268	Bcat1
17516253	0.233981	3.42395	2.12485	0.0421246	0.684308	-3.81158	ENSMUSG00000049708	Olfr27
17217619	-0.293742	10.0781	-2.12425	0.0421787	0.684662	-3.81259	ENSMUSG00000041801	Phlda3
17345782	-0.281928	10.2811	-2.12364	0.0422341	0.684927	-3.81363	ENSMUSG00000023994	Nfya
17305042	0.291922	10.3549	2.12325	0.0422697	0.684927	-3.81429	ENSMUSG00000021796	Bmpr1a
17290398	-0.312942	10.7527	-2.1229	0.0423009	0.684927	-3.81488	ENSMUSG00000021149	Gtpbp4
17481340	-0.397505	5.20392	-2.12265	0.042324	0.684927	-3.81531	ENSMUSG00000073917	Olfr665
17358660	-0.356306	9.31205	-2.12219	0.0423652	0.68507	-3.81608	ENSMUSG00000053536	Cstf2t
17340772	0.384262	6.2644	2.12173	0.042407	0.685225	-3.81686	ENSMUSG00000062078	Qk
17359436	-0.294556	8.85875	-2.12071	0.0425	0.685712	-3.81859	ENSMUSG00000025019	Lcor
17509182	0.273378	4.45755	2.11955	0.0426058	0.685712	-3.82055	ENSMUSG00000047171	Helt
17419553	0.301267	6.59354	2.11953	0.0426075	0.685712	-3.82058	ENSMUSG00000028862	Map3k6
17529383	0.273829	9.48488	2.11938	0.0426213	0.685712	-3.82084	ENSMUSG00000056131	Pgm3
17410381	0.404386	8.84233	2.11917	0.0426404	0.685712	-3.82119	ENSMUSG00000062006	Rpl34
17517105	0.342192	10.0177	2.11891	0.0426636	0.685712	-3.82162	ENSMUSG00000039217	Il18
17278662	0.248848	5.89693	2.11887	0.0426673	0.685712	-3.82169	ENSMUSG00000021268,ENSMUSG00000076451	Meg3,Mir770
17361250	0.215716	10.7686	2.11852	0.0426993	0.685712	-3.82228	ENSMUSG00000054611	Kdm2a
17527505	-0.387629	8.72198	-2.11756	0.0427872	0.685712	-3.82391	ENSMUSG00000032300	1700017B05Rik
17293313	-0.403979	9.78005	-2.11754	0.0427889	0.685712	-3.82394	ENSMUSG00000052957	Gas1
17451356	0.354035	7.19004	2.11748	0.0427948	0.685712	-3.82405	ENSMUSG00000042216	Sgsm1
17379922	0.302246	5.6605	2.11715	0.0428247	0.685712	-3.8246	ENSMUSG00000042821	Snai1
17509010	-0.304599	4.43697	-2.11644	0.0428896	0.685933	-3.82579	ENSMUSG00000050190	Gm5346
17529634	0.374846	9.15381	2.11602	0.0429279	0.685933	-3.8265	ENSMUSG00000032353	Tmed3
17256069	0.350392	4.02301	2.11594	0.0429354	0.685933	-3.82664	ENSMUSG00000064224	Gsdma3
17339889	-0.3878	6.57172	-2.11443	0.043074	0.686796	-3.82918	ENSMUSG00000036368	Rmdn2
17427939	0.343069	6.66955	2.1143	0.0430863	0.686796	-3.82941	ENSMUSG00000028610	Dmrtb1
17382104	0.353602	10.7158	2.1143	0.0430865	0.686796	-3.82941	ENSMUSG00000036591	Arhgap21
17392561	0.30227	6.83436	2.11377	0.0431346	0.686978	-3.83029	ENSMUSG00000037025	Foxa2
17225373	0.418239	7.13726	2.11324	0.0431835	0.686978	-3.83119	ENSMUSG00000034486	Gbx2
17325919	0.254137	10.7654	2.11307	0.043199	0.686978	-3.83147	ENSMUSG00000022663	Atg3
17420106	-0.396302	6.72435	-2.11277	0.0432273	0.686978	-3.83199	ENSMUSG00000066037	Hnrnpr
17494455	-0.356276	4.02801	-2.11213	0.0432859	0.687394	-3.83306	ENSMUSG00000051172	Olfr672
17522328	-0.28689	7.69161	-2.11135	0.0433584	0.688032	-3.83438	ENSMUSG00000054836	Elp6
17533494	0.293601	4.20784	2.11047	0.0434399	0.688038	-3.83586	ENSMUSG00000025043	Dusp21
17248231	-0.567048	8.33237	-2.11045	0.0434418	0.688038	-3.83589	ENSMUSG00000020297	Nsg2
17281721	0.472017	6.78336	2.11029	0.0434561	0.688038	-3.83615	ENSMUSG00000021069	Pygl
17387758	-0.376255	4.33435	-2.10929	0.043549	0.688924	-3.83784	ENSMUSG00000075156	Olfr1128
17380360	0.321291	4.84217	2.10866	0.0436078	0.688924	-3.8389	ENSMUSG00000016255	Tubb1
17363640	0.299577	4.68662	2.10864	0.0436094	0.688924	-3.83893	ENSMUSG00000051490	Foxd4
17345066	0.291008	5.17794	2.10748	0.0437178	0.689762	-3.84089	ENSMUSG00000023914	Mep1a
17217566	0.315159	6.38898	2.10738	0.0437274	0.689762	-3.84106	ENSMUSG00000031506	Ptpn7
17224783	0.305268	5.81097	2.10635	0.0438229	0.690756	-3.84279	ENSMUSG00000043230,NA	Fam124b,LOC108167342
17377412	0.27161	4.643	2.10557	0.043896	0.69081	-3.8441	ENSMUSG00000027445	Cst9
17337844	0.332477	10.1223	2.10532	0.0439199	0.69081	-3.84453	ENSMUSG00000023960	Enpp5
17358503	-0.32825	7.86836	-2.10527	0.043924	0.69081	-3.8446	ENSMUSG00000024785	Rcl1
17353412	0.245921	9.95533	2.10395	0.044048	0.692248	-3.84683	ENSMUSG00000005873	Reep5
17415319	-0.541717	6.79408	-2.10315	0.0441235	0.69249	-3.84818	ENSMUSG00000096854	Ifnz
17321513	0.281098	6.04057	2.10284	0.0441518	0.69249	-3.84868	ENSMUSG00000078907	Fam186b
17438083	0.336958	6.45954	2.10228	0.044205	0.69249	-3.84963	ENSMUSG00000029219	Slc10a4
17286332	0.29203	5.17786	2.10198	0.0442326	0.69249	-3.85013	ENSMUSG00000038402	Foxf2
17536818	-0.28041	11.2277	-2.10171	0.0442583	0.69249	-3.85058	ENSMUSG00000034160	Ogt
17461341	0.445289	8.59788	2.10144	0.0442842	0.69249	-3.85105	ENSMUSG00000030102	Itpr1
17451677	0.381042	5.30015	2.10136	0.0442917	0.69249	-3.85118	ENSMUSG00000029544	Cabp1
17236077	-0.238312	9.87413	-2.10089	0.0443355	0.692665	-3.85196	ENSMUSG00000035620	Ric8b
17539898	0.292578	6.77175	2.09931	0.044485	0.694012	-3.85461	ENSMUSG00000031150	Ccdc120
17321780	0.341545	7.65999	2.09929	0.0444871	0.694012	-3.85465	ENSMUSG00000023031	Cela1
17499387	-0.273682	9.37254	-2.09779	0.0446289	0.695297	-3.85716	ENSMUSG00000047710	Champ1
17335579	-0.254216	9.89245	-2.09706	0.0446984	0.695297	-3.85838	ENSMUSG00000024019,NA	Cmtr1,Rnf8-cmtr1
17460023	0.223887	5.78383	2.09675	0.044728	0.695297	-3.85891	ENSMUSG00000068323	Slc4a5
17335550	0.285187	9.15423	2.09664	0.0447385	0.695297	-3.85909	ENSMUSG00000042203	Tbc1d22b
17506532	0.280721	6.75797	2.09638	0.0447635	0.695297	-3.85953	ENSMUSG00000019278	Dpep1
17372080	0.286592	5.70521	2.09575	0.0448236	0.695297	-3.86059	ENSMUSG00000079277	Hoxd3
17351811	-0.32906	9.61214	-2.09568	0.0448303	0.695297	-3.86071	ENSMUSG00000036880	Acaa2
17410105	0.248915	4.65839	2.09567	0.0448315	0.695297	-3.86073	ENSMUSG00000039174	1700003H04Rik
17246381	0.258227	5.3909	2.09376	0.0450136	0.697612	-3.86392	ENSMUSG00000025347	Mettl7b
17368855	0.273438	9.95688	2.09235	0.0451486	0.698612	-3.86628	ENSMUSG00000039844	Rapgef1
17523038	-0.283256	5.98315	-2.09227	0.0451561	0.698612	-3.86641
17291113	-0.263481	3.39704	-2.09193	0.0451886	0.698612	-3.86698	ENSMUSG00000096099	Vmn1r220
17440795	-0.273874	9.09231	-2.09136	0.0452433	0.698612	-3.86793	ENSMUSG00000029592	Usp30
17512467	0.30729	5.58825	2.09132	0.0452477	0.698612	-3.86801	ENSMUSG00000005705	Agrp
17327991	-0.338942	8.39742	-2.0906	0.0453165	0.698612	-3.86921	ENSMUSG00000043140	Tmem186
17243888	0.297906	9.5097	2.09057	0.0453191	0.698612	-3.86925	ENSMUSG00000060002	Chpt1
17437459	0.23894	5.34794	2.09006	0.0453689	0.698612	-3.87012	ENSMUSG00000029188	Slc34a2
17323110	0.404093	10.0295	2.08971	0.0454026	0.698612	-3.8707	ENSMUSG00000044117	2900011O08Rik
17342298	-0.431381	9.95685	-2.08941	0.0454308	0.698612	-3.87119	ENSMUSG00000024176	Sox8
17505120	0.281866	6.51205	2.08918	0.0454535	0.698612	-3.87158
17392529	0.402866	8.772	2.08898	0.0454729	0.698612	-3.87192	ENSMUSG00000027434	Nkx2-2
17542419	0.296708	6.70766	2.08812	0.0455563	0.699386	-3.87336	ENSMUSG00000031391	L1cam
17462092	-0.277644	6.10635	-2.08673	0.04569	0.700534	-3.87567	ENSMUSG00000042213,ENSMUSG00000108273	Zfand4
17234317	-0.256958	9.94711	-2.08647	0.0457158	0.700534	-3.87611	ENSMUSG00000033444	Specc1l
17322642	-0.301828	8.81901	-2.08606	0.0457557	0.700534	-3.8768	ENSMUSG00000039473	Ubn1
17264975	0.287598	5.21985	2.08507	0.0458513	0.700534	-3.87844	ENSMUSG00000044084	4933402P03Rik
17215807	-0.288604	5.07903	-2.08459	0.0458981	0.700534	-3.87925	ENSMUSG00000058904	Olfr1413
17272605	0.258158	7.21438	2.08434	0.0459224	0.700534	-3.87966	ENSMUSG00000017713	Tha1
17235243	0.403627	7.99385	2.08432	0.0459248	0.700534	-3.8797	ENSMUSG00000003070	Efna2
17316443	0.343551	5.71897	2.0842	0.0459362	0.700534	-3.8799	ENSMUSG00000037627	Rgs22
17233262	0.278007	6.43231	2.08373	0.0459815	0.700534	-3.88068	ENSMUSG00000049641	Vgll2
17362544	-0.368894	10.3874	-2.0837	0.0459853	0.700534	-3.88074	ENSMUSG00000024654	Asrgl1
17538658	0.405128	8.44684	2.08326	0.0460275	0.700534	-3.88146	ENSMUSG00000041245	Wnk3
17537134	-0.238955	3.8188	-2.0826	0.0460922	0.700534	-3.88257	ENSMUSG00000073008	Gpr174
17504293	0.318269	9.96985	2.0823	0.0461217	0.700534	-3.88307	ENSMUSG00000031790	Mmp15
17464367	0.432492	9.13908	2.08227	0.0461241	0.700534	-3.88311	ENSMUSG00000016487	Ppfibp1
17258813	0.289166	6.05665	2.08226	0.046126	0.700534	-3.88315	ENSMUSG00000050106	Tmc8
17521716	0.269494	5.59176	2.08173	0.0461774	0.700813	-3.88402	ENSMUSG00000050641	BC048562
17345391	0.276562	5.86669	2.08133	0.0462161	0.7009	-3.88468	ENSMUSG00000067144	Slc22a7
17528274	-0.402955	8.71069	-2.08055	0.0462931	0.701567	-3.88599	ENSMUSG00000050721	Plekho2
17372902	-0.315523	4.41941	-2.07954	0.0463925	0.702572	-3.88768	ENSMUSG00000056995	Olfr1178
17525649	0.365376	6.08757	2.07902	0.0464432	0.702733	-3.88854	ENSMUSG00000053310	Nrgn
17513540	0.274945	10.6372	2.07802	0.0465415	0.702733	-3.8902	ENSMUSG00000031819,ENSMUSG00000097919	Emc8,Emc8-1190005i06rik
17292654	-0.220715	9.1417	-2.07748	0.0465944	0.702733	-3.8911	ENSMUSG00000021468	Sptlc1
17507668	0.406776	8.91397	2.07709	0.0466336	0.702733	-3.89176	ENSMUSG00000031458	Coprs
17489538	0.317076	3.1132	2.07694	0.0466477	0.702733	-3.892	ENSMUSG00000096467	Scgb2b19
17332333	-0.304558	9.3215	-2.07676	0.0466664	0.702733	-3.89231	ENSMUSG00000022898	Dscr3
17373754	-0.340199	8.42779	-2.07625	0.0467165	0.702733	-3.89316	ENSMUSG00000032724	Abtb2
17230592	0.433538	5.40758	2.07594	0.0467472	0.702733	-3.89367	ENSMUSG00000091013	Vmn1r1
17394225	0.255746	5.07523	2.07541	0.0467994	0.702733	-3.89455	ENSMUSG00000070530	Wfdc16
17362885	0.231188	3.46335	2.07519	0.0468211	0.702733	-3.89491	ENSMUSG00000024729	1700017D01Rik
17361164	-0.457839	9.36642	-2.07503	0.0468366	0.702733	-3.89517	ENSMUSG00000024824,ENSMUSG00000097909	Rad9a
17424263	0.314094	8.78816	2.0749	0.0468504	0.702733	-3.89541	ENSMUSG00000028439	Fam219a
17479758	0.512629	7.34094	2.07488	0.0468519	0.702733	-3.89543	ENSMUSG00000030638	Sh3gl3
17455936	0.34643	6.14225	2.07413	0.0469266	0.702733	-3.89668	ENSMUSG00000029754	Dlx6
17237313	-0.366187	6.3382	-2.07382	0.0469572	0.702733	-3.8972	ENSMUSG00000035694	Caps2
17416761	-0.366261	9.75966	-2.07345	0.0469938	0.702733	-3.89781	ENSMUSG00000073775	Kti12
17362256	0.38203	6.89716	2.0734	0.0469985	0.702733	-3.89789	ENSMUSG00000047787	Flrt1
17275545	-0.286856	8.49513	-2.07281	0.0470574	0.702733	-3.89887	ENSMUSG00000021023	1110008L16Rik
17213687	0.385388	10.3161	2.07279	0.0470593	0.702733	-3.8989	ENSMUSG00000070871	Ccnyl1
17442898	-0.241837	8.82137	-2.07273	0.0470651	0.702733	-3.899	ENSMUSG00000034211	Mrps17
17216642	0.286506	6.02112	2.07218	0.0471201	0.70306	-3.89992	ENSMUSG00000026387	Sctr
17349174	-0.232716	9.38533	-2.07105	0.0472331	0.703981	-3.9018	ENSMUSG00000024258	Polr2d
17418128	-0.381441	8.84733	-2.07028	0.0473095	0.703981	-3.90307	ENSMUSG00000028653	Trit1
17293273	-0.246139	10.1586	-2.07002	0.0473359	0.703981	-3.90351	ENSMUSG00000044792	Isca1
17396132	-0.298617	9.29561	-2.06987	0.0473506	0.703981	-3.90376	ENSMUSG00000027552	E2f5
17525704	0.585813	5.37634	2.06979	0.0473592	0.703981	-3.9039	ENSMUSG00000059595	Olfr935
17362279	-0.348539	9.48182	-2.06937	0.0474012	0.703981	-3.9046	ENSMUSG00000024764	Naa40
17412860	-0.208283	9.75011	-2.06886	0.0474517	0.703981	-3.90543	ENSMUSG00000028437	Ubap1
17244102	-0.251787	9.68901	-2.06852	0.0474863	0.703981	-3.90601	ENSMUSG00000069539	Scyl2
17383430	-0.413291	8.85507	-2.06825	0.047513	0.703981	-3.90645	ENSMUSG00000035666	Gtf3c4
17459097	0.283649	4.91829	2.06752	0.0475862	0.703981	-3.90766	ENSMUSG00000054641	Mmrn1
17364176	0.33309	5.88042	2.06671	0.047668	0.703981	-3.90901	ENSMUSG00000024803	Ankrd1
17245124	0.346441	4.53588	2.06665	0.0476741	0.703981	-3.90911	ENSMUSG00000034057	Myrfl
17415835	-0.522226	7.33398	-2.06662	0.0476771	0.703981	-3.90916	ENSMUSG00000035305	Ror1
17518563	0.300979	5.31351	2.06656	0.0476834	0.703981	-3.90926	ENSMUSG00000041696	Rasl12
17545459	0.285923	8.85011	2.06628	0.0477117	0.703981	-3.90973	ENSMUSG00000045180	Shroom2
17234845	0.281716	5.33009	2.06593	0.047747	0.703981	-3.91031	ENSMUSG00000062873	Olfr1355
17544102	0.364136	8.90366	2.06573	0.0477668	0.703981	-3.91063	ENSMUSG00000063663	Brwd3
17486474	0.583827	5.51706	2.06526	0.0478146	0.703981	-3.91142	ENSMUSG00000095339	Zscan4b
17238695	-0.241715	3.0848	-2.06503	0.0478372	0.703981	-3.91179	ENSMUSG00000052818	Olfr813
17341269	0.310347	6.23188	2.06495	0.047845	0.703981	-3.91192	ENSMUSG00000003665	Has1
17471995	0.241282	10.5058	2.06338	0.0480046	0.705316	-3.91453	ENSMUSG00000030201	Lrp6
17285773	-0.240966	3.27066	-2.06328	0.0480146	0.705316	-3.9147	ENSMUSG00000069289	Vmn1r203
17496049	0.241072	9.40662	2.06307	0.0480354	0.705316	-3.91504	ENSMUSG00000030750	Nsmce1
17342491	0.291912	6.13783	2.06138	0.0482074	0.706943	-3.91785	ENSMUSG00000071192	Wfikkn1
17483975	0.299301	5.35996	2.06132	0.0482128	0.706943	-3.91793	ENSMUSG00000006204	5430419D17Rik
17223863	0.250704	11.9528	2.06081	0.0482647	0.706955	-3.91878	ENSMUSG00000025950	Idh1
17444961	0.289882	5.57562	2.06043	0.0483033	0.706955	-3.91941	ENSMUSG00000060063	Alox5ap
17390718	0.286998	6.46683	2.06017	0.0483305	0.706955	-3.91985	ENSMUSG00000027233	Patl2
17326005	0.449182	3.51256	2.0592	0.048429	0.706955	-3.92145
17498171	0.260102	6.37409	2.05875	0.048475	0.706955	-3.92219	ENSMUSG00000000214	Th
17314833	0.287341	6.88456	2.05855	0.0484955	0.706955	-3.92252	ENSMUSG00000023013	Aqp2
17276614	-0.882069	6.45604	-2.05832	0.0485191	0.706955	-3.92291	ENSMUSG00000090258	Churc1
17312054	0.320966	9.5151	2.05766	0.048586	0.706955	-3.92399	ENSMUSG00000022332	Khdrbs3
17502016	0.227699	6.42609	2.05741	0.0486124	0.706955	-3.92442	ENSMUSG00000031842	Pde4c
17539167	0.275367	7.55675	2.05724	0.0486297	0.706955	-3.92469	ENSMUSG00000041020	Map7d2
17225582	0.413901	5.43027	2.05707	0.0486474	0.706955	-3.92498	ENSMUSG00000042849	Olfr1414
17274620	0.53861	9.19783	2.05686	0.0486681	0.706955	-3.92531	ENSMUSG00000020638	Cmpk2
17464417	0.218542	8.87216	2.05678	0.0486772	0.706955	-3.92546	ENSMUSG00000040102	Klhl42
17435422	-0.308095	9.94386	-2.0567	0.0486847	0.706955	-3.92558	ENSMUSG00000028954	Nub1
17394880	-0.257971	7.17825	-2.0563	0.0487258	0.706955	-3.92624	ENSMUSG00000027551,NA	Zfp64,Gm38422
17424319	0.265862	8.11745	2.05601	0.0487557	0.706955	-3.92673	ENSMUSG00000036078	Sigmar1
17215016	-0.255992	6.27388	-2.05551	0.0488069	0.706955	-3.92755	ENSMUSG00000026226	Spata3
17320413	0.312786	10.0121	2.05545	0.0488129	0.706955	-3.92765	ENSMUSG00000036529	Sbf1
17337427	0.276468	4.63494	2.0547	0.0488908	0.707043	-3.9289	ENSMUSG00000037246	H2-M10.5
17544424	0.234556	4.75042	2.05444	0.0489172	0.707043	-3.92932	ENSMUSG00000031257,ENSMUSG00000031258	Nox1,Xkrx
17219086	0.178284	10.8377	2.05404	0.0489582	0.707043	-3.92998	ENSMUSG00000052428	Tmco1
17451691	0.22059	11.1868	2.05386	0.0489765	0.707043	-3.93027	ENSMUSG00000041740	Rnf10
17276940	0.393475	9.78245	2.05232	0.049136	0.707043	-3.93282	ENSMUSG00000021140	Pcnx
17278890	0.30266	4.86426	2.0519	0.0491787	0.707043	-3.93351	ENSMUSG00000075707	Dio3
17371162	0.363526	5.68094	2.05186	0.049183	0.707043	-3.93357	ENSMUSG00000026904	Slc4a10
17328625	0.541699	8.6249	2.05177	0.0491923	0.707043	-3.93372	ENSMUSG00000022769	Sdf2l1
17280888	-0.438193	10.4952	-2.05176	0.0491933	0.707043	-3.93374	ENSMUSG00000036295	Lrrn3
17432790	-0.255096	7.53932	-2.05175	0.0491944	0.707043	-3.93376	ENSMUSG00000029022	Miip
17436107	0.311945	4.95724	2.05061	0.0493123	0.707043	-3.93563	ENSMUSG00000059434	Gckr
17524049	0.310586	5.62523	2.05018	0.0493573	0.707043	-3.93635	ENSMUSG00000036912	Piwil4
17466861	0.904836	6.07179	2.0501	0.0493659	0.707043	-3.93649	NA,ENSMUSG00000038236	Mira,Hoxa7
17500412	0.292729	8.54291	2.05004	0.0493718	0.707043	-3.93658	ENSMUSG00000046152	Fut10
17418271	-0.599578	9.31599	-2.04981	0.0493962	0.707043	-3.93697	ENSMUSG00000032643	Fhl3
17378000	-0.2573	5.55643	-2.04976	0.0494007	0.707043	-3.93704	ENSMUSG00000044083	Efcab8
17315463	-0.339139	5.48675	-2.04927	0.0494518	0.707043	-3.93785	ENSMUSG00000023050	Map3k12
17331846	0.294093	6.03854	2.04897	0.0494828	0.707043	-3.93834	ENSMUSG00000090515	Krtap27-1
17527705	0.265866	4.99626	2.04897	0.0494833	0.707043	-3.93835	ENSMUSG00000036244	Tbc1d21
17249811	-0.288517	8.46985	-2.04858	0.0495234	0.707043	-3.93898	ENSMUSG00000020261	Slc36a1
17366399	-0.46154	7.75473	-2.04817	0.0495665	0.707043	-3.93967	ENSMUSG00000026648	Dclre1c
17517448	0.428997	7.47408	2.04813	0.0495705	0.707043	-3.93973	ENSMUSG00000035878	Hykk
17509217	0.404394	9.52097	2.0479	0.0495941	0.707043	-3.9401	ENSMUSG00000038143	Stox2
17229403	0.29932	7.94256	2.04767	0.0496182	0.707043	-3.94048	ENSMUSG00000026688	Mgst3
17525714	-0.222947	3.18005	-2.0467	0.0497201	0.70771	-3.94209	ENSMUSG00000048501	Olfr938
17504558	0.329855	5.35494	2.04659	0.0497317	0.70771	-3.94228	ENSMUSG00000062826	Ces2f
17227160	-0.370681	8.42136	-2.04544	0.0498521	0.707964	-3.94417	ENSMUSG00000073557	Ppp1r12b
17318089	-0.404794	4.14369	-2.04522	0.0498748	0.707964	-3.94453	ENSMUSG00000079018	Ly6c1
17503650	-0.613633	8.12654	-2.04469	0.0499297	0.707964	-3.94539	ENSMUSG00000031661	Nkd1
17350203	0.297034	5.73146	2.04469	0.0499301	0.707964	-3.9454	ENSMUSG00000055561	Spink5
17354132	0.297847	9.86075	2.04453	0.0499469	0.707964	-3.94566	ENSMUSG00000024502	Jakmip2
17465407	0.303212	7.12312	2.04439	0.0499619	0.707964	-3.9459	ENSMUSG00000059022	Kcp
17501772	-0.291161	9.29855	-2.04419	0.049983	0.707964	-3.94623	ENSMUSG00000011306	Sugp1
17404402	0.426382	10.0401	2.04358	0.0500466	0.708393	-3.94722	ENSMUSG00000027699	Ect2
17534064	0.700997	5.68332	2.04284	0.0501245	0.708488	-3.94844	ENSMUSG00000036699	Zcchc12
17382851	0.252687	6.08437	2.04261	0.0501486	0.708488	-3.94882	ENSMUSG00000026934	Lhx3
17317801	0.258663	5.71793	2.04256	0.0501534	0.708488	-3.9489	ENSMUSG00000036760	Kcnk9
17275576	0.244382	10.2615	2.04182	0.0502317	0.708739	-3.95012	ENSMUSG00000012076	Brms1l
17248691	0.769401	7.0325	2.04176	0.050238	0.708739	-3.95022	ENSMUSG00000057098	Ebf1
17512023	0.27576	7.24138	2.0409	0.0503289	0.70955	-3.95163	ENSMUSG00000048400	Prss54
17235748	0.308734	11.7344	2.03995	0.0504298	0.710235	-3.9532	ENSMUSG00000054452	Aes
17333895	-0.250029	3.66815	-2.03981	0.0504443	0.710235	-3.95343	ENSMUSG00000050102	Vmn1r235
17410606	0.223788	4.47711	2.03938	0.0504899	0.710405	-3.95414	ENSMUSG00000055138	Gm4861
17458355	0.199557	3.53201	2.03894	0.0505361	0.710585	-3.95485	ENSMUSG00000051124	Gimap9
17289813	0.266644	5.30292	2.0386	0.0505721	0.71062	-3.95541	ENSMUSG00000055194	Actbl2
17453832	-0.411982	8.00854	-2.03655	0.05079	0.712517	-3.95878	ENSMUSG00000043279	Trim56
17255372	-0.307628	7.18536	-2.03645	0.0508005	0.712517	-3.95894	ENSMUSG00000038893	Fam117a
17327491	0.247706	9.71005	2.03613	0.0508349	0.712517	-3.95947	ENSMUSG00000023147	Wrb
17475251	0.364896	8.28883	2.03607	0.0508413	0.712517	-3.95957	ENSMUSG00000045039	Megf8
17444037	-0.48691	8.78758	-2.03522	0.0509319	0.713315	-3.96096	ENSMUSG00000018143	Mafk
17353358	-0.506724	9.79405	-2.03489	0.0509667	0.713333	-3.9615	ENSMUSG00000024378	Stard4
17280729	0.478821	8.4916	2.03403	0.051059	0.713337	-3.96292	ENSMUSG00000019256	Ahr
17356427	-0.813875	8.18575	-2.03394	0.0510682	0.713337	-3.96306	ENSMUSG00000024912	Fosl1
17305939	0.30976	3.92235	2.03381	0.0510824	0.713337	-3.96328	ENSMUSG00000050030	Olfr728
17262915	-0.295721	6.71019	-2.03363	0.0511014	0.713337	-3.96357	ENSMUSG00000049588	Ccdc69
17520742	0.271662	8.70247	2.03317	0.0511513	0.713368	-3.96433	ENSMUSG00000037784	Dzip1l
17266754	0.204575	5.86669	2.03281	0.0511893	0.713368	-3.96491	ENSMUSG00000020702	Ccl1
17429430	0.340083	7.05907	2.03223	0.0512518	0.713368	-3.96587	ENSMUSG00000087385	AA415398
17363862	-0.386411	8.46881	-2.03192	0.0512847	0.713368	-3.96637	ENSMUSG00000074909	Ranbp6
17433582	0.282682	6.15222	2.03147	0.0513336	0.713368	-3.96712	ENSMUSG00000029026	Trp73
17440719	0.289547	6.33443	2.03082	0.0514034	0.713368	-3.96818	ENSMUSG00000066964	Tmem211
17449073	0.275103	9.37691	2.03054	0.0514335	0.713368	-3.96864	ENSMUSG00000036285	Noa1
17495869	0.311803	8.30328	2.03041	0.0514477	0.713368	-3.96886	ENSMUSG00000034951	Cog7
17370977	0.367363	10.3691	2.03037	0.051452	0.713368	-3.96892	ENSMUSG00000026991	Pkp4
17474941	0.282402	6.41617	2.03013	0.0514776	0.713368	-3.96931	ENSMUSG00000054342	Kcnn4
17404570	0.247632	5.63556	2.0299	0.0515023	0.713368	-3.96968	ENSMUSG00000069072	Slc7a14
17355386	-0.290028	7.4521	-2.02986	0.0515069	0.713368	-3.96975	ENSMUSG00000036941	Elac1
17534293	0.405573	6.15581	2.0289	0.0516101	0.713398	-3.97132	ENSMUSG00000095180,ENSMUSG00000097306	Rhox5
17288876	-0.465004	10.0321	-2.02884	0.0516163	0.713398	-3.97142	ENSMUSG00000074794	Arrdc3
17319403	-0.623364	9.45509	-2.02831	0.0516733	0.713398	-3.97228	ENSMUSG00000060036	Rpl3
17473666	-0.444447	4.00472	-2.02773	0.0517365	0.713398	-3.97324	ENSMUSG00000046716	Vmn1r67
17395601	0.365813	8.13747	2.02749	0.051763	0.713398	-3.97364	ENSMUSG00000038990	Cables2
17282886	-0.323479	7.37323	-2.02725	0.0517881	0.713398	-3.97402	ENSMUSG00000079036	Alkbh1,Nrp
17424822	0.38602	8.91156	2.02704	0.0518109	0.713398	-3.97436	ENSMUSG00000028479	Gne
17245214	0.241244	5.39493	2.02688	0.0518285	0.713398	-3.97463	ENSMUSG00000020177	9530003J23Rik
17263516	0.318005	7.61526	2.02678	0.0518396	0.713398	-3.97479	ENSMUSG00000000301	Pemt
17347376	0.246313	4.44364	2.02673	0.051845	0.713398	-3.97488	ENSMUSG00000038045	Sult6b1
17483133	0.254977	6.4482	2.02595	0.0519293	0.713599	-3.97615	ENSMUSG00000058966	Fam57b
17312800	0.376159	7.31976	2.02572	0.0519543	0.713599	-3.97652	ENSMUSG00000022436	Sh3bp1
17377774	-0.292893	7.44505	-2.02537	0.0519922	0.713599	-3.97709	ENSMUSG00000042814	Mcts2
17503596	0.344069	9.74313	2.02535	0.051994	0.713599	-3.97712	ENSMUSG00000036779	Papd5
17479834	0.442945	8.48545	2.02327	0.0522213	0.713982	-3.98053	ENSMUSG00000057706	Mex3b
17510726	-0.300296	7.71644	-2.02289	0.0522627	0.713982	-3.98115	ENSMUSG00000037022	Mmaa
17467589	0.202104	6.44642	2.02277	0.0522755	0.713982	-3.98134	ENSMUSG00000055027,NA	Smyd1,Gm38828
17400788	-0.367222	9.31518	-2.02273	0.0522801	0.713982	-3.98141	ENSMUSG00000038205	Prkab2
17517512	0.242875	5.2689	2.02195	0.0523649	0.713982	-3.98268	ENSMUSG00000032313	Tmem266
17223332	-0.331945	8.1702	-2.02194	0.0523657	0.713982	-3.98269	ENSMUSG00000054770	Kctd18
17397962	-0.235369	9.72562	-2.02144	0.0524212	0.713982	-3.98352	ENSMUSG00000036894	Rap2b
17445860	0.536341	8.35679	2.02105	0.0524633	0.713982	-3.98415	ENSMUSG00000044968	Napepld
17218209	0.248296	10.5472	2.0206	0.0525129	0.713982	-3.98489	ENSMUSG00000043019	Edem3
17532607	-0.215425	12.8844	-2.01943	0.0526417	0.713982	-3.9868
17329692	-0.225188	9.65393	-2.01885	0.0527051	0.713982	-3.98775	ENSMUSG00000022538	Lsg1
17331284	0.570271	7.17528	2.01847	0.0527467	0.713982	-3.98836	ENSMUSG00000022723	Crybg3
17344558	0.289963	5.82335	2.01815	0.0527818	0.713982	-3.98888	ENSMUSG00000053835	H2-T24
17463401	0.61433	7.92557	2.01806	0.0527917	0.713982	-3.98903	ENSMUSG00000001517	Foxm1
17541115	0.351238	4.97672	2.01799	0.0527993	0.713982	-3.98914	ENSMUSG00000064137,ENSMUSG00000097126	Rhox8
17379439	0.193089	11.7162	2.01797	0.0528023	0.713982	-3.98919	ENSMUSG00000017721	Pigt
17315635	-0.326957	6.5497	-2.01696	0.0529137	0.713982	-3.99083	ENSMUSG00000055737	Ghr
17291131	-0.301663	8.48871	-2.0168	0.0529304	0.713982	-3.99108	ENSMUSG00000036376	Abt1
17494296	0.315604	5.85444	2.01679	0.0529322	0.713982	-3.99111
17378017	-0.298342	6.13124	-2.01666	0.0529465	0.713982	-3.99132	ENSMUSG00000027481	Bpifb2
17322997	-0.215382	8.91785	-2.01662	0.0529504	0.713982	-3.99137	ENSMUSG00000022545	Ercc4
17341872	-0.249021	9.33916	-2.01552	0.0530717	0.713982	-3.99316	ENSMUSG00000024142	Mlst8
17329479	0.268004	5.98397	2.01523	0.0531047	0.713982	-3.99365	ENSMUSG00000022512	Cldn1
17246636	-0.262386	9.55934	-2.01517	0.0531108	0.713982	-3.99374	ENSMUSG00000034543	Morc2a
17491340	0.253131	4.2788	2.01512	0.0531171	0.713982	-3.99383	ENSMUSG00000067173	Mrgpra4
17540501	0.424933	8.21102	2.01421	0.0532178	0.713982	-3.99531	ENSMUSG00000037217	Syn1
17520326	-0.429479	8.12188	-2.01384	0.0532579	0.713982	-3.9959	ENSMUSG00000032372	Plscr2
17262065	0.568746	9.26234	2.01314	0.0533363	0.713982	-3.99705	ENSMUSG00000020340	Cyfip2
17456627	0.381175	6.8746	2.01281	0.0533724	0.713982	-3.99758	ENSMUSG00000068699	Flnc
17273864	0.227034	5.3528	2.01275	0.0533793	0.713982	-3.99768	ENSMUSG00000020609	Apob
17400418	-0.295204	11.0947	-2.01218	0.0534424	0.713982	-3.9986	ENSMUSG00000038612	Mcl1
17363204	-0.250205	11.0003	-2.01141	0.0535287	0.713982	-3.99986	ENSMUSG00000024640	Psat1
17436761	0.291769	8.07147	2.01141	0.0535291	0.713982	-3.99987	ENSMUSG00000029101	Rgs12
17240309	0.277547	5.79252	2.01106	0.0535676	0.713982	-4.00043	ENSMUSG00000038528	Mfsd4b5
17378359	0.564268	9.81279	2.01096	0.0535788	0.713982	-4.00059	ENSMUSG00000027605,NA	Acss2,LOC102636309
17513389	0.351745	10.2892	2.0107	0.0536074	0.713982	-4.00101	ENSMUSG00000031843	Mphosph6
17312295	-0.307151	8.76484	-2.01069	0.0536085	0.713982	-4.00103	ENSMUSG00000050846	Zfp623
17253316	0.280113	9.12047	2.01042	0.0536392	0.713982	-4.00147	ENSMUSG00000000631	Myo18a
17287984	-0.426612	10.4059	-2.01042	0.0536393	0.713982	-4.00148	ENSMUSG00000021559	Dapk1
17546246	0.430569	5.67781	2.0101	0.0536751	0.713982	-4.002	ENSMUSG00000061654	Spry3
17499710	0.338922	4.73515	2.00999	0.0536869	0.713982	-4.00217	ENSMUSG00000074447	Defa21
17481755	-0.341157	9.26761	-2.00986	0.0537022	0.713982	-4.00239	ENSMUSG00000031015	Swap70
17233226	0.529143	4.08656	2.00967	0.0537234	0.713982	-4.0027	ENSMUSG00000062593	Lilrb4a
17259600	0.325275	10.0273	2.00928	0.0537671	0.713982	-4.00334	ENSMUSG00000039275	Foxk2
17400630	-0.247057	7.67345	-2.00894	0.0538047	0.713982	-4.00388	ENSMUSG00000038374	Rbm8a
17541060	0.426883	4.8478	2.00882	0.0538186	0.713982	-4.00408	ENSMUSG00000080933	Rhox3g
17474558	-0.277015	8.96138	-2.00864	0.053838	0.713982	-4.00436	ENSMUSG00000003549	Ercc1
17520425	0.415788	7.12825	2.0083	0.0538758	0.713982	-4.00491	ENSMUSG00000015354	Pcolce2
17322075	0.30249	5.23936	2.00808	0.0539006	0.713982	-4.00527	ENSMUSG00000059668	Krt4
17391871	0.475835	7.99147	2.00783	0.0539295	0.713982	-4.00569	ENSMUSG00000027329	Spef1
17488292	0.300355	10.2618	2.00764	0.0539509	0.713982	-4.006	ENSMUSG00000003363	Pld3
17515425	-0.301759	8.40165	-2.00755	0.0539603	0.713982	-4.00614	ENSMUSG00000057982	Zfp809
17463338	0.313035	5.66008	2.00718	0.0540021	0.713982	-4.00674	ENSMUSG00000000182	Fgf23
17399808	0.387672	4.59516	2.00716	0.054004	0.713982	-4.00677	ENSMUSG00000001023	S100a5
17542023	-0.236328	3.83824	-2.00691	0.0540318	0.713982	-4.00717	ENSMUSG00000079583,ENSMUSG00000107361	Gm7073
17383395	-0.27909	8.60197	-2.00682	0.0540426	0.713982	-4.00733	ENSMUSG00000026816	Gtf3c5
17371873	0.461926	8.90951	2.00666	0.0540601	0.713982	-4.00758	ENSMUSG00000049044	Rapgef4
17400020	0.399521	6.56194	2.00665	0.0540615	0.713982	-4.0076
17533004	0.320951	6.5199	2.00655	0.0540725	0.713982	-4.00776	ENSMUSG00000009731	Kcnd1
17548973	0.280237	10.6972	2.00642	0.0540874	0.713982	-4.00797	ENSMUSG00000013663	Pten
17224270	-0.312596	10.6414	-2.00608	0.0541254	0.713982	-4.00852	ENSMUSG00000006301	Tmbim1
17354078	-0.4606	8.56451	-2.00596	0.0541388	0.713982	-4.00871	ENSMUSG00000024500	Ppp2r2b
17548728	0.299344	6.24593	2.00595	0.0541405	0.713982	-4.00874	ENSMUSG00000074365,NA	Crxos,E530001F21Rik
17340493	-0.321533	6.15226	-2.00547	0.054194	0.714244	-4.00951	ENSMUSG00000101959	Ldhal6b
17367750	-0.281303	8.26855	-2.00477	0.0542738	0.714261	-4.01066	ENSMUSG00000026975	Dph7
17362453	-0.236981	12.2917	-2.0041	0.054349	0.714261	-4.01174	ENSMUSG00000010095	Slc3a2
17279805	-0.292351	10.5674	-2.00398	0.0543621	0.714261	-4.01193	ENSMUSG00000020647	Ncoa1
17250249	0.271777	5.11216	2.0036	0.0544058	0.714261	-4.01256	ENSMUSG00000032691	Nlrp3
17271803	0.265878	5.81311	2.0035	0.0544171	0.714261	-4.01272	ENSMUSG00000020734	Grin2c
17527027	0.806821	7.3389	2.00349	0.0544183	0.714261	-4.01273	ENSMUSG00000078307	AI593442
17476076	0.246966	6.09547	2.00312	0.0544593	0.714261	-4.01332	ENSMUSG00000030589	Rasgrp4
17438661	0.211945	3.65952	2.00308	0.0544644	0.714261	-4.0134	ENSMUSG00000061388	Csn1s2b
17243525	0.337489	9.78565	2.00194	0.0545932	0.714338	-4.01524	ENSMUSG00000034591	Slc41a2
17494831	-0.289609	8.19779	-2.00192	0.0545955	0.714338	-4.01527	ENSMUSG00000048330	Ric3
17257579	0.318362	6.03224	2.00192	0.0545955	0.714338	-4.01527	ENSMUSG00000009210	Prr29
17446220	0.246899	5.39369	2.00184	0.0546048	0.714338	-4.01541	ENSMUSG00000038204	Asb10
17505837	0.366998	5.57288	2.0012	0.0546769	0.71484	-4.01643	ENSMUSG00000033409	Syce1l
17455274	-0.266993	8.01831	-2.00051	0.0547554	0.715004	-4.01755	ENSMUSG00000016510	Mtif3
17515906	-0.273919	7.1452	-2.0005	0.0547568	0.715004	-4.01757	ENSMUSG00000032044	Rpusd4
17391997	-0.477631	9.67988	-1.99914	0.0549123	0.716067	-4.01979	ENSMUSG00000027346	Gpcpd1
17455006	0.338236	9.9683	1.9987	0.0549616	0.716067	-4.02049	ENSMUSG00000038780	Smurf1
17521593	-0.249926	9.46353	-1.99865	0.0549676	0.716067	-4.02057	ENSMUSG00000032594	Ip6k1
17231869	0.212489	4.54183	1.9985	0.0549853	0.716067	-4.02082	ENSMUSG00000039760	Il22ra2
17252767	0.242916	10.6109	1.99794	0.0550486	0.716067	-4.02172	ENSMUSG00000020741	Cluh
17534935	-0.311992	3.5698	-1.99773	0.0550731	0.716067	-4.02207
17250624	0.287927	6.5917	1.99767	0.05508	0.716067	-4.02217	ENSMUSG00000042377	Fam83g
17474105	0.281745	9.65498	1.99702	0.0551538	0.716067	-4.02321	ENSMUSG00000059273	Zc3h4
17476199	-0.428763	8.73625	-1.99687	0.055171	0.716067	-4.02345	ENSMUSG00000011427	Zfp790
17537861	0.430516	10.5369	1.99683	0.0551754	0.716067	-4.02352	ENSMUSG00000048040	Arxes2
17244726	0.24167	5.70132	1.9947	0.0554199	0.717506	-4.02696	ENSMUSG00000000435	Myf5
17371800	0.238783	10.9452	1.99468	0.0554218	0.717506	-4.02699	ENSMUSG00000027111	Itga6
17364208	-0.496954	9.79521	-1.99427	0.0554698	0.717506	-4.02767	ENSMUSG00000067279	Ppp1r3c
17435643	-0.412332	7.28375	-1.99387	0.0555153	0.717506	-4.0283	ENSMUSG00000029130	Rnf32
17285696	-0.520239	5.5095	-1.99383	0.0555197	0.717506	-4.02837	ENSMUSG00000069308	Hist1h2bp
17297889	0.231049	10.4958	1.99377	0.0555264	0.717506	-4.02846	ENSMUSG00000040818	Dennd6a
17234494	0.291014	8.74291	1.9936	0.0555468	0.717506	-4.02875	ENSMUSG00000033208	S100b
17337441	-0.247588	8.81007	-1.99351	0.0555567	0.717506	-4.02889	ENSMUSG00000024457	Trim26
17501160	0.253156	6.81964	1.99322	0.0555905	0.717506	-4.02936	ENSMUSG00000031520	Vegfc
17459370	-0.397208	3.56125	-1.9923	0.0556959	0.717683	-4.03084
17405397	0.240583	10.45	1.99138	0.0558021	0.717683	-4.03232	ENSMUSG00000027805	Pfn2
17281485	0.306484	5.62947	1.99075	0.055875	0.717683	-4.03334	ENSMUSG00000034892	Rps29
17536933	0.232272	6.91958	1.99041	0.0559146	0.717683	-4.03389	ENSMUSG00000067561,ENSMUSG00000067562	Dmrtc1c2,Dmrtc1c1
17543732	0.232272	6.91958	1.99041	0.0559146	0.717683	-4.03389	ENSMUSG00000067561,ENSMUSG00000067562	Dmrtc1c2,Dmrtc1c1
17446851	-0.447775	6.57665	-1.99015	0.0559455	0.717683	-4.03432
17532403	-0.29117	8.99223	-1.98988	0.0559762	0.717683	-4.03475	ENSMUSG00000038412	Higd1a
17304240	-0.342227	9.115	-1.98986	0.0559786	0.717683	-4.03478	ENSMUSG00000043702,ENSMUSG00000098751	Pde12,Mir7672
17235211	-0.320185	10.5346	-1.98982	0.0559837	0.717683	-4.03485	ENSMUSG00000035621	Midn
17405021	0.302897	7.07528	1.98929	0.0560452	0.717683	-4.03571	ENSMUSG00000059834	Sclt1
17447150	0.239145	9.29784	1.98876	0.0561065	0.717683	-4.03656	ENSMUSG00000005299	Letm1
17334932	0.253683	10.9379	1.98874	0.0561089	0.717683	-4.0366	ENSMUSG00000001576	Ergic1
17395398	-0.760061	6.77336	-1.98835	0.0561536	0.717683	-4.03722	ENSMUSG00000074529	Zfp972
17408813	-0.307353	10.9423	-1.98826	0.0561643	0.717683	-4.03736	ENSMUSG00000062127	Cttnbp2nl
17510295	0.300322	6.81129	1.98811	0.0561819	0.717683	-4.03761	ENSMUSG00000034911	Ushbp1
17403473	0.24833	5.93851	1.98785	0.0562119	0.717683	-4.03802	ENSMUSG00000036853	Mcoln3
17541067	0.509735	4.23053	1.98772	0.0562275	0.717683	-4.03824	ENSMUSG00000079629	Rhox2g
17224447	0.295493	6.02723	1.98736	0.0562687	0.717683	-4.03881	ENSMUSG00000026205	Slc23a3
17283915	0.29563	5.85029	1.98688	0.0563255	0.717683	-4.0396	ENSMUSG00000021263	Degs2
17507194	0.343535	4.89148	1.98684	0.0563298	0.717683	-4.03966	ENSMUSG00000065987	Cd209b
17481129	0.283906	4.16234	1.98678	0.0563363	0.717683	-4.03975	ENSMUSG00000073975	Olfr550
17334356	-0.32362	7.45139	-1.98643	0.0563776	0.717683	-4.04032	ENSMUSG00000041429	Nthl1
17541618	0.268544	4.76892	1.98639	0.0563816	0.717683	-4.04037	ENSMUSG00000036109	Mbnl3
17305585	0.273417	5.35584	1.98441	0.0566133	0.718877	-4.04357	ENSMUSG00000071489	Ptgdr
17269516	-0.287126	8.97358	-1.98438	0.0566165	0.718877	-4.04361	ENSMUSG00000048732	Klhl11
17233799	0.282544	10.3919	1.98425	0.0566323	0.718877	-4.04383	ENSMUSG00000071253	Slc25a16
17462647	0.215711	11.4821	1.98385	0.0566795	0.718877	-4.04448	ENSMUSG00000007458	M6pr
17416397	0.263314	7.4365	1.98374	0.0566921	0.718877	-4.04465	ENSMUSG00000028621	Cyb5rl
17327223	0.27099	10.1126	1.98359	0.0567092	0.718877	-4.04489	ENSMUSG00000051989	Smim11
17315570	0.261972	5.3905	1.98348	0.0567227	0.718877	-4.04507	ENSMUSG00000022488	Nckap1l
17504829	0.225881	6.66366	1.98317	0.0567583	0.718877	-4.04556	ENSMUSG00000031891	Hsd11b2
17457540	0.261505	7.74352	1.98299	0.0567802	0.718877	-4.04586	ENSMUSG00000002416	Ndufb2
17447979	0.253596	10.1692	1.982	0.0568964	0.71992	-4.04745	ENSMUSG00000029090	Adgra3
17268493	0.187773	11.17	1.98136	0.0569719	0.720272	-4.04848	ENSMUSG00000001441	Npepps
17358797	0.452175	11.2062	1.98073	0.0570456	0.720272	-4.04949	ENSMUSG00000024778	Fas
17496102	0.298829	6.59951	1.98065	0.0570548	0.720272	-4.04962	ENSMUSG00000046182	Gsg1l
17367334	0.403106	6.35515	1.9802	0.0571088	0.720272	-4.05035	ENSMUSG00000026736	4930426L09Rik
17401610	0.230025	9.65506	1.97988	0.0571459	0.720272	-4.05086	ENSMUSG00000004032	Gstm5
17502191	0.357644	9.59287	1.97974	0.0571631	0.720272	-4.05109	ENSMUSG00000034880	Mrpl34
17424298	0.22925	11.1115	1.97948	0.0571931	0.720272	-4.0515	ENSMUSG00000028447	Dctn3
17325686	-0.446351	10.2858	-1.97946	0.0571957	0.720272	-4.05154	ENSMUSG00000022708	Zbtb20
17275604	0.258466	6.1609	1.97843	0.0573178	0.721383	-4.0532	ENSMUSG00000001497	Pax9
17485849	0.302057	6.73884	1.97733	0.0574478	0.721773	-4.05496	ENSMUSG00000045282	Tmem86b
17531650	0.35525	7.16736	1.97704	0.0574823	0.721773	-4.05543	ENSMUSG00000032492	Pth1r
17542670	-0.364322	7.44463	-1.97684	0.057506	0.721773	-4.05575	ENSMUSG00000032806,ENSMUSG00000015290	Slc10a3,Gm44504
17479012	-0.36261	8.66362	-1.97677	0.0575137	0.721773	-4.05585	ENSMUSG00000053091	Lins1
17460918	-0.250593	10.9008	-1.97673	0.0575188	0.721773	-4.05592	ENSMUSG00000030095	Tmem43
17500447	-0.409757	4.57356	-1.97594	0.0576125	0.722521	-4.05719
17409463	-0.21742	10.6664	-1.9755	0.057665	0.722671	-4.0579	ENSMUSG00000040339	Fam102b
17460643	0.252915	4.72735	1.97527	0.0576925	0.722671	-4.05827	ENSMUSG00000048206	Dnajb8
17374692	0.521423	8.09468	1.97456	0.0577776	0.72331	-4.05941	ENSMUSG00000027326	Knl1
17478476	0.259559	7.72271	1.97406	0.0578362	0.723469	-4.0602	ENSMUSG00000030498	Gas2
17334599	-0.236743	8.00953	-1.97378	0.0578696	0.723469	-4.06065	ENSMUSG00000067722	BC003965
17538590	-0.243532	6.17656	-1.97359	0.0578925	0.723469	-4.06096	ENSMUSG00000025271	Pfkfb1
17473603	-0.316366	7.89171	-1.97176	0.0581113	0.724579	-4.06389	ENSMUSG00000062861	Zfp28
17507094	-0.253162	9.46689	-1.97119	0.0581793	0.724579	-4.0648	ENSMUSG00000019470	Xab2
17293103	0.247342	9.77989	1.97105	0.0581972	0.724579	-4.06504	ENSMUSG00000021552	Gkap1
17338316	0.243544	6.06816	1.97088	0.0582172	0.724579	-4.06531	ENSMUSG00000023987	Pgc
17453557	0.42572	9.63856	1.97071	0.0582375	0.724579	-4.06558	ENSMUSG00000053293	Pom121
17511259	0.397639	9.19507	1.96985	0.0583406	0.724579	-4.06696	ENSMUSG00000052837	Junb
17291442	-0.289221	3.6676	-1.96974	0.058354	0.724579	-4.06714	ENSMUSG00000006490	Prl8a9
17231742	0.573023	9.30463	1.9697	0.0583588	0.724579	-4.0672	ENSMUSG00000015501	Hivep2
17257165	-0.261237	8.93498	-1.96912	0.058429	0.724579	-4.06813	ENSMUSG00000062421	Arf2
17303386	0.318211	4.56809	1.96902	0.0584407	0.724579	-4.06829	ENSMUSG00000025279	Dnase1l3
17265917	-0.226683	8.72142	-1.96896	0.0584475	0.724579	-4.06838	ENSMUSG00000038268,ENSMUSG00000078789	Ovca2,Dph1
17524847	-0.255133	6.70742	-1.9677	0.0585998	0.724579	-4.0704	ENSMUSG00000006235	Epor
17458345	0.327035	5.6916	1.96742	0.058634	0.724579	-4.07086	ENSMUSG00000064262	Gimap8
17240053	0.263173	7.66333	1.96714	0.0586678	0.724579	-4.0713	ENSMUSG00000039697	Ncoa7
17247389	-0.275581	11.4139	-1.96689	0.0586975	0.724579	-4.0717	ENSMUSG00000020122	Egfr
17475625	-0.260817	7.96086	-1.96685	0.0587026	0.724579	-4.07177	ENSMUSG00000049643	2310022A10Rik
17487170	0.234859	6.51992	1.96681	0.0587076	0.724579	-4.07183	ENSMUSG00000030406	Gipr
17415401	0.502637	6.19096	1.96668	0.0587233	0.724579	-4.07204	ENSMUSG00000043753	Dmrta1
17255466	0.31482	5.44986	1.96665	0.0587268	0.724579	-4.07209	ENSMUSG00000038811	Gngt2
17316996	0.202858	11.7991	1.96663	0.0587291	0.724579	-4.07212	ENSMUSG00000022314	Rad21
17311492	0.392663	8.67914	1.96651	0.0587439	0.724579	-4.07231	ENSMUSG00000038622	Med30
17415570	0.349104	7.04603	1.9664	0.0587566	0.724579	-4.07248	ENSMUSG00000028572	Hook1
17269130	-0.420327	4.07091	-1.96632	0.0587662	0.724579	-4.07261	ENSMUSG00000069721	Krtap3-2
17318695	0.188839	6.54309	1.96469	0.0589636	0.725636	-4.07521	ENSMUSG00000033707	Lrrc24
17379533	0.199409	7.45918	1.96455	0.0589804	0.725636	-4.07544	ENSMUSG00000050373	Snx21
17305221	0.277848	10.6825	1.96414	0.0590303	0.725636	-4.07609	ENSMUSG00000021792	Fam213a
17213315	-0.548531	7.55566	-1.96402	0.0590448	0.725636	-4.07628
17425533	0.520819	7.67904	1.96383	0.0590677	0.725636	-4.07658	ENSMUSG00000028434	Epb41l4b
17478263	0.4107	7.82494	1.96371	0.0590827	0.725636	-4.07678	ENSMUSG00000010307	Tmem86a
17357938	-0.31509	5.76563	-1.96364	0.0590912	0.725636	-4.07689	ENSMUSG00000050865	Olfr1494
17328046	-0.328836	4.89822	-1.96281	0.0591925	0.72646	-4.07822	ENSMUSG00000059003	Grin2a
17531001	0.257754	7.56063	1.96179	0.059316	0.727555	-4.07984	ENSMUSG00000034684	Sema3f
17528023	-0.263353	10.7183	-1.96121	0.0593868	0.727938	-4.08077	ENSMUSG00000032405	Pias1
17341743	0.342603	8.41152	1.96071	0.0594481	0.727938	-4.08157	ENSMUSG00000036473	Tbc1d24
17453714	0.488352	8.15617	1.96043	0.0594825	0.727938	-4.08202	ENSMUSG00000005057	Sh2b2
17337589	0.285993	3.70008	1.96041	0.0594857	0.727938	-4.08206	ENSMUSG00000063994	Olfr120
17294775	0.316348	4.19312	1.96013	0.0595187	0.727938	-4.08249	ENSMUSG00000078958	Atp6ap1l
17538628	0.388167	8.99978	1.95901	0.0596563	0.72844	-4.08429	ENSMUSG00000025265	Fgd1
17441518	-0.293632	6.27437	-1.95901	0.0596569	0.72844	-4.08429
17409997	0.47785	10.2843	1.95894	0.0596648	0.72844	-4.0844	ENSMUSG00000039701	Usp53
17223509	0.219171	5.80488	1.95843	0.0597273	0.72844	-4.08521	ENSMUSG00000079550	Mpp4
17330815	0.264667	10.6792	1.9584	0.0597312	0.72844	-4.08526	ENSMUSG00000064061	Dzip3
17430211	0.23883	5.55316	1.95769	0.0598178	0.729077	-4.08639	ENSMUSG00000050234	Gja4
17432256	0.290165	6.34691	1.95632	0.0599869	0.730244	-4.08858	ENSMUSG00000040740	Slc25a34
17466982	-0.81629	8.97825	-1.9559	0.0600383	0.730244	-4.08924	ENSMUSG00000019124	Scrn1
17298608	0.229028	7.50254	1.95574	0.0600585	0.730244	-4.0895	ENSMUSG00000041730	Prrxl1
17470820	0.322209	9.15996	1.95565	0.0600693	0.730244	-4.08964	ENSMUSG00000072772	Grcc10
17377177	0.319127	7.59239	1.95552	0.0600855	0.730244	-4.08985	ENSMUSG00000001768	Rin2
17468018	0.487154	9.00608	1.95429	0.0602376	0.731673	-4.09181	ENSMUSG00000000628	Hk2
17232684	-0.405588	9.90539	-1.95346	0.0603397	0.732255	-4.09313	ENSMUSG00000019841	Rev3l
17233586	0.207396	10.3033	1.95334	0.0603545	0.732255	-4.09332	ENSMUSG00000020109	Dnajb12
17238359	0.273506	4.84457	1.95215	0.0605026	0.733413	-4.09522	ENSMUSG00000051716	Apon
17464706	0.71805	5.66156	1.95202	0.060519	0.733413	-4.09543	ENSMUSG00000029755	Dlx5
17383139	0.274518	5.71919	1.9511	0.0606325	0.734084	-4.09689	ENSMUSG00000015787	Abo
17333833	-0.274116	3.59448	-1.95101	0.0606436	0.734084	-4.09703	ENSMUSG00000056910,ENSMUSG00000090315	Vmn2r107,Vmn2r104
17260137	-0.328207	8.98259	-1.95023	0.0607406	0.734785	-4.09827	ENSMUSG00000020393	Kremen1
17262768	-0.369829	7.43932	-1.94991	0.0607809	0.734785	-4.09878	ENSMUSG00000063652	Slc22a21
17387131	0.367313	10.2398	1.94971	0.0608053	0.734785	-4.09909	ENSMUSG00000044033,NA	Ccdc141,Gm39861
17502075	-0.279082	10.1286	-1.94943	0.0608402	0.734789	-4.09954	ENSMUSG00000019261	Map1s
17502626	0.251107	7.59507	1.94904	0.0608888	0.734958	-4.10016	ENSMUSG00000031618	Nr3c2
17222332	-0.451816	8.53619	-1.94857	0.0609475	0.735248	-4.10091	ENSMUSG00000026110	Mgat4a
17282732	0.353662	11.6212	1.94795	0.0610256	0.735773	-4.1019	ENSMUSG00000021252	0610007P14Rik
17452201	0.185008	4.03572	1.94707	0.0611359	0.736533	-4.1033	ENSMUSG00000062438	Adam1b
17364474	-0.503876	8.10041	-1.94665	0.0611878	0.736533	-4.10396	ENSMUSG00000055044	Pdlim1
17447185	-0.313101	7.47638	-1.94611	0.0612562	0.736533	-4.10482	ENSMUSG00000045102,ENSMUSG00000079555	Poln,Haus3
17384334	0.461222	7.63921	1.94581	0.0612935	0.736533	-4.1053	ENSMUSG00000026873	Phf19
17230636	0.279385	6.42652	1.94522	0.0613669	0.736533	-4.10622	ENSMUSG00000043429	Ccdc185
17428497	0.323741	4.66148	1.94472	0.0614301	0.736533	-4.10702	ENSMUSG00000044556	Tex38
17375409	0.232468	6.09286	1.94459	0.0614472	0.736533	-4.10724	ENSMUSG00000027225	Duoxa2
17483110	0.469194	7.57313	1.94453	0.061454	0.736533	-4.10732	ENSMUSG00000042675	Ypel3
17431440	0.264095	8.77273	1.94442	0.0614676	0.736533	-4.10749	ENSMUSG00000059713,ENSMUSG00000076123	Rcan3,Mir700
17347533	0.395871	9.86721	1.94425	0.0614892	0.736533	-4.10777	ENSMUSG00000024241	Sos1
17289553	0.365926	9.27453	1.94392	0.0615308	0.736533	-4.10829	ENSMUSG00000042743	Sgtb
17497633	0.302809	5.93973	1.94382	0.0615434	0.736533	-4.10845	ENSMUSG00000051180	Olfr522
17541281	0.226985	5.24179	1.94338	0.0615995	0.736533	-4.10916	ENSMUSG00000016150	Tenm1
17502994	0.345413	9.39421	1.94297	0.0616503	0.736533	-4.1098	ENSMUSG00000013033	Adgrl1
17467148	0.375751	3.60329	1.9429	0.0616593	0.736533	-4.10991	ENSMUSG00000093411	Vmn1r17
17302251	-0.186398	10.0734	-1.94264	0.0616927	0.736533	-4.11033	ENSMUSG00000022024	Sugt1
17425708	0.265784	10.3221	1.94247	0.0617142	0.736533	-4.1106	ENSMUSG00000050812	AI314180
17450414	0.203622	4.93568	1.94239	0.0617238	0.736533	-4.11072	ENSMUSG00000029299	Abcg3
17256806	0.360884	7.02372	1.94209	0.0617613	0.736533	-4.11119	ENSMUSG00000010362	Rdm1
17290865	0.249874	10.8408	1.9417	0.0618115	0.736533	-4.11182	ENSMUSG00000002808	Epdr1
17304999	0.235491	5.87027	1.94128	0.0618646	0.736533	-4.11248	ENSMUSG00000095493	A630023A22Rik
17379871	-0.47679	8.28596	-1.94105	0.0618929	0.736533	-4.11284
17345315	-0.322519	7.16691	-1.94079	0.0619265	0.736533	-4.11326	ENSMUSG00000034509	Mad2l1bp
17373501	0.243716	6.44186	1.94065	0.0619433	0.736533	-4.11347	ENSMUSG00000044916	1700029I15Rik
17483565	-0.567594	6.45917	-1.94056	0.0619559	0.736533	-4.11363	NA	B230325K18Rik
17222880	0.390355	10.5001	1.9398	0.0620511	0.737215	-4.11482	ENSMUSG00000026103	Gls
17244949	0.303502	5.1102	1.93955	0.0620827	0.737215	-4.11521	ENSMUSG00000056888	Glipr1
17486790	-0.223474	9.75662	-1.93871	0.0621899	0.738075	-4.11655	ENSMUSG00000041560	Gltscr2
17359008	0.184796	11.1411	1.93832	0.0622391	0.738246	-4.11716	ENSMUSG00000023307	March5
17320851	0.211508	5.46323	1.93747	0.062348	0.739125	-4.11852	NA	A130051J06Rik
17292759	0.23517	7.28568	1.93681	0.0624313	0.73953	-4.11955	ENSMUSG00000034891	Sncb
17355512	0.511581	8.28406	1.93597	0.0625395	0.73953	-4.12089	ENSMUSG00000025427,ENSMUSG00000047466	Rnf165,8030462N17Rik
17399396	0.274749	6.54712	1.9358	0.0625611	0.73953	-4.12116	ENSMUSG00000042737	Dpm3
17273899	-0.235606	9.67938	-1.93578	0.0625631	0.73953	-4.12118	ENSMUSG00000037669	Ldah
17500068	0.511692	7.43979	1.93539	0.0626128	0.73953	-4.1218	ENSMUSG00000031548	Sfrp1
17529748	0.356432	8.96843	1.93525	0.0626311	0.73953	-4.12202	ENSMUSG00000032839	Trpc1
17538562	0.459544	6.26891	1.93517	0.0626418	0.73953	-4.12216	ENSMUSG00000095082	Gm15091
17252058	0.236412	6.26923	1.93473	0.0626973	0.73953	-4.12284	ENSMUSG00000018919	Tm4sf5
17355558	0.252495	7.61232	1.93441	0.0627384	0.73953	-4.12335	ENSMUSG00000091055	Siglec15
17307522	-0.247736	5.7085	-1.93436	0.0627452	0.73953	-4.12343	ENSMUSG00000048281	Dleu7
17459591	0.432322	8.616	1.9342	0.0627653	0.73953	-4.12368	ENSMUSG00000056091	St3gal5
17428600	0.416456	9.77185	1.93317	0.062897	0.740487	-4.1253	ENSMUSG00000003810	Mast2
17475787	0.386178	9.7598	1.93262	0.0629675	0.740487	-4.12617	ENSMUSG00000002409	Dyrk1b
17358236	0.445299	9.26247	1.93258	0.0629733	0.740487	-4.12624
17493556	-0.318786	8.37388	-1.93193	0.0630569	0.740487	-4.12727	ENSMUSG00000030760	Acer3
17523642	0.293462	5.21875	1.9316	0.0630998	0.740487	-4.1278	ENSMUSG00000048521	Cxcr6
17286254	0.57831	10.5497	1.93156	0.0631046	0.740487	-4.12786	ENSMUSG00000038732	Mboat1
17255232	0.320994	11.1211	1.93145	0.0631181	0.740487	-4.12802	ENSMUSG00000020869	Lrrc59
17350869	0.236358	9.88875	1.93095	0.0631825	0.740487	-4.12881	ENSMUSG00000024601	Isoc1
17460958	-0.292505	8.73988	-1.93094	0.0631848	0.740487	-4.12884	ENSMUSG00000034083	Ccdc174
17267822	-0.277475	10.3069	-1.93066	0.0632208	0.740487	-4.12928	ENSMUSG00000020863	Luc7l3
17393684	0.426285	8.70625	1.93032	0.0632646	0.740487	-4.12982	ENSMUSG00000027641	Rbl1
17355862	0.238906	9.98485	1.93015	0.0632855	0.740487	-4.13007	ENSMUSG00000024645	Timm21
17369721	0.367367	9.32265	1.92968	0.0633466	0.740487	-4.13082	ENSMUSG00000039254	Pomt1
17516280	-0.576857	5.98517	-1.92929	0.0633966	0.740487	-4.13143	ENSMUSG00000094353	Olfr150
17478225	-0.293198	8.13548	-1.92908	0.0634245	0.740487	-4.13177	ENSMUSG00000063229	Ldha
17269672	0.240053	5.8898	1.92897	0.0634382	0.740487	-4.13194	ENSMUSG00000045471	Hcrt
17433023	0.345953	5.50881	1.92823	0.0635342	0.740487	-4.13311	ENSMUSG00000028971	Cort
17508609	-0.708746	6.91979	-1.92777	0.0635942	0.740487	-4.13384	ENSMUSG00000062991	Nrg1
17352824	-0.274111	9.77759	-1.92776	0.0635957	0.740487	-4.13386	ENSMUSG00000024420	Zfp521
17217329	0.236922	5.48425	1.92775	0.0635969	0.740487	-4.13387	ENSMUSG00000098306,ENSMUSG00000102367	Kiss1
17482739	0.463644	8.5932	1.92758	0.0636178	0.740487	-4.13412	ENSMUSG00000030867	Plk1
17331705	0.445131	10.1243	1.92735	0.0636486	0.740487	-4.1345	ENSMUSG00000022893	Adamts1
17274045	0.388609	7.89323	1.92735	0.0636487	0.740487	-4.1345	ENSMUSG00000020621	Rdh14
17213192	-0.395093	9.04664	-1.92604	0.0638178	0.741326	-4.13655	ENSMUSG00000026031	Cflar
17223353	-0.330045	10.002	-1.92596	0.0638289	0.741326	-4.13669	ENSMUSG00000026034	Clk1
17426206	0.287638	8.21322	1.92547	0.0638924	0.741326	-4.13746	ENSMUSG00000028393	Alad
17302113	0.410868	8.07979	1.92488	0.0639689	0.741326	-4.13838	ENSMUSG00000022012	Enox1
17317989	-0.262988	6.92385	-1.92486	0.0639714	0.741326	-4.13841	ENSMUSG00000046380	Jrk
17525224	0.333088	5.80833	1.92481	0.0639783	0.741326	-4.13849	ENSMUSG00000033453	Adamts15
17342689	0.302107	7.74166	1.92453	0.0640142	0.741326	-4.13893	ENSMUSG00000024208	Uqcc2
17270962	-0.405127	7.04391	-1.9243	0.0640447	0.741326	-4.1393	ENSMUSG00000020718	Polg2
17372621	0.479138	7.46567	1.92349	0.0641499	0.741326	-4.14057	ENSMUSG00000027075	Slc43a1
17285398	-0.332287	8.1092	-1.92334	0.0641704	0.741326	-4.14081	ENSMUSG00000039182	AW209491
17522369	0.215778	4.98702	1.92328	0.0641775	0.741326	-4.1409	ENSMUSG00000032484	Ngp
17348156	-0.330277	8.0891	-1.92323	0.0641847	0.741326	-4.14099	ENSMUSG00000024236	Svil
17343678	0.196089	9.96274	1.92317	0.064192	0.741326	-4.14107	ENSMUSG00000024309	Pfdn6
17317167	0.966637	9.0183	1.92252	0.064277	0.741326	-4.1421	ENSMUSG00000022367	Has2
17460622	0.236975	10.8383	1.92216	0.0643236	0.741326	-4.14266	ENSMUSG00000030062	Rpn1
17541417	0.272008	9.92801	1.92215	0.0643255	0.741326	-4.14268	ENSMUSG00000036932	Aifm1
17364813	0.291581	7.55223	1.92202	0.0643422	0.741326	-4.14288	ENSMUSG00000018821	Avpi1
17494179	0.3025	4.57515	1.92197	0.0643493	0.741326	-4.14297	ENSMUSG00000045584	Olfr610
17464803	0.334682	7.05278	1.92148	0.064413	0.741338	-4.14373	ENSMUSG00000062995	Ica1
17403237	0.572656	7.53215	1.92133	0.0644333	0.741338	-4.14397	ENSMUSG00000028268	Gbp3
17250615	0.243573	5.8128	1.92116	0.064455	0.741338	-4.14424	ENSMUSG00000004837	Grap
17465296	0.249879	4.32273	1.92074	0.0645098	0.741503	-4.14489	ENSMUSG00000076067	Mir592
17285883	-0.270762	5.14285	-1.92049	0.0645427	0.741503	-4.14529	ENSMUSG00000064140	Trim38
17430227	0.256157	5.73134	1.92025	0.0645742	0.741503	-4.14566	ENSMUSG00000042357	Gjb5
17383052	-0.353354	10.2633	-1.91981	0.0646328	0.741775	-4.14636	ENSMUSG00000026923	Notch1
17439511	-0.312801	6.89181	-1.91939	0.0646875	0.741817	-4.14702	ENSMUSG00000035456	Prdm8
17341498	-0.354578	8.35709	-1.91877	0.0647689	0.741817	-4.14799	ENSMUSG00000062012	Zfp13
17487743	0.259036	4.9055	1.91832	0.0648281	0.741817	-4.1487	ENSMUSG00000062773	Tex101
17232332	0.371274	10.5568	1.91811	0.0648559	0.741817	-4.14903	ENSMUSG00000039031	Arhgap18
17481725	-0.231274	9.88948	-1.9181	0.0648572	0.741817	-4.14904	ENSMUSG00000061079	Zfp143
17374455	-0.463732	10.8902	-1.91789	0.0648854	0.741817	-4.14938	ENSMUSG00000027351	Spred1
17371941	-0.342168	7.78435	-1.91758	0.0649257	0.741817	-4.14986	ENSMUSG00000055612	Cdca7
17285546	0.347044	6.54357	1.91747	0.0649402	0.741817	-4.15003	ENSMUSG00000021319	Sfrp4
17383619	0.270802	9.02448	1.91739	0.0649509	0.741817	-4.15016	ENSMUSG00000026860	Sh3glb2
17220644	0.19666	5.28126	1.91639	0.0650828	0.742415	-4.15173	ENSMUSG00000026609	Ush2a
17448735	0.280429	5.58275	1.91615	0.0651151	0.742415	-4.15211	ENSMUSG00000036087	Slain2
17398888	-0.21777	9.37538	-1.9159	0.0651476	0.742415	-4.15249	ENSMUSG00000048039	Isg20l2
17526729	0.296472	5.62203	1.91554	0.0651956	0.742415	-4.15306	ENSMUSG00000008590	Htr3b
17475458	0.241168	4.32359	1.91542	0.0652116	0.742415	-4.15325	ENSMUSG00000049685	Cyp2g1
17341917	0.249781	10.4144	1.91503	0.065263	0.742415	-4.15386	ENSMUSG00000002496	Tsc2
17431880	0.344426	8.03761	1.91468	0.0653089	0.742415	-4.15441	ENSMUSG00000028744	Pqlc2
17491285	-0.285622	6.65379	-1.91446	0.0653385	0.742415	-4.15476	ENSMUSG00000030854	Ptpn5
17413500	-0.408233	9.21106	-1.91407	0.0653911	0.742415	-4.15538	ENSMUSG00000028480	Glipr2
17377395	0.25203	4.86846	1.91401	0.0653984	0.742415	-4.15546	ENSMUSG00000027442	Cst8
17418540	-0.319928	10.8204	-1.91369	0.0654403	0.742415	-4.15596	ENSMUSG00000042608	Stk40
17303625	0.330485	9.71452	1.91365	0.0654459	0.742415	-4.15602	ENSMUSG00000021775	Nr1d2
17378463	0.260085	4.45744	1.91354	0.0654604	0.742415	-4.1562
17321768	0.26366	4.45854	1.91254	0.0655937	0.742415	-4.15777	ENSMUSG00000098112	Bin2
17368741	0.301233	6.6671	1.91252	0.0655971	0.742415	-4.15781	ENSMUSG00000026807	Ak8
17492305	-0.312569	6.09209	-1.91237	0.0656163	0.742415	-4.15803	ENSMUSG00000030606	Hapln3
17519088	0.223725	11.8859	1.91207	0.0656566	0.742415	-4.15851	ENSMUSG00000054693	Adam10
17488535	0.217295	7.22328	1.912	0.0656663	0.742415	-4.15862	ENSMUSG00000045948	Mrps12
17359874	-0.312834	7.28037	-1.91189	0.0656806	0.742415	-4.15879	ENSMUSG00000074811	Hps6
17239876	0.286686	6.87027	1.91162	0.0657158	0.742415	-4.1592	ENSMUSG00000096546	Smlr1
17275724	0.26513	9.96459	1.91146	0.0657376	0.742415	-4.15946	ENSMUSG00000021000,ENSMUSG00000035349	Mia2
17536969	0.37638	7.36874	1.91107	0.0657893	0.742604	-4.16007	ENSMUSG00000031329	Tsx
17302869	-0.481117	9.41299	-1.91055	0.0658587	0.742708	-4.16088	ENSMUSG00000025545	Clybl
17487479	0.21268	5.8667	1.91022	0.0659035	0.742708	-4.1614	ENSMUSG00000049848	Ceacam19
17525186	-0.321684	10.1266	-1.91007	0.0659236	0.742708	-4.16164	ENSMUSG00000031990	Jam3
17328810	-0.248729	9.28682	-1.90996	0.0659384	0.742708	-4.16181	ENSMUSG00000003527	Dgcr14
17502789	-0.348727	4.85742	-1.90919	0.0660409	0.743468	-4.16301	ENSMUSG00000051839	Gypa
17532151	0.415232	6.83397	1.90879	0.0660945	0.743677	-4.16364	ENSMUSG00000032511	Scn5a
17403490	0.279096	6.05399	1.90756	0.0662596	0.743736	-4.16556	ENSMUSG00000011008	Mcoln2
17423037	0.234139	10.6644	1.90741	0.0662793	0.743736	-4.16579	ENSMUSG00000066324	Impad1
17541659	0.189268	4.90633	1.90723	0.0663039	0.743736	-4.16608	ENSMUSG00000031118	1700080O16Rik
17299401	-0.275036	9.80906	-1.90723	0.0663042	0.743736	-4.16608	ENSMUSG00000021846	Peli2
17221307	0.232829	5.94525	1.9071	0.0663219	0.743736	-4.16629	ENSMUSG00000042414	Prdm14
17525444	-0.184452	3.81984	-1.90696	0.0663407	0.743736	-4.16651	ENSMUSG00000090738	Gm17727
17325159	0.486799	7.49704	1.9067	0.0663752	0.743736	-4.16691	ENSMUSG00000022836	Mylk
17260364	0.236583	11.7654	1.90648	0.066405	0.743736	-4.16726	ENSMUSG00000094483	Purb
17477347	0.39466	4.69079	1.90584	0.0664908	0.743736	-4.16825	ENSMUSG00000060177	Klk1b22
17300591	-0.366343	8.10276	-1.90562	0.0665204	0.743736	-4.1686	ENSMUSG00000002325	Irf9
17504321	-0.455404	7.87199	-1.90525	0.0665698	0.743736	-4.16917	ENSMUSG00000031669	Gins3
17286107	-0.270578	4.54394	-1.90513	0.066586	0.743736	-4.16936	ENSMUSG00000021342	Prl
17289344	-0.287649	8.93272	-1.90502	0.0666009	0.743736	-4.16953	ENSMUSG00000021666	Gfm2
17363828	0.265607	10.791	1.90501	0.0666033	0.743736	-4.16956	ENSMUSG00000046324	Ermp1
17314233	0.202791	11.0509	1.90484	0.0666252	0.743736	-4.16981	ENSMUSG00000075470	Alg10b
17383506	-0.217728	8.8004	-1.90398	0.0667415	0.744643	-4.17116	ENSMUSG00000039826	Trub2
17252817	0.40702	7.97686	1.90371	0.0667777	0.744656	-4.17157	ENSMUSG00000000282	Mnt
17513010	0.242083	7.13459	1.90283	0.0668971	0.745076	-4.17295	ENSMUSG00000033633	Clec18a
17335441	-0.205206	9.8843	-1.90278	0.0669042	0.745076	-4.17303	ENSMUSG00000005936	Kctd20
17364414	0.263709	3.9102	1.90266	0.0669207	0.745076	-4.17322	ENSMUSG00000074882	Cyp2c68
17332804	-0.532265	8.02027	-1.90118	0.0671204	0.745091	-4.17552	ENSMUSG00000023805	Synj2
17452552	0.307723	6.26249	1.90063	0.0671952	0.745091	-4.17638	ENSMUSG00000029449	Rhof
17262855	-0.262321	7.70308	-1.90036	0.0672328	0.745091	-4.17681	ENSMUSG00000020400	Tnip1
17263388	0.280186	5.56958	1.90016	0.0672602	0.745091	-4.17713	ENSMUSG00000009900	Wnt3a
17220833	0.387419	8.27624	1.89913	0.0673996	0.745091	-4.17872	ENSMUSG00000026623	Lpgat1
17481274	-0.4572	4.9237	-1.8988	0.0674452	0.745091	-4.17924	ENSMUSG00000056144	Trim34a
17344846	0.252243	5.47618	1.89825	0.0675197	0.745091	-4.18009	ENSMUSG00000043827	Olfr94
17273806	0.190719	10.7932	1.89814	0.0675348	0.745091	-4.18027	ENSMUSG00000037361	Sf3b6
17350790	0.241332	9.09565	1.89628	0.0677887	0.745091	-4.18316	ENSMUSG00000024594	Prrc1
17262669	0.213442	6.4876	1.89627	0.0677908	0.745091	-4.18318	ENSMUSG00000044352	Sowaha
17521485	0.201003	5.68629	1.89627	0.0677912	0.745091	-4.18319	ENSMUSG00000032584	Mst1r
17493949	0.341752	6.1219	1.89614	0.0678086	0.745091	-4.18339	ENSMUSG00000032725	Folr2
17510311	0.389443	8.44895	1.89567	0.0678722	0.745091	-4.18411	ENSMUSG00000007950	Abhd8
17356502	-0.420044	8.54465	-1.89563	0.0678787	0.745091	-4.18418	ENSMUSG00000004054	Map3k11
17539854	-0.308979	8.11172	-1.8956	0.0678828	0.745091	-4.18423	ENSMUSG00000031143	Ccdc22
17452038	0.352058	8.87935	1.89556	0.0678875	0.745091	-4.18428	ENSMUSG00000029603	Dtx1
17211235	0.326118	5.77464	1.89537	0.0679143	0.745091	-4.18459	ENSMUSG00000092083	Kcnb2
17475231	0.247321	7.16608	1.89531	0.0679214	0.745091	-4.18467	ENSMUSG00000043843	Tmem145
17358838	0.396961	7.63644	1.89528	0.0679266	0.745091	-4.18473	ENSMUSG00000024795	Kif20b
17361779	0.187565	10.3615	1.89524	0.0679316	0.745091	-4.18478	ENSMUSG00000024941	Scyl1
17381026	-0.233894	7.09281	-1.89516	0.067943	0.745091	-4.18491	ENSMUSG00000090077	Lime1
17532879	0.230563	7.12707	1.89513	0.0679463	0.745091	-4.18495	ENSMUSG00000031144	Syp
17521252	0.265899	4.67491	1.8951	0.0679513	0.745091	-4.18501	ENSMUSG00000066383	Iqcf1
17353171	0.31281	10.1361	1.89497	0.0679681	0.745091	-4.1852	ENSMUSG00000024269	Tpgs2
17518780	-0.219863	5.88437	-1.89473	0.0680011	0.745091	-4.18557	ENSMUSG00000032373	Car12
17269368	0.235224	5.7979	1.89469	0.0680076	0.745091	-4.18564	ENSMUSG00000020911	Krt19
17275062	-0.227963	4.88633	-1.89459	0.0680204	0.745091	-4.18579	ENSMUSG00000036144	Meox2
17285532	-0.421015	4.78441	-1.89427	0.0680648	0.745091	-4.18629
17368674	0.255469	6.25608	1.89402	0.0680988	0.745091	-4.18668	ENSMUSG00000026829	Gbgt1
17284906	0.223774	5.88505	1.8939	0.068116	0.745091	-4.18687	ENSMUSG00000033765	Calm4
17476011	0.206218	6.77971	1.89385	0.0681232	0.745091	-4.18695	ENSMUSG00000054083	Capn12
17499622	-0.413726	4.96969	-1.89357	0.0681605	0.745091	-4.18737	ENSMUSG00000037790	Defb7
17380134	-0.196999	10.3832	-1.89353	0.0681661	0.745091	-4.18744	ENSMUSG00000027502	Rtfdc1
17245917	-0.280963	6.55612	-1.89289	0.0682548	0.745091	-4.18844	ENSMUSG00000040258	Nxph4
17400732	0.218433	5.3718	1.89265	0.0682884	0.745091	-4.18882	ENSMUSG00000038298	Pdzk1
17480729	0.291897	6.20856	1.89242	0.0683198	0.745091	-4.18917	ENSMUSG00000032942	Ucp3
17354891	-0.218865	3.43751	-1.89233	0.0683319	0.745091	-4.18931	ENSMUSG00000073551	Spink13
17390844	0.361575	10.3772	1.89208	0.068367	0.745091	-4.1897	ENSMUSG00000027201	Myef2
17363328	0.237231	6.95355	1.89201	0.0683765	0.745091	-4.18981	ENSMUSG00000024713	Pcsk5
17449673	-0.381726	9.07761	-1.89201	0.0683767	0.745091	-4.18981	ENSMUSG00000029413	Naaa
17519533	0.347168	8.32188	1.89194	0.0683857	0.745091	-4.18992	ENSMUSG00000032184	Lysmd2
17423756	-0.239619	8.16399	-1.89163	0.0684291	0.745091	-4.1904	ENSMUSG00000040183	Ankrd6
17520886	0.181647	11.4462	1.89161	0.068431	0.745091	-4.19043	ENSMUSG00000032547	Ryk
17462351	-0.485549	7.69586	-1.89026	0.068618	0.745172	-4.19253	ENSMUSG00000002897	Il17ra
17272437	0.221483	5.85554	1.88973	0.0686913	0.745172	-4.19335	ENSMUSG00000020806	Rhbdf2
17443133	0.4306	8.95883	1.88962	0.0687063	0.745172	-4.19352	ENSMUSG00000040557	Wbscr27
17543664	0.397843	9.0294	1.88961	0.0687084	0.745172	-4.19354	ENSMUSG00000051159	Cited1
17241553	0.233277	5.41998	1.88886	0.0688115	0.745172	-4.1947	ENSMUSG00000020067	Mypn
17463454	-0.370017	5.13986	-1.88809	0.0689188	0.745172	-4.19589	ENSMUSG00000030365	Clec2i
17506206	0.612427	7.62101	1.88804	0.068926	0.745172	-4.19598	ENSMUSG00000031825	Crispld2
17397377	-0.33888	11.2223	-1.88798	0.0689337	0.745172	-4.19606	ENSMUSG00000049100	Pcdh10
17237537	0.241338	6.11773	1.88793	0.0689407	0.745172	-4.19614	ENSMUSG00000060187	Lrrc10
17498625	0.327343	8.91486	1.88772	0.0689696	0.745172	-4.19646	ENSMUSG00000004565	Pnpla6
17258473	0.213359	6.72336	1.88766	0.0689787	0.745172	-4.19656	ENSMUSG00000020758	Itgb4
17430307	0.259547	5.85721	1.88764	0.0689812	0.745172	-4.19659	ENSMUSG00000028785	Hpca
17324714	0.343261	6.26549	1.88746	0.0690068	0.745172	-4.19688	ENSMUSG00000045625	Pigz
17248984	-0.495075	4.3495	-1.88737	0.0690195	0.745172	-4.19702	ENSMUSG00000107417	Olfr1383
17268542	0.267514	6.79668	1.88719	0.0690446	0.745172	-4.1973	ENSMUSG00000038453	Srcin1
17379683	0.255666	6.71136	1.88682	0.0690955	0.745172	-4.19787	ENSMUSG00000027661	Slc2a10
17431502	-0.316783	10.6125	-1.88671	0.0691106	0.745172	-4.19803	ENSMUSG00000028670	Lypla2
17322254	0.240013	7.00521	1.88657	0.0691298	0.745172	-4.19825	ENSMUSG00000023052	Npff
17427585	0.207673	11.0553	1.88645	0.0691469	0.745172	-4.19844	ENSMUSG00000028530	Jak1
17264884	0.294794	6.11356	1.88623	0.0691779	0.745172	-4.19878	ENSMUSG00000018752,ENSMUSG00000089669,ENSMUSG00000097328	Tnfsfm13,Tnfsf13,Tnfsf12
17234898	0.220883	6.61252	1.88608	0.0691979	0.745172	-4.19901	ENSMUSG00000020310	Madcam1
17417146	0.256279	6.59217	1.88575	0.0692443	0.745172	-4.19952	ENSMUSG00000028716	Pdzk1ip1
17427833	0.253865	5.38062	1.88549	0.0692801	0.745172	-4.19992	ENSMUSG00000047502	Mroh7
17237762	0.223787	6.46729	1.88549	0.0692808	0.745172	-4.19993	ENSMUSG00000020123	Avpr1a
17361741	-0.227738	6.2506	-1.88513	0.0693305	0.745329	-4.20048	ENSMUSG00000024937	Ehbp1l1
17276302	-0.228898	5.38124	-1.88407	0.0694787	0.745622	-4.20212	ENSMUSG00000021108	Prkch
17291195	-0.469303	8.55477	-1.88401	0.069487	0.745622	-4.20222	ENSMUSG00000047246,ENSMUSG00000051627	Hist1h2be,Hist1h1e
17464886	0.24113	4.99466	1.88388	0.0695053	0.745622	-4.20242	ENSMUSG00000079679	Vwde
17387702	0.313589	4.53039	1.88371	0.0695302	0.745622	-4.20269	ENSMUSG00000075175	Olfr1086
17392076	0.24188	4.88549	1.88346	0.0695643	0.745622	-4.20307	ENSMUSG00000027261	Hao1
17521621	-0.247237	6.95655	-1.88326	0.0695922	0.745622	-4.20338	ENSMUSG00000032593	Amigo3
17346936	-0.411858	8.77534	-1.88318	0.0696035	0.745622	-4.2035	ENSMUSG00000047407	Tgif1
17326950	-0.400797	4.77405	-1.88166	0.0698174	0.747034	-4.20586	ENSMUSG00000091039	Krtap20-2
17317015	0.274964	10.5788	1.88116	0.069887	0.747034	-4.20663	ENSMUSG00000061731	Ext1
17287579	-0.232189	8.28963	-1.88058	0.0699689	0.747034	-4.20753	ENSMUSG00000021481	Zfp346
17301489	0.365228	6.25063	1.88046	0.0699863	0.747034	-4.20772	ENSMUSG00000022044	Stmn4
17503060	0.203312	6.88559	1.88037	0.0699985	0.747034	-4.20786	ENSMUSG00000047986	Palm3
17490899	0.30766	5.77014	1.8799	0.0700648	0.747034	-4.20858	ENSMUSG00000030827	Fgf21
17478010	0.268888	8.13798	1.87985	0.0700716	0.747034	-4.20866	ENSMUSG00000062044	Lmtk3
17468828	0.336092	10.5219	1.87982	0.0700756	0.747034	-4.2087	ENSMUSG00000030084	Plxna1
17448251	0.300387	5.08956	1.87929	0.0701512	0.747034	-4.20953	ENSMUSG00000051498	Tlr6
17306625	0.35087	7.30014	1.87924	0.0701581	0.747034	-4.20961	ENSMUSG00000040721	Zfhx2
17230651	-0.23934	10.7981	-1.87915	0.0701701	0.747034	-4.20974	ENSMUSG00000046836	Brox
17427729	0.238073	5.88945	1.87911	0.0701754	0.747034	-4.2098	ENSMUSG00000035031	C8a
17531168	0.179949	12.2583	1.87865	0.0702412	0.747034	-4.21052	ENSMUSG00000039952	Dag1
17341641	0.253945	7.00215	1.8783	0.0702904	0.747034	-4.21106	ENSMUSG00000024114	Prss41
17291874	0.394241	10.5361	1.87824	0.070299	0.747034	-4.21115	ENSMUSG00000039114	Nrn1
17287107	0.192733	8.66714	1.87806	0.0703248	0.747034	-4.21143	ENSMUSG00000037966	Ninj1
17308570	-0.271018	11.2367	-1.87799	0.0703335	0.747034	-4.21153	ENSMUSG00000022105	Rb1
[truncated: 19,233 more rows]

## Sheet: Ubc9_Diff_OGD_vs_WT_Diff_OGD
Row.names	logFC	AveExpr	t	P.Value	adj.P.Val	B	ENSEMBL	SYMBOL
17364176	-1.12126	5.88042	-6.95705	1.11282e-07	0.00236274	1.53919	ENSMUSG00000024803	Ankrd1
17354269	1.50835	6.34696	5.59745	4.61516e-06	0.0489945	0.202471	ENSMUSG00000056130	Ticam2
17254047	-1.12037	7.11298	-5.3058	1.04184e-05	0.0737344	-0.116428	ENSMUSG00000035373	Ccl7
17371847	-0.75218	9.18677	-4.97718	2.61226e-05	0.138659	-0.487804	ENSMUSG00000006494	Pdk1
17366437	-0.758655	7.7314	-4.66262	6.29004e-05	0.213058	-0.853856	ENSMUSG00000026655	Fam107b
17382059	-0.604475	4.39376	-4.57269	8.08099e-05	0.213058	-0.960154	ENSMUSG00000026734	4921504E06Rik
17355873	-0.591339	7.84131	-4.56721	8.20527e-05	0.213058	-0.966656	ENSMUSG00000056153	Socs6
17217182	1.06416	7.95415	4.5366	8.93458e-05	0.213058	-1.00299	ENSMUSG00000009772	Nuak2
17376063	-0.809404	7.20288	-4.53273	9.03127e-05	0.213058	-1.00759	ENSMUSG00000042851	Zc3h6
17379981	-0.963726	7.46945	-4.48244	0.000103863	0.220522	-1.06747	ENSMUSG00000044641	Pard6b
17274868	-0.634732	8.2162	-4.39233	0.000133367	0.237269	-1.17522	ENSMUSG00000090946	Ccdc71l
17374488	2.07009	8.72445	4.39035	0.000134101	0.237269	-1.17759	ENSMUSG00000040152	Thbs1
17479254	0.498526	7.13261	4.29235	0.000175867	0.287232	-1.29537	ENSMUSG00000055652	Klhl25
17506030	0.706305	5.9328	4.2094	0.000221087	0.335295	-1.3955	ENSMUSG00000031844	Hsd17b2
17488167	-0.664601	8.43487	-4.18298	0.000237761	0.336543	-1.42745	ENSMUSG00000003752	Itpkc
17521934	-0.41753	5.96394	-4.08028	0.000315209	0.418282	-1.55199	ENSMUSG00000023473,ENSMUSG00000107269	Celsr3
17269064	-0.447017	7.74643	-4.04768	0.000344629	0.42092	-1.5916	ENSMUSG00000019761	Krt10
17501569	-0.727149	6.82027	-4.03296	0.000358783	0.42092	-1.6095	ENSMUSG00000051147	Nat2
17408813	-0.620677	10.9423	-4.01515	0.000376671	0.42092	-1.63116	ENSMUSG00000062127	Cttnbp2nl
17322355	-0.502754	5.75686	-3.95421	0.000444757	0.472154	-1.70536	ENSMUSG00000063234	Gpr84
17443901	0.76319	8.69519	3.92968	0.000475451	0.480704	-1.73525	ENSMUSG00000025854	Fam20c
17464503	-0.702208	7.92517	-3.79053	0.000693028	0.639681	-1.90498	ENSMUSG00000032712	2810474O19Rik
17537962	1.0973	9.85829	3.75521	0.00076218	0.639681	-1.94807	ENSMUSG00000031425	Plp1
17416415	0.456474	6.05495	3.74979	0.000773377	0.639681	-1.95469	ENSMUSG00000047636	Cdcp2
17211795	-0.692733	8.146	-3.74494	0.000783526	0.639681	-1.9606	ENSMUSG00000037447	Arid5a
17231423	-1.31849	9.62295	-3.73235	0.000810492	0.639681	-1.97597	ENSMUSG00000038587	Akap12
17347163	-1.04819	5.12678	-3.72348	0.000830042	0.639681	-1.9868	ENSMUSG00000024066	Xdh
17313064	0.377733	6.68889	3.71745	0.000843588	0.639681	-1.99416	ENSMUSG00000022415	Syngr1
17434363	0.395747	4.7015	3.6846	0.00092123	0.642355	-2.03424	ENSMUSG00000014529	Tmbim7
17372771	0.632306	3.75165	3.68209	0.000927425	0.642355	-2.03729	ENSMUSG00000057761	Olfr1022
17482290	0.437805	5.16961	3.66898	0.000960532	0.642355	-2.05328	ENSMUSG00000047026	Acsm4
17515425	-0.550647	8.40165	-3.66336	0.000975073	0.642355	-2.06014	ENSMUSG00000057982	Zfp809
17352212	-0.496565	9.75488	-3.65452	0.000998386	0.642355	-2.07092	ENSMUSG00000049090	Zadh2
17543495	0.475306	4.19675	3.64282	0.00103007	0.643246	-2.08519	ENSMUSG00000009670	Tex11
17263535	0.709126	8.51953	3.57615	0.00123017	0.746258	-2.16645	ENSMUSG00000020538	Srebf1
17280729	-0.838542	8.4916	-3.56213	0.00127681	0.748139	-2.18352	ENSMUSG00000019256	Ahr
17239354	0.834641	7.47841	3.54145	0.00134875	0.748139	-2.20869	ENSMUSG00000039232	Stx11
17282309	-0.450475	7.50547	-3.5373	0.00136365	0.748139	-2.21374	ENSMUSG00000079055	Slc8a3
17524969	-0.610958	8.89855	-3.53115	0.00138603	0.748139	-2.22123	ENSMUSG00000036777	Anln
17458000	0.622159	3.81981	3.52355	0.00141417	0.748139	-2.23047	ENSMUSG00000094200	Olfr237-ps1
17217777	-0.43132	8.66555	-3.51547	0.00144469	0.748139	-2.2403	ENSMUSG00000026404	Ddx59
17312899	0.434384	5.92083	3.49657	0.0015186	0.7528	-2.26327	ENSMUSG00000006378	Galr3
17529859	-0.83886	6.47058	-3.49223	0.00153612	0.7528	-2.26856	NA	E030011O05Rik
17455936	-0.582308	6.14225	-3.48636	0.00156006	0.7528	-2.27569	ENSMUSG00000029754	Dlx6
17222825	-0.951839	8.1459	-3.44865	0.00172286	0.812884	-2.32149	ENSMUSG00000026107	Nabp1
17387246	-0.411176	5.55825	-3.423	0.00184283	0.846263	-2.3526	ENSMUSG00000075256	Cerkl
17290155	0.56062	8.76144	3.41673	0.00187332	0.846263	-2.36019	ENSMUSG00000074634,ENSMUSG00000094114	Tmem267
17329361	-0.521722	5.97482	-3.39366	0.00198994	0.880217	-2.38815	ENSMUSG00000060459	Kng2
17302885	0.445292	6.20744	3.37377	0.00209607	0.907103	-2.41223
17411065	-0.472416	5.5034	-3.3665	0.00213617	0.907103	-2.42102	ENSMUSG00000048652,ENSMUSG00000090202	4930503B20Rik
17494154	0.388851	4.09713	3.35524	0.00219979	0.915803	-2.43464	ENSMUSG00000045792	Olfr578
17237280	-0.661455	9.51079	-3.33956	0.00229144	0.935613	-2.45359	ENSMUSG00000020205	Phlda1
17487876	0.397459	7.67635	3.3262	0.0023724	0.935744	-2.46972	ENSMUSG00000054499	Dedd2
17522488	-0.460782	5.8611	-3.32498	0.00237991	0.935744	-2.47119	ENSMUSG00000049719	Prss46
17453650	-0.471351	9.50908	-3.30189	0.00252685	0.975455	-2.49905	ENSMUSG00000051391,NA	Ywhag,Gm40346
17453106	-0.49972	7.71244	-3.29152	0.00259564	0.984119	-2.51155	ENSMUSG00000051034	Zfp11
17497113	0.432271	8.25738	3.27451	0.00271239	0.999928	-2.53203	ENSMUSG00000030956	Fam53b
17225134	-0.491902	6.05765	-3.26254	0.00279753	0.999928	-2.54644	ENSMUSG00000049608	Gpr55
17283303	0.435589	9.75034	3.24884	0.00289817	0.999928	-2.56291	ENSMUSG00000021182	Ccdc88c
17531023	-0.436842	10.4387	-3.22974	0.00304426	0.999928	-2.58586	ENSMUSG00000032580	Rbm5
17404217	0.650702	3.57256	3.22369	0.00309194	0.999928	-2.59311	ENSMUSG00000095788,ENSMUSG00000074677,ENSMUSG00000106923	Sirpb1a,LOC100038947
17471073	0.50955	4.8228	3.22288	0.00309841	0.999928	-2.59409	ENSMUSG00000030336,ENSMUSG00000098856	Cd27,Mir8113
17391241	-0.419416	4.89154	-3.21916	0.00312815	0.999928	-2.59855	ENSMUSG00000044145	1810024B03Rik
17542716	-0.540751	5.14065	-3.21808	0.00313686	0.999928	-2.59985
17251303	-0.565813	6.60656	-3.21649	0.00314966	0.999928	-2.60175	ENSMUSG00000020901	Pik3r5
17293933	-0.607647	6.2681	-3.21547	0.00315794	0.999928	-2.60298	ENSMUSG00000057842	Zfp595
17322467	-0.393217	7.7646	-3.19505	0.00332779	0.999928	-2.62746	ENSMUSG00000054939	Zfp174
17525690	0.413055	3.63826	3.19124	0.00336038	0.999928	-2.63201	ENSMUSG00000045528	Olfr891
17525706	-0.339058	3.28236	-3.18583	0.00340728	0.999928	-2.63849	ENSMUSG00000058820	Olfr146
17265672	-0.504881	7.93183	-3.18047	0.00345427	0.999928	-2.6449	ENSMUSG00000040447	Spns2
17254041	-0.978481	7.51865	-3.16958	0.00355183	0.999928	-2.65793	ENSMUSG00000035385	Ccl2
17389901	0.472804	5.66084	3.16468	0.0035966	0.999928	-2.66379	ENSMUSG00000048647	Exd1
17536195	0.387498	4.01982	3.15686	0.0036691	0.999928	-2.67313	ENSMUSG00000035454	Samt3
17313801	-0.415343	5.90297	-3.14686	0.00376383	0.999928	-2.68507	ENSMUSG00000022431	Ribc2
17464706	-1.15403	5.66156	-3.13722	0.00385739	0.999928	-2.69657	ENSMUSG00000029755	Dlx5
17509139	0.671479	7.13263	3.13635	0.003866	0.999928	-2.69761	ENSMUSG00000050914	Ankrd37
17453819	-0.900199	7.63113	-3.12115	0.00401832	0.999928	-2.71572	ENSMUSG00000037411	Serpine1
17435725	-1.08978	4.53537	-3.10686	0.00416677	0.999928	-2.73273	ENSMUSG00000025746	Il6
17468172	-0.459546	8.2613	-3.10145	0.00422438	0.999928	-2.73918	ENSMUSG00000014554	Dguok
17296174	0.570711	9.46412	3.09951	0.00424521	0.999928	-2.74148	ENSMUSG00000021754	Map3k1
17321434	0.45693	6.16773	3.09832	0.00425796	0.999928	-2.74289	ENSMUSG00000023000	Dhh
17400559	0.471589	5.80289	3.0908	0.00433986	0.999928	-2.75183	ENSMUSG00000074403	Hist2h3b
17489928	-0.511047	3.75776	-3.08245	0.00443253	0.999928	-2.76175	ENSMUSG00000060565	Gm5591
17485152	0.380693	6.06821	3.06731	0.00460545	0.999928	-2.77972	ENSMUSG00000053046,ENSMUSG00000092652	Brsk2,Mir3104
17402181	-0.615886	10.3699	-3.03016	0.0050572	0.999928	-2.82369	ENSMUSG00000028128	F3
17463747	0.477121	5.34931	3.02794	0.00508551	0.999928	-2.82632	ENSMUSG00000046733	Gprc5a
17435592	-0.880568	5.9428	-3.02735	0.00509303	0.999928	-2.82701	ENSMUSG00000039095	En2
17330135	-0.638989	10.9181	-3.02697	0.0050979	0.999928	-2.82746	ENSMUSG00000003955	Fam162a
17293607	0.463686	10.056	3.01505	0.00525269	0.999928	-2.84153	ENSMUSG00000021466	Ptch1
17394694	-0.477476	10.2765	-3.01301	0.0052797	0.999928	-2.84395	ENSMUSG00000017929	B4galt5
17223777	-0.445316	8.43304	-3.01132	0.00530201	0.999928	-2.84593	ENSMUSG00000025956	Mettl21a
17246388	-0.597477	5.69919	-3.00594	0.00537401	0.999928	-2.85228	ENSMUSG00000056853	Olfr765
17331380	0.64114	5.89964	2.99916	0.00546611	0.999928	-2.86028	ENSMUSG00000052504	Epha3
17299510	0.286066	3.26124	2.99112	0.00557705	0.999928	-2.86974	ENSMUSG00000058188	Olfr746
17286707	-0.863796	8.31118	-2.98789	0.00562234	0.999928	-2.87355	ENSMUSG00000021360	Gcnt2
17436659	-0.419832	7.108	-2.98371	0.00568143	0.999928	-2.87847	ENSMUSG00000052783	Grk4
17227089	0.649684	10.4931	2.97902	0.00574837	0.999928	-2.88399	ENSMUSG00000020423	Btg2
17308442	0.299567	6.52204	2.97594	0.00579269	0.999928	-2.8876	ENSMUSG00000047911	Npm2
17272619	-0.858333	8.42492	-2.97559	0.00579781	0.999928	-2.88802	ENSMUSG00000053113	Socs3
17533187	0.525553	5.49528	2.97517	0.00580376	0.999928	-2.8885	ENSMUSG00000071815	Fthl17e
17385985	-0.387011	8.15035	-2.97439	0.00581513	0.999928	-2.88942	ENSMUSG00000034848	Ttc21b
17387888	0.895244	5.11992	2.97395	0.00582144	0.999928	-2.88993	ENSMUSG00000075104	Olfr1219
17432449	-0.523191	4.64904	-2.97142	0.00585832	0.999928	-2.89291	ENSMUSG00000047799,ENSMUSG00000097153	Oog4
17437241	-0.420346	5.66316	-2.96275	0.00598633	0.999928	-2.90309	ENSMUSG00000049530	Clrn2
17276020	-0.793787	8.63245	-2.96254	0.00598947	0.999928	-2.90334	ENSMUSG00000048285	Frmd6
17319063	0.436116	6.34379	2.95464	0.0061084	0.999928	-2.91261	ENSMUSG00000033170	Card10
17345775	0.359045	3.75496	2.93775	0.00637045	0.999928	-2.93241	ENSMUSG00000043939	A530064D06Rik
17537163	0.303101	3.60398	2.93534	0.00640869	0.999928	-2.93523	ENSMUSG00000073007	Fam46d
17413945	0.931745	8.82479	2.92544	0.00656804	0.999928	-2.94681	ENSMUSG00000028341	Nr4a3
17278321	-0.627095	5.71534	-2.92365	0.00659715	0.999928	-2.9489	ENSMUSG00000079012	Serpina3m
17219635	0.409591	3.38799	2.91362	0.0067631	0.999928	-2.96062	ENSMUSG00000049456	Olfr1404
17504281	-0.382491	8.72989	-2.91225	0.00678607	0.999928	-2.96222	ENSMUSG00000031792	Usb1
17345293	0.490409	11.0718	2.90701	0.00687455	0.999928	-2.96833	ENSMUSG00000023951	Vegfa
17271443	0.355718	4.5477	2.90663	0.00688102	0.999928	-2.96878	ENSMUSG00000044749	Abca6
17269229	0.403786	4.27527	2.89275	0.00712102	0.999928	-2.98496
17467193	0.780047	3.76433	2.89269	0.00712215	0.999928	-2.98503	ENSMUSG00000094206	Vmn1r25
17381128	-0.407926	5.92577	-2.88438	0.00726956	0.999928	-2.99471	ENSMUSG00000027584	Oprl1
17541081	-0.511782	5.39713	-2.88334	0.00728816	0.999928	-2.99591	ENSMUSG00000071769,ENSMUSG00000095510	Rhox3h,Rhox3f
17336824	-0.452173	6.00236	-2.8826	0.00730147	0.999928	-2.99677	ENSMUSG00000007033	Hspa1l
17410542	-0.351823	9.21631	-2.88012	0.00734637	0.999928	-2.99967	ENSMUSG00000028163	Nfkb1
17405208	0.526782	7.56101	2.87856	0.0073745	0.999928	-3.00147	ENSMUSG00000037016	Frem2
17536861	-0.467999	5.94573	-2.87735	0.00739658	0.999928	-3.00288	ENSMUSG00000079481	Nhsl2
17515819	-0.541104	7.77454	-2.87367	0.00746393	0.999928	-3.00716	ENSMUSG00000032035	Ets1
17506300	0.410946	6.11478	2.86865	0.0075566	0.999928	-3.01299	ENSMUSG00000097084	Foxl1
17284243	-0.510514	9.44265	-2.86833	0.00756261	0.999928	-3.01337	ENSMUSG00000047832	Cdca4
17516938	-0.37143	8.14876	-2.86558	0.007614	0.999928	-3.01657	ENSMUSG00000032077	Bud13
17436823	0.333293	5.78423	2.86262	0.00766951	0.999928	-3.02	ENSMUSG00000045318	Adra2c
17530033	0.360082	6.82884	2.86048	0.00770985	0.999928	-3.02248	ENSMUSG00000037681	Esyt3
17491755	0.354178	6.52133	2.8601	0.00771722	0.999928	-3.02293	ENSMUSG00000070527	Mkrn3
17460545	0.46165	5.14646	2.85971	0.00772456	0.999928	-3.02338	ENSMUSG00000030046	Bmp10
17234207	-0.402515	6.1525	-2.84937	0.00792305	0.999928	-3.03536	ENSMUSG00000052613	Pcdh15
17325312	-0.403549	8.53481	-2.84915	0.00792739	0.999928	-3.03562	ENSMUSG00000075229	Ccdc58
17480102	-0.755314	9.73382	-2.84237	0.00806015	0.999928	-3.04347	ENSMUSG00000030616	Sytl2
17329258	-0.546291	6.70858	-2.83986	0.00810995	0.999928	-3.04638	ENSMUSG00000033581	Igf2bp2
17460558	0.379285	6.2904	2.83301	0.00824712	0.999928	-3.05431	ENSMUSG00000068263	Efcc1
17292011	-0.479479	5.01407	-2.83202	0.00826708	0.999928	-3.05545	ENSMUSG00000021359	Tfap2a
17502157	-0.393897	7.28507	-2.83077	0.00829232	0.999928	-3.05689	ENSMUSG00000002396	Ocel1
17326964	0.496796	8.73815	2.82861	0.0083363	0.999928	-3.05939	ENSMUSG00000053414	Hunk
17348957	-0.45423	8.71272	-2.82524	0.00840536	0.999928	-3.06329	ENSMUSG00000063281	Zfp35
17238162	0.49552	5.71006	2.8236	0.00843903	0.999928	-3.06518	ENSMUSG00000056148	Rdh9
17397774	-0.460971	9.51628	-2.82094	0.00849396	0.999928	-3.06825	ENSMUSG00000027806	Tsc22d2
17247519	0.628048	9.46792	2.82024	0.00850865	0.999928	-3.06907	ENSMUSG00000045671	Spred2
17468678	-0.302729	9.07641	-2.81503	0.00861758	0.999928	-3.07508	ENSMUSG00000030056	Isy1
17234146	-0.343063	10.3963	-2.81365	0.00864647	0.999928	-3.07666	ENSMUSG00000043259	Fam13c
17330602	-0.657494	9.58834	-2.8118	0.00868571	0.999928	-3.0788	ENSMUSG00000022668	Gtpbp8
17289547	0.789029	9.76958	2.80463	0.00883879	0.999928	-3.08707	NA	Gm5454
17242785	-0.643271	9.14437	-2.79561	0.00903513	0.999928	-3.09746	ENSMUSG00000035673	Sbno2
17344698	-0.431307	6.73881	-2.79557	0.00903607	0.999928	-3.09751	ENSMUSG00000024446	Rpp21
17428509	0.432295	8.33587	2.78969	0.00916611	0.999928	-3.10426	ENSMUSG00000034171	Faah
17502366	-0.55344	4.04782	-2.78186	0.00934215	0.999928	-3.11326	ENSMUSG00000069998	Olfr372
17387726	0.37393	3.65546	2.77851	0.0094186	0.999928	-3.11712	ENSMUSG00000070875	Olfr1100
17493578	0.398743	5.52556	2.7766	0.0094623	0.999928	-3.11931
17546666	0.32289	4.8491	2.77416	0.00951847	0.999928	-3.12211	ENSMUSG00000104442	4932431L22Rik
17358240	-0.400953	7.63912	-2.77263	0.00955388	0.999928	-3.12387	ENSMUSG00000024897	Apba1
17448924	0.551462	6.64277	2.7687	0.00964522	0.999928	-3.12837	ENSMUSG00000062960	Kdr
17225329	-0.446038	10.2603	-2.76743	0.00967505	0.999928	-3.12983	ENSMUSG00000044783,NA	Hjurp,6430706D22Rik,A730008H23Rik
17282557	0.391629	6.63824	2.75874	0.00988071	0.999928	-3.13978	ENSMUSG00000071234	Syndig1l
17441768	0.397477	4.83366	2.75758	0.00990842	0.999928	-3.14111	ENSMUSG00000053765	Oas1f
17504512	-0.452987	4.02772	-2.75595	0.00994777	0.999928	-3.14299	ENSMUSG00000061825	Ces2c
17528125	0.607925	5.87158	2.75148	0.0100558	0.999928	-3.1481	ENSMUSG00000036867	Smad6
17372823	0.384235	4.09275	2.74975	0.0100978	0.999928	-3.15007	ENSMUSG00000044487	Olfr1112
17532403	-0.401764	8.99223	-2.74569	0.0101975	0.999928	-3.15472	ENSMUSG00000038412	Higd1a
17545574	-0.33274	3.69127	-2.74541	0.0102044	0.999928	-3.15504	ENSMUSG00000079349	Magea5
17285631	0.436915	5.27925	2.745	0.0102144	0.999928	-3.1555	ENSMUSG00000004341	Gpx6
17514243	0.593683	10.3911	2.7447	0.0102217	0.999928	-3.15584	ENSMUSG00000051495	Irf2bp2
17494708	0.645631	4.57303	2.74031	0.0103307	0.999928	-3.16086	ENSMUSG00000109354	Olfr706
17497449	-0.362668	7.06046	-2.73834	0.01038	0.999928	-3.16312	ENSMUSG00000041309	Nkx6-2
17470764	0.525329	4.22663	2.73393	0.0104909	0.999928	-3.16815	ENSMUSG00000079343,ENSMUSG00000107554	C1s2
17339928	-0.469629	6.22773	-2.7293	0.0106087	0.999928	-3.17343	ENSMUSG00000055760	Gemin6
17223916	-0.34948	5.30344	-2.72909	0.010614	0.999928	-3.17367	ENSMUSG00000061816	Myl1
17331102	0.304504	9.87196	2.72731	0.0106595	0.999928	-3.1757	ENSMUSG00000022751	Nit2
17364098	0.855671	11.0487	2.71683	0.0109317	0.999928	-3.18764	ENSMUSG00000035783	Acta2
17464614	0.304817	4.57976	2.71623	0.0109474	0.999928	-3.18831	ENSMUSG00000002588	Pon1
17241032	0.985427	9.35998	2.71451	0.010993	0.999928	-3.19028	ENSMUSG00000020108	Ddit4
17393868	-0.806114	7.77541	-2.70996	0.0111137	0.999928	-3.19545	ENSMUSG00000074622	Mafb
17387732	0.43954	3.93181	2.70739	0.0111824	0.999928	-3.19837	ENSMUSG00000075165	Olfr1105
17494386	-0.442138	4.32995	-2.7049	0.0112496	0.999928	-3.20121	NA	Trim30c
17487062	0.472714	3.68778	2.70065	0.0113647	0.999928	-3.20603	ENSMUSG00000070798	Psg25
17408021	-0.60912	5.15168	-2.70022	0.0113765	0.999928	-3.20652	ENSMUSG00000091405	Hist2h4
17231619	0.590032	3.86468	2.69863	0.0114201	0.999928	-3.20833
17267822	-0.387718	10.3069	-2.69772	0.0114448	0.999928	-3.20936	ENSMUSG00000020863	Luc7l3
17363125	0.510399	3.63612	2.69497	0.0115207	0.999928	-3.21248	ENSMUSG00000057817	Olfr1446
17370641	-0.413591	9.45576	-2.69341	0.0115638	0.999928	-3.21425	ENSMUSG00000069495	Epc2
17294149	-0.635361	8.43121	-2.69312	0.0115717	0.999928	-3.21458	ENSMUSG00000052981	Ube2ql1
17478195	-0.539936	4.15865	-2.69011	0.0116555	0.999928	-3.218	ENSMUSG00000057465	Saa2
17275332	0.505034	10.2983	2.68736	0.0117322	0.999928	-3.2211	ENSMUSG00000035293	G2e3
17415219	0.285822	5.96142	2.6865	0.0117566	0.999928	-3.22209	ENSMUSG00000038007	Acer2
17537520	0.338378	4.19835	2.68521	0.011793	0.999928	-3.22355	ENSMUSG00000062791	Gm382
17509379	-0.364195	10.7084	-2.68349	0.0118415	0.999928	-3.2255	ENSMUSG00000054408	Spcs3
17494842	-0.635666	7.67686	-2.67901	0.0119689	0.999928	-3.23056	ENSMUSG00000036111	Lmo1
17487672	-0.32196	6.77191	-2.67704	0.0120255	0.999928	-3.2328	ENSMUSG00000087598	Zfp111
17455744	0.660929	4.22038	2.67547	0.0120705	0.999928	-3.23457	ENSMUSG00000095475	LOC545763
17487457	-0.49182	6.55366	-2.67332	0.0121328	0.999928	-3.23701	ENSMUSG00000053175	Bcl3
17410984	-0.612473	6.9845	-2.67184	0.0121756	0.999928	-3.23867	ENSMUSG00000043020	Wdr63
17347680	0.574372	10.7275	2.67115	0.0121958	0.999928	-3.23946	ENSMUSG00000045817	Zfp36l2
17280054	0.580718	9.72133	2.66811	0.0122844	0.999928	-3.24289	ENSMUSG00000020601	Trib2
17529316	-0.466682	7.83405	-2.66672	0.0123254	0.999928	-3.24447	ENSMUSG00000032265	Fam46a
17312301	-0.302699	7.42438	-2.66639	0.0123348	0.999928	-3.24483	ENSMUSG00000034429	Zfp707
17453496	0.334367	5.44368	2.66459	0.0123881	0.999928	-3.24687	ENSMUSG00000047501	Cldn4
17302279	-0.342786	5.39119	-2.66273	0.012443	0.999928	-3.24897	ENSMUSG00000022026	Olfm4
17379659	0.334956	6.59221	2.65639	0.0126323	0.999928	-3.25612	ENSMUSG00000017652	Cd40
17246381	0.327406	5.3909	2.65468	0.0126841	0.999928	-3.25806	ENSMUSG00000025347	Mettl7b
17387583	-0.46915	3.67016	-2.65049	0.012811	0.999928	-3.26277	ENSMUSG00000075221	Olfr992
17262032	-0.445901	6.84659	-2.65027	0.0128178	0.999928	-3.26303	ENSMUSG00000011254	Thg1l
17494115	-0.333745	5.1131	-2.64729	0.0129088	0.999928	-3.26638	ENSMUSG00000073972	Olfr553
17543753	0.322708	6.8413	2.64722	0.012911	0.999928	-3.26646	ENSMUSG00000031323	Dmrtc1a
17380119	-0.388141	5.87677	-2.64302	0.0130404	0.999928	-3.27118	ENSMUSG00000074570	Cass4
17379291	-0.333732	8.10119	-2.64124	0.0130956	0.999928	-3.27318	ENSMUSG00000017679	Ttpal
17238742	-0.393343	5.76173	-2.64109	0.0131005	0.999928	-3.27336	ENSMUSG00000019763	Rmnd1
17381200	-0.516605	8.55089	-2.63621	0.0132531	0.999928	-3.27885	ENSMUSG00000049950	Rpp38
17230715	-0.37763	8.37962	-2.63358	0.013336	0.999928	-3.2818	ENSMUSG00000039377	Hlx
17526663	0.309704	4.09489	2.63078	0.0134248	0.999928	-3.28495	ENSMUSG00000032028	Nxpe2
17306960	-0.337425	3.44127	-2.62753	0.0135286	0.999928	-3.2886	ENSMUSG00000061068	Mcpt4
17505367	-0.426148	8.84807	-2.62677	0.0135531	0.999928	-3.28945	ENSMUSG00000031723	Txnl4b
17500391	-0.568095	11.6198	-2.62507	0.0136077	0.999928	-3.29136	ENSMUSG00000039328	Rnf122
17270829	0.306523	5.9245	2.62261	0.013687	0.999928	-3.29411	ENSMUSG00000020713	Gh
17329298	0.76538	10.1853	2.62247	0.0136915	0.999928	-3.29427	ENSMUSG00000013089	Etv5
17494370	0.311556	4.58542	2.62182	0.0137129	0.999928	-3.29501	ENSMUSG00000052749,NA	Trim30b,Gm38525
17387878	0.324023	3.52871	2.62129	0.0137299	0.999928	-3.2956	ENSMUSG00000100016	Olfr1215
17388687	-0.513472	9.02042	-2.62098	0.0137402	0.999928	-3.29595	ENSMUSG00000032841	Prr5l
17430288	-0.428161	8.83728	-2.61643	0.0138887	0.999928	-3.30104	ENSMUSG00000028789	Azin2
17393131	0.571803	7.66601	2.61635	0.0138914	0.999928	-3.30114	ENSMUSG00000027488	Snta1
17358640	-0.340645	5.76069	-2.61625	0.0138945	0.999928	-3.30124	ENSMUSG00000024863	Mbl2
17493869	-0.473216	6.90452	-2.61337	0.0139896	0.999928	-3.30447	ENSMUSG00000048779	P2ry6
17313926	0.36909	8.65673	2.61207	0.0140325	0.999928	-3.30592	ENSMUSG00000035900	Gramd4
17361276	0.491797	8.4904	2.61202	0.0140341	0.999928	-3.30598	ENSMUSG00000041845	Rhod
17340239	-0.571245	8.13924	-2.61134	0.0140567	0.999928	-3.30674	ENSMUSG00000037104	Socs5
17312089	-0.516302	7.64037	-2.61128	0.0140587	0.999928	-3.30681	ENSMUSG00000068391	Chrac1
17321202	-0.445753	8.22724	-2.61087	0.0140725	0.999928	-3.30727	ENSMUSG00000022987	Zfp641
17393859	0.359627	5.39291	2.60703	0.0142005	0.999928	-3.31156	ENSMUSG00000074623	Gm826
17227266	0.307624	5.23452	2.60301	0.0143359	0.999928	-3.31606	ENSMUSG00000003051	Elf3
17415353	0.406567	6.29658	2.60218	0.0143642	0.999928	-3.317	ENSMUSG00000070908	Gm13288
17405688	-0.406224	10.1166	-2.60043	0.0144234	0.999928	-3.31894	ENSMUSG00000027829	Ccnl1
17463656	-0.568821	3.9121	-2.59832	0.0144953	0.999928	-3.3213	ENSMUSG00000055594	5530400C23Rik
17484469	-0.288202	8.95475	-2.59431	0.014633	0.999928	-3.32578	ENSMUSG00000025470	Zfp511
17400885	-0.328717	7.60316	-2.59218	0.0147066	0.999928	-3.32816	ENSMUSG00000004233,NA	Wars2,Gm38468
17216201	-0.461287	7.88239	-2.58993	0.0147847	0.999928	-3.33067	ENSMUSG00000026333	Gin1
17432941	-0.320633	7.0807	-2.58762	0.0148655	0.999928	-3.33325	ENSMUSG00000041544	Ptchd2
17248786	0.39949	5.93009	2.58421	0.0149849	0.999928	-3.33704	ENSMUSG00000048721	Fndc9
17488122	-0.291305	8.92446	-2.5837	0.015003	0.999928	-3.33761	ENSMUSG00000058709	Egln2
17525727	-0.359818	3.76443	-2.5824	0.0150489	0.999928	-3.33906	ENSMUSG00000058856	Olfr952
17298014	-0.314478	4.33619	-2.58162	0.0150766	0.999928	-3.33993	ENSMUSG00000040726	Hesx1
17486915	-0.285781	6.77877	-2.58042	0.015119	0.999928	-3.34126	ENSMUSG00000001988	Npas1
17503974	0.359352	5.92919	2.57967	0.0151457	0.999928	-3.3421	ENSMUSG00000031766	Slc12a3
17382249	-0.378027	7.05812	-2.57606	0.0152746	0.999928	-3.34612	ENSMUSG00000004113	Cacna1b
17420091	0.274534	10.7492	2.5715	0.0154393	0.999928	-3.3512	ENSMUSG00000066037	Hnrnpr
17340917	0.449102	5.36022	2.56321	0.0157422	0.999928	-3.3604	ENSMUSG00000073460	Pnldc1
17317167	-1.28842	9.0183	-2.56251	0.0157681	0.999928	-3.36118	ENSMUSG00000022367	Has2
17511550	-0.551032	10.3407	-2.56141	0.0158089	0.999928	-3.36241	ENSMUSG00000043668	Tox3
17462778	0.514605	4.84132	2.5613	0.015813	0.999928	-3.36253	ENSMUSG00000067767	Clec4b2
17261878	0.337943	4.81204	2.55903	0.0158972	0.999928	-3.36505	ENSMUSG00000020436	Gabrg2
17228349	-0.492181	9.1113	-2.55666	0.0159857	0.999928	-3.36768	ENSMUSG00000056708	Ier5
17258197	-0.255311	7.40565	-2.55647	0.0159927	0.999928	-3.36789	ENSMUSG00000016940	Kctd2
17376212	0.34121	5.98765	2.55442	0.0160696	0.999928	-3.37016	ENSMUSG00000027403	Tgm6
17509964	0.445687	9.6845	2.55372	0.0160959	0.999928	-3.37093	ENSMUSG00000036120	Rfxank
17503429	0.297188	4.86606	2.54803	0.0163116	0.999928	-3.37724	ENSMUSG00000051952	Olfr371
17298504	0.355344	4.69165	2.54238	0.0165281	0.999928	-3.38349	ENSMUSG00000021907	Msmb
17244341	0.32387	9.87737	2.54195	0.0165448	0.999928	-3.38397	ENSMUSG00000008398	Elk3
17491941	-0.708012	8.14153	-2.54154	0.0165603	0.999928	-3.38441	ENSMUSG00000015134	Aldh1a3
17432783	-0.452303	8.23132	-2.53943	0.0166423	0.999928	-3.38675	ENSMUSG00000059423,NA	Zfp933,LOC108167391
17520631	-0.370731	6.17224	-2.53808	0.0166949	0.999928	-3.38825	ENSMUSG00000032454	Rbp2
17450005	-0.289176	5.82758	-2.53532	0.0168025	0.999928	-3.39129	ENSMUSG00000089809	A930011G23Rik
17392151	0.648521	8.14861	2.5338	0.0168621	0.999928	-3.39297	ENSMUSG00000027276	Jag1
17520043	-0.362656	8.80824	-2.53247	0.0169145	0.999928	-3.39444	ENSMUSG00000032872	Cyb5r4
17376274	-0.829214	7.00666	-2.53065	0.0169864	0.999928	-3.39645
17338959	-0.797672	7.34472	-2.52698	0.017132	0.999928	-3.40049	ENSMUSG00000035678	Tnfsf9
17239102	-0.498197	8.13859	-2.52641	0.0171549	0.999928	-3.40113	ENSMUSG00000047712	Ust
17212123	-0.35195	9.85662	-2.52205	0.0173299	0.999928	-3.40593	ENSMUSG00000003135	Cnot11
17240737	0.415529	5.857	2.52169	0.0173442	0.999928	-3.40633	ENSMUSG00000019905	Gprc6a
17501408	-0.344082	8.68843	-2.51996	0.0174143	0.999928	-3.40824	ENSMUSG00000031642	Sh3rf1
17262683	0.376437	5.50318	2.51993	0.0174156	0.999928	-3.40827	ENSMUSG00000000869	Il4
17302397	-0.6507	9.57879	-2.51989	0.0174169	0.999928	-3.40831	ENSMUSG00000005148	Klf5
17424656	-0.392559	6.09431	-2.51974	0.017423	0.999928	-3.40847	ENSMUSG00000028464	Tpm2
17516166	0.364104	3.89492	2.51785	0.0174999	0.999928	-3.41056	ENSMUSG00000049334	Olfr902
17291559	0.372162	8.12369	2.51616	0.0175687	0.999928	-3.41242	ENSMUSG00000016477	E2f3
17238091	-0.347352	6.57957	-2.51533	0.0176027	0.999928	-3.41333	ENSMUSG00000040195	1700012D01Rik
17342699	-0.547795	7.29965	-2.51494	0.0176187	0.999928	-3.41376	ENSMUSG00000024210	Ip6k3
17476247	0.535857	8.07009	2.51181	0.0177473	0.999928	-3.41721	ENSMUSG00000074221	Zfp568
17518596	0.53575	7.40087	2.50882	0.0178706	0.999928	-3.42049	ENSMUSG00000041064	Pif1
17470917	0.268955	5.31872	2.50793	0.0179077	0.999928	-3.42147	ENSMUSG00000023439	Gnb3
17239528	-0.511996	6.66652	-2.50777	0.0179142	0.999928	-3.42164	ENSMUSG00000059554	Ccdc28a
17503948	0.424255	9.6658	2.50774	0.0179155	0.999928	-3.42168	ENSMUSG00000032939	Nup93
17429274	-0.321041	4.40685	-2.50763	0.01792	0.999928	-3.4218	ENSMUSG00000043383	Olfr1342
17280327	0.4191	7.34069	2.50642	0.0179706	0.999928	-3.42313	ENSMUSG00000020641	Rsad2
17333739	-0.395262	4.73887	-2.50375	0.0180821	0.999928	-3.42606	ENSMUSG00000079700	Fpr3
17297209	0.375905	4.42998	2.50223	0.018146	0.999928	-3.42773	ENSMUSG00000072707	Olfr31
17311821	-0.287218	10.0414	-2.50195	0.0181574	0.999928	-3.42803	ENSMUSG00000059586	Nsmce2
17497366	-0.815487	6.64313	-2.50183	0.0181626	0.999928	-3.42817	ENSMUSG00000010476	Ebf3
17494695	0.438866	5.48298	2.50179	0.0181642	0.999928	-3.42821	ENSMUSG00000059087	Olfr698
17421285	0.306802	3.7351	2.49949	0.0182613	0.999928	-3.43074	ENSMUSG00000078508	Gm13128
17407934	1.06711	8.15983	2.49864	0.0182975	0.999928	-3.43167	ENSMUSG00000038550	Ciart
17394205	-0.30233	5.98013	-2.49549	0.0184314	0.999928	-3.43513	ENSMUSG00000017733	Eppin
17345782	-0.331184	10.2811	-2.49467	0.0184665	0.999928	-3.43603	ENSMUSG00000023994	Nfya
17359516	-0.290347	6.3894	-2.49425	0.0184842	0.999928	-3.43648	ENSMUSG00000090369	4933411K16Rik
17257743	0.355797	5.87909	2.49117	0.0186165	0.999928	-3.43986	ENSMUSG00000000049	Apoh
17288952	0.367759	9.52188	2.48913	0.0187045	0.999928	-3.44209	ENSMUSG00000035762	Tmem161b
17243509	-0.536172	8.907	-2.48893	0.0187132	0.999928	-3.44232	ENSMUSG00000020248	Nfyb
17380466	-0.414995	10.3796	-2.48891	0.0187138	0.999928	-3.44233	ENSMUSG00000074527,ENSMUSG00000078894	Gm14296,2210418O10Rik
17514637	0.325225	5.42439	2.48606	0.0188375	0.999928	-3.44545	ENSMUSG00000031870	Pgr
17270542	0.403883	4.6358	2.48603	0.0188389	0.999928	-3.44549	ENSMUSG00000034239	Gm884
17362616	-0.531675	6.73505	-2.48577	0.0188501	0.999928	-3.44577	ENSMUSG00000036098	Myrf
17310814	0.574559	5.78179	2.48291	0.0189751	0.999928	-3.4489
17253422	0.621887	7.14826	2.48174	0.0190265	0.999928	-3.45018	ENSMUSG00000020834	Dhrs13
17232525	0.34835	8.94595	2.48148	0.0190381	0.999928	-3.45047	ENSMUSG00000039485	Tspyl4
17252032	-0.384812	8.07734	-2.48098	0.0190597	0.999928	-3.45101	ENSMUSG00000018923	Med11
17383927	0.307373	4.96284	2.48034	0.0190879	0.999928	-3.45171	NA	9430097D07Rik
17222156	-0.259227	10.1689	-2.47925	0.019136	0.999928	-3.4529	ENSMUSG00000010453	Kansl3
17422871	-0.371019	6.93656	-2.47619	0.0192716	0.999928	-3.45624	ENSMUSG00000041954	Tnfrsf18
17346603	0.317123	5.7218	2.47384	0.0193763	0.999928	-3.45881	ENSMUSG00000024227	Pdzph1
17343164	0.385503	5.17612	2.47307	0.0194107	0.999928	-3.45965	ENSMUSG00000024029	Tff3
17334602	0.362278	8.31851	2.47238	0.0194419	0.999928	-3.46041	ENSMUSG00000015127	Unkl
17456804	-0.266098	7.96672	-2.46282	0.0198746	0.999928	-3.47083	ENSMUSG00000058440	Nrf1
17439184	0.380987	8.84269	2.46198	0.0199131	0.999928	-3.47175	ENSMUSG00000029385	Ccng2
17304999	-0.298617	5.87027	-2.46166	0.0199275	0.999928	-3.47209	ENSMUSG00000095493	A630023A22Rik
17396143	-0.426959	5.44707	-2.46122	0.0199475	0.999928	-3.47257	ENSMUSG00000027555	Car13
17244244	-0.372956	9.01166	-2.45965	0.0200198	0.999928	-3.47428	ENSMUSG00000019988	Nedd1
17265657	-0.360613	7.69448	-2.45887	0.0200558	0.999928	-3.47513	ENSMUSG00000045667	Smtnl2
17513092	-0.544476	7.19683	-2.45836	0.0200792	0.999928	-3.47569	ENSMUSG00000033579	Fa2h
17511878	-0.633404	8.56957	-2.45556	0.020209	0.999928	-3.47874	ENSMUSG00000031775	Pllp
17286621	-0.400107	8.84714	-2.45526	0.020223	0.999928	-3.47906	ENSMUSG00000021428	Riok1
17438361	-0.435403	8.7471	-2.4551	0.02023	0.999928	-3.47923	ENSMUSG00000036403	Cep135
17487272	-0.34213	8.85274	-2.45457	0.020255	0.999928	-3.47981	ENSMUSG00000057667	Bloc1s3
17266797	-0.27067	7.32333	-2.45372	0.0202945	0.999928	-3.48074	ENSMUSG00000020696	Rffl
17423640	0.380438	7.94178	2.45124	0.0204105	0.999928	-3.48343	ENSMUSG00000040387	Klhl32
17326032	0.291447	5.14554	2.44895	0.020518	0.999928	-3.48592	ENSMUSG00000022652	Morc1
17488743	-0.206123	11.2089	-2.44893	0.0205188	0.999928	-3.48594	ENSMUSG00000030591	Psmd8
17461519	0.325978	10.2653	2.44862	0.0205333	0.999928	-3.48628	ENSMUSG00000034269	Setd5
17499610	0.469285	4.29282	2.4478	0.0205719	0.999928	-3.48716	ENSMUSG00000039785	Defb5
17267970	-0.32343	5.889	-2.44691	0.0206141	0.999928	-3.48813	ENSMUSG00000039110	Mycbpap
17249980	0.98567	6.99322	2.44634	0.0206412	0.999928	-3.48876	ENSMUSG00000078853	Igtp
17447979	0.312962	10.1692	2.44598	0.0206581	0.999928	-3.48914	ENSMUSG00000029090	Adgra3
17363134	0.267175	3.59381	2.44457	0.0207251	0.999928	-3.49068	ENSMUSG00000094755	Olfr1453
17503708	0.392601	8.74574	2.44277	0.0208106	0.999928	-3.49262	ENSMUSG00000056608	Chd9
17317442	-0.43123	4.0328	-2.44266	0.0208157	0.999928	-3.49274	ENSMUSG00000056293	Gsdmc2
17382449	-0.370691	4.68215	-2.44203	0.0208459	0.999928	-3.49343	ENSMUSG00000089953	Rnf224
17251257	0.275559	4.75194	2.44202	0.0208464	0.999928	-3.49344	ENSMUSG00000097886	Gsg1l2
17523642	-0.370953	5.21875	-2.44165	0.0208641	0.999928	-3.49384	ENSMUSG00000048521	Cxcr6
17417223	0.363212	4.33221	2.43926	0.0209787	0.999928	-3.49644	ENSMUSG00000066072,ENSMUSG00000028712	Cyp4a10,Cyp4a31
17408911	0.359542	4.70612	2.43866	0.0210073	0.999928	-3.49708	ENSMUSG00000063779	Chil4
17512752	-0.307144	11.7499	-2.43479	0.0211946	0.999928	-3.50128
17466670	0.335723	6.82425	2.43412	0.0212267	0.999928	-3.502	ENSMUSG00000029821	Dfna5
17507355	-0.413549	8.10669	-2.43404	0.0212307	0.999928	-3.50209	ENSMUSG00000049717	Lig4
17530128	0.302205	8.5128	2.43242	0.0213095	0.999928	-3.50384	ENSMUSG00000032475	Nck1
17401749	0.329288	9.42439	2.43136	0.0213615	0.999928	-3.505	ENSMUSG00000040389	Wdr47
17515315	-0.759231	10.3877	-2.43066	0.0213954	0.999928	-3.50575	ENSMUSG00000032193	Ldlr
17344774	0.315474	5.03674	2.42977	0.021439	0.999928	-3.50671	ENSMUSG00000073399	Trim40
17394928	-0.355359	7.20379	-2.4277	0.0215407	0.999928	-3.50895	ENSMUSG00000052056	Zfp217
17278349	-0.36232	6.40698	-2.42678	0.0215862	0.999928	-3.50995	ENSMUSG00000060863	Tcl1b2
17321318	0.502497	7.13507	2.42627	0.0216113	0.999928	-3.5105	ENSMUSG00000003355	Fkbp11
17534280	0.423062	3.95324	2.42532	0.0216583	0.999928	-3.51153	ENSMUSG00000095741	Rhox2f
17327514	0.425244	5.76207	2.42116	0.0218647	0.999928	-3.51602	ENSMUSG00000074892	B3galt5
17424945	-0.375182	8.49062	-2.42041	0.0219023	0.999928	-3.51683	ENSMUSG00000045973	Slc25a51
17383284	-0.339555	7.90151	-2.41723	0.0220616	0.999928	-3.52026	ENSMUSG00000009621	Vav2
17333731	-0.441752	4.11638	-2.41495	0.0221766	0.999928	-3.52272	ENSMUSG00000052270	Fpr2
17345029	0.260085	6.91879	2.41341	0.022255	0.999928	-3.52439	ENSMUSG00000057899	Adgrf2
17387650	0.535296	6.21352	2.4134	0.0222554	0.999928	-3.5244	ENSMUSG00000075197	Olfr1046
17231341	0.2993	5.43022	2.41287	0.0222822	0.999928	-3.52497	ENSMUSG00000071434	9230019H11Rik
17535910	0.355897	3.79452	2.41159	0.0223472	0.999928	-3.52635	ENSMUSG00000079532	Gm6890
17268884	1.03019	10.3409	2.41123	0.0223655	0.999928	-3.52673	ENSMUSG00000020889	Nr1d1
17319757	-0.366413	6.85608	-2.41015	0.0224207	0.999928	-3.5279	ENSMUSG00000018040	Rrp7a
17462788	0.298162	4.45191	2.40904	0.0224774	0.999928	-3.5291	ENSMUSG00000023349	Clec4n
17528934	0.297829	4.23344	2.40868	0.0224955	0.999928	-3.52948	ENSMUSG00000032357	Tinag
17283691	-0.397636	8.80905	-2.40793	0.0225343	0.999928	-3.53029	ENSMUSG00000041415	Dicer1
17472180	0.271568	5.80123	2.40764	0.0225493	0.999928	-3.53061	ENSMUSG00000043298	Smco3
17309698	-0.357997	6.76318	-2.40459	0.022706	0.999928	-3.53388	ENSMUSG00000041594	Tmtc4
17327747	0.532129	7.56526	2.40154	0.0228644	0.999928	-3.53717	ENSMUSG00000005718	Tfap4
17486692	0.46455	3.71257	2.39711	0.0230954	0.999928	-3.54193	ENSMUSG00000070810	Sult2a6
17416576	-0.306341	8.90495	-2.39644	0.0231307	0.999928	-3.54265	ENSMUSG00000028608	0610037L13Rik
17271733	0.32964	4.74609	2.39605	0.0231509	0.999928	-3.54307	ENSMUSG00000044811	Cd300c2
17523990	-0.44876	9.49601	-2.39578	0.0231651	0.999928	-3.54336	ENSMUSG00000079083	Jrkl
17251527	0.79773	10.1627	2.39553	0.0231783	0.999928	-3.54363	ENSMUSG00000020893	Per1
17539167	0.320486	7.55675	2.39432	0.023242	0.999928	-3.54493	ENSMUSG00000041020	Map7d2
17517120	-0.420198	6.17651	-2.3937	0.0232748	0.999928	-3.54559	ENSMUSG00000000167	Pih1d2
17327311	-0.395152	8.42955	-2.38932	0.0235074	0.999928	-3.5503	ENSMUSG00000039456	Morc3
17499576	-0.430928	4.26286	-2.38769	0.0235942	0.999928	-3.55204	ENSMUSG00000052554	Defb34
17379938	-0.54366	8.03996	-2.38725	0.0236178	0.999928	-3.55251	ENSMUSG00000056501	Cebpb
17285883	-0.336283	5.14285	-2.38523	0.0237266	0.999928	-3.55469	ENSMUSG00000064140	Trim38
17388006	0.346031	4.74968	2.38466	0.0237572	0.999928	-3.5553	ENSMUSG00000075072	Olfr48
17444653	-0.372465	8.43445	-2.38254	0.0238713	0.999928	-3.55756	ENSMUSG00000055991	Zkscan5
17439029	-0.807472	7.93083	-2.38244	0.0238767	0.999928	-3.55767	ENSMUSG00000029378	Areg
17450414	0.249534	4.93568	2.38035	0.02399	0.999928	-3.55991	ENSMUSG00000029299	Abcg3
17279724	0.304892	4.37098	2.37978	0.024021	0.999928	-3.56052	ENSMUSG00000041886	Macc1
17236313	-0.319919	7.84674	-2.37923	0.0240509	0.999928	-3.56111	ENSMUSG00000035351	Nup37
17434236	-0.313066	6.74284	-2.37871	0.0240794	0.999928	-3.56167	NA,ENSMUSG00000096237,ENSMUSG00000094066,ENSMUSG00000078746,ENSMUSG00000079774,ENSMUSG00000093996,ENSMUSG00000078721	Gm3893,LOC100041516,Gm9615,Gm21158,Fam205a2,Fam205a1,4933409K07Rik,Fam205a4,Fam205a3,Gm29804,Gm5859,LOC100862324
17300630	0.34273	6.14835	2.37765	0.0241368	0.999928	-3.5628	ENSMUSG00000007591	Tssk4
17236227	0.467669	8.48208	2.37664	0.0241925	0.999928	-3.56389	ENSMUSG00000054027	Nt5dc3
17428645	-0.395838	8.20642	-2.37658	0.0241954	0.999928	-3.56394	ENSMUSG00000055900	Tmem69
17364139	0.340138	4.64398	2.37155	0.0244721	0.999928	-3.56932	ENSMUSG00000009378	Slc16a12
17234403	-0.311991	5.90213	-2.37133	0.0244843	0.999928	-3.56956	ENSMUSG00000006344	Ggt5
17398742	0.270268	5.78819	2.37055	0.0245277	0.999928	-3.57039	ENSMUSG00000059994	Fcrl1
17388974	-0.489312	5.87281	-2.36838	0.0246481	0.999928	-3.57271	ENSMUSG00000027173	Depdc7
17499874	0.359922	6.68202	2.36724	0.0247115	0.999928	-3.57392	ENSMUSG00000031480	Thsd1
17501367	-0.442989	9.55196	-2.36636	0.0247608	0.999928	-3.57487	ENSMUSG00000031644	Nek1
17402572	-0.283441	5.21545	-2.36563	0.0248016	0.999928	-3.57564	ENSMUSG00000058952	Cfi
17295177	-0.807224	6.68478	-2.36554	0.0248067	0.999928	-3.57574	ENSMUSG00000051111	Sv2c
17386751	0.258741	5.0558	2.36508	0.0248324	0.999928	-3.57623	ENSMUSG00000056436	Cyct
17224360	-0.35596	5.98384	-2.36392	0.0248975	0.999928	-3.57747	ENSMUSG00000006542	Prkag3
17281202	-0.335381	9.21062	-2.36392	0.0248977	0.999928	-3.57747	ENSMUSG00000021022	Ppp2r3c
17212828	-0.275201	8.73541	-2.36364	0.0249134	0.999928	-3.57777	ENSMUSG00000026096	Osgepl1
17494033	0.350309	5.51671	2.36325	0.0249355	0.999928	-3.57819	ENSMUSG00000066279	Chrna10
17506697	-0.713253	10.1149	-2.36225	0.0249914	0.999928	-3.57925	ENSMUSG00000039960	Rhou
17422039	0.452052	8.26669	2.36055	0.0250875	0.999928	-3.58106	ENSMUSG00000073700	Klhl21
17301207	0.397155	5.88921	2.35956	0.0251433	0.999928	-3.58211	NA	2700070H01Rik
17499823	-0.285054	3.77383	-2.35834	0.025213	0.999928	-3.58342	ENSMUSG00000044743	Defb10
17465272	0.261169	4.59232	2.35707	0.025285	0.999928	-3.58477	ENSMUSG00000024211	Grm8
17429516	-0.478822	8.26073	-2.35618	0.0253359	0.999928	-3.58572	ENSMUSG00000028629	Exo5
17516172	0.307294	3.5967	2.35533	0.0253845	0.999928	-3.58663	ENSMUSG00000096794	Olfr905
17257038	-0.314024	6.07046	-2.35526	0.0253881	0.999928	-3.5867	ENSMUSG00000075510,ENSMUSG00000020930	Fam187a,Ccdc103
17344706	-0.300191	7.79412	-2.35495	0.0254064	0.999928	-3.58703	ENSMUSG00000045409	Trim39
17305709	-0.282069	5.70323	-2.35244	0.0255501	0.999928	-3.5897	ENSMUSG00000021835	Bmp4
17409343	0.311086	5.68479	2.3518	0.0255869	0.999928	-3.59038	ENSMUSG00000040412	5330417C22Rik
17248965	-0.410648	5.86711	-2.34981	0.0257015	0.999928	-3.5925	ENSMUSG00000045421	Olfr1390
17315514	-0.262303	4.98918	-2.34953	0.0257179	0.999928	-3.5928	ENSMUSG00000001657	Hoxc8
17486192	0.296728	3.18952	2.34623	0.0259093	0.999928	-3.5963	ENSMUSG00000070847	Vmn2r30
17286990	-0.313868	5.095	-2.34574	0.0259381	0.999928	-3.59683	ENSMUSG00000063529	Stmnd1
17524451	0.322775	7.4012	2.3451	0.0259756	0.999928	-3.59751	ENSMUSG00000004098	Col5a3
17501160	0.297796	6.81964	2.34469	0.0259994	0.999928	-3.59794	ENSMUSG00000031520	Vegfc
17272198	-0.286752	8.44077	-2.34367	0.0260591	0.999928	-3.59903	ENSMUSG00000020776	Fbf1
17236800	-0.268156	5.0365	-2.34277	0.026112	0.999928	-3.59998	ENSMUSG00000019929	Dcn
17474211	-0.337186	5.42475	-2.34246	0.0261298	0.999928	-3.60031	ENSMUSG00000063594	Gng8
17429331	-0.235179	6.1294	-2.34079	0.0262281	0.999928	-3.60208	ENSMUSG00000028642	4930538K18Rik
17520101	0.325685	6.26644	2.33911	0.0263272	0.999928	-3.60386	ENSMUSG00000090693	Trim43a
17481624	-0.230935	3.47769	-2.3381	0.0263867	0.999928	-3.60493	ENSMUSG00000058244	Olfr506
17389266	0.314977	3.61217	2.3377	0.0264109	0.999928	-3.60536	ENSMUSG00000074965	Olfr1277
17314699	0.333979	6.14215	2.33566	0.026532	0.999928	-3.60753	ENSMUSG00000023484	Prph
17380491	-0.376867	10.2751	-2.3345	0.0266009	0.999928	-3.60875	ENSMUSG00000095199,ENSMUSG00000089756,NA,ENSMUSG00000078879,ENSMUSG00000078896,ENSMUSG00000078866,ENSMUSG00000078901,ENSMUSG00000078877	Zfp967,Zfp966,Gm14327,Zfp973,Zfp965,Zfp970,Gm14440,Gm14295
17395272	-0.376867	10.2751	-2.3345	0.0266009	0.999928	-3.60875	ENSMUSG00000095199,ENSMUSG00000089756,ENSMUSG00000078879,ENSMUSG00000078896,ENSMUSG00000078866,ENSMUSG00000078901,ENSMUSG00000078877	Zfp967,Zfp966,Zfp973,Zfp965,Zfp970,Gm14440,Gm14295
17329350	-0.270582	9.72848	-2.33351	0.0266601	0.999928	-3.6098	ENSMUSG00000004462	Tbccd1
17441037	1.06046	5.39513	2.33311	0.0266841	0.999928	-3.61023	ENSMUSG00000029561	Oasl2
17387822	-0.252105	3.17161	-2.33094	0.026814	0.999928	-3.61252	ENSMUSG00000075132	Olfr1173
17328124	-0.361925	7.59473	-2.32859	0.0269557	0.999928	-3.61501	ENSMUSG00000022500	Litaf
17535736	-0.45198	5.68073	-2.32775	0.0270068	0.999928	-3.61591	ENSMUSG00000031397	Tktl1
17487054	0.39469	3.41888	2.32728	0.0270351	0.999928	-3.6164	ENSMUSG00000070799	Psg26
17360045	0.328662	10.0604	2.32521	0.0271602	0.999928	-3.61858	ENSMUSG00000025034	Trim8
17397120	-0.509806	7.54566	-2.3242	0.0272219	0.999928	-3.61965	ENSMUSG00000051444	Bbs12
17286122	0.41073	4.84007	2.32419	0.0272227	0.999928	-3.61967	ENSMUSG00000062737,ENSMUSG00000057170,ENSMUSG00000062201	Prl3d2,Prl3d1,Prl3d3
17214685	0.389459	10.5943	2.32066	0.0274385	0.999928	-3.6234	ENSMUSG00000079470,ENSMUSG00000032883	Utp14b,Acsl3
17270508	-0.361034	9.18544	-2.31893	0.0275449	0.999928	-3.62523	ENSMUSG00000034247	Plekhm1
17214979	0.420926	4.01398	2.31651	0.0276942	0.999928	-3.62778
17301594	-0.773452	7.55662	-2.31315	0.027903	0.999928	-3.63133	ENSMUSG00000014813	Stc1
17318036	-0.357856	5.64514	-2.31302	0.027911	0.999928	-3.63146	ENSMUSG00000068349	Gml
17321422	0.438749	6.0447	2.31154	0.0280035	0.999928	-3.63303	ENSMUSG00000023755	Rhebl1
17407435	-0.423434	4.60632	-2.30885	0.0281715	0.999928	-3.63585	ENSMUSG00000027923	Lce1b
17292850	-0.301424	5.73781	-2.30765	0.0282471	0.999928	-3.63711	ENSMUSG00000044444	Pfn3
17312606	-0.444885	7.10072	-2.30544	0.0283867	0.999928	-3.63944	ENSMUSG00000033669	Zfp7
17331876	-0.334168	4.30028	-2.30508	0.0284099	0.999928	-3.63983	ENSMUSG00000051802	Krtap19-5
17484309	-0.324416	6.19786	-2.30328	0.0285238	0.999928	-3.64172	NA	Jakmip3
17485713	0.441397	5.92696	2.30201	0.0286048	0.999928	-3.64306	ENSMUSG00000078810	Gp6
17429632	0.537873	10.0571	2.30193	0.0286097	0.999928	-3.64314	ENSMUSG00000028655	Mfsd2a
17417952	-0.363802	6.81675	-2.30188	0.0286126	0.999928	-3.64319	ENSMUSG00000028634	Hivep3
17428278	0.276424	3.55128	2.30173	0.0286227	0.999928	-3.64335	ENSMUSG00000049972	Skint9
17255314	0.268173	5.48834	2.30029	0.0287143	0.999928	-3.64486	ENSMUSG00000038994	Hils1
17520315	0.424668	6.69165	2.30003	0.0287308	0.999928	-3.64513	ENSMUSG00000032369	Plscr1
17463358	-0.314947	7.3733	-2.29971	0.0287514	0.999928	-3.64547	ENSMUSG00000037997	Parp11
17389273	-0.321098	4.72947	-2.29959	0.0287593	0.999928	-3.6456	ENSMUSG00000095809	Olfr1290
17258615	0.290539	5.25421	2.29719	0.0289132	0.999928	-3.64812	ENSMUSG00000075410	Gm11744
17357906	0.41421	3.7627	2.29535	0.0290322	0.999928	-3.65006	ENSMUSG00000045883	Olfr1461
17296286	0.277358	3.93551	2.29527	0.029037	0.999928	-3.65014	ENSMUSG00000023132	Gzma
17343807	-0.287485	7.85401	-2.29462	0.029079	0.999928	-3.65082
17289094	-0.37561	7.93938	-2.2939	0.0291255	0.999928	-3.65157	ENSMUSG00000045034	Ankrd34b
17360599	0.569572	9.6985	2.29335	0.0291611	0.999928	-3.65215	ENSMUSG00000035283	Adrb1
17409113	-0.305955	5.31034	-2.29282	0.0291955	0.999928	-3.65271	ENSMUSG00000068762	Gstm6
17371310	0.498494	8.44899	2.28928	0.0294261	0.999928	-3.65642	ENSMUSG00000034780	B3galt1
17456841	0.237487	10.0059	2.28901	0.0294442	0.999928	-3.65671	ENSMUSG00000029775	Klhdc10
17484049	0.272465	6.27352	2.28884	0.0294548	0.999928	-3.65688	ENSMUSG00000040125,NA	Gpr26,BC058420
17333999	-0.626407	6.81245	-2.28853	0.0294754	0.999928	-3.65721	ENSMUSG00000044501	Zfp758
17331607	0.325923	5.57087	2.28829	0.029491	0.999928	-3.65746	ENSMUSG00000022857	Tmprss15
17359742	-0.353453	9.15825	-2.28794	0.0295142	0.999928	-3.65783	ENSMUSG00000036097	Fam178a
17241045	0.451573	7.60364	2.28599	0.0296418	0.999928	-3.65987	ENSMUSG00000057337	Chst3
17486055	0.312115	3.5946	2.28596	0.0296442	0.999928	-3.65991	ENSMUSG00000090794	Vmn1r60
17350925	1.02843	5.01839	2.28541	0.0296804	0.999928	-3.66048	ENSMUSG00000054072	Iigp1
17458936	0.2692	3.52676	2.2848	0.0297201	0.999928	-3.66111	ENSMUSG00000061208	Vmn1r8
17443342	-1.06687	7.24612	-2.28469	0.0297275	0.999928	-3.66123	ENSMUSG00000004951	Hspb1
17318695	0.219537	6.54309	2.28407	0.0297687	0.999928	-3.66188	ENSMUSG00000033707	Lrrc24
17306304	0.40086	8.73579	2.28381	0.0297855	0.999928	-3.66215	ENSMUSG00000049532	Sall2
17475676	-0.351196	6.53083	-2.28294	0.0298432	0.999928	-3.66306	ENSMUSG00000057093	Zfp607b
17410845	-0.386138	5.16115	-2.28264	0.0298631	0.999928	-3.66338	ENSMUSG00000056025	Clca3a1
17279749	-0.421288	8.4623	-2.28177	0.0299211	0.999928	-3.66429	ENSMUSG00000071456	1110002L01Rik
17368163	-0.348877	3.99312	-2.28144	0.0299425	0.999928	-3.66463	ENSMUSG00000062061	Obp2a
17453832	-0.461429	8.00854	-2.28098	0.0299732	0.999928	-3.66511	ENSMUSG00000043279	Trim56
17523224	-0.245218	11.1182	-2.27985	0.0300486	0.999928	-3.6663	ENSMUSG00000006941	Eif1b
17527332	0.238286	5.70431	2.27974	0.030056	0.999928	-3.66641	ENSMUSG00000032311	Nrg4
17387658	-0.403594	3.76179	-2.2791	0.0300989	0.999928	-3.66709	ENSMUSG00000075193	Olfr1051
17502342	-0.347812	9.41028	-2.27834	0.0301491	0.999928	-3.66787	ENSMUSG00000066880	Zfp617
17459744	-0.298478	5.4241	-2.27692	0.0302443	0.999928	-3.66936	ENSMUSG00000071356	Reg3b
17425271	0.307374	5.66432	2.27685	0.0302494	0.999928	-3.66944	ENSMUSG00000028310	Ppp3r2
17227636	0.405214	4.33165	2.27678	0.0302537	0.999928	-3.66951	ENSMUSG00000057037	Cfhr1
17243382	0.385677	5.84707	2.27472	0.0303918	0.999928	-3.67166	ENSMUSG00000034792	Gna15
17262755	0.273361	7.96963	2.27447	0.0304088	0.999928	-3.67192	ENSMUSG00000018900	Slc22a5
17396178	-0.287273	10.2022	-2.27177	0.0305909	0.999928	-3.67474	ENSMUSG00000047213	Ythdf3
17515653	-0.385322	6.54483	-2.27175	0.0305926	0.999928	-3.67476	ENSMUSG00000062257	Opcml
17357306	-0.306876	8.94332	-2.26916	0.0307687	0.999928	-3.67747	ENSMUSG00000071649	B3gat3
17286340	-0.509432	9.47844	-2.26845	0.030817	0.999928	-3.67821	ENSMUSG00000050295	Foxc1
17272555	0.237022	6.488	2.26721	0.0309013	0.999928	-3.6795	ENSMUSG00000025572	Tmc6
17281071	-0.383999	5.68979	-2.26635	0.0309601	0.999928	-3.6804	ENSMUSG00000035148	Gpr33
17291915	-0.3842	5.70635	-2.26576	0.0310008	0.999928	-3.68102	ENSMUSG00000044566	Cage1
17457171	0.364196	9.91383	2.26553	0.0310161	0.999928	-3.68125	ENSMUSG00000038871	Bpgm
17219680	-0.346843	4.33967	-2.26479	0.0310673	0.999928	-3.68203	ENSMUSG00000047048	Olfr432
17407516	0.301284	4.08248	2.26222	0.0312437	0.999928	-3.6847
17236878	-0.335317	9.52098	-2.26158	0.031288	0.999928	-3.68537	ENSMUSG00000090035	Galnt4
17361183	0.228402	7.11299	2.26103	0.0313264	0.999928	-3.68594	ENSMUSG00000034616	Ssh3
17377443	0.232464	3.52834	2.26074	0.0313465	0.999928	-3.68625	ENSMUSG00000079009	Gm14139
17537982	0.377932	7.8609	2.26028	0.031378	0.999928	-3.68672	ENSMUSG00000031428	Zcchc18
17294187	0.423421	6.16467	2.25942	0.0314376	0.999928	-3.68761	ENSMUSG00000049538	Adamts16
17531431	0.331459	3.48648	2.25894	0.0314713	0.999928	-3.68812	NA	Fbxw25
17416714	-0.281283	8.63825	-2.25882	0.0314798	0.999928	-3.68825	ENSMUSG00000028582	Cc2d1b
17245202	-0.325413	10.1825	-2.25847	0.031504	0.999928	-3.68861	ENSMUSG00000020171	Yeats4
17338826	-0.363567	4.67163	-2.25843	0.0315064	0.999928	-3.68865	ENSMUSG00000040828	Catsperd
17211533	0.341191	4.98577	2.25834	0.0315129	0.999928	-3.68874	ENSMUSG00000050217	Lgsn
17426365	-0.661228	10.1587	-2.25589	0.0316839	0.999928	-3.69129	ENSMUSG00000028364	Tnc
17444047	-0.623495	8.22743	-2.25561	0.0317033	0.999928	-3.69158	ENSMUSG00000048988	Elfn1
17440575	-0.533367	8.31932	-2.25235	0.0319321	0.999928	-3.69497	ENSMUSG00000029521	Chek2
17222988	-0.279364	9.32942	-2.25193	0.0319615	0.999928	-3.69541	ENSMUSG00000026095	Asnsd1
17479354	0.295942	9.9602	2.25064	0.0320527	0.999928	-3.69675	ENSMUSG00000039202	Abhd2
17486292	0.516906	4.30411	2.24808	0.0322336	0.999928	-3.6994	ENSMUSG00000094098	Vmn2r44
17534615	-0.358723	6.08304	-2.24796	0.0322419	0.999928	-3.69952	ENSMUSG00000031104	Rab33a
17218790	-0.344765	8.47664	-2.24657	0.0323411	0.999928	-3.70097	ENSMUSG00000026584	Scyl3
17393789	-0.349093	7.1611	-2.24337	0.0325693	0.999928	-3.70429	ENSMUSG00000037820	Tgm2
17339142	0.227205	10.9125	2.24305	0.0325922	0.999928	-3.70462	ENSMUSG00000061950	Ppp4r1
17386721	-0.625353	6.28806	-2.24052	0.0327743	0.999928	-3.70724	ENSMUSG00000075271	Ttc30a1
17473852	0.405742	4.29739	2.24002	0.0328101	0.999928	-3.70776	ENSMUSG00000095902	Vmn1r88
17416600	-0.271439	6.31085	-2.23921	0.0328691	0.999928	-3.7086	ENSMUSG00000008932	Slc1a7
17283532	0.257551	6.78447	2.23584	0.0331132	0.999928	-3.71209
17220907	-0.301316	5.9066	-2.23572	0.0331216	0.999928	-3.71221	ENSMUSG00000026638	Irf6
17258887	-0.329073	8.77309	-2.23525	0.0331561	0.999928	-3.7127	ENSMUSG00000017715	Pgs1
17253478	-0.329698	8.57392	-2.23392	0.0332526	0.999928	-3.71407	ENSMUSG00000002059	Rab34
17403237	0.665549	7.53215	2.233	0.0333204	0.999928	-3.71503	ENSMUSG00000028268	Gbp3
17234494	0.325593	8.74291	2.23048	0.0335046	0.999928	-3.71763	ENSMUSG00000033208	S100b
17491349	0.315022	3.22722	2.23028	0.0335198	0.999928	-3.71784	ENSMUSG00000070551	Mrgprb5
17394292	-0.307923	7.07862	-2.22815	0.0336765	0.999928	-3.72004	ENSMUSG00000039873	Neurl2
17535298	0.461462	8.44035	2.22694	0.0337662	0.999928	-3.72129	ENSMUSG00000031337	Mtm1
17495836	-0.375256	6.79406	-2.22655	0.0337948	0.999928	-3.72169
17504413	0.290894	6.43103	2.22371	0.0340057	0.999928	-3.72462	ENSMUSG00000031872	Bean1
17301670	-0.497876	7.76061	-2.22187	0.034143	0.999928	-3.72652	ENSMUSG00000034205	Loxl2
17545595	-0.32426	10.2836	-2.21803	0.0344315	0.999928	-3.73048	ENSMUSG00000025283	Sat1
17286141	-0.346784	3.88239	-2.21735	0.0344822	0.999928	-3.73117	ENSMUSG00000017922	Prl3c1
17410031	0.548723	7.84435	2.2164	0.0345541	0.999928	-3.73215	ENSMUSG00000050315	Synpo2
17509664	-0.232118	5.42197	-2.21575	0.0346029	0.999928	-3.73282	ENSMUSG00000109718,ENSMUSG00000053490	Trim61,Trim60
17459786	0.310097	4.80714	2.2151	0.0346528	0.999928	-3.73349	ENSMUSG00000052581	Lrrtm4
17307815	-0.259476	4.57675	-2.21487	0.0346699	0.999928	-3.73373	ENSMUSG00000022039	Adam2
17301195	0.253103	4.55237	2.21424	0.0347179	0.999928	-3.73438	ENSMUSG00000075572	Defb43
17288414	-0.340656	10.1222	-2.21314	0.034801	0.999928	-3.7355	ENSMUSG00000021598	Med10
17416440	-0.283598	6.9877	-2.21296	0.0348151	0.999928	-3.7357	ENSMUSG00000070877	Ldlrad1
17449394	0.279867	4.13185	2.21285	0.0348236	0.999928	-3.73581	ENSMUSG00000029269	Sult1b1
17262127	0.318454	4.57439	2.20813	0.0351844	0.999928	-3.74066	ENSMUSG00000064010	Dppa1
17280062	0.437002	10.8528	2.206	0.0353479	0.999928	-3.74284	ENSMUSG00000020593	Lpin1
17483870	-0.234506	5.32267	-2.20435	0.0354752	0.999928	-3.74454	ENSMUSG00000040298	Btbd16
17276153	0.330513	9.85364	2.20404	0.0354993	0.999928	-3.74486	ENSMUSG00000034574	Daam1
17253235	0.387348	8.78663	2.20332	0.0355555	0.999928	-3.7456	ENSMUSG00000037926	Ssh2
17335398	-0.355572	7.00775	-2.20298	0.0355815	0.999928	-3.74594	ENSMUSG00000063952	Brpf3
17232162	0.353936	4.75947	2.20224	0.0356391	0.999928	-3.7467	ENSMUSG00000037440	Vnn1
17486707	0.238761	3.78921	2.20155	0.035693	0.999928	-3.74742	ENSMUSG00000030378	Sult2a8
17350591	0.603573	8.92359	2.19947	0.0358551	0.999928	-3.74955	ENSMUSG00000024534	Sncaip
17282776	0.348119	10.0082	2.19822	0.0359521	0.999928	-3.75082	ENSMUSG00000034168	Irf2bpl
17242879	0.291436	6.62021	2.19783	0.0359829	0.999928	-3.75122	ENSMUSG00000043822	Adamtsl5
17325849	-0.450193	8.42317	-2.19769	0.0359941	0.999928	-3.75137	ENSMUSG00000036208	Nepro
17449935	0.304542	4.15355	2.19703	0.0360458	0.999928	-3.75204	ENSMUSG00000050553	Gk2
17492078	0.344963	4.90715	2.1931	0.0363554	0.999928	-3.75607	ENSMUSG00000032776	Mctp2
17319494	0.302605	7.20293	2.19231	0.0364177	0.999928	-3.75687	ENSMUSG00000063765	Chadl
17476622	0.389149	3.7309	2.19179	0.0364594	0.999928	-3.75741	ENSMUSG00000099581,ENSMUSG00000101232,ENSMUSG00000099898	LOC102635992
17330967	-0.609164	9.35084	-2.19173	0.0364635	0.999928	-3.75746	ENSMUSG00000035356	Nfkbiz
17509010	0.315272	4.43697	2.1906	0.0365534	0.999928	-3.75862	ENSMUSG00000050190	Gm5346
17421534	0.36713	8.43373	2.19046	0.0365645	0.999928	-3.75877	ENSMUSG00000070583	Fv1
17353940	-0.214922	6.30055	-2.19032	0.0365762	0.999928	-3.75892	ENSMUSG00000024440	Pcdh12
17242568	0.33448	4.58838	2.18987	0.0366117	0.999928	-3.75937	ENSMUSG00000051190	Olfr1356
17279923	0.256778	6.00242	2.18944	0.0366459	0.999928	-3.75981	ENSMUSG00000020600	Slc7a15
17272926	0.632526	8.03879	2.18895	0.036685	0.999928	-3.76031	ENSMUSG00000025582	Nptx1
17440232	0.24393	4.97935	2.18855	0.0367171	0.999928	-3.76072	ENSMUSG00000029491	Pde6b
17423009	-0.247976	4.35108	-2.18844	0.0367254	0.999928	-3.76083	ENSMUSG00000028236	Sdr16c5
17356964	-0.379013	10.3931	-2.18814	0.0367494	0.999928	-3.76114	ENSMUSG00000038812	Trmt112
17211286	-0.529154	10.3311	-2.18803	0.0367579	0.999928	-3.76125	ENSMUSG00000025779	Ly96
17395290	-0.378819	10.1366	-2.18764	0.0367897	0.999928	-3.76165	ENSMUSG00000095199,ENSMUSG00000089756,ENSMUSG00000078866,ENSMUSG00000078879,ENSMUSG00000078901,ENSMUSG00000078877,ENSMUSG00000078896,ENSMUSG00000074527,ENSMUSG00000078894,NA	Zfp967,Zfp966,Zfp970,Zfp973,Gm14440,Gm14295,Zfp965,Gm14296,2210418O10Rik,Gm14327
17457345	-0.277033	9.58354	-2.18673	0.0368626	0.999928	-3.76258	ENSMUSG00000029833	Trim24
17346510	-0.563323	5.58523	-2.18634	0.0368935	0.999928	-3.76298	ENSMUSG00000079414	Gm11110
17493220	0.356832	6.02611	2.18487	0.037011	0.999928	-3.76447	ENSMUSG00000039391	Ccdc81
17464843	-0.386	4.03045	-2.18267	0.0371887	0.999928	-3.76673	ENSMUSG00000057223	Gm6578
17361975	-0.314563	8.00162	-2.18134	0.037296	0.999928	-3.76808	ENSMUSG00000024787	Snx15
17482355	-0.324298	6.69195	-2.18109	0.0373161	0.999928	-3.76833	ENSMUSG00000030922	Lyrm1
17536463	0.400619	7.26709	2.17979	0.0374217	0.999928	-3.76966	ENSMUSG00000031216	Stard8
17491323	0.30232	5.79529	2.17968	0.0374305	0.999928	-3.76977	ENSMUSG00000093973	Mrgpra2a
17500535	0.640251	8.64837	2.17834	0.0375395	0.999928	-3.77114	ENSMUSG00000031530	Dusp4
17481139	0.336708	4.45951	2.17829	0.0375434	0.999928	-3.77119	ENSMUSG00000073969	Olfr556
17364133	0.355627	5.39056	2.17818	0.0375521	0.999928	-3.7713	ENSMUSG00000067297	Ifit1bl2
17313661	0.272548	6.169	2.1767	0.037673	0.999928	-3.77281	ENSMUSG00000041708	Mpped1
17478435	0.227006	4.33175	2.17286	0.0379875	0.999928	-3.77672	ENSMUSG00000055489	Ano5
17440164	-0.369282	6.41075	-2.17221	0.0380413	0.999928	-3.77738	ENSMUSG00000056531	Ccdc18
17533456	0.275359	3.5865	2.1715	0.0381	0.999928	-3.77811	ENSMUSG00000047678	Gpr82
17485968	0.339287	5.93258	2.16781	0.0384053	0.999928	-3.78186	ENSMUSG00000085272	Sbk3
17533183	-0.37115	7.30694	-2.16674	0.0384945	0.999928	-3.78295	ENSMUSG00000052364	B630019K06Rik
17325736	-0.426275	7.95478	-2.16663	0.0385034	0.999928	-3.78306	ENSMUSG00000022701	Ccdc191
17529855	-0.405695	7.52413	-2.16647	0.0385167	0.999928	-3.78322	ENSMUSG00000040433,NA	Zbtb38,E030011O05Rik
17359143	-0.535872	4.91565	-2.16573	0.0385783	0.999928	-3.78397	ENSMUSG00000067242	Lgi1
17521252	0.303826	4.67491	2.1654	0.0386055	0.999928	-3.7843	ENSMUSG00000066383	Iqcf1
17471893	-0.313795	3.91419	-2.16539	0.0386064	0.999928	-3.78431	ENSMUSG00000051153	Tas2r105
17240109	0.436629	5.91373	2.16454	0.038678	0.999928	-3.78518	ENSMUSG00000069670	Nkain2
17316290	-0.297346	5.2983	-2.16261	0.0388393	0.999928	-3.78714	ENSMUSG00000022236	Ropn1l
17213676	-0.244983	10.0841	-2.16098	0.0389763	0.999928	-3.78879	ENSMUSG00000025958	Creb1
17422691	0.269807	6.2334	2.16076	0.038995	0.999928	-3.78902
17397645	0.488753	7.08665	2.15971	0.0390831	0.999928	-3.79008	ENSMUSG00000027796	Smad9
17278209	-0.668712	6.6662	-2.1597	0.0390843	0.999928	-3.79009	ENSMUSG00000021209	Ppp4r4
17462686	0.394736	5.47499	2.15752	0.0392681	0.999928	-3.79229	ENSMUSG00000046323	Dppa3
17485389	0.328518	6.88002	2.15588	0.0394073	0.999928	-3.79396	ENSMUSG00000037541	Shank2
17217487	-0.241409	9.33985	-2.15521	0.0394649	0.999928	-3.79464	ENSMUSG00000042229	Rabif
17500941	-0.232222	9.84905	-2.15222	0.0397199	0.999928	-3.79767	ENSMUSG00000031634	Ufsp2
17271700	0.433621	8.06457	2.15149	0.0397825	0.999928	-3.79841	ENSMUSG00000000202	Btbd17
17446620	-0.361124	7.12406	-2.1496	0.039945	0.999928	-3.80032	NA	Gm5129
17295463	-0.317627	8.8531	-2.14619	0.0402385	0.999928	-3.80376	ENSMUSG00000021650	Ptcd2
17456569	0.333104	5.63671	2.14604	0.0402515	0.999928	-3.80391	ENSMUSG00000039742	Fam71f1
17467923	0.309399	5.9151	2.14602	0.0402534	0.999928	-3.80393	ENSMUSG00000056197	4931417E11Rik
17420874	0.477293	8.80669	2.14586	0.0402671	0.999928	-3.80409	ENSMUSG00000028927	Padi2
17211223	0.210154	3.88212	2.14584	0.040269	0.999928	-3.80411	ENSMUSG00000067813	Xkr9
17494187	0.307653	4.57292	2.14559	0.0402911	0.999928	-3.80437	ENSMUSG00000045132	Olfr620
17403340	-0.263455	9.13728	-2.14521	0.0403242	0.999928	-3.80476	ENSMUSG00000028256	Odf2l
17458813	0.324922	6.31449	2.14471	0.040367	0.999928	-3.80525	ENSMUSG00000004655	Aqp1
17265211	0.244025	4.58651	2.14405	0.0404243	0.999928	-3.80592	ENSMUSG00000018907	Alox12e
17461414	0.455964	11.2335	2.14321	0.0404972	0.999928	-3.80677	ENSMUSG00000030103	Bhlhe40
17463268	-0.278433	5.74207	-2.14321	0.040498	0.999928	-3.80677	ENSMUSG00000038115	Ano2
17369340	0.243263	9.67429	2.14268	0.0405439	0.999928	-3.80731	ENSMUSG00000000194	Gpr107
17385044	-0.556331	10.8165	-2.14224	0.0405819	0.999928	-3.80775	ENSMUSG00000017144	Rnd3
17517831	0.255095	5.35205	2.13956	0.0408166	0.999928	-3.81045	ENSMUSG00000032323	Cyp11a1
17534741	0.248624	4.01639	2.13915	0.0408527	0.999928	-3.81087	ENSMUSG00000060967	Etd
17456450	0.222399	3.59607	2.13894	0.0408713	0.999928	-3.81108	ENSMUSG00000029682	Spam1
17240053	-0.286136	7.66333	-2.13877	0.0408855	0.999928	-3.81124	ENSMUSG00000039697	Ncoa7
17281063	-0.252987	8.94643	-2.13841	0.0409177	0.999928	-3.81161	ENSMUSG00000020956	Dtd2
17353731	0.286248	6.8359	2.13679	0.0410601	0.999928	-3.81324	ENSMUSG00000044719	E230025N22Rik
17301003	0.257831	4.86894	2.13541	0.0411821	0.999928	-3.81464	NA	4930563I02Rik
17354463	0.449569	7.26036	2.13477	0.0412383	0.999928	-3.81528	ENSMUSG00000032656	March3
17377478	0.345927	9.08964	2.13435	0.0412758	0.999928	-3.8157	ENSMUSG00000033068	Entpd6
17317801	0.270256	5.71793	2.13411	0.0412972	0.999928	-3.81595	ENSMUSG00000036760	Kcnk9
17246457	0.279533	3.72543	2.13336	0.0413638	0.999928	-3.8167	ENSMUSG00000096747	Olfr823
17528247	-0.332228	5.71505	-2.13285	0.0414089	0.999928	-3.81721	ENSMUSG00000054978	Kbtbd13
17387624	0.467121	4.84876	2.13196	0.0414879	0.999928	-3.81811	ENSMUSG00000075208	Olfr1019
17275545	-0.294925	8.49513	-2.13112	0.0415631	0.999928	-3.81896	ENSMUSG00000021023	1110008L16Rik
17368674	0.287282	6.25608	2.12988	0.041673	0.999928	-3.8202	ENSMUSG00000026829	Gbgt1
17266038	0.321328	7.76686	2.12934	0.0417214	0.999928	-3.82074	ENSMUSG00000020846	Rflnb
17487712	0.312355	6.393	2.12907	0.0417455	0.999928	-3.82101	ENSMUSG00000055826	Tescl
17494729	0.336701	4.30731	2.1277	0.0418687	0.999928	-3.82239	ENSMUSG00000062987	Gm10081
17521570	0.410682	6.02366	2.12759	0.0418784	0.999928	-3.8225	ENSMUSG00000032595	Cdhr4
17333762	-0.316888	4.13087	-2.12584	0.042036	0.999928	-3.82426	ENSMUSG00000079698	Vmn2r93
17498695	0.313684	7.5195	2.12582	0.0420376	0.999928	-3.82428	ENSMUSG00000087687	Pet100
17546160	-0.285045	10.3511	-2.12516	0.0420968	0.999928	-3.82494	ENSMUSG00000031358	Msl3
17485702	-0.44505	6.73185	-2.12386	0.0422147	0.999928	-3.82625	ENSMUSG00000043432	Leng9
17218465	-0.302268	6.40738	-2.1237	0.0422291	0.999928	-3.82641	ENSMUSG00000033488	BC026585
17282942	-0.31202	3.71556	-2.11852	0.042699	0.999928	-3.8316	ENSMUSG00000066027	Gm10436
17536538	0.268972	4.96498	2.11799	0.0427481	0.999928	-3.83214	ENSMUSG00000015665	Awat1
17356517	-0.299101	6.06898	-2.11741	0.0428003	0.999928	-3.83271	ENSMUSG00000024936	Kcnk7
17399374	-0.382106	7.84376	-2.11718	0.0428215	0.999928	-3.83294	ENSMUSG00000042784	Muc1
17495617	-0.255947	5.87944	-2.1156	0.0429669	0.999928	-3.83453	ENSMUSG00000066197	Gpr139
17383232	-0.321099	5.86911	-2.11402	0.043112	0.999928	-3.83611	ENSMUSG00000009214	Tmem8c
17467438	0.31287	3.6638	2.11353	0.0431565	0.999928	-3.8366	NA	Igkv4-70
17277605	-0.310773	5.33067	-2.11129	0.0433643	0.999928	-3.83885	ENSMUSG00000090812	Samd15
17415932	-0.517351	9.73498	-2.11118	0.0433742	0.999928	-3.83895	ENSMUSG00000028527	Ak4
17326917	-0.280207	3.56814	-2.11117	0.0433753	0.999928	-3.83897	ENSMUSG00000068078	2310034C09Rik
17470515	-0.273183	5.75934	-2.11054	0.043433	0.999928	-3.83959	ENSMUSG00000040797	Iqsec3
17383712	0.366523	5.82547	2.11023	0.0434623	0.999928	-3.83991	ENSMUSG00000050737,NA	Ptges,Gm39785
17333642	-0.531732	9.20269	-2.1098	0.0435018	0.999928	-3.84033	ENSMUSG00000096696	Zfp960
17349731	-0.414877	8.01532	-2.10919	0.0435584	0.999928	-3.84094	ENSMUSG00000006850	Tmco6
17249258	0.385003	4.86643	2.10896	0.04358	0.999928	-3.84117	ENSMUSG00000059397	Olfr54
17514967	-0.245513	3.14727	-2.10883	0.0435922	0.999928	-3.8413	ENSMUSG00000061457	Olfr871
17297817	-0.455684	7.19408	-2.10849	0.0436234	0.999928	-3.84164	ENSMUSG00000072675,ENSMUSG00000072672,ENSMUSG00000048502	Duxbl2,Duxbl3,Duxbl1
17434333	-0.281891	6.81772	-2.10802	0.0436677	0.999928	-3.84211	ENSMUSG00000005907	Pex1
17259534	0.774471	7.00844	2.10778	0.0436894	0.999928	-3.84235	ENSMUSG00000025161	Slc16a3
17455962	-0.285982	10.1391	-2.10715	0.0437485	0.999928	-3.84298	ENSMUSG00000042460	C1galt1
17461045	0.381035	6.45597	2.10697	0.0437657	0.999928	-3.84317	ENSMUSG00000048636	A730049H05Rik
17470674	-0.37527	4.02386	-2.10676	0.0437849	0.999928	-3.84337	ENSMUSG00000072778	Vmn2r27
17341655	0.438646	5.81934	2.10544	0.0439087	0.999928	-3.84469	ENSMUSG00000024125	Sbpl
17293897	-0.33765	7.4439	-2.10516	0.0439346	0.999928	-3.84497	ENSMUSG00000090641	Zfp712
17236552	0.245581	5.15736	2.10456	0.0439907	0.999928	-3.84557	ENSMUSG00000020017	Hal
17463159	-0.298984	7.62514	-2.10437	0.0440088	0.999928	-3.84576	ENSMUSG00000030337	E130112N10Rik
17284662	0.414214	3.49448	2.10431	0.0440142	0.999928	-3.84582
17547571	-0.25848	10.2722	-2.10405	0.0440381	0.999928	-3.84607	ENSMUSG00000029911	Ssbp1
17488090	0.303774	4.3419	2.09992	0.0444277	0.999928	-3.8502	ENSMUSG00000091924	Vmn1r185
17499072	0.325498	5.3054	2.09987	0.0444326	0.999928	-3.85025	ENSMUSG00000031512	Tex29
17532455	-0.276648	8.35694	-2.09887	0.0445273	0.999928	-3.85125	ENSMUSG00000032551	1110059G10Rik
17222527	-0.367943	8.18038	-2.09865	0.0445476	0.999928	-3.85146	ENSMUSG00000003134	Tbc1d8
17463644	0.263766	3.41524	2.0984	0.0445717	0.999928	-3.85171	ENSMUSG00000059410	Tas2r125
17346136	0.322107	6.98893	2.09795	0.0446146	0.999928	-3.85216	ENSMUSG00000011305	Plin5
17315977	0.218436	3.9884	2.09791	0.0446179	0.999928	-3.8522	ENSMUSG00000022249	Ttc23l
17342249	-0.320547	8.97207	-2.09753	0.0446538	0.999928	-3.85257	ENSMUSG00000024112	Cacna1h
17450131	-0.29204	8.46749	-2.09734	0.0446725	0.999928	-3.85277	ENSMUSG00000029319	Coq2
17220751	-0.222306	9.04757	-2.09605	0.0447946	0.999928	-3.85405	ENSMUSG00000026634	Angel2
17403934	0.397999	4.40281	2.09592	0.0448067	0.999928	-3.85418	ENSMUSG00000028174	Rpe65
17355298	0.36362	5.12863	2.09586	0.0448125	0.999928	-3.85424	ENSMUSG00000024512	Dynap
17314855	-0.348953	6.56521	-2.09545	0.0448522	0.999928	-3.85465	ENSMUSG00000023017	Asic1
17484005	-0.298405	8.18158	-2.09483	0.0449108	0.999928	-3.85526	ENSMUSG00000063179	Pstk
17438485	0.343809	8.4983	2.09304	0.0450818	0.999928	-3.85704	ENSMUSG00000029249	Rest
17315023	0.292433	5.49418	2.09146	0.0452335	0.999928	-3.85861	ENSMUSG00000087444	Gm5475
17387778	-0.338912	4.23342	-2.09137	0.0452421	0.999928	-3.8587	ENSMUSG00000075148	Olfr1141
17267420	0.319365	6.89572	2.09072	0.0453053	0.999928	-3.85936	ENSMUSG00000018427	Ypel2
17524357	-0.361048	3.69991	-2.09016	0.0453591	0.999928	-3.85991	ENSMUSG00000066899	Olfr870
17362922	0.299791	4.2824	2.08784	0.0455826	0.999928	-3.86221	ENSMUSG00000024673	Ms4a1
17335330	-0.236018	10.2734	-2.08703	0.0456614	0.999928	-3.86302	ENSMUSG00000037805	Rpl10a
17478819	-0.309651	5.8469	-2.08688	0.045676	0.999928	-3.86317	ENSMUSG00000095061	E030018B13Rik
17363954	0.374816	7.85835	2.0852	0.045839	0.999928	-3.86484	ENSMUSG00000040451	Sgms1
17232316	-0.273703	5.0208	-2.08502	0.0458567	0.999928	-3.86502	ENSMUSG00000051354	Samd3
17456554	0.31854	8.12551	2.08455	0.0459024	0.999928	-3.86549	ENSMUSG00000043421	Hilpda
17547552	0.30327	7.33877	2.08404	0.0459517	0.999928	-3.86599	ENSMUSG00000045237	1110012L19Rik
17284936	-0.509053	4.953	-2.08359	0.0459954	0.999928	-3.86643	ENSMUSG00000021213	Akr1c13
17314222	0.222752	6.80142	2.08229	0.0461229	0.999928	-3.86773	ENSMUSG00000022622	Acr
17305501	0.383721	6.17637	2.08051	0.046297	0.999928	-3.86949
17265432	0.295936	9.4972	2.08047	0.0463011	0.999928	-3.86953	ENSMUSG00000040620	Dhx33
17308714	-0.450583	8.53456	-2.08039	0.0463085	0.999928	-3.86961	ENSMUSG00000022003	Slc25a30
17448712	-0.385301	6.49911	-2.08026	0.0463212	0.999928	-3.86973	ENSMUSG00000029217	Tec
17246469	0.303142	4.1198	2.07988	0.0463589	0.999928	-3.87012	ENSMUSG00000048015	Neurod4
17416814	-0.284785	4.42262	-2.07922	0.0464232	0.999928	-3.87076	ENSMUSG00000028558	Calr4
17498887	-0.303834	5.24749	-2.07863	0.0464819	0.999928	-3.87136
17493547	0.286924	6.78325	2.07858	0.0464865	0.999928	-3.8714	ENSMUSG00000074006	Omp
17475787	-0.415256	9.7598	-2.07815	0.0465293	0.999928	-3.87183	ENSMUSG00000002409	Dyrk1b
17500380	-0.389997	6.42165	-2.0771	0.0466324	0.999928	-3.87287	ENSMUSG00000039661	Dusp26
17399533	0.362234	5.17518	2.07681	0.0466612	0.999928	-3.87316	ENSMUSG00000046280	She
17335540	0.683028	8.54271	2.07624	0.0467175	0.999928	-3.87372	ENSMUSG00000024014	Pim1
17303433	0.324584	6.08676	2.07597	0.0467437	0.999928	-3.87398	ENSMUSG00000021750	Fam107a
17219848	0.519807	7.99848	2.07587	0.0467539	0.999928	-3.87409	ENSMUSG00000039748	Exo1
17452719	0.263767	6.58619	2.07519	0.0468217	0.999928	-3.87476	ENSMUSG00000029408	Abcb9
17507847	-0.432504	4.26211	-2.07453	0.0468863	0.999928	-3.87541	ENSMUSG00000031471	Defb8
17423901	0.404707	9.59805	2.07448	0.0468914	0.999928	-3.87546	ENSMUSG00000039967	Zfp292
17243661	-0.238589	8.52514	-2.07432	0.0469076	0.999928	-3.87562	ENSMUSG00000035529	Prdm4
17299485	0.416762	4.24993	2.074	0.0469392	0.999928	-3.87594	ENSMUSG00000057903	Olfr739
17246776	0.332414	7.69529	2.07391	0.0469478	0.999928	-3.87602	ENSMUSG00000034412	Tbc1d10a
17535545	-0.329269	4.79974	-2.0728	0.0470587	0.999928	-3.87712	ENSMUSG00000031374	Zfp92
17229984	0.182745	5.28319	2.07213	0.0471254	0.999928	-3.87779	ENSMUSG00000037872	Ackr1
17457758	0.334252	4.68553	2.07199	0.0471392	0.999928	-3.87792	ENSMUSG00000062751	Prss1
17489124	-0.529068	7.84491	-2.07137	0.0472014	0.999928	-3.87854	ENSMUSG00000036864	Proser3
17355391	0.28377	9.63776	2.07065	0.047273	0.999928	-3.87925	ENSMUSG00000024556	Me2
17399899	0.275392	4.18295	2.06964	0.0473736	0.999928	-3.88024	ENSMUSG00000042092	Lce1c
17421384	-0.256274	6.87649	-2.06772	0.0475665	0.999928	-3.88214	NA,ENSMUSG00000078503,ENSMUSG00000067916,ENSMUSG00000070605	Znf41-ps,LOC101056073,Zfp991,Zfp992
17279715	0.356783	5.83434	2.06766	0.0475721	0.999928	-3.8822	ENSMUSG00000048562	Sp8
17226080	0.28736	3.38222	2.06677	0.0476621	0.999928	-3.88308	ENSMUSG00000044594	Serpinb3a
17402193	-0.580584	10.5011	-2.0665	0.0476888	0.999928	-3.88334	ENSMUSG00000039831	Arhgap29
17337701	0.294349	4.03444	2.06635	0.0477045	0.999928	-3.8835	ENSMUSG00000073396	Esp1
17357719	0.24466	5.31919	2.0648	0.0478609	0.999928	-3.88503	ENSMUSG00000055933	Oosp3
17334395	0.280608	8.34349	2.06333	0.0480096	0.999928	-3.88648	ENSMUSG00000044533	Rps2
17437043	-0.263487	7.04008	-2.0623	0.0481139	0.999928	-3.88749	ENSMUSG00000062329	Cytl1
17312716	0.487685	6.35991	2.06069	0.0482773	0.999928	-3.88908	ENSMUSG00000071713	Csf2rb
17352862	0.34574	10.2375	2.06067	0.0482797	0.999928	-3.8891	ENSMUSG00000024411	Aqp4
17492369	0.317533	6.49864	2.06065	0.0482818	0.999928	-3.88912	ENSMUSG00000030549	Rhcg
17264971	0.342313	5.45213	2.06021	0.0483264	0.999928	-3.88955	ENSMUSG00000089876	Tmem102
17350081	0.249341	5.64522	2.05864	0.0484867	0.999928	-3.8911	ENSMUSG00000051401	Kctd16
17475851	0.380631	6.58438	2.0583	0.0485207	0.999928	-3.89143	ENSMUSG00000030600	Lrfn1
17272945	-0.22685	7.44371	-2.0573	0.0486237	0.999928	-3.89242	ENSMUSG00000025375	Aatk
17326567	-0.387787	9.59243	-2.05729	0.048624	0.999928	-3.89242	ENSMUSG00000022707	Gbe1
17454145	-0.263042	6.69414	-2.05711	0.0486428	0.999928	-3.8926	ENSMUSG00000045348	Nyap1
17433860	0.291584	9.89022	2.05637	0.0487189	0.999928	-3.89333	ENSMUSG00000029036	Atad3a
17316068	0.377633	7.18548	2.05479	0.0488809	0.999928	-3.89488	ENSMUSG00000022197	Pdzd2
17344850	0.288509	5.59127	2.05466	0.0488941	0.999928	-3.89501	ENSMUSG00000049561	Olfr95
17526473	0.317233	4.94713	2.05428	0.0489338	0.999928	-3.89539	ENSMUSG00000074385	Gm10684
17397170	0.678173	9.36052	2.05344	0.0490205	0.999928	-3.89621	ENSMUSG00000037211	Spry1
17491788	-0.316529	8.46922	-2.05339	0.0490253	0.999928	-3.89626	ENSMUSG00000052040	Klf13
17451345	-0.387626	7.74003	-2.0531	0.049055	0.999928	-3.89654	ENSMUSG00000051339	2900026A02Rik
17383798	-0.316705	6.39256	-2.05225	0.0491428	0.999928	-3.89738	ENSMUSG00000026841	Fibcd1
17370124	0.288126	5.53441	2.05066	0.0493073	0.999928	-3.89894	ENSMUSG00000026870	Cutal
17342617	0.395527	6.37597	2.05062	0.0493121	0.999928	-3.89898	ENSMUSG00000073433	Arhgdig
17319661	-0.401132	5.24828	-2.05039	0.0493354	0.999928	-3.89921	ENSMUSG00000094559	Cyp2d34
17401269	-0.382116	4.97324	-2.05004	0.0493721	0.999928	-3.89955	ENSMUSG00000027843	Ptpn22
17380102	0.362885	8.30658	2.04921	0.049458	0.999928	-3.90036	ENSMUSG00000027495	Fam210b
17269333	0.278017	6.20648	2.04919	0.0494606	0.999928	-3.90039	ENSMUSG00000020916	Krt36
17477347	-0.423984	4.69079	-2.04745	0.0496416	0.999928	-3.90209	ENSMUSG00000060177	Klk1b22
17291019	0.935813	7.24464	2.04738	0.0496491	0.999928	-3.90217
17480675	0.575712	5.78889	2.04726	0.0496613	0.999928	-3.90228	ENSMUSG00000051048	P4ha3
17494717	0.278873	5.34848	2.04688	0.0497015	0.999928	-3.90266	ENSMUSG00000036647	Olfr6
17407721	-0.289599	8.1984	-2.04625	0.0497669	0.999928	-3.90327	ENSMUSG00000038766	Gabpb2
17397936	0.233797	11.2835	2.04546	0.04985	0.999928	-3.90405	ENSMUSG00000027763	Mbnl1
17525803	0.486044	8.36958	2.04522	0.0498744	0.999928	-3.90428	ENSMUSG00000040111	Gramd1b
17239889	0.350794	9.72026	2.04452	0.0499481	0.999928	-3.90497	ENSMUSG00000039089	L3mbtl3
17399776	0.244151	6.66692	2.04441	0.0499592	0.999928	-3.90507	ENSMUSG00000042306	S100a14
17236811	0.250034	3.99384	2.04421	0.049981	0.999928	-3.90528	ENSMUSG00000036446	Lum
17225871	0.232072	4.10113	2.04318	0.0500884	0.999928	-3.90628	ENSMUSG00000026331	Slco6c1
17331564	-0.430323	9.56501	-2.0426	0.0501495	0.999928	-3.90685	ENSMUSG00000048490	Nrip1
17352824	0.290396	9.77759	2.04228	0.0501829	0.999928	-3.90716	ENSMUSG00000024420	Zfp521
17493432	0.543575	9.57065	2.04058	0.0503623	0.999928	-3.90882	ENSMUSG00000035686	Thrsp
17513325	0.211667	7.55475	2.0401	0.0504133	0.999928	-3.9093	ENSMUSG00000034424	Gcsh
17243102	0.250713	7.06861	2.04002	0.0504221	0.999928	-3.90938	ENSMUSG00000020216	Jsrp1
17243633	-0.360168	6.57001	-2.03989	0.0504352	0.999928	-3.9095	ENSMUSG00000050035	Fhl4
17364403	-0.318017	4.40617	-2.03908	0.0505211	0.999928	-3.91029	ENSMUSG00000062624	Cyp2c67
17261122	-0.490886	7.94686	-2.03768	0.0506695	0.999928	-3.91166	ENSMUSG00000020273	Papolg
17326394	-0.325048	4.91879	-2.03754	0.0506853	0.999928	-3.91181	ENSMUSG00000043336	Filip1l
17258584	0.368962	6.92558	2.03746	0.0506937	0.999928	-3.91188	ENSMUSG00000061878	Sphk1
17333986	-0.488675	7.28854	-2.03723	0.0507175	0.999928	-3.9121	ENSMUSG00000053347	Zfp943
17334790	-0.288158	8.24567	-2.0361	0.0508385	0.999928	-3.91322	ENSMUSG00000025737	Wdr24
17272857	0.510596	8.98869	2.0354	0.0509121	0.999928	-3.91389	ENSMUSG00000039989	Cbx4
17292967	0.261115	5.75853	2.03406	0.0510562	0.999928	-3.91521	ENSMUSG00000021506	Pitx1
17448376	0.243475	5.50568	2.03339	0.051127	0.999928	-3.91586	ENSMUSG00000054598	9130230L23Rik
17266289	-0.329091	4.78295	-2.03293	0.0511762	0.999928	-3.91631	ENSMUSG00000000724	Cryba1
17282320	-0.222493	8.31431	-2.03236	0.0512377	0.999928	-3.91687	ENSMUSG00000091803,ENSMUSG00000021139	Cox16,Synj2bp-cox16
17456934	0.229427	12.3804	2.03097	0.0513869	0.999928	-3.91822	ENSMUSG00000051855	Mest
17408974	0.223786	7.46309	2.03093	0.0513916	0.999928	-3.91826	ENSMUSG00000046213	Cym
17517068	0.341811	4.99837	2.03009	0.0514821	0.999928	-3.91909	ENSMUSG00000054156	Gm4894
17336458	0.435233	7.15878	2.02802	0.0517056	0.999928	-3.92111	ENSMUSG00000024339	Tap2
17234936	-0.27037	6.80731	-2.02794	0.051714	0.999928	-3.92118	ENSMUSG00000020331	Hcn2
17523326	0.254286	9.65656	2.02633	0.0518876	0.999928	-3.92274	ENSMUSG00000032526	Deb1
17430593	0.291439	5.60957	2.02576	0.0519504	0.999928	-3.92331	ENSMUSG00000023120	Gm853
17212174	-0.321156	7.44239	-2.02547	0.0519818	0.999928	-3.92359	ENSMUSG00000026073	Il1r2
17394984	-0.251177	4.67128	-2.02541	0.0519883	0.999928	-3.92365	ENSMUSG00000043583	4930470P17Rik
17364545	0.311885	8.43667	2.02529	0.0520014	0.999928	-3.92377	ENSMUSG00000025008	Tctn3
17438955	-0.221439	5.47869	-2.02385	0.0521581	0.999928	-3.92517	ENSMUSG00000029371	Cxcl5
17328780	-0.291426	6.42165	-2.02279	0.0522729	0.999928	-3.92619	ENSMUSG00000090236	Car15
17234519	-0.311557	8.24395	-2.02249	0.0523066	0.999928	-3.9265	ENSMUSG00000001150	Mcm3ap
17484670	-0.3224	5.08007	-2.02205	0.0523545	0.999928	-3.92692	ENSMUSG00000038745	Nlrp6
17218942	0.238951	8.83288	2.02196	0.0523645	0.999928	-3.92701	ENSMUSG00000040836	Gpr161
17219178	0.249317	4.23069	2.02181	0.0523807	0.999928	-3.92715	ENSMUSG00000042800	1700015E13Rik
17430680	-0.270506	6.38074	-2.02066	0.0525066	0.999928	-3.92827	ENSMUSG00000028909	Ptpru
17468865	0.238831	8.13129	2.02025	0.0525517	0.999928	-3.92867	ENSMUSG00000030086	Chchd6
17395359	-0.243079	9.98375	-2.01995	0.0525845	0.999928	-3.92897	ENSMUSG00000074527,ENSMUSG00000078894,NA	Gm14296,2210418O10Rik,LOC627891
17424907	0.296728	7.8297	2.01975	0.052606	0.999928	-3.92916	ENSMUSG00000049657	Zbtb5
17479923	0.196582	3.42816	2.01946	0.052638	0.999928	-3.92944	ENSMUSG00000070460	Olfr291
17306638	-0.348278	6.26186	-2.01882	0.0527078	0.999928	-3.93006	ENSMUSG00000040701	Ap1g2
17387634	-0.476661	3.33901	-2.0188	0.052711	0.999928	-3.93009	ENSMUSG00000075204	Olfr1039
17380418	-0.312894	9.72051	-2.01855	0.052738	0.999928	-3.93032	ENSMUSG00000078879,ENSMUSG00000078896,ENSMUSG00000078887,ENSMUSG00000095199,ENSMUSG00000089756,ENSMUSG00000078866,ENSMUSG00000078901,ENSMUSG00000078877,NA	Zfp973,Zfp965,Gm6710,Zfp967,Zfp966,Zfp970,Gm14440,Gm14295,Gm14327
17403509	-0.318369	5.79327	-2.01788	0.0528112	0.999928	-3.93097	ENSMUSG00000036832	Lpar3
17307046	-0.391696	7.3231	-2.01742	0.0528629	0.999928	-3.93143	ENSMUSG00000064128	Cenpj
17545712	0.643415	6.12553	2.01581	0.0530404	0.999928	-3.93299	ENSMUSG00000025658	Cnksr2
17512680	-0.297607	10.6587	-2.0154	0.0530855	0.999928	-3.93339	ENSMUSG00000046691	Chtf8
17433328	-0.458753	8.09449	-2.01478	0.0531545	0.999928	-3.93399	ENSMUSG00000028957	Per3
17487369	0.283139	6.55837	2.01365	0.0532793	0.999928	-3.93508	ENSMUSG00000074336,ENSMUSG00000109350	Apoc4,Apoc4-apoc2
17221817	-0.232365	5.89973	-2.01335	0.0533131	0.999928	-3.93538	ENSMUSG00000026141	Col19a1
17363070	0.268165	5.25989	2.01293	0.0533593	0.999928	-3.93578	ENSMUSG00000067524	Olfr1428
17341354	0.346241	3.68118	2.01219	0.053442	0.999928	-3.9365	ENSMUSG00000045575	Vmn1r233
17455578	-0.330467	8.23655	-2.01078	0.0535989	0.999928	-3.93787	ENSMUSG00000016128	Stard13
17433029	-0.292393	6.66195	-2.01035	0.0536466	0.999928	-3.93828	ENSMUSG00000073705	Apitd1
17527694	0.292512	6.61066	2.00886	0.0538137	0.999928	-3.93973	ENSMUSG00000032334	Loxl1
17419812	-0.365089	9.8623	-2.00867	0.0538348	0.999928	-3.93992	ENSMUSG00000037266	Rsrp1
17387856	0.462236	4.62064	2.00834	0.0538714	0.999928	-3.94023	ENSMUSG00000075115	Olfr1200
17522555	0.279985	5.62014	2.0083	0.0538765	0.999928	-3.94028	ENSMUSG00000032496	Ltf
17273948	0.330837	7.15035	2.00763	0.0539515	0.999928	-3.94092	ENSMUSG00000020592	Sdc1
17332219	0.303063	5.07559	2.00757	0.0539585	0.999928	-3.94098	ENSMUSG00000051728	4930563D23Rik
17444836	0.513985	6.4486	2.00736	0.0539814	0.999928	-3.94118	ENSMUSG00000053129	Gsx1
17488151	0.396459	5.70518	2.00717	0.0540036	0.999928	-3.94137	ENSMUSG00000089661,ENSMUSG00000095538	Mia
17404011	0.371652	10.4058	2.00683	0.0540408	0.999928	-3.94169	ENSMUSG00000040289	Hey1
17335344	0.273195	5.22305	2.00589	0.0541474	0.999928	-3.94261	ENSMUSG00000024223	Armc12
17537347	0.212371	3.21994	2.0058	0.0541571	0.999928	-3.9427	ENSMUSG00000100194,ENSMUSG00000100133	Tgif2lx2,Tgif2lx1
17440054	-0.464462	8.10443	-2.00564	0.0541757	0.999928	-3.94286	ENSMUSG00000044060	A830010M20Rik
17232235	0.656084	8.9267	2.00548	0.0541936	0.999928	-3.94301	ENSMUSG00000019997	Ctgf
17410105	-0.238201	4.65839	-2.00546	0.0541955	0.999928	-3.94303	ENSMUSG00000039174	1700003H04Rik
17474820	-0.386394	4.72737	-2.00512	0.0542339	0.999928	-3.94336	ENSMUSG00000015721	Nlrp5
17493415	0.354244	7.27714	2.00498	0.0542498	0.999928	-3.94349	ENSMUSG00000035713	Usp35
17482110	0.457813	10.3568	2.00472	0.0542795	0.999928	-3.94375	ENSMUSG00000030657	Xylt1
17494181	0.357239	3.72683	2.00428	0.0543282	0.999928	-3.94416	ENSMUSG00000096584	Olfr611
17354189	-0.47011	9.8885	-2.00408	0.054351	0.999928	-3.94436	ENSMUSG00000071856	Mcc
17410043	-0.297976	9.32884	-2.00288	0.0544871	0.999928	-3.94552	ENSMUSG00000028114	Mettl14
17525454	0.406587	4.23013	2.00266	0.0545119	0.999928	-3.94574	ENSMUSG00000047980	9230110F15Rik
17239113	0.340176	10.4824	2.00266	0.054512	0.999928	-3.94574	ENSMUSG00000015305	Sash1
17356685	0.314013	6.73061	2.00237	0.0545442	0.999928	-3.94601	ENSMUSG00000024784,ENSMUSG00000107297	Gpha2
17445607	-0.454523	4.98075	-2.00237	0.0545444	0.999928	-3.94601
17354378	-0.240562	10.8134	-2.00204	0.0545824	0.999928	-3.94634	ENSMUSG00000024538	Ppic
17301061	0.3189	8.50068	2.002	0.054587	0.999928	-3.94638	ENSMUSG00000021993	Mipep
17259763	0.296959	8.38193	2.00161	0.0546304	0.999928	-3.94675	ENSMUSG00000020451	Limk2
17286412	-0.265973	4.85752	-2.00127	0.0546695	0.999928	-3.94708	ENSMUSG00000038327	Serpinb9f
17466996	0.29666	9.43547	2.00083	0.0547196	0.999928	-3.94751	ENSMUSG00000038074	Fkbp14
17462310	0.272455	7.20702	2.00034	0.0547747	0.999928	-3.94798	ENSMUSG00000041377	Ninj2
17421233	0.304117	3.32805	2.00012	0.0547998	0.999928	-3.94819	ENSMUSG00000066031	Gm13023
17341426	0.277011	3.46081	1.99998	0.054816	0.999928	-3.94833	ENSMUSG00000095093	Vmn2r111
17219811	0.37256	4.59813	1.99886	0.0549436	0.999928	-3.94941	ENSMUSG00000026523	Wdr64
17455093	0.301368	7.20703	1.99848	0.0549868	0.999928	-3.94977	ENSMUSG00000029627	Zkscan14
17336052	-0.290437	7.16849	-1.99782	0.0550622	0.999928	-3.95041	ENSMUSG00000067424	Zfp563
17439523	-0.384715	4.69437	-1.99622	0.0552452	0.999928	-3.95196	ENSMUSG00000057816	1700007G11Rik
17390598	-0.326541	6.10437	-1.99494	0.0553923	0.999928	-3.95319	ENSMUSG00000046110	Serinc4
17534758	0.262562	4.42663	1.99439	0.0554551	0.999928	-3.95372	ENSMUSG00000055555	4930502E18Rik
17487560	-0.473415	3.90885	-1.99372	0.0555321	0.999928	-3.95437	ENSMUSG00000093986	Vmn1r120
17249036	0.615744	8.8259	1.99352	0.0555558	0.999928	-3.95457	ENSMUSG00000020363	Gfpt2
17493005	-0.35257	6.392	-1.99308	0.0556068	0.999928	-3.95499	ENSMUSG00000030630	Fah
17331266	0.397508	3.77045	1.9923	0.0556961	0.999928	-3.95574	ENSMUSG00000074995	Olfr201
17470597	-0.342137	10.7926	-1.9921	0.0557195	0.999928	-3.95593	ENSMUSG00000003153	Slc2a3
17477191	0.296211	6.42771	1.99174	0.0557616	0.999928	-3.95629	ENSMUSG00000054046	Klk13
17254801	-0.279794	5.93057	-1.99164	0.0557721	0.999928	-3.95637	ENSMUSG00000070345	Hsf5
17336618	-0.253717	7.34857	-1.99136	0.0558053	0.999928	-3.95665	ENSMUSG00000015452	Ager
17466659	0.240484	10.8489	1.99128	0.0558146	0.999928	-3.95673	ENSMUSG00000029817	Tra2a
17462044	0.27877	5.73077	1.99097	0.0558503	0.999928	-3.95703	ENSMUSG00000042279	H1foo
17307337	-0.247564	8.06918	-1.98992	0.0559712	0.999928	-3.95803	ENSMUSG00000021982	Cdadc1
17375161	0.315152	9.24878	1.98978	0.0559876	0.999928	-3.95817	ENSMUSG00000054484	Tmem62
17271769	0.288587	6.11671	1.98787	0.0562102	0.999928	-3.96001	ENSMUSG00000048498	Cd300e
17367102	0.298003	5.09446	1.98767	0.0562332	0.999928	-3.9602	ENSMUSG00000026712	Mrc1
17474527	0.33543	7.84692	1.98731	0.0562746	0.999928	-3.96055	ENSMUSG00000065543	Mir330
17238667	-0.401723	3.77339	-1.98696	0.0563151	0.999928	-3.96088	ENSMUSG00000096497	Olfr787
17240645	0.484621	7.29397	1.98621	0.0564033	0.999928	-3.96161	ENSMUSG00000038151	Prdm1
17486646	0.293396	3.45252	1.98598	0.0564294	0.999928	-3.96182	ENSMUSG00000070816	Vmn1r86
17461205	0.704454	9.48726	1.98595	0.0564339	0.999928	-3.96186	ENSMUSG00000030077	Chl1
17273479	-0.364959	6.25807	-1.98558	0.0564773	0.999928	-3.96222	ENSMUSG00000039337	Tex19.2
17218813	-0.406096	6.93183	-1.98522	0.0565185	0.999928	-3.96256	ENSMUSG00000041396	Mettl18
17358416	0.251747	5.15806	1.98495	0.0565501	0.999928	-3.96282	ENSMUSG00000074913	Gm815
17260474	0.52203	11.257	1.9846	0.0565917	0.999928	-3.96316	ENSMUSG00000020427	Igfbp3
17486665	0.256175	3.51953	1.98453	0.0565994	0.999928	-3.96322	ENSMUSG00000078798,ENSMUSG00000070811	Sult2a1,Sult2a2
17530107	-0.252671	7.53065	-1.98446	0.0566073	0.999928	-3.96329	ENSMUSG00000053747	Sox14
17467575	0.339359	7.47986	1.98381	0.0566841	0.999928	-3.96392	ENSMUSG00000054474	Thnsl2
17245044	0.2464	9.56696	1.98311	0.0567663	0.999928	-3.96459	ENSMUSG00000069520	Tmem19
17297849	-0.45427	7.21399	-1.98255	0.0568319	0.999928	-3.96513	ENSMUSG00000072675,ENSMUSG00000072672,ENSMUSG00000048502	Duxbl2,Duxbl3,Duxbl1
17525599	-0.345974	8.98041	-1.98162	0.0569404	0.999928	-3.96602	ENSMUSG00000034303	Ccdc15
17465310	-0.233665	7.81883	-1.98129	0.0569803	0.999928	-3.96634	ENSMUSG00000029708	Gcc1
17490785	0.311285	6.1869	1.98111	0.0570015	0.999928	-3.96652	ENSMUSG00000003872	Lin7b
17406664	0.287855	5.91881	1.98008	0.0571219	0.999928	-3.9675	ENSMUSG00000051036	Ttc24
17309347	-0.330462	6.63444	-1.98006	0.0571253	0.999928	-3.96752
17364218	0.235344	6.59966	1.97928	0.0572172	0.999928	-3.96827	ENSMUSG00000039652	Cpeb3
17292514	-0.349279	6.67954	-1.97891	0.0572601	0.999928	-3.96862	ENSMUSG00000096641	Gm904
17332228	-0.411933	10.1227	-1.97798	0.0573704	0.999928	-3.96951	ENSMUSG00000022951	Rcan1
17327842	-0.212721	7.78768	-1.97694	0.0574941	0.999928	-3.97051	ENSMUSG00000022515	Anks3
17496547	-0.489403	8.27585	-1.97652	0.0575441	0.999928	-3.97092	ENSMUSG00000045114	Prrt2
17330861	0.564219	5.29278	1.97586	0.0576224	0.999928	-3.97155
17290939	0.464901	6.3197	1.97499	0.0577261	0.999928	-3.97239	ENSMUSG00000055313	Pgbd1
17463812	-0.309638	10.4988	-1.97281	0.0579859	0.999928	-3.97447	ENSMUSG00000030213	Atf7ip
17270222	-0.258637	7.14811	-1.97279	0.0579883	0.999928	-3.97449	ENSMUSG00000034664	Itga2b
17300998	-0.262384	7.25595	-1.97244	0.0580297	0.999928	-3.97482	ENSMUSG00000044461	Shisa2
17345349	0.280964	9.79593	1.97198	0.0580856	0.999928	-3.97527	ENSMUSG00000012296	Tjap1
17516227	0.238759	4.0233	1.97161	0.05813	0.999928	-3.97563	ENSMUSG00000043911	Olfr922
17490750	-0.335704	6.602	-1.9709	0.0582142	0.999928	-3.9763	ENSMUSG00000003863	Ppfia3
17471891	-0.205689	3.82006	-1.96936	0.0583991	0.999928	-3.97777	ENSMUSG00000061977	Tas2r104
17457887	-0.32472	5.95621	-1.96764	0.0586065	0.999928	-3.97942	ENSMUSG00000071506	Tmem139
17275317	0.666696	7.18506	1.96741	0.0586349	0.999928	-3.97964	ENSMUSG00000104861	3110039M20Rik
17333493	-0.40053	8.98405	-1.96733	0.0586449	0.999928	-3.97972	ENSMUSG00000036552	9030025P20Rik
17297121	-0.255301	10.5011	-1.96706	0.0586767	0.999928	-3.97997
17341155	-0.241151	7.55773	-1.96702	0.058682	0.999928	-3.98002	ENSMUSG00000079710,ENSMUSG00000079707	Gm3448,Gm3417,Tcte3
17401144	-0.273122	6.0431	-1.9668	0.0587078	0.999928	-3.98022	ENSMUSG00000007379	Dennd2c
17364208	0.490013	9.79521	1.96641	0.0587553	0.999928	-3.9806	ENSMUSG00000067279	Ppp1r3c
17305432	0.478345	4.93869	1.96631	0.0587679	0.999928	-3.9807	NA,ENSMUSG00000095528,ENSMUSG00000095226,ENSMUSG00000095384,ENSMUSG00000072145	Gm10376,Gm10375,Gm10377,1700001F09Rik,BC061237,LOC102639037
17443181	-0.403325	8.0762	-1.96559	0.0588546	0.999928	-3.98138	ENSMUSG00000061118	Dnajc30
17217145	-0.265511	9.22633	-1.96555	0.0588596	0.999928	-3.98142	ENSMUSG00000026436	Elk4
17430256	-0.365466	7.16645	-1.96548	0.0588684	0.999928	-3.98149	ENSMUSG00000061894	Zscan20
17355619	-0.329547	8.62172	-1.96441	0.0589981	0.999928	-3.98251	ENSMUSG00000053950	Adnp2
17466386	0.455123	7.37793	1.96427	0.0590144	0.999928	-3.98264	ENSMUSG00000029861	Fam131b
17305945	0.213099	3.65848	1.96404	0.0590432	0.999928	-3.98287	ENSMUSG00000048080	Olfr731
17240971	0.301862	6.59342	1.96357	0.0591004	0.999928	-3.98332	ENSMUSG00000003227	Edar
17531050	-0.264181	9.7671	-1.96335	0.0591264	0.999928	-3.98352	ENSMUSG00000032582	Rbm6
17477856	0.26841	7.69255	1.96319	0.0591458	0.999928	-3.98367	ENSMUSG00000040428	Plekha4
17393771	-0.315318	8.8944	-1.96318	0.0591477	0.999928	-3.98369	ENSMUSG00000027650	Tti1
17341365	-0.592285	4.80357	-1.96141	0.0593629	0.999928	-3.98537	ENSMUSG00000069743	Zfp820
17422587	0.1831	10.1491	1.96108	0.0594033	0.999928	-3.98569	ENSMUSG00000029063	Nadk
17467296	0.462698	3.89915	1.9609	0.059425	0.999928	-3.98586	ENSMUSG00000059375	Vmn1r33
17239719	0.37788	8.08971	1.96005	0.0595293	0.999928	-3.98667	ENSMUSG00000010461	Eya4
17492329	0.695194	7.50935	1.96004	0.0595307	0.999928	-3.98668	ENSMUSG00000039194	Rlbp1
17256378	-0.252643	5.96974	-1.95991	0.0595462	0.999928	-3.98681	ENSMUSG00000001558	Klhl10
17535390	-0.389718	7.57825	-1.9585	0.0597193	0.999928	-3.98815	ENSMUSG00000033361	Prrg3
17266335	0.544308	10.1854	1.95833	0.0597398	0.999928	-3.98831	ENSMUSG00000017386	Traf4
17388435	0.736833	8.19386	1.95797	0.0597837	0.999928	-3.98865	ENSMUSG00000027217	Tspan18
17412191	-0.330469	8.14355	-1.95788	0.0597951	0.999928	-3.98874	ENSMUSG00000028247	Coq3
17217821	-0.339974	10.1141	-1.95764	0.0598245	0.999928	-3.98897	ENSMUSG00000041483	Zfp281
17511310	-0.422732	5.22845	-1.95701	0.0599025	0.999928	-3.98957	ENSMUSG00000074194	Zfp791
17266885	0.309339	4.82587	1.9564	0.0599768	0.999928	-3.99015	ENSMUSG00000082101	Slfn14
17419377	-0.205863	9.11453	-1.95625	0.0599954	0.999928	-3.99029	ENSMUSG00000028899	Taf12
17490245	0.315455	4.91857	1.95591	0.0600371	0.999928	-3.99062	ENSMUSG00000038670	Mybpc2
17246440	-0.242089	3.60832	-1.9557	0.0600636	0.999928	-3.99082	ENSMUSG00000049052	Olfr812
17291094	0.258002	3.53974	1.95559	0.0600764	0.999928	-3.99092	ENSMUSG00000071491	Vmn1r209
17497414	-0.304234	8.2696	-1.95541	0.0600992	0.999928	-3.9911	ENSMUSG00000041775	Mapk1ip1
17250460	-0.23082	10.3849	-1.95532	0.0601108	0.999928	-3.99118	ENSMUSG00000042650	Alkbh5
17437129	-0.406506	9.40802	-1.95481	0.0601735	0.999928	-3.99167	ENSMUSG00000039782	Cpeb2
17507321	-0.612638	8.01821	-1.95469	0.060188	0.999928	-3.99178	ENSMUSG00000001300	Efnb2
17304646	-0.332422	7.66966	-1.95392	0.0602826	0.999928	-3.99251	ENSMUSG00000021902	Phf7
17291076	-0.446158	4.32628	-1.95297	0.0604008	0.999928	-3.99342	ENSMUSG00000094379	Vmn1r202
17463638	0.269853	4.72677	1.95222	0.0604936	0.999928	-3.99413	ENSMUSG00000030194	Tas2r116
17458948	0.320737	3.92581	1.95216	0.0605013	0.999928	-3.99419	ENSMUSG00000057981	Vmn1r12
17236269	0.195535	5.60066	1.95187	0.0605373	0.999928	-3.99447	ENSMUSG00000020051	Pah
17470301	0.190512	9.76265	1.95156	0.0605752	0.999928	-3.99476	ENSMUSG00000030168	Adipor2
17374190	0.294525	4.18536	1.9494	0.0608444	0.999928	-3.99681	ENSMUSG00000095586	Olfr1287
17425622	0.258818	5.0291	1.94774	0.0610516	0.999928	-3.99839	ENSMUSG00000038709	Txndc8
17283958	0.255449	5.33446	1.94747	0.0610859	0.999928	-3.99865	ENSMUSG00000085925,ENSMUSG00000098639,ENSMUSG00000070129	Rtl1,Mir3071
17395897	0.215769	8.35445	1.94682	0.0611672	0.999928	-3.99927	ENSMUSG00000000823	Zfp512b
17427462	-0.249034	9.36531	-1.94538	0.0613473	0.999928	-4.00063	ENSMUSG00000028563	Tm2d1
17331232	-0.257274	3.45266	-1.94494	0.0614024	0.999928	-4.00105	ENSMUSG00000090629	Olfr180
17393375	0.280172	8.7449	1.9438	0.0615465	0.999928	-4.00213	ENSMUSG00000005882	Uqcc1
17315946	-0.381441	8.62176	-1.94275	0.0616785	0.999928	-4.00313	ENSMUSG00000044224	Dnajc21
17257568	0.268944	6.4616	1.94249	0.0617118	0.999928	-4.00338	ENSMUSG00000020712	Tcam1
17377774	-0.280902	7.44505	-1.94245	0.0617164	0.999928	-4.00341	ENSMUSG00000042814	Mcts2
17468633	-0.263464	8.03876	-1.9423	0.061735	0.999928	-4.00355	ENSMUSG00000030051	Aplf
17374765	-0.292032	5.89349	-1.94229	0.0617369	0.999928	-4.00357	ENSMUSG00000027315	Spint1
17523908	0.369727	5.84744	1.9422	0.0617484	0.999928	-4.00365	ENSMUSG00000040729	Cep126
17380222	0.259468	6.78727	1.94201	0.0617723	0.999928	-4.00383	ENSMUSG00000027513	Pck1
17326658	-0.261824	10.704	-1.94098	0.0619025	0.999928	-4.00481	ENSMUSG00000022867	Usp25
17365001	0.221711	5.30454	1.94021	0.0619993	0.999928	-4.00553	ENSMUSG00000025197	Cyp2c44
17486543	0.337407	6.25078	1.93932	0.0621129	0.999928	-4.00638	ENSMUSG00000096593	Vmn2r54
17391983	0.32961	5.78457	1.9382	0.0622554	0.999928	-4.00744	ENSMUSG00000050558	Prokr2
17362953	-0.26936	4.77982	-1.93776	0.0623107	0.999928	-4.00785	ENSMUSG00000024672	Ms4a7
17502440	0.424397	8.06366	1.93774	0.0623137	0.999928	-4.00788	ENSMUSG00000055148	Klf2
17228871	-0.219979	10.9938	-1.93746	0.0623496	0.999928	-4.00814	ENSMUSG00000040297	Suco
17486650	-0.238492	7.56952	-1.93699	0.0624093	0.999928	-4.00859	ENSMUSG00000070814	6330408A02Rik
17273714	0.331851	7.9093	1.93661	0.0624567	0.999928	-4.00894	ENSMUSG00000020654	Adcy3
17349433	0.451666	8.59299	1.93542	0.0626093	0.999928	-4.01007	ENSMUSG00000003779	Kif20a
17398198	0.206264	9.64867	1.93527	0.062628	0.999928	-4.01021	ENSMUSG00000102422,ENSMUSG00000027777,ENSMUSG00000051777	Gm21949,Schip1,Iqcj
17374028	0.264318	8.49489	1.93466	0.0627065	0.999928	-4.01079	ENSMUSG00000016386	Mpped2
17337169	-0.401599	8.70692	-1.93464	0.0627095	0.999928	-4.01081	ENSMUSG00000040312	Cchcr1
17514948	-0.284395	3.40457	-1.93441	0.0627383	0.999928	-4.01102	ENSMUSG00000058659	Olfr58
17439319	0.238736	3.19185	1.93261	0.0629697	0.999928	-4.01273	ENSMUSG00000070677	D5Ertd577e
17406514	-0.248075	5.25899	-1.93157	0.0631031	0.999928	-4.01371	ENSMUSG00000015852	Fcrls
17398052	0.295567	6.37925	1.9312	0.0631512	0.999928	-4.01406	ENSMUSG00000027827	Kcnab1
17343527	0.324462	7.56914	1.93056	0.0632333	0.999928	-4.01466	ENSMUSG00000067430	Zfp763
17458377	0.341179	3.98256	1.92989	0.063319	0.999928	-4.01529
17474485	0.327227	7.50067	1.92938	0.0633855	0.999928	-4.01578	ENSMUSG00000050428	Fbxo46
17485471	0.378318	5.25801	1.92931	0.0633947	0.999928	-4.01584	ENSMUSG00000051207	Mrgprd
17337625	0.244488	3.34398	1.92905	0.0634283	0.999928	-4.01609	ENSMUSG00000063240	Olfr133
17548846	-0.251234	9.912	-1.92873	0.0634694	0.999928	-4.01639	ENSMUSG00000023027	Atf1
17394232	0.3769	6.10492	1.92856	0.0634918	0.999928	-4.01655	ENSMUSG00000074594	Wfdc9
17416993	-0.254073	4.42319	-1.92832	0.0635225	0.999928	-4.01678	ENSMUSG00000078599,ENSMUSG00000049214	Skint8
17462764	0.247496	4.0331	1.92807	0.0635555	0.999928	-4.01702	ENSMUSG00000030148	Clec4a2
17238549	-0.280509	8.00197	-1.92762	0.0636134	0.999928	-4.01744	ENSMUSG00000064030	Pym1
17537527	0.260629	3.98666	1.92743	0.0636384	0.999928	-4.01762	ENSMUSG00000049815	4921511C20Rik
17455986	-0.300122	6.40074	-1.92739	0.0636428	0.999928	-4.01765	ENSMUSG00000089862,ENSMUSG00000107705	Umad1
17284253	0.349743	6.46341	1.92554	0.0638837	0.999928	-4.0194	ENSMUSG00000002799	Jag2
17344911	-0.262263	4.2026	-1.92528	0.0639176	0.999928	-4.01965	ENSMUSG00000081724	Olfr129
17502626	0.248001	7.59507	1.92494	0.0639613	0.999928	-4.01996	ENSMUSG00000031618	Nr3c2
17296466	-0.22311	6.21831	-1.92477	0.0639836	0.999928	-4.02013
17212316	0.534351	9.23676	1.92393	0.0640936	0.999928	-4.02092	NA	2900092D14Rik
17338316	0.2376	6.06816	1.92277	0.0642442	0.999928	-4.02201	ENSMUSG00000023987	Pgc
17506418	0.626037	8.36791	1.92227	0.0643093	0.999928	-4.02248	ENSMUSG00000006585	Cdt1
17247377	0.201316	4.77041	1.92202	0.0643421	0.999928	-4.02271	ENSMUSG00000048834	Vstm2a
17459232	-0.298656	5.01688	-1.92184	0.0643658	0.999928	-4.02288	ENSMUSG00000036463	4930544G11Rik
17462231	-0.240361	7.50266	-1.92144	0.0644183	0.999928	-4.02326	ENSMUSG00000041477	Dcp1b
17514435	0.591503	5.60115	1.92133	0.0644336	0.999928	-4.02337	ENSMUSG00000033538	Casp4
17383452	0.220896	6.2842	1.92118	0.0644524	0.999928	-4.0235	ENSMUSG00000079502	Cfap77
17338599	-0.475872	7.16979	-1.92051	0.0645401	0.999928	-4.02413	ENSMUSG00000024172,ENSMUSG00000098633	St6gal2
17277801	-0.389743	7.51822	-1.92031	0.0645673	0.999928	-4.02433	ENSMUSG00000021007	Spata7
17378017	-0.283906	6.13124	-1.91907	0.0647292	0.999928	-4.02549	ENSMUSG00000027481	Bpifb2
17284222	-0.460845	8.17758	-1.91765	0.0649172	0.999928	-4.02683	NA	Ahnak2
17380496	-0.336662	9.66833	-1.91673	0.0650385	0.999928	-4.02769	ENSMUSG00000078879,ENSMUSG00000078896,ENSMUSG00000078866,ENSMUSG00000095199,ENSMUSG00000089756,ENSMUSG00000078901	Zfp973,Zfp965,Zfp970,Zfp967,Zfp966,Gm14440
17346062	-0.672908	7.05788	-1.91661	0.0650539	0.999928	-4.0278	ENSMUSG00000057835	Zfp119a
17481606	0.26374	5.34569	1.91641	0.0650806	0.999928	-4.02799	ENSMUSG00000054236	Olfr481
17392730	0.217673	9.09519	1.91579	0.0651631	0.999928	-4.02858	ENSMUSG00000032046	Abhd12
17546570	0.275751	3.60862	1.91544	0.065209	0.999928	-4.0289
17459370	-0.381761	3.56125	-1.91482	0.0652904	0.999928	-4.02948
17457965	0.326273	5.21875	1.91476	0.0652992	0.999928	-4.02954	ENSMUSG00000048284	Tas2r126
17225261	0.369407	7.99196	1.91475	0.0653001	0.999928	-4.02955	ENSMUSG00000026259	Ngef
17247543	0.243152	8.93466	1.91452	0.0653302	0.999928	-4.02976	ENSMUSG00000049800	Sertad2
17330577	0.429263	8.8072	1.91354	0.0654608	0.999928	-4.03069	ENSMUSG00000022687	Boc
17279277	-0.255663	7.60089	-1.91315	0.065513	0.999928	-4.03106	ENSMUSG00000037686	Aspg
17228705	0.199025	5.8113	1.91296	0.0655377	0.999928	-4.03123	ENSMUSG00000026729	4930562F07Rik
17240965	0.353784	4.6369	1.91292	0.0655438	0.999928	-4.03127	ENSMUSG00000075045,ENSMUSG00000106919	Gm4981
17307125	-0.365406	5.18559	-1.91138	0.0657491	0.999928	-4.03272	ENSMUSG00000040055	Gjb6
17539536	0.265211	5.14918	1.91131	0.065758	0.999928	-4.03278	ENSMUSG00000031380	Vegfd
17211375	0.472968	10.1819	1.91123	0.0657678	0.999928	-4.03285	ENSMUSG00000025931	Paqr8
17357902	0.353449	3.99681	1.91099	0.0658006	0.999928	-4.03308	ENSMUSG00000046913	Olfr1451
17434158	-0.359984	6.67174	-1.90852	0.0661304	0.999928	-4.03539	NA,ENSMUSG00000096237	Gm3893,Gm29804,Gm5859,4933409K07Rik,Gm9615,Gm21158
17228896	0.265793	4.88098	1.9084	0.0661462	0.999928	-4.0355	ENSMUSG00000086277	4930558K02Rik
17340748	0.371692	4.98991	1.90806	0.0661929	0.999928	-4.03583	ENSMUSG00000046173	Pabpc6
17211090	-0.233654	9.72737	-1.90725	0.0663009	0.999928	-4.03658	ENSMUSG00000056763	Cspp1
17456918	-0.240739	5.44245	-1.90671	0.0663738	0.999928	-4.03709	ENSMUSG00000054446	Cpa1
17477254	0.254743	5.81513	1.90614	0.0664509	0.999928	-4.03763	ENSMUSG00000050063	Klk6
17427928	-0.256573	6.55252	-1.90586	0.0664887	0.999928	-4.03789	ENSMUSG00000034785	Dio1
17495262	-0.6771	9.21668	-1.90548	0.0665397	0.999928	-4.03825	ENSMUSG00000055723	Rras2
17231387	-0.520652	9.08697	-1.90501	0.0666033	0.999928	-4.03869	ENSMUSG00000040675	Mthfd1l
17426434	0.41316	6.73908	1.90495	0.0666106	0.999928	-4.03874	ENSMUSG00000028351	Brinp1
17368141	0.268161	6.12583	1.9046	0.0666579	0.999928	-4.03907	ENSMUSG00000045684	Lcn6
17543744	0.28767	6.44258	1.90388	0.066755	0.999928	-4.03974	ENSMUSG00000032894	1700031F05Rik
17251799	-0.311554	8.41263	-1.90216	0.0669885	0.999928	-4.04135	ENSMUSG00000023170	Gps2
17449033	0.37204	9.18378	1.90192	0.0670212	0.999928	-4.04158	ENSMUSG00000029246	Ppat
17466798	-0.72903	7.54357	-1.90178	0.0670393	0.999928	-4.0417	ENSMUSG00000029844	Hoxa1
17238695	0.222584	3.0848	1.90159	0.0670659	0.999928	-4.04189	ENSMUSG00000052818	Olfr813
17363626	0.645193	7.34846	1.90137	0.0670949	0.999928	-4.04209	ENSMUSG00000041731	Pgm5
17317983	0.448332	9.34001	1.90129	0.0671058	0.999928	-4.04216	ENSMUSG00000022602	Arc
17486570	-0.418869	8.77399	-1.90082	0.0671694	0.999928	-4.0426	ENSMUSG00000057894	Zfp329
17485993	-0.290925	6.77737	-1.90077	0.0671762	0.999928	-4.04264	ENSMUSG00000043290	Zfp784
17294397	-0.250282	6.22364	-1.90067	0.0671898	0.999928	-4.04274	ENSMUSG00000021579	Lrrc14b
17217048	0.421747	8.02283	1.90047	0.0672171	0.999928	-4.04293	ENSMUSG00000052688	Rab7b
17235065	-0.227026	6.43867	-1.89981	0.067307	0.999928	-4.04354	ENSMUSG00000035745	Grin3b
17511677	0.334694	4.84825	1.89969	0.0673233	0.999928	-4.04366	ENSMUSG00000057400	Ces1c
17374098	0.275685	9.59613	1.89969	0.0673241	0.999928	-4.04366	ENSMUSG00000050199	Lgr4
17463416	0.228945	6.36019	1.89892	0.067429	0.999928	-4.04438	ENSMUSG00000079304	4933413G19Rik
17502445	-0.254104	7.74572	-1.89832	0.0675098	0.999928	-4.04493	ENSMUSG00000052794	1700030K09Rik
17337750	-0.215726	4.67191	-1.89826	0.0675185	0.999928	-4.04499	ENSMUSG00000041293	Adgrf1
17539519	0.224454	6.30206	1.89769	0.0675969	0.999928	-4.04553	ENSMUSG00000031379	Pir
17319045	-0.307702	7.73696	-1.89729	0.0676512	0.999928	-4.0459	ENSMUSG00000043460	Elfn2
17360655	0.293536	9.78716	1.89658	0.0677485	0.999928	-4.04656	ENSMUSG00000033478	Fam160b1
17225801	-0.280048	5.86765	-1.89631	0.0677852	0.999928	-4.04681	ENSMUSG00000026285	Pdcd1
17481346	0.280115	3.83156	1.89537	0.0679142	0.999928	-4.04769	ENSMUSG00000073914	Olfr677
17394668	-0.324757	7.18506	-1.89395	0.0681096	0.999928	-4.04902	ENSMUSG00000050556	Kcnb1
17443710	0.241085	5.41509	1.89313	0.068222	0.999928	-4.04978	ENSMUSG00000037053	Azgp1
17345880	0.216007	4.57334	1.89302	0.0682373	0.999928	-4.04988	ENSMUSG00000010592	Dazl
17475597	-0.393414	8.69628	-1.89261	0.0682937	0.999928	-4.05026	ENSMUSG00000008384	Sertad1
17410956	-0.215368	4.99014	-1.89194	0.0683852	0.999928	-4.05088	ENSMUSG00000036960	Clca2
17535012	-0.309195	5.81143	-1.89171	0.0684175	0.999928	-4.0511	ENSMUSG00000031130	Brs3
17216676	-0.261269	5.36112	-1.89135	0.0684675	0.999928	-4.05144	ENSMUSG00000058665	En1
17362674	-0.413115	6.07067	-1.89129	0.0684759	0.999928	-4.0515	ENSMUSG00000035179	Ppp1r32
17372119	-0.251094	9.51885	-1.89114	0.0684956	0.999928	-4.05163	ENSMUSG00000027099	Mtx2
17454546	-0.248396	7.52935	-1.89103	0.0685114	0.999928	-4.05173	ENSMUSG00000029557	Mrm2
17459760	0.241922	3.64494	1.89092	0.0685265	0.999928	-4.05184	ENSMUSG00000023140	Reg2
17475336	-0.335954	6.68654	-1.89078	0.0685464	0.999928	-4.05197	ENSMUSG00000063439	B9d2
17321213	0.297959	5.28235	1.88996	0.0686596	0.999928	-4.05273	ENSMUSG00000062037	Olfr285,Olfr257
17237751	-0.344336	7.18802	-1.88968	0.0686976	0.999928	-4.05299	ENSMUSG00000053684	BC048403
17300666	0.250878	6.21177	1.88964	0.0687032	0.999928	-4.05302	ENSMUSG00000046908	Ltb4r1
17408315	0.354269	3.66932	1.88958	0.0687116	0.999928	-4.05308	ENSMUSG00000038092	Hsd3b5
17303174	0.400383	8.52419	1.88911	0.0687775	0.999928	-4.05352
17405724	-0.220185	5.18337	-1.88803	0.0689276	0.999928	-4.05453	ENSMUSG00000027833	Shox2
17282348	-0.238112	8.23743	-1.88779	0.0689598	0.999928	-4.05475	ENSMUSG00000090935,ENSMUSG00000021139	Synj2bp,Synj2bp-cox16
17473806	-0.275796	7.14503	-1.88686	0.0690894	0.999928	-4.05561	ENSMUSG00000033967	Rnf225
17244949	0.295182	5.1102	1.88638	0.0691563	0.999928	-4.05606	ENSMUSG00000056888	Glipr1
17245874	-0.269782	6.06291	-1.88627	0.0691719	0.999928	-4.05616	ENSMUSG00000025407	Gli1
17488134	-0.318392	8.99886	-1.88589	0.0692246	0.999928	-4.05651	ENSMUSG00000053291	Rab4b
17515496	0.28857	5.20491	1.88584	0.0692324	0.999928	-4.05657	ENSMUSG00000043659	Npsr1
17291469	-0.304498	4.4432	-1.88465	0.0693977	0.999928	-4.05767	ENSMUSG00000006488	Prl7a1
17402305	0.549634	8.64266	1.88206	0.0697606	0.999928	-4.06007	ENSMUSG00000028121	Bcar3
17348638	-0.322121	5.15501	-1.88181	0.0697954	0.999928	-4.0603	ENSMUSG00000036743	Psma8
17222940	0.263549	8.25604	1.8812	0.0698815	0.999928	-4.06087	ENSMUSG00000026102	Inpp1
17516271	0.345446	3.88679	1.8812	0.0698823	0.999928	-4.06088	ENSMUSG00000059867	Olfr960
17269404	-0.22427	5.56389	-1.87904	0.0701853	0.999928	-4.06287	ENSMUSG00000053797	Krt16
17433888	0.319789	6.92772	1.87902	0.0701881	0.999928	-4.06289	ENSMUSG00000073680	Tmem88b
17510280	-0.231123	8.28434	-1.87849	0.0702637	0.999928	-4.06339	ENSMUSG00000002393	Nr2f6
17264053	-0.279111	7.74614	-1.87838	0.0702792	0.999928	-4.06349	ENSMUSG00000005267	Zfp287
17374178	0.330138	3.58008	1.87805	0.0703264	0.999928	-4.0638	ENSMUSG00000095156	Olfr1281
17385437	0.384292	8.00897	1.87736	0.0704226	0.999928	-4.06443	ENSMUSG00000026836	Acvr1
17326946	-0.338945	4.69752	-1.87635	0.0705658	0.999928	-4.06536	ENSMUSG00000068067	1110057P08Rik
17221995	0.32751	5.36481	1.87618	0.07059	0.999928	-4.06552	ENSMUSG00000091318	Gm5415
17351747	0.203968	4.65046	1.87552	0.070684	0.999928	-4.06614	ENSMUSG00000035394	Cfap53
17234709	-0.198789	4.22909	-1.87546	0.0706928	0.999928	-4.06619	ENSMUSG00000094012	Gm10024
17354764	0.255181	6.32492	1.8754	0.0707014	0.999928	-4.06625	ENSMUSG00000045094	Arhgef37
17349866	-0.254249	4.92355	-1.8746	0.0708142	0.999928	-4.06698	ENSMUSG00000051663	Pcdhb1
17509182	0.241781	4.45755	1.87457	0.0708189	0.999928	-4.06702	ENSMUSG00000047171	Helt
17361546	-0.231575	4.84059	-1.8741	0.0708864	0.999928	-4.06745	ENSMUSG00000024846	Cst6
17294167	-0.262873	9.43219	-1.87373	0.0709384	0.999928	-4.06779	ENSMUSG00000034525	Ice1
17248911	0.308744	5.1196	1.87268	0.0710889	0.999928	-4.06877	ENSMUSG00000078920,ENSMUSG00000040328	Ifi47,Olfr56
17505863	0.396821	6.8448	1.87224	0.0711516	0.999928	-4.06918	ENSMUSG00000046844	Vat1l
17319997	0.210501	7.56786	1.87145	0.0712633	0.999928	-4.0699	ENSMUSG00000016624	Phf21b
17302238	-0.260512	9.71973	-1.87126	0.0712908	0.999928	-4.07008	ENSMUSG00000036461	Elf1
17312358	-0.181669	5.69504	-1.87029	0.0714307	0.999928	-4.07098	ENSMUSG00000071724	Smpd5
17504688	0.227715	6.86907	1.87017	0.0714466	0.999928	-4.07108	ENSMUSG00000033249	Hsf4
17424276	0.231437	8.02458	1.86963	0.071524	0.999928	-4.07158	ENSMUSG00000028445	Enho
17500496	-0.193398	10.0277	-1.86936	0.0715629	0.999928	-4.07183	ENSMUSG00000031585	Gtf2e2
17535951	-0.217078	9.92942	-1.86895	0.0716215	0.999928	-4.07221	ENSMUSG00000031198	Fundc2
17359716	-0.251656	8.29779	-1.86891	0.0716287	0.999928	-4.07226	ENSMUSG00000036450	Hif1an
17347990	0.21779	4.56589	1.86809	0.0717464	0.999928	-4.07301	ENSMUSG00000024107	Lhcgr
17324163	0.257043	8.56209	1.86807	0.0717491	0.999928	-4.07303	ENSMUSG00000005958	Ephb3
17510572	-0.274916	7.85586	-1.86791	0.0717724	0.999928	-4.07318	ENSMUSG00000045248	Med26
17524322	0.229732	3.43054	1.86759	0.0718178	0.999928	-4.07347	ENSMUSG00000054141	Olfr24
17485462	-0.536248	7.46676	-1.86756	0.0718219	0.999928	-4.0735	ENSMUSG00000031070	Mrgprf
17401447	-0.544052	6.36083	-1.86752	0.071828	0.999928	-4.07353	ENSMUSG00000074340	Ovgp1
17417824	0.403891	4.35761	1.86739	0.0718464	0.999928	-4.07365	ENSMUSG00000073768	Olfr1330
17475226	-0.248268	6.6148	-1.86738	0.0718475	0.999928	-4.07366	ENSMUSG00000058741	Prr19
17299542	0.242953	9.73869	1.86674	0.0719402	0.999928	-4.07425	ENSMUSG00000035960	Apex1
17422109	-0.269717	6.50946	-1.86593	0.0720576	0.999928	-4.07501	ENSMUSG00000028940	Hes2
17277130	-0.250143	8.3576	-1.86559	0.0721061	0.999928	-4.07532	ENSMUSG00000046791	2410016O06Rik
17493109	-0.296236	4.09245	-1.86523	0.0721578	0.999928	-4.07565	ENSMUSG00000091239	Vmn2r76
17334253	0.240534	9.51236	1.86498	0.0721948	0.999928	-4.07588	ENSMUSG00000024132	Eci1
17516740	-0.22934	5.34849	-1.8647	0.0722342	0.999928	-4.07613	ENSMUSG00000046480	Scn4b
17529930	0.236509	5.1942	1.86417	0.072311	0.999928	-4.07662	ENSMUSG00000032452	Clstn2
17523566	0.263124	6.94673	1.86383	0.0723613	0.999928	-4.07694	ENSMUSG00000025784	Clec3b
17405119	-0.312252	5.53723	-1.8634	0.072423	0.999928	-4.07733	ENSMUSG00000037161	Mgarp
17308242	0.310652	7.833	1.8624	0.0725686	0.999928	-4.07826	ENSMUSG00000022090	Pdlim2
17492858	0.380138	4.3352	1.86235	0.072575	0.999928	-4.0783
17359466	-0.35753	9.96477	-1.86145	0.0727067	0.999928	-4.07913	ENSMUSG00000011752	Pgam1
17494298	0.180742	6.47707	1.86136	0.0727191	0.999928	-4.07921	ENSMUSG00000051618	Ubqln3
17504541	-0.328877	6.50365	-1.86135	0.0727206	0.999928	-4.07922	ENSMUSG00000031886	Ces2e
17513655	0.244108	6.41558	1.86081	0.0727994	0.999928	-4.07972	ENSMUSG00000025317	Car5a
17298041	0.35572	6.26218	1.86014	0.0728965	0.999928	-4.08034	ENSMUSG00000021895	Arhgef3
17310530	0.477769	10.3144	1.85988	0.0729354	0.999928	-4.08058	ENSMUSG00000022321	Cdh10
17308916	-0.214799	9.86819	-1.85915	0.0730419	0.999928	-4.08125	ENSMUSG00000022023	Wbp4
17211335	0.267091	4.96212	1.85738	0.0732998	0.999928	-4.08287	ENSMUSG00000042596	Tfap2d
17522235	0.358429	7.73425	1.85622	0.0734698	0.999928	-4.08394	ENSMUSG00000032477	Cdc25a
17293774	-0.25939	3.84579	-1.85608	0.0734915	0.999928	-4.08408	ENSMUSG00000032999	Nlrp4f
17544073	0.237864	4.98538	1.85462	0.073705	0.999928	-4.08541	ENSMUSG00000047686	Zcchc5
17301823	-0.635191	9.73342	-1.85462	0.0737059	0.999928	-4.08542	ENSMUSG00000022103	Gfra2
17217625	-0.261599	6.51285	-1.85424	0.0737612	0.999928	-4.08576	ENSMUSG00000026418	Tnni1
17284194	-0.256181	6.47536	-1.85373	0.0738365	0.999928	-4.08623	ENSMUSG00000054013	Tmem179
17499591	0.229909	4.53727	1.85365	0.073849	0.999928	-4.08631	ENSMUSG00000046354	Defb14
17223532	-0.301489	9.48584	-1.85343	0.073881	0.999928	-4.08651	ENSMUSG00000026024	Als2
17421774	-0.217675	8.06933	-1.85327	0.0739042	0.999928	-4.08665	ENSMUSG00000028974	Dffa
17288189	-0.233968	6.05576	-1.85279	0.0739752	0.999928	-4.0871
17404139	-0.380726	9.45209	-1.85266	0.0739952	0.999928	-4.08722	ENSMUSG00000027534	Snx16
17489384	-0.29287	5.80033	-1.85193	0.0741026	0.999928	-4.08789	ENSMUSG00000001247	Lsr
17388389	0.471874	8.38674	1.85175	0.0741285	0.999928	-4.08805	ENSMUSG00000068742	Cry2
17279835	-0.229881	10.1246	-1.85175	0.0741295	0.999928	-4.08805
17466982	0.772154	8.97825	1.85015	0.0743662	0.999928	-4.08952	ENSMUSG00000019124	Scrn1
17215298	-0.280932	4.6488	-1.84928	0.0744947	0.999928	-4.09031	ENSMUSG00000079434	Neu2
17443519	-0.621488	7.6127	-1.8489	0.0745518	0.999928	-4.09067	ENSMUSG00000037428	Vgf
17350378	-0.224942	4.59955	-1.84882	0.0745636	0.999928	-4.09074	ENSMUSG00000024481	Lvrn
17337919	0.267484	7.01433	1.84839	0.0746269	0.999928	-4.09113	ENSMUSG00000023949	Tcte1
17229698	-0.326598	10.3383	-1.84811	0.0746693	0.999928	-4.09139	ENSMUSG00000053483	Usp21
17326816	-0.181202	10.4085	-1.84789	0.0747026	0.999928	-4.0916	ENSMUSG00000008976	Gabpa
17387829	0.299627	4.16999	1.84751	0.0747592	0.999928	-4.09194	ENSMUSG00000075127	Olfr1179
17305830	0.498994	8.58336	1.84669	0.0748802	0.999928	-4.09269	ENSMUSG00000021848	Otx2
17505191	0.209024	6.03501	1.84652	0.0749067	0.999928	-4.09285	ENSMUSG00000031910	Has3
17341132	-0.251016	10.8954	-1.84628	0.074942	0.999928	-4.09307	ENSMUSG00000023883	Phf10
17231669	-0.402599	7.63259	-1.84613	0.074964	0.999928	-4.0932	ENSMUSG00000055493	Epm2a
17216836	-0.231007	11.0789	-1.84595	0.0749914	0.999928	-4.09337	ENSMUSG00000056211	R3hdm1
17212970	-0.467787	7.68213	-1.84553	0.0750536	0.999928	-4.09375	ENSMUSG00000026039	Sgol2a
17392227	0.212501	5.32308	1.84533	0.0750834	0.999928	-4.09393	ENSMUSG00000074764	Sel1l2
17260198	-0.322692	8.32381	-1.84464	0.0751878	0.999928	-4.09457	ENSMUSG00000020474	Polm
17265792	0.295782	4.74152	1.84353	0.0753532	0.999928	-4.09558	ENSMUSG00000061984	Olfr392
17289584	-0.531504	5.80758	-1.84338	0.0753757	0.999928	-4.09572	ENSMUSG00000021714	Cenpk
17384322	0.198863	11.5833	1.84214	0.0755631	0.999928	-4.09686	ENSMUSG00000026869	Psmd5
17241240	0.352417	5.86423	1.84191	0.0755978	0.999928	-4.09707	ENSMUSG00000020086	H2afy2
17511263	0.229864	5.69526	1.84161	0.0756427	0.999928	-4.09734	ENSMUSG00000052819	Best2
17250871	0.339029	6.49417	1.8415	0.0756588	0.999928	-4.09744	ENSMUSG00000047759	Hs3st3a1
17263511	-0.231623	5.69021	-1.84147	0.0756635	0.999928	-4.09747	ENSMUSG00000049892	Rasd1
17547288	-0.233057	3.99372	-1.84123	0.0756988	0.999928	-4.09769	ENSMUSG00000096666,NA,ENSMUSG00000096122,ENSMUSG00000101053,ENSMUSG00000094729,ENSMUSG00000095650,ENSMUSG00000094739,ENSMUSG00000095867,ENSMUSG00000095302	Gm20852,Gm20898,Gm21943,Gm20815,Gm20747,Gm20854,Gm20806,Gm20917,Ssty2,Gm21242,Gm20868,Gm21394
17547362	-0.233057	3.99372	-1.84123	0.0756988	0.999928	-4.09769	ENSMUSG00000096666,NA,ENSMUSG00000096122,ENSMUSG00000101053,ENSMUSG00000094729,ENSMUSG00000095650,ENSMUSG00000094739,ENSMUSG00000095867,ENSMUSG00000095302	Gm20852,Gm20898,Gm21943,Gm20815,Gm20747,Gm20854,Gm20806,Gm20917,Ssty2,Gm21242,Gm20868,Gm21394
17393407	0.217786	5.38442	1.84084	0.0757579	0.999928	-4.09804	ENSMUSG00000013338	Fer1l4
17290969	-0.375106	8.57079	-1.84072	0.0757766	0.999928	-4.09816	ENSMUSG00000063894	Zkscan8
17501962	0.363561	8.42745	1.84061	0.075793	0.999928	-4.09826	ENSMUSG00000070002	Ell
17474844	0.394879	4.51992	1.84051	0.075808	0.999928	-4.09835	ENSMUSG00000094602	Vmn1r169
17481313	0.359893	5.39526	1.84017	0.0758589	0.999928	-4.09866	ENSMUSG00000073927	Olfr652
17510080	-0.219573	7.57613	-1.83995	0.0758917	0.999928	-4.09886	ENSMUSG00000055553	Kxd1
17533134	0.32953	5.29826	1.83988	0.0759031	0.999928	-4.09892	ENSMUSG00000079705,NA	Ssxb1,Ssxb11,Ssxb12
17538452	0.37067	5.78348	1.83987	0.0759045	0.999928	-4.09893	ENSMUSG00000072931	Gm15080
17216144	-0.253153	6.63665	-1.83962	0.0759414	0.999928	-4.09916	ENSMUSG00000034000	Neu4
17291461	0.240981	4.14896	1.83915	0.0760137	0.999928	-4.09959	ENSMUSG00000021347	Prl7b1
17355790	-0.434237	10.205	-1.83851	0.0761101	0.999928	-4.10018	ENSMUSG00000046982	Tshz1
17516707	-0.313445	7.5135	-1.83738	0.0762804	0.999928	-4.1012	ENSMUSG00000070305	Mpzl3
17307969	0.461138	8.1004	1.83705	0.0763318	0.999928	-4.10151	ENSMUSG00000048922	Cdca2
17264363	0.192538	6.05239	1.83663	0.0763955	0.999928	-4.10189	ENSMUSG00000020905	Usp43
17384787	0.281713	9.30354	1.83599	0.0764928	0.999928	-4.10248	ENSMUSG00000035236	Scai
17479006	0.234315	10.9764	1.83569	0.0765382	0.999928	-4.10275	ENSMUSG00000032640	Chsy1
17406182	-0.206123	5.49803	-1.83477	0.0766777	0.999928	-4.10359
17246422	-0.434396	3.80037	-1.83422	0.076761	0.999928	-4.10409	ENSMUSG00000058513	Olfr801
17465620	-0.471557	8.5669	-1.83422	0.0767615	0.999928	-4.10409	ENSMUSG00000025608	Podxl
17484583	-0.29834	4.9956	-1.83391	0.076809	0.999928	-4.10437	ENSMUSG00000057997	Olfr541
17240100	-0.31316	9.23104	-1.83365	0.0768481	0.999928	-4.10461	ENSMUSG00000063760	Rnf217
17214865	-0.416329	5.82134	-1.83311	0.0769311	0.999928	-4.1051	ENSMUSG00000053161	Daw1
17540544	-0.261745	8.94917	-1.83273	0.0769892	0.999928	-4.10545	ENSMUSG00000001134	Uxt
17270848	-0.305109	6.70155	-1.83234	0.077049	0.999928	-4.10581	ENSMUSG00000001027	Scn4a
17545159	0.314902	8.32183	1.8322	0.0770692	0.999928	-4.10593	ENSMUSG00000041688	Amot
17348492	0.20844	6.39409	1.83187	0.0771208	0.999928	-4.10623	ENSMUSG00000024421	Lama3
17212080	-0.310742	10.9195	-1.8316	0.077162	0.999928	-4.10648	ENSMUSG00000026078	Pdcl3
17503546	0.28474	5.61644	1.83153	0.0771722	0.999928	-4.10654	ENSMUSG00000069971	4933402J07Rik
17544324	0.216722	3.45296	1.83003	0.0774029	0.999928	-4.10791	ENSMUSG00000072049	Vmn2r121
17339310	0.309014	5.79767	1.82958	0.0774715	0.999928	-4.10832	ENSMUSG00000095407	Tmem200c
17490391	-0.394264	8.77824	-1.82866	0.0776123	0.999928	-4.10915	ENSMUSG00000038539	Atf5
17352401	-0.596441	7.30486	-1.82821	0.0776821	0.999928	-4.10956	ENSMUSG00000024235	Map3k8
17289196	0.475789	6.6911	1.8282	0.0776831	0.999928	-4.10957	ENSMUSG00000045312	Lhfpl2
17246547	0.240744	9.21583	1.82812	0.0776963	0.999928	-4.10965	ENSMUSG00000020453	Patz1
17524332	0.221447	3.35642	1.8279	0.0777303	0.999928	-4.10985	ENSMUSG00000058692	Olfr846
17349181	-0.185454	10.0322	-1.82766	0.0777667	0.999928	-4.11006	ENSMUSG00000024400	Wdr33
17213192	-0.374873	9.04664	-1.82747	0.0777958	0.999928	-4.11023	ENSMUSG00000026031	Cflar
17333776	0.307844	3.57719	1.82688	0.0778868	0.999928	-4.11077	ENSMUSG00000091679	Vmn2r96
17399194	-0.188519	8.81511	-1.82628	0.0779797	0.999928	-4.11132	ENSMUSG00000054199	Gon4l
17386718	0.276135	3.92098	1.82627	0.0779808	0.999928	-4.11132	ENSMUSG00000075272	Ttc30a2
17269769	0.253463	9.89818	1.82594	0.0780328	0.999928	-4.11163	ENSMUSG00000017802	Fam134c
17536065	0.298876	4.70747	1.82566	0.0780759	0.999928	-4.11188	ENSMUSG00000078315	Fam47c
17220644	-0.18733	5.28126	-1.82547	0.078105	0.999928	-4.11205	ENSMUSG00000026609	Ush2a
17384565	-0.277787	4.54506	-1.82514	0.0781557	0.999928	-4.11235	ENSMUSG00000075382	Olfr353
17251441	-0.717711	8.4192	-1.82453	0.0782503	0.999928	-4.11291	ENSMUSG00000018740	Slc25a35
17418241	0.225365	9.05966	1.82374	0.0783731	0.999928	-4.11363	ENSMUSG00000028647	Mycbp
17231925	0.331773	7.57403	1.82325	0.0784498	0.999928	-4.11408	ENSMUSG00000019996	Map7
17469414	0.390649	8.37044	1.82173	0.078685	0.999928	-4.11545	ENSMUSG00000030067	Foxp1
17382432	-0.250865	6.33885	-1.82092	0.078812	0.999928	-4.11619	ENSMUSG00000006469	Slc34a3
17507693	0.244384	5.05964	1.82078	0.0788332	0.999928	-4.11631
17512361	-0.197735	6.62832	-1.82074	0.0788393	0.999928	-4.11635	ENSMUSG00000043251	Exoc3l
17289645	-0.238938	4.53783	-1.81923	0.0790756	0.999928	-4.11772	ENSMUSG00000021718	4933425L06Rik
17371296	0.288653	5.57469	1.81918	0.0790827	0.999928	-4.11776	ENSMUSG00000027022	Xirp2
17248896	-0.378982	7.55953	-1.81883	0.0791383	0.999928	-4.11808	ENSMUSG00000040350	Trim7
17261470	0.372359	9.38471	1.81864	0.079168	0.999928	-4.11825	ENSMUSG00000020282	Rhbdf1
17395277	-0.346551	9.88598	-1.8182	0.0792366	0.999928	-4.11865	ENSMUSG00000078889,ENSMUSG00000078901,ENSMUSG00000095199,ENSMUSG00000089756,ENSMUSG00000078866,ENSMUSG00000078879,ENSMUSG00000078903,ENSMUSG00000090093,ENSMUSG00000078862,ENSMUSG00000078887,ENSMUSG00000074519,ENSMUSG00000078896,ENSMUSG00000074527,ENSMUSG00000078894,ENSMUSG00000095362,NA	Gm14288,Gm14440,Zfp967,Zfp966,Zfp970,Zfp973,Gm14391,Gm6710,Zfp971,Zfp965,Gm14296,2210418O10Rik,Gm14325,Gm14327
17308734	0.246178	9.4243	1.81799	0.0792693	0.999928	-4.11884	ENSMUSG00000067995	Gtf2f2
17333906	-0.295249	4.57391	-1.81774	0.0793093	0.999928	-4.11907	ENSMUSG00000062743	Zfp677
17280350	0.420112	9.04591	1.81767	0.079319	0.999928	-4.11913	ENSMUSG00000063632	Sox11
17471757	0.327893	3.62789	1.81751	0.0793454	0.999928	-4.11928	ENSMUSG00000033024	Klra9
17484563	0.293994	7.08546	1.81707	0.0794144	0.999928	-4.11968	ENSMUSG00000095901	Olfr538
17405621	0.234946	3.23813	1.8168	0.0794567	0.999928	-4.11992	ENSMUSG00000092049	Vmn2r4
17421469	0.421364	3.94594	1.81403	0.0798917	0.999928	-4.12243	ENSMUSG00000067919	Rex2
17394806	0.455379	7.75186	1.81295	0.0800622	0.999928	-4.1234	ENSMUSG00000027544	Nfatc2
17345765	-0.36604	5.9482	-1.81295	0.0800632	0.999928	-4.12341	ENSMUSG00000073386	9830107B12Rik
17394865	0.195091	6.21982	1.81209	0.0801983	0.999928	-4.12418	ENSMUSG00000027547	Sall4
17537677	0.655201	7.52677	1.81139	0.0803091	0.999928	-4.12481	ENSMUSG00000000223	Drp2
17510696	-0.220998	6.08425	-1.81138	0.0803104	0.999928	-4.12482	ENSMUSG00000031688	Pou4f2
17494940	0.274305	6.27714	1.81103	0.0803669	0.999928	-4.12514	ENSMUSG00000034825	Nrip3
17475942	-0.292058	6.59171	-1.81041	0.0804651	0.999928	-4.1257	ENSMUSG00000051735	Rinl
17500327	-0.370003	10.0661	-1.80881	0.0807183	0.999928	-4.12714	ENSMUSG00000031490	Eif4ebp1
17515084	0.240476	5.47986	1.8086	0.0807518	0.999928	-4.12733	ENSMUSG00000001014	Icam4
17216373	0.236308	11.0988	1.80846	0.0807749	0.999928	-4.12746	ENSMUSG00000044340	Phlpp1
17432770	-0.40018	7.54112	-1.80762	0.080909	0.999928	-4.12822	ENSMUSG00000078495	Zfp984
17342829	-0.288623	8.15887	-1.80727	0.0809642	0.999928	-4.12854	ENSMUSG00000002249	Tead3
17368786	-0.315945	7.69044	-1.80703	0.0810029	0.999928	-4.12875	ENSMUSG00000026803	Ttf1
17456161	0.812938	7.81645	1.80645	0.0810947	0.999928	-4.12927	ENSMUSG00000007655	Cav1
17477811	-0.265585	10.9163	-1.80597	0.0811726	0.999928	-4.12971	ENSMUSG00000003865	Gys1
17479841	0.287789	6.25888	1.80588	0.0811864	0.999928	-4.12979	ENSMUSG00000053528	A530021J07Rik
17303125	-0.329183	3.78076	-1.80508	0.0813139	0.999928	-4.13051
17323824	0.256807	3.74404	1.80497	0.0813311	0.999928	-4.13061	ENSMUSG00000056822	Olfr166
17303897	-0.309954	7.90783	-1.80484	0.0813526	0.999928	-4.13073	ENSMUSG00000039308	Ndst2
17237336	0.329614	4.85658	1.80341	0.0815821	0.999928	-4.13202	ENSMUSG00000035681	Kcnc2
17434023	0.353748	5.96678	1.80293	0.0816592	0.999928	-4.13245	ENSMUSG00000035692	Isg15
17431187	-0.284731	8.34324	-1.80277	0.0816854	0.999928	-4.1326	ENSMUSG00000037443	Cep85
17215178	0.194399	6.37229	1.8019	0.0818241	0.999928	-4.13337	ENSMUSG00000036480	Prss56
17537324	-0.368693	5.01359	-1.80176	0.0818465	0.999928	-4.1335	ENSMUSG00000050435	Ube2dnl1
17442521	-0.282355	7.84469	-1.80142	0.0819022	0.999928	-4.13381	ENSMUSG00000029402	Snrnp35
17462092	-0.23968	6.10635	-1.8014	0.0819051	0.999928	-4.13383	ENSMUSG00000042213,ENSMUSG00000108273	Zfand4
17418893	-0.375761	9.07814	-1.80122	0.081934	0.999928	-4.13399	ENSMUSG00000041000	Trim62
17222429	-0.181395	9.47483	-1.80096	0.0819768	0.999928	-4.13423	ENSMUSG00000058407	Txndc9
17258653	-0.239464	8.68679	-1.79969	0.0821813	0.999928	-4.13537	ENSMUSG00000090266	Mettl23
17472288	-0.362214	7.88597	-1.79965	0.0821879	0.999928	-4.1354	ENSMUSG00000030226	Lmo3
17486094	-0.340213	6.28625	-1.79926	0.0822512	0.999928	-4.13576	ENSMUSG00000093877	Olfr1348
17298775	-0.430169	5.71339	-1.79904	0.0822865	0.999928	-4.13595	ENSMUSG00000021950	Anxa8
17390580	0.270451	5.37919	1.79902	0.0822898	0.999928	-4.13597	ENSMUSG00000027246	Ell3
17269439	0.261597	7.89788	1.79897	0.0822978	0.999928	-4.13602	ENSMUSG00000006930	Hap1
17470616	0.251921	5.0647	1.79896	0.0822998	0.999928	-4.13603	ENSMUSG00000040552	C3ar1
17504761	0.278476	7.33741	1.79879	0.0823265	0.999928	-4.13617	ENSMUSG00000014786	Slc9a5
17243475	0.310864	4.95349	1.79685	0.0826415	0.999928	-4.13792	NA	LOC102635990
17318179	-0.222387	6.26451	-1.79636	0.08272	0.999928	-4.13836	ENSMUSG00000098678	Mroh6
17541736	-0.257033	5.20308	-1.79631	0.0827281	0.999928	-4.1384	ENSMUSG00000061082	Plac1
17420139	-0.281004	5.97908	-1.79598	0.082783	0.999928	-4.1387	ENSMUSG00000070683	Lactbl1
17336075	0.251057	4.54834	1.7959	0.0827951	0.999928	-4.13877	ENSMUSG00000054666	Olfr63
17333589	-0.266046	9.9669	-1.79495	0.0829492	0.999928	-4.13962	ENSMUSG00000023852	Chd1
17462451	0.238484	6.15801	1.79443	0.0830348	0.999928	-4.14009	ENSMUSG00000030108	Slc6a13
17436057	0.208118	10.2462	1.79311	0.0832505	0.999928	-4.14128	ENSMUSG00000029146	Snx17
17212931	0.241168	9.35957	1.7931	0.083251	0.999928	-4.14128	ENSMUSG00000038323	1700066M21Rik
17393575	-0.523698	7.49539	-1.79288	0.0832871	0.999928	-4.14148
17372354	-0.257252	9.73147	-1.79275	0.0833094	0.999928	-4.1416	ENSMUSG00000027007	Ssfa2
17282970	0.544281	6.75681	1.79259	0.0833354	0.999928	-4.14175	ENSMUSG00000007682	Dio2
17540378	0.359853	5.64096	1.79213	0.0834102	0.999928	-4.14216	ENSMUSG00000040147	Maob
17395649	0.215927	5.82409	1.79212	0.0834128	0.999928	-4.14217	ENSMUSG00000038932	Tcfl5
17525731	0.39168	6.19631	1.79203	0.0834265	0.999928	-4.14225	ENSMUSG00000063176	Olfr955
17512598	-0.207236	4.99196	-1.79171	0.0834788	0.999928	-4.14253	ENSMUSG00000031898	Dpep3
17372925	0.392417	4.11206	1.79158	0.0834998	0.999928	-4.14265	ENSMUSG00000057447	Olfr1205
17419025	-0.267261	10.1399	-1.79124	0.0835561	0.999928	-4.14296	ENSMUSG00000028797	Tmem234
17383052	0.329674	10.2633	1.79115	0.0835707	0.999928	-4.14304	ENSMUSG00000026923	Notch1
17281853	0.18574	3.81663	1.79086	0.083619	0.999928	-4.1433	ENSMUSG00000021098	4930447C04Rik
17225993	-0.364729	5.60168	-1.79069	0.0836464	0.999928	-4.14345	ENSMUSG00000047496	Rnf152
17468387	0.222228	6.40327	1.79066	0.0836504	0.999928	-4.14347	ENSMUSG00000047013	Fbxo41
17516594	-0.253968	8.83899	-1.79054	0.0836702	0.999928	-4.14358	ENSMUSG00000032114	Slc37a4
17329527	0.332783	8.34091	1.78997	0.0837652	0.999928	-4.1441	ENSMUSG00000051065	Mb21d2
17371162	-0.317105	5.68094	-1.78985	0.0837849	0.999928	-4.14421	ENSMUSG00000026904	Slc4a10
17458924	-0.420935	4.91394	-1.78947	0.0838472	0.999928	-4.14455	ENSMUSG00000071893	Vmn1r4
17324135	-0.284209	6.82907	-1.78942	0.0838541	0.999928	-4.14458	ENSMUSG00000006958	Chrd
17463501	-0.406593	6.03607	-1.78921	0.0838895	0.999928	-4.14478	ENSMUSG00000030157	Clec2d
17503300	-0.301295	7.90218	-1.78882	0.0839541	0.999928	-4.14513	ENSMUSG00000052566	Hook2
17338425	0.223102	6.75894	1.78863	0.0839855	0.999928	-4.1453	ENSMUSG00000023993	Treml1
17431853	0.279876	5.81203	1.78858	0.0839932	0.999928	-4.14534	ENSMUSG00000028747	Htr6
17370354	-0.18359	3.39268	-1.78856	0.0839964	0.999928	-4.14536	ENSMUSG00000055088	Olfr354
17431811	0.230703	5.19096	1.78823	0.0840502	0.999928	-4.14565	ENSMUSG00000028749	Pla2g2f
17354739	0.340674	6.19196	1.78802	0.0840857	0.999928	-4.14584	ENSMUSG00000033871	Ppargc1b
17483615	0.251157	6.05777	1.78777	0.0841267	0.999928	-4.14607	ENSMUSG00000030789	Itgax
17253297	-0.369317	6.83943	-1.78738	0.0841898	0.999928	-4.14641	ENSMUSG00000000686	Abhd15
17306577	0.298737	5.36807	1.78689	0.0842718	0.999928	-4.14685	ENSMUSG00000053093	Myh7
17266578	-0.350276	5.81847	-1.7864	0.0843522	0.999928	-4.14729
17216436	-0.213021	4.58599	-1.78633	0.0843644	0.999928	-4.14736	ENSMUSG00000026327	Serpinb11
17374170	0.226141	3.48285	1.78623	0.0843806	0.999928	-4.14744	ENSMUSG00000068647	Olfr1278
17524944	0.368333	6.19251	1.78617	0.0843908	0.999928	-4.1475	ENSMUSG00000062794	Zfp599
17358375	-0.318833	10.4714	-1.78612	0.0843991	0.999928	-4.14754	ENSMUSG00000024921	Smarca2
17513491	0.260732	10.2	1.7855	0.084501	0.999928	-4.1481	ENSMUSG00000031827	Cotl1
17306696	-0.312718	6.26899	-1.7851	0.0845671	0.999928	-4.14845	ENSMUSG00000022217	Emc9
17280609	0.350904	5.57482	1.78439	0.0846848	0.999928	-4.14909	ENSMUSG00000020573	Pik3cg
17333553	-0.214131	8.65882	-1.78352	0.0848296	0.999928	-4.14987	ENSMUSG00000014763	Fam120b
17486959	-0.31107	8.03291	-1.78225	0.08504	0.999928	-4.151	ENSMUSG00000048920	Fkrp
17319366	-0.211513	7.79952	-1.782	0.0850814	0.999928	-4.15122	ENSMUSG00000053411	Cbx7
17219677	-0.251671	4.15629	-1.78179	0.0851168	0.999928	-4.15141	ENSMUSG00000045381	Olfr433
17425855	-0.272616	8.36754	-1.78139	0.0851843	0.999928	-4.15177	ENSMUSG00000038544	Inip
17361112	0.234178	5.76987	1.78044	0.085342	0.999928	-4.15262	ENSMUSG00000024842,ENSMUSG00000097687	Cabp4
17363080	0.258729	3.33209	1.78027	0.0853709	0.999928	-4.15277	ENSMUSG00000067513	Olfr1436
17463465	-0.387548	4.52043	-1.77991	0.0854301	0.999928	-4.15309	ENSMUSG00000000248,NA	Clec2g,Clec2f
17237589	-0.226173	5.93843	-1.77909	0.0855678	0.999928	-4.15383	ENSMUSG00000055170	Ifng
17448863	0.274696	8.06322	1.7787	0.0856329	0.999928	-4.15417	ENSMUSG00000062110	Scfd2
17544491	0.192293	4.5031	1.7787	0.0856332	0.999928	-4.15418	ENSMUSG00000031264	Btk
17400622	0.289795	11.1601	1.77864	0.085643	0.999928	-4.15423	ENSMUSG00000049288	Lix1l
17526114	0.235208	3.80455	1.77859	0.0856509	0.999928	-4.15427	NA	Gm38444
17513514	0.33462	5.82651	1.7785	0.0856668	0.999928	-4.15435	ENSMUSG00000042269	Fam92b
17439861	-0.316671	8.79821	-1.77831	0.0856974	0.999928	-4.15452	ENSMUSG00000079065	BC005561
17392594	-0.203278	4.07419	-1.7783	0.0856995	0.999928	-4.15453	ENSMUSG00000036958	Cst11
17357584	-0.348728	8.90772	-1.77827	0.0857053	0.999928	-4.15456	ENSMUSG00000048832	Vps37c
17447365	-0.371836	7.79555	-1.77817	0.0857215	0.999928	-4.15465	ENSMUSG00000029096	Htra3
17481365	0.309292	5.23757	1.77769	0.0858011	0.999928	-4.15507	ENSMUSG00000078611	Gm5901
17300697	-0.351302	8.08134	-1.77736	0.0858564	0.999928	-4.15536	ENSMUSG00000047153	Khnyn
17292032	-0.375953	5.97153	-1.77732	0.0858634	0.999928	-4.1554	ENSMUSG00000021363	Mak
17295270	-0.162776	11.3085	-1.77724	0.0858763	0.999928	-4.15547	ENSMUSG00000060739	Nsa2
17396192	0.206152	5.29705	1.77642	0.086015	0.999928	-4.15621	ENSMUSG00000027564	Cypt12
17366660	-0.337294	8.20795	-1.7762	0.0860518	0.999928	-4.1564	ENSMUSG00000037262	Kin
17308772	0.344717	8.13105	1.77516	0.0862265	0.999928	-4.15733	ENSMUSG00000044350	Lacc1
17266978	0.306	8.83003	1.77477	0.086293	0.999928	-4.15768	ENSMUSG00000018648	Dusp14
17252574	-0.236685	5.48985	-1.77435	0.0863635	0.999928	-4.15805	ENSMUSG00000005947	Itgae
17431065	-0.268539	8.08184	-1.77392	0.0864358	0.999928	-4.15843	ENSMUSG00000043257	Pigv
17402787	0.210912	4.69213	1.77285	0.0866166	0.999928	-4.15939	ENSMUSG00000028172	Tacr3
17339503	-0.254041	7.33157	-1.77285	0.086617	0.999928	-4.15939	ENSMUSG00000045761	Fam179a
17533577	-0.228146	8.93801	-1.7707	0.0869801	0.999928	-4.1613	ENSMUSG00000031060	Rbm10
17480596	0.22754	3.9495	1.77044	0.087024	0.999928	-4.16153	ENSMUSG00000073998	Olfr520
17230702	-0.323519	6.17887	-1.76941	0.087199	0.999928	-4.16244	ENSMUSG00000044854	1700056E22Rik
17413915	-0.305562	8.69229	-1.76929	0.08722	0.999928	-4.16255	ENSMUSG00000007613	Tgfbr1
17317717	0.248518	5.29684	1.76928	0.0872207	0.999928	-4.16256	ENSMUSG00000036800	Fam135b
17292828	-0.333089	6.41857	-1.76896	0.0872754	0.999928	-4.16284	ENSMUSG00000021485	Mxd3
17277404	0.228796	6.67551	1.7689	0.0872866	0.999928	-4.1629	ENSMUSG00000034266	Batf
17305947	0.206831	3.13567	1.76879	0.0873038	0.999928	-4.16299	ENSMUSG00000091873	Olfr732
17226489	0.603395	8.1547	1.76863	0.0873309	0.999928	-4.16313	ENSMUSG00000051590	Map3k19
17500085	0.213629	4.27056	1.76855	0.0873448	0.999928	-4.16321
17282069	-0.309343	3.70521	-1.76702	0.0876065	0.999928	-4.16457	ENSMUSG00000042808	Gpx2
17306172	0.181946	9.09751	1.76694	0.0876196	0.999928	-4.16464	ENSMUSG00000049295	Zfp219
17466878	-0.21147	5.03842	-1.76675	0.0876524	0.999928	-4.16481	ENSMUSG00000000938	Hoxa10
17531734	0.274716	4.76207	1.76601	0.0877782	0.999928	-4.16546	ENSMUSG00000032502	Stac
17524296	-0.363253	7.06716	-1.7658	0.0878143	0.999928	-4.16565	ENSMUSG00000074500	Zfp558
17265268	0.294159	6.33676	1.76527	0.0879055	0.999928	-4.16612	ENSMUSG00000018920	Cxcl16
17388041	0.318973	9.21226	1.76501	0.0879494	0.999928	-4.16635	ENSMUSG00000025314,NA	Ptprj,Gm38718,Gm39869
17215123	-0.261686	8.83109	-1.76448	0.0880409	0.999928	-4.16683	ENSMUSG00000026240	Cops7b
17301802	0.230743	5.77997	1.76381	0.0881556	0.999928	-4.16742	ENSMUSG00000022102	Dok2
17470665	0.251512	3.61787	1.76371	0.0881729	0.999928	-4.16751	ENSMUSG00000094672	Vmn2r25
17380850	0.239957	6.493	1.76351	0.0882059	0.999928	-4.16768	ENSMUSG00000023393	Slc17a9
17364721	-0.312894	7.08094	-1.76202	0.0884619	0.999928	-4.169	ENSMUSG00000047604	Frat2
17446100	0.240204	8.91476	1.76177	0.0885057	0.999928	-4.16923	ENSMUSG00000028995	Fam126a
17477184	0.240759	5.07297	1.76154	0.0885446	0.999928	-4.16943	ENSMUSG00000044737	Klk14
17375557	0.252246	11.1135	1.76091	0.0886536	0.999928	-4.16999	ENSMUSG00000027200	Sema6d
17362579	-0.208543	5.40406	-1.76073	0.0886844	0.999928	-4.17015	ENSMUSG00000037418	Best1
17492406	0.304022	6.25733	1.76064	0.0886997	0.999928	-4.17022	ENSMUSG00000030546	Plin1
17222511	0.312181	8.4435	1.76051	0.0887229	0.999928	-4.17034	ENSMUSG00000026080	Chst10
17469463	-0.35869	9.97623	-1.76024	0.0887691	0.999928	-4.17058	ENSMUSG00000072872	Rybp
17316725	-0.355045	7.59449	-1.75947	0.0889023	0.999928	-4.17126	ENSMUSG00000022299,ENSMUSG00000107007	Slc25a32
17493842	-0.453926	8.44232	-1.75943	0.0889088	0.999928	-4.1713	ENSMUSG00000032875	Arhgef17
17238394	-0.262617	9.99072	-1.75841	0.0890856	0.999928	-4.1722	ENSMUSG00000005682	Pan2
17291158	0.336079	5.30669	1.7584	0.0890866	0.999928	-4.17221	ENSMUSG00000053216	Btn2a2
17381680	0.225498	3.361	1.75819	0.0891225	0.999928	-4.17239
17460465	-0.376053	5.8525	-1.75751	0.0892417	0.999928	-4.173	ENSMUSG00000033508	Asprv1
17417660	-0.270849	6.64157	-1.75725	0.0892853	0.999928	-4.17322	ENSMUSG00000048772	Tmem53
17528216	0.202405	6.52148	1.75714	0.0893052	0.999928	-4.17332	ENSMUSG00000034452	Slc24a1
17367999	0.272633	5.61151	1.75591	0.089519	0.999928	-4.17441	ENSMUSG00000036587	Fut7
17381225	-0.357759	7.3772	-1.75571	0.0895535	0.999928	-4.17459	ENSMUSG00000026646	Suv39h2
17484030	0.280426	6.03606	1.75506	0.0896666	0.999928	-4.17516	ENSMUSG00000040148	Hmx3
17417598	0.26457	8.36887	1.75481	0.0897101	0.999928	-4.17538	ENSMUSG00000028683	Eif2b3
17262964	-0.280151	5.20729	-1.75472	0.0897257	0.999928	-4.17546	ENSMUSG00000055333	Fat2
17455314	-0.22357	6.05737	-1.75465	0.0897377	0.999928	-4.17552	ENSMUSG00000075543	Urad
17217469	-0.225046	8.60148	-1.754	0.089851	0.999928	-4.1761	ENSMUSG00000026455	Klhl12
17499831	-0.261587	4.84376	-1.75381	0.0898843	0.999928	-4.17627	ENSMUSG00000044222	Defb13
17497904	0.406244	7.86043	1.75358	0.089924	0.999928	-4.17647	ENSMUSG00000019082	Slc25a22
17413352	0.390515	5.03608	1.75221	0.0901631	0.999928	-4.17768	ENSMUSG00000028463	Car9
17359994	-0.242635	7.98134	-1.75177	0.0902401	0.999928	-4.17807	ENSMUSG00000025226	Fbxl15
17266223	0.210192	9.07036	1.75146	0.0902949	0.999928	-4.17834	ENSMUSG00000037907	Ankrd13b
17310808	-0.347829	10.263	-1.75087	0.0903975	0.999928	-4.17886	ENSMUSG00000039168	Dap
17259078	0.393963	7.98111	1.75033	0.0904926	0.999928	-4.17934	ENSMUSG00000070327	Rnf213
17377372	0.242752	6.30623	1.74979	0.0905883	0.999928	-4.17982	ENSMUSG00000055177	Cstl1
17296225	-0.242633	5.15131	-1.74885	0.0907519	0.999928	-4.18064	ENSMUSG00000021758	Ddx4
17315686	0.188919	4.73756	1.74883	0.0907562	0.999928	-4.18066	ENSMUSG00000079105	C7
17473177	0.195593	9.85791	1.74818	0.0908708	0.999928	-4.18124	ENSMUSG00000008373	Prpf31
17514135	-0.258541	10.7318	-1.74798	0.0909064	0.999928	-4.18141	ENSMUSG00000031987	Egln1
17212813	-0.337693	4.43957	-1.74779	0.0909394	0.999928	-4.18158	ENSMUSG00000026100	Mstn
17212619	-0.302192	4.14018	-1.74749	0.0909914	0.999928	-4.18184	ENSMUSG00000101337	Dnah7c
17229967	0.166424	3.44448	1.74743	0.0910016	0.999928	-4.18189	ENSMUSG00000062527	Olfr1408
17498057	-0.348365	5.70156	-1.74736	0.0910143	0.999928	-4.18195	NA	Gm4553
17337155	0.210488	6.58198	1.74708	0.0910638	0.999928	-4.1822	ENSMUSG00000024406	Pou5f1
17426356	-0.290164	4.81552	-1.74679	0.0911155	0.999928	-4.18246	ENSMUSG00000028362	Tnfsf8
17355984	0.307146	9.04723	1.7466	0.0911479	0.999928	-4.18262	ENSMUSG00000024843	Chka
17417976	0.213493	6.26064	1.74577	0.0912957	0.999928	-4.18336	ENSMUSG00000028635	Edn2
17339902	-0.227697	3.47052	-1.74558	0.091329	0.999928	-4.18352	ENSMUSG00000036368	Rmdn2
17520881	-0.198328	6.64939	-1.74558	0.0913294	0.999928	-4.18353	ENSMUSG00000093812	Gm5627
17308928	0.541603	8.27029	1.74482	0.091463	0.999928	-4.18419	ENSMUSG00000022025	Lect1
17398323	0.444163	5.40973	1.74387	0.091632	0.999928	-4.18503	ENSMUSG00000027834	Serpini1
17506392	0.318765	6.17898	1.74377	0.0916488	0.999928	-4.18511	ENSMUSG00000046108	Il17c
17495328	0.259507	6.42397	1.74373	0.091656	0.999928	-4.18515	ENSMUSG00000030669	Calca
17487533	0.638758	6.7401	1.74369	0.0916639	0.999928	-4.18519	ENSMUSG00000096663	Vmn1r103
17256345	-0.332179	8.04125	-1.74352	0.0916939	0.999928	-4.18534	ENSMUSG00000035530	Eif1
17529807	0.342746	7.742	1.74304	0.0917783	0.999928	-4.18576	ENSMUSG00000051234	Rnf7
17336432	0.325531	9.38534	1.7429	0.0918039	0.999928	-4.18588	ENSMUSG00000037321	Tap1
17425018	0.229315	7.26032	1.74271	0.0918367	0.999928	-4.18605	ENSMUSG00000028331	Trmo
17307433	0.264563	9.22876	1.74259	0.0918587	0.999928	-4.18616	ENSMUSG00000060548	Tnfrsf19
17384563	0.432904	4.20783	1.742	0.0919641	0.999928	-4.18668	ENSMUSG00000075383	Olfr351
17432541	0.256784	4.16198	1.74182	0.0919956	0.999928	-4.18683	ENSMUSG00000073721	Gm13125
17234008	-0.383573	8.08331	-1.74104	0.0921344	0.999928	-4.18752	ENSMUSG00000037846	Rtkn2
17255081	0.317497	7.95142	1.7409	0.0921595	0.999928	-4.18764	ENSMUSG00000020544	Cox11
17446213	0.19683	4.39838	1.74087	0.0921649	0.999928	-4.18767	ENSMUSG00000067724	Gbx1
17467250	0.29492	7.42266	1.74082	0.092174	0.999928	-4.18771	ENSMUSG00000025889	Snca
17342298	-0.35937	9.95685	-1.74062	0.092208	0.999928	-4.18788	ENSMUSG00000024176	Sox8
17432135	-0.205534	10.3736	-1.74055	0.0922216	0.999928	-4.18795	ENSMUSG00000040842	Szrd1
17250938	0.285176	6.02233	1.73928	0.0924479	0.999928	-4.18906	ENSMUSG00000050270	Tmem220
17239991	0.216477	4.07149	1.73917	0.0924683	0.999928	-4.18916	ENSMUSG00000015519	2310057J18Rik
17546748	0.206121	3.32442	1.73825	0.0926313	0.999928	-4.18996	NA,ENSMUSG00000101155,ENSMUSG00000095153,ENSMUSG00000099840,ENSMUSG00000100240,ENSMUSG00000101928	Gm20819,Sly,Gm21095,Gm21409,Gm20820,LOC105247282,LOC105247287
17217566	-0.25994	6.38898	-1.73814	0.092651	0.999928	-4.19006	ENSMUSG00000031506	Ptpn7
17499818	-0.311863	5.8019	-1.73806	0.0926651	0.999928	-4.19013	ENSMUSG00000006570	Defb2
17235954	-0.333769	10.3939	-1.73712	0.0928349	0.999928	-4.19096	ENSMUSG00000034560	A230046K03Rik
17462149	-0.184359	5.96879	-1.73686	0.0928813	0.999928	-4.19119	ENSMUSG00000061353	Cxcl12
17299898	0.447552	5.17269	1.73576	0.0930782	0.999928	-4.19215
17532509	0.297024	6.36478	1.73556	0.0931138	0.999928	-4.19232	ENSMUSG00000036814	Slc6a20a
17310977	-0.178848	6.3698	-1.73489	0.0932337	0.999928	-4.19291	ENSMUSG00000050963	Kcns2
17287066	-0.294992	7.111	-1.73462	0.0932825	0.999928	-4.19315	ENSMUSG00000038068	Rnf144b
17531650	-0.31158	7.16736	-1.73401	0.093393	0.999928	-4.19368	ENSMUSG00000032492	Pth1r
17507333	-0.243545	10.0794	-1.73348	0.0934876	0.999928	-4.19414	ENSMUSG00000040459	Arglu1
17483180	-0.370819	9.29938	-1.73299	0.0935759	0.999928	-4.19457	ENSMUSG00000030685	Kctd13
17233394	0.266816	8.76861	1.73235	0.0936924	0.999928	-4.19514	ENSMUSG00000019872	Smpdl3a
17291874	0.363571	10.5361	1.73212	0.0937335	0.999928	-4.19534	ENSMUSG00000039114	Nrn1
17229020	0.215765	5.97044	1.73208	0.0937413	0.999928	-4.19537	ENSMUSG00000040181	Fmo1
17451629	0.216761	5.82542	1.73181	0.0937889	0.999928	-4.19561	ENSMUSG00000029556	Hnf1a
17337441	-0.215058	8.81007	-1.73158	0.0938304	0.999928	-4.19581	ENSMUSG00000024457	Trim26
17246945	-0.273886	7.22963	-1.73148	0.0938485	0.999928	-4.19589	ENSMUSG00000034175	Rhbdd3
17493730	0.199858	8.62053	1.73129	0.0938832	0.999928	-4.19606	ENSMUSG00000058761	Rnf169
17311846	-0.266605	10.9948	-1.73048	0.0940306	0.999928	-4.19677	ENSMUSG00000022346	Myc
17390448	0.187889	9.47098	1.73022	0.0940774	0.999928	-4.197	ENSMUSG00000043909	Trp53bp1
17389293	-0.215254	3.26853	-1.73003	0.0941127	0.999928	-4.19717	ENSMUSG00000096566	Olfr1306
17458692	-0.265827	9.44248	-1.72964	0.0941817	0.999928	-4.1975	ENSMUSG00000004633	Chn2
17417407	0.398369	10.5416	1.7296	0.0941892	0.999928	-4.19754	ENSMUSG00000028698	Pik3r3
17471616	0.246233	4.38648	1.72924	0.0942559	0.999928	-4.19786	ENSMUSG00000043932	Klri2
17345404	-0.273155	9.3343	-1.72883	0.0943299	0.999928	-4.19822
17535048	-0.229291	4.60298	-1.72834	0.0944186	0.999928	-4.19864	ENSMUSG00000031132	Cd40lg
17357936	-0.39857	5.66102	-1.72819	0.0944451	0.999928	-4.19877	ENSMUSG00000051156	Olfr1491
17473091	-0.323872	8.30543	-1.72734	0.0946013	0.999928	-4.19952	ENSMUSG00000068250	Amn1
17474078	-0.221338	7.97964	-1.72733	0.094602	0.999928	-4.19952	ENSMUSG00000041420	Meis3
17291229	-0.598089	5.37926	-1.72715	0.0946346	0.999928	-4.19968	ENSMUSG00000060093	Hist1h4a
17270315	0.294557	5.14464	1.72704	0.0946546	0.999928	-4.19978	ENSMUSG00000034520	Gjc1
17337591	0.260218	3.54412	1.72701	0.0946611	0.999928	-4.19981	ENSMUSG00000060017	Olfr121
17511748	0.278449	5.88818	1.72694	0.0946736	0.999928	-4.19987	ENSMUSG00000057074	Ces1g
17457973	0.258432	4.59636	1.72649	0.0947551	0.999928	-4.20026	ENSMUSG00000054431	Olfr450
17231349	0.377412	8.38734	1.72628	0.0947932	0.999928	-4.20044	ENSMUSG00000040653	Ppp1r14c
17344846	0.229367	5.47618	1.7261	0.0948272	0.999928	-4.2006	ENSMUSG00000043827	Olfr94
17242548	0.224387	5.62689	1.72515	0.0950002	0.999928	-4.20143	ENSMUSG00000005355	Casp14
17528282	0.178807	9.26178	1.72489	0.0950465	0.999928	-4.20165	ENSMUSG00000040524	Zfp609
17438621	-0.31376	4.11859	-1.72475	0.0950726	0.999928	-4.20178	ENSMUSG00000035811	Ugt2b35
17542670	-0.317696	7.44463	-1.72384	0.0952396	0.999928	-4.20257	ENSMUSG00000032806,ENSMUSG00000015290	Slc10a3,Gm44504
17336494	0.31041	7.15925	1.7233	0.0953386	0.999928	-4.20304	ENSMUSG00000073421	H2-Ab1
17244102	-0.209659	9.68901	-1.72242	0.0955004	0.999928	-4.20381	ENSMUSG00000069539	Scyl2
17433359	-0.200102	8.20597	-1.72238	0.0955071	0.999928	-4.20385	ENSMUSG00000014592,NA	Camta1,Gm38442
17546093	-0.206374	10.9512	-1.72126	0.0957123	0.999928	-4.20482	ENSMUSG00000049775	Tmsb4x
17308656	0.218185	4.27533	1.72103	0.0957542	0.999928	-4.20502	ENSMUSG00000021997	Lrrc63
17516852	0.288636	8.2653	1.72028	0.0958931	0.999928	-4.20568	ENSMUSG00000035382	Pcsk7
17494156	0.238994	4.48118	1.72014	0.095919	0.999928	-4.2058	ENSMUSG00000066268	Olfr586
17400592	0.204024	6.46888	1.71999	0.0959465	0.999928	-4.20593	ENSMUSG00000038403	Hfe2
17534555	0.206271	5.74605	1.71903	0.0961235	0.999928	-4.20676	ENSMUSG00000031101	Sash3
17521621	0.225643	6.95655	1.71877	0.0961708	0.999928	-4.20699	ENSMUSG00000032593	Amigo3
17457843	0.219348	3.52222	1.71835	0.0962481	0.999928	-4.20735	ENSMUSG00000014104	Sval2
17290163	0.206092	6.88141	1.71774	0.0963618	0.999928	-4.20789	ENSMUSG00000074715	Ccl28
17466397	0.195317	5.67108	1.7172	0.0964617	0.999928	-4.20836	ENSMUSG00000029859	Epha1
17441610	-0.195867	5.23441	-1.7168	0.0965351	0.999928	-4.2087	ENSMUSG00000018263	Tbx5
17228362	-0.35704	7.25288	-1.71619	0.0966482	0.999928	-4.20923	ENSMUSG00000033722	BC034090
17535991	0.320401	3.56267	1.71618	0.0966511	0.999928	-4.20925	ENSMUSG00000071738	Cldn34b3
17481725	-0.20688	9.88948	-1.71579	0.0967235	0.999928	-4.20958	ENSMUSG00000061079	Zfp143
17506754	-0.211871	9.10395	-1.71449	0.0969642	0.999928	-4.21071	ENSMUSG00000031979	Cog2
17344899	0.260661	3.50114	1.71366	0.0971191	0.999928	-4.21144	ENSMUSG00000092413,ENSMUSG00000108817	Olfr115
17371101	-0.195378	7.72146	-1.71349	0.0971498	0.999928	-4.21158	ENSMUSG00000064289	Tank
17311533	-0.393318	7.59895	-1.7131	0.0972218	0.999928	-4.21191	ENSMUSG00000022419	Deptor
17405069	0.212611	4.69737	1.71276	0.0972857	0.999928	-4.21221	NA	1700018B24Rik
17526717	-0.483258	7.90366	-1.71227	0.0973767	0.999928	-4.21264	ENSMUSG00000032269	Htr3a
17501810	0.387374	7.30977	1.71221	0.0973879	0.999928	-4.21269	ENSMUSG00000071078	Nr2c2ap
17498567	0.216414	9.48011	1.71165	0.0974939	0.999928	-4.21318	ENSMUSG00000004568	Arhgef18
17352850	0.22619	9.06647	1.71123	0.0975721	0.999928	-4.21354	ENSMUSG00000036225	Kctd1
17387432	0.169471	10.4951	1.7108	0.0976519	0.999928	-4.21391	ENSMUSG00000034101,ENSMUSG00000101645	Ctnnd1
17492035	-0.241712	5.74615	-1.71076	0.0976593	0.999928	-4.21395	ENSMUSG00000030553	Pgpep1l
17351282	-0.249367	10.0467	-1.71018	0.0977677	0.999928	-4.21445	ENSMUSG00000024589	Nedd4l
17344881	0.238768	3.69102	1.70934	0.097926	0.999928	-4.21518	ENSMUSG00000051611	Olfr112
17356794	0.196434	10.5319	1.7093	0.0979331	0.999928	-4.21522	ENSMUSG00000024947,ENSMUSG00000106695	Men1
17534337	0.218309	5.53092	1.70818	0.0981421	0.999928	-4.21618	ENSMUSG00000016327	Atp1b4
17458327	0.244821	10.5082	1.70773	0.0982266	0.999928	-4.21657	ENSMUSG00000052751	Repin1
17235826	-0.281189	8.19783	-1.70771	0.0982314	0.999928	-4.21659	ENSMUSG00000096795,NA	Zfp433,Gm32687,LOC102635133
17289728	0.297325	6.5277	1.70751	0.0982692	0.999928	-4.21677	ENSMUSG00000021697	Depdc1b
17299502	0.221864	3.58326	1.7064	0.0984774	0.999928	-4.21773	ENSMUSG00000053815	Olfr744
17348054	-0.340179	9.17369	-1.70617	0.0985203	0.999928	-4.21792	ENSMUSG00000055660	Mettl4
17234814	0.300418	7.58536	1.70586	0.0985787	0.999928	-4.21819	ENSMUSG00000032763	Ilvbl
17250909	-0.202907	6.868	-1.70584	0.0985832	0.999928	-4.21821	ENSMUSG00000018347	Zkscan6
17238367	-0.398429	8.6971	-1.70489	0.0987625	0.999928	-4.21903	ENSMUSG00000040033	Stat2
17515729	-0.257917	8.4033	-1.70482	0.0987764	0.999928	-4.2191	ENSMUSG00000042496	Prdm10
17410830	-0.158668	11.1561	-1.70419	0.0988951	0.999928	-4.21964	ENSMUSG00000037062	Sh3glb1
17369832	-0.272837	7.93819	-1.70368	0.0989903	0.999928	-4.22008	ENSMUSG00000039164	Naif1
17335966	-0.354525	7.01313	-1.70337	0.09905	0.999928	-4.22035	ENSMUSG00000048440	Cyp4f16
17511196	0.256111	8.99196	1.70281	0.0991551	0.999928	-4.22083	ENSMUSG00000003809	Gcdh
17380399	-0.307787	10.8602	-1.7022	0.0992716	0.999928	-4.22136	ENSMUSG00000078889,ENSMUSG00000078866,ENSMUSG00000078901,ENSMUSG00000078879,ENSMUSG00000078896,ENSMUSG00000074519,ENSMUSG00000095199,ENSMUSG00000089756,ENSMUSG00000095362,NA	Gm14288,Zfp970,Gm14440,Zfp973,Zfp965,Zfp971,Zfp967,Zfp966,Gm14325,Gm14327
17499579	-0.227271	5.41708	-1.70212	0.0992855	0.999928	-4.22143	ENSMUSG00000059463	Spag11b
17242207	-0.250281	7.62831	-1.70195	0.0993187	0.999928	-4.22158	ENSMUSG00000001120	Pcbp3
17442780	-0.286235	5.5942	-1.70152	0.0994001	0.999928	-4.22195	ENSMUSG00000049971	Glt1d1
17449673	0.3432	9.07761	1.70105	0.0994889	0.999928	-4.22235	ENSMUSG00000029413	Naaa
17490180	-0.279805	5.61957	-1.70073	0.0995509	0.999928	-4.22263
17507839	0.191821	4.11805	1.70066	0.0995624	0.999928	-4.22269	ENSMUSG00000061847	Defb39
17459769	0.262097	3.7902	1.70047	0.0995994	0.999928	-4.22285	ENSMUSG00000059654	Reg1
17426808	0.416418	6.61613	1.70007	0.0996747	0.999928	-4.2232	ENSMUSG00000059049	Frem1
17410880	-0.190683	5.1531	-1.69972	0.0997421	0.999928	-4.2235	ENSMUSG00000037033	Clca3b
17322700	0.184024	6.34629	1.69968	0.0997496	0.999928	-4.22354	ENSMUSG00000008658	Rbfox1
17394015	0.256518	5.6003	1.69873	0.0999308	0.999928	-4.22436	ENSMUSG00000017817	Jph2
17294816	0.231256	4.75049	1.69776	0.100116	0.999928	-4.22519	ENSMUSG00000021622	Ckmt2
17397962	-0.197518	9.72562	-1.69635	0.100385	0.999928	-4.22641	ENSMUSG00000036894	Rap2b
17467568	-0.2273	4.90186	-1.69625	0.100404	0.999928	-4.22649	ENSMUSG00000051896	Tex37
17380410	-0.287931	10.0885	-1.69619	0.100416	0.999928	-4.22655	ENSMUSG00000095199,ENSMUSG00000089756,ENSMUSG00000078879,ENSMUSG00000078866,ENSMUSG00000078901,ENSMUSG00000078877,ENSMUSG00000078896,NA	Zfp967,Zfp966,Zfp973,Zfp970,Gm14440,Gm14295,Zfp965,Gm14327
17238154	-0.247081	5.42705	-1.69599	0.100454	0.999928	-4.22672	ENSMUSG00000089789	Rdh1
17363470	0.182224	5.27695	1.69581	0.100489	0.999928	-4.22688	ENSMUSG00000058624	Gda
17387764	0.251464	3.66387	1.69564	0.100522	0.999928	-4.22702	ENSMUSG00000075154,ENSMUSG00000090018	Olfr1134
17330271	0.179598	3.97958	1.69508	0.100628	0.999928	-4.2275	ENSMUSG00000022829	Stxbp5l
17336446	0.244257	6.21168	1.69508	0.100629	0.999928	-4.2275	ENSMUSG00000024338	Psmb8
17389928	-0.232054	9.24489	-1.69506	0.100632	0.999928	-4.22752	ENSMUSG00000027305	Ndufaf1
17231477	-0.199159	4.99462	-1.69469	0.100703	0.999928	-4.22784	ENSMUSG00000046916	Myct1
17526297	-0.22153	6.97769	-1.69433	0.100772	0.999928	-4.22814	ENSMUSG00000041523	Upk2
17520611	-0.246887	6.42468	-1.69416	0.100805	0.999928	-4.22829	ENSMUSG00000032456	Nmnat3
17497421	-0.275245	9.51887	-1.69411	0.100815	0.999928	-4.22834	ENSMUSG00000078566	Bnip3
17323432	-0.206522	7.42283	-1.69378	0.100878	0.999928	-4.22862	ENSMUSG00000050240	Hic2
17546316	0.257019	4.23799	1.69339	0.100953	0.999928	-4.22896	ENSMUSG00000069049	Eif2s3y
17387305	-0.555226	6.05747	-1.692	0.101221	0.999928	-4.23016	ENSMUSG00000027004	Frzb
17481188	0.287871	4.88007	1.69167	0.101284	0.999928	-4.23044	ENSMUSG00000073953	Olfr596
17432014	-0.170958	5.01283	-1.69115	0.101385	0.999928	-4.23089	ENSMUSG00000025330	Padi4
17302347	0.199201	3.80946	1.69073	0.101466	0.999928	-4.23125	ENSMUSG00000034689	4921530L21Rik
17538109	-0.402442	8.09038	-1.69032	0.101545	0.999928	-4.2316	ENSMUSG00000042473	Tbc1d8b
17330499	0.384837	8.31277	1.69018	0.101571	0.999928	-4.23172	ENSMUSG00000036304	Zdhhc23
17545245	-0.271603	7.24008	-1.6901	0.101588	0.999928	-4.23179
17491354	0.213251	3.97952	1.6891	0.101781	0.999928	-4.23265	ENSMUSG00000070547	Mrgprb1
17319527	0.314328	4.33778	1.68882	0.101835	0.999928	-4.23289
17512229	-0.241069	10.1201	-1.6887	0.101858	0.999928	-4.23299	ENSMUSG00000035770	Dync1li2
17533755	0.276607	4.61542	1.68851	0.101896	0.999928	-4.23316	ENSMUSG00000031089	Slc6a14
17473932	0.312124	4.59063	1.68796	0.102001	0.999928	-4.23363	ENSMUSG00000078799	Sult2a5
17240123	0.261336	4.52621	1.68795	0.102003	0.999928	-4.23363	ENSMUSG00000019785	Clvs2
17368373	-0.285022	8.31399	-1.68795	0.102004	0.999928	-4.23364
17474663	-0.22589	6.09686	-1.68789	0.102014	0.999928	-4.23368	ENSMUSG00000011267	Zfp296
17505826	-0.291276	9.72401	-1.68758	0.102074	0.999928	-4.23395	ENSMUSG00000078908	Mon1b
17389608	0.220171	11.2894	1.68727	0.102136	0.999928	-4.23422	ENSMUSG00000027210	Meis2
17405458	0.212614	5.94455	1.68696	0.102196	0.999928	-4.23449	ENSMUSG00000050075	Gpr171
17397990	0.228698	5.19559	1.68677	0.102233	0.999928	-4.23465	ENSMUSG00000027820	Mme
17276570	-0.150571	5.75079	-1.68674	0.102238	0.999928	-4.23467	ENSMUSG00000052221	Ppp1r36
17217247	0.297776	7.67658	1.68655	0.102276	0.999928	-4.23484	ENSMUSG00000026447	Pik3c2b
17307738	0.194334	11.3231	1.68643	0.102299	0.999928	-4.23494	ENSMUSG00000007989	Fzd3
17275756	-0.201513	4.33841	-1.68582	0.102417	0.999928	-4.23546	ENSMUSG00000035653	Lrfn5
17298714	0.229907	4.17176	1.68547	0.102485	0.999928	-4.23576	ENSMUSG00000021940	Ptpn20
17387587	-0.41709	4.17296	-1.68514	0.102549	0.999928	-4.23604	ENSMUSG00000075219	Olfr994
17308746	-0.178918	9.29342	-1.68497	0.102583	0.999928	-4.23619	ENSMUSG00000022008	Gpalpp1
17516837	0.248866	8.75676	1.68468	0.10264	0.999928	-4.23644	ENSMUSG00000032086	Bace1
17238646	0.459321	3.75741	1.68431	0.102711	0.999928	-4.23676	ENSMUSG00000096229	Olfr774
17459455	0.191197	4.55577	1.68421	0.102732	0.999928	-4.23685	ENSMUSG00000054422	Fabp1
17452430	-0.310256	8.35582	-1.68342	0.102885	0.999928	-4.23752	ENSMUSG00000029469	Ift81
17215029	0.287977	10.4716	1.68334	0.1029	0.999928	-4.23759	ENSMUSG00000026227	2810459M11Rik
17438784	-0.260207	8.6611	-1.6833	0.102908	0.999928	-4.23762	ENSMUSG00000070697	Utp3
17487361	0.252641	6.11202	1.68316	0.102936	0.999928	-4.23774	ENSMUSG00000002992,ENSMUSG00000109350	Apoc2,Apoc4-apoc2
17448001	0.406803	10.3322	1.68176	0.103209	0.999928	-4.23894	ENSMUSG00000029167	Ppargc1a
17461335	-0.243409	6.40604	-1.6817	0.103222	0.999928	-4.239	ENSMUSG00000034639	Setmar
17448245	-0.254241	4.53146	-1.68117	0.103324	0.999928	-4.23945	ENSMUSG00000044827	Tlr1
17421536	-0.279273	9.96209	-1.68071	0.103416	0.999928	-4.23984	ENSMUSG00000044496	2510039O18Rik
17516257	-0.26365	3.89174	-1.68033	0.103491	0.999928	-4.24017	ENSMUSG00000094970	Olfr943
17381999	0.32963	6.64067	1.67977	0.103601	0.999928	-4.24065	ENSMUSG00000054074	Skida1
17252767	0.204225	10.6109	1.67971	0.103611	0.999928	-4.2407	ENSMUSG00000020741	Cluh
17506532	0.22491	6.75797	1.67959	0.103635	0.999928	-4.2408	ENSMUSG00000019278	Dpep1
17470235	-0.30646	7.6278	-1.67944	0.103665	0.999928	-4.24093	ENSMUSG00000051331	Cacna1c
17364988	0.238131	4.83105	1.67869	0.103812	0.999928	-4.24157	ENSMUSG00000025196	Cpn1
17211832	-0.249665	9.01449	-1.67867	0.103816	0.999928	-4.24159	ENSMUSG00000001138	Cnnm3
17272346	-0.320642	8.98822	-1.67864	0.103823	0.999928	-4.24162	ENSMUSG00000052949	Rnf157
17482083	0.198642	10.814	1.67841	0.103868	0.999928	-4.24181	ENSMUSG00000030663	1110004F10Rik
17386090	0.205419	4.66932	1.67754	0.104038	0.999928	-4.24255	ENSMUSG00000034810	Scn7a
17481144	-0.322481	5.15615	-1.67748	0.104051	0.999928	-4.24261	ENSMUSG00000070423	Olfr558
17255614	0.188831	4.34039	1.67705	0.104135	0.999928	-4.24297	ENSMUSG00000075588	Hoxb2
17337659	0.321963	4.89684	1.67621	0.104302	0.999928	-4.24369	ENSMUSG00000094024	Esp18
17366525	0.426129	8.54662	1.67608	0.104327	0.999928	-4.2438	ENSMUSG00000026668	Ucma
17357788	-0.223135	3.90794	-1.67601	0.10434	0.999928	-4.24386	ENSMUSG00000094133	Olfr1431
17372307	-0.447647	7.68525	-1.67551	0.104439	0.999928	-4.24429	ENSMUSG00000027009	Itga4
17514063	-0.275632	5.77777	-1.67533	0.104475	0.999928	-4.24444	ENSMUSG00000050751	Pgbd5
17436427	0.172994	10.866	1.67509	0.104522	0.999928	-4.24464	ENSMUSG00000079562	Maea
17340397	-0.582411	7.51804	-1.67509	0.104523	0.999928	-4.24465	ENSMUSG00000053916	Nanp
17355607	-0.385749	8.0873	-1.67463	0.104615	0.999928	-4.24504	ENSMUSG00000024548	Setbp1
17451356	-0.27996	7.19004	-1.67443	0.104653	0.999928	-4.24521	ENSMUSG00000042216	Sgsm1
17523994	0.263994	9.3768	1.67433	0.104674	0.999928	-4.2453	ENSMUSG00000031922	Cep57
17355687	0.192678	9.24744	1.67427	0.104685	0.999928	-4.24535	ENSMUSG00000024566	Atp9b
17508868	-0.205883	9.68995	-1.67401	0.104737	0.999928	-4.24557	ENSMUSG00000031601	Cnot7
17244476	-0.29566	7.33227	-1.67385	0.104769	0.999928	-4.24571	ENSMUSG00000045867	Cradd
17506249	0.274745	8.19658	1.67381	0.104777	0.999928	-4.24574	ENSMUSG00000031822	Gse1
17413000	-0.235369	6.28981	-1.67379	0.10478	0.999928	-4.24576	NA,ENSMUSG00000096237,ENSMUSG00000094066,ENSMUSG00000078746,ENSMUSG00000079774,ENSMUSG00000093996,ENSMUSG00000078721	Gm3893,LOC100041516,Gm29804,4933409K07Rik,Gm9615,Gm21158,Gm5859,Fam205a2,Fam205a1,Fam205a4,Fam205a3,LOC100862324
17321895	-0.293714	6.26021	-1.67354	0.104831	0.999928	-4.24597	ENSMUSG00000048699	Krt90
17495097	0.24395	6.27339	1.67267	0.105002	0.999928	-4.24671	ENSMUSG00000030787	Lyve1
17516699	0.204978	5.02995	1.67208	0.105119	0.999928	-4.24721	ENSMUSG00000032092	Mpzl2
17376372	-0.223338	7.30938	-1.67195	0.105146	0.999928	-4.24733	ENSMUSG00000027301	Oxt
17409633	0.220089	9.8839	1.6716	0.105215	0.999928	-4.24763	ENSMUSG00000054414	Slc30a7
17227480	-0.311521	6.4592	-1.6716	0.105216	0.999928	-4.24763	ENSMUSG00000052759	Gpr25
17460665	0.259684	9.19695	1.67155	0.105225	0.999928	-4.24767	ENSMUSG00000033174	Mgll
17475037	-0.200532	5.39858	-1.67072	0.105391	0.999928	-4.24837	ENSMUSG00000074277	Phldb3
17543196	-0.23369	9.29532	-1.67045	0.105444	0.999928	-4.2486	ENSMUSG00000035232	Pdk3
17494256	0.203554	3.92056	1.67044	0.105446	0.999928	-4.24861	ENSMUSG00000063615	Olfr64
17516292	0.305542	3.55269	1.67007	0.10552	0.999928	-4.24893	ENSMUSG00000095390	Olfr229
17321921	0.24973	4.56678	1.66968	0.105598	0.999928	-4.24926	ENSMUSG00000064232	Gm5414
17359411	-0.466081	8.6323	-1.66956	0.105622	0.999928	-4.24936	ENSMUSG00000049164,ENSMUSG00000099118	Zfp518a,Mir8092
17472517	0.318174	10.6143	1.66918	0.105698	0.999928	-4.24969	ENSMUSG00000030246	Ldhb
17432895	0.288889	7.63613	1.66911	0.105713	0.999928	-4.24975	ENSMUSG00000029007	Agtrap
17461828	0.341349	8.1304	1.66843	0.105847	0.999928	-4.25032	ENSMUSG00000056952	Tatdn2
17511996	-0.211407	8.81411	-1.66842	0.10585	0.999928	-4.25033	ENSMUSG00000046556	Zfp319
17362342	-0.222687	5.12664	-1.66814	0.105907	0.999928	-4.25058	ENSMUSG00000024972	Lgals12
17248270	0.242525	6.35476	1.66796	0.105943	0.999928	-4.25073	ENSMUSG00000073063	Hbq1b
17519910	-0.424692	8.10343	-1.66795	0.105944	0.999928	-4.25073	ENSMUSG00000038379	Ttk
17226752	-0.306249	9.36004	-1.66659	0.106216	0.999928	-4.25189	ENSMUSG00000016526	Dyrk3
17403866	0.263733	6.74567	1.66635	0.106265	0.999928	-4.2521	ENSMUSG00000040016	Ptger3
17248592	-0.197862	10.6206	-1.66547	0.106442	0.999928	-4.25285	ENSMUSG00000020409	Slu7
17337065	0.218699	5.9631	1.66518	0.1065	0.999928	-4.25309	ENSMUSG00000073411,ENSMUSG00000091705	H2-D1,H2-Q2
17437704	0.235558	9.7262	1.6649	0.106556	0.999928	-4.25333	ENSMUSG00000054920	Klhl5
17374594	-0.382353	6.90595	-1.66446	0.106645	0.999928	-4.25371	ENSMUSG00000074923	Pak6
17370951	0.264556	4.83888	1.66442	0.106653	0.999928	-4.25374
17397268	-0.422212	7.90736	-1.6642	0.106697	0.999928	-4.25392	ENSMUSG00000025758	Plk4
17453545	0.191624	6.1734	1.66369	0.106799	0.999928	-4.25436	ENSMUSG00000040013	Fkbp6
17367750	0.233421	8.26855	1.66352	0.106834	0.999928	-4.2545	ENSMUSG00000026975	Dph7
17320248	-0.231575	8.03118	-1.66312	0.106914	0.999928	-4.25484	ENSMUSG00000051786	Tubgcp6
17512153	0.501697	9.42972	1.66263	0.107014	0.999928	-4.25526	ENSMUSG00000031673	Cdh11
17291104	0.302966	3.89438	1.66208	0.107124	0.999928	-4.25572	ENSMUSG00000071490	Vmn1r212
17353320	-0.170335	4.87348	-1.66192	0.107156	0.999928	-4.25586	ENSMUSG00000024386	Proc
17309528	-0.209532	5.39908	-1.66182	0.107177	0.999928	-4.25595	ENSMUSG00000044819	Oxgr1
17516267	0.166978	3.14335	1.66137	0.107268	0.999928	-4.25633	ENSMUSG00000048299	Olfr148
17506042	-0.332732	10.4247	-1.66123	0.107296	0.999928	-4.25644	ENSMUSG00000031841	Cdh13
17390614	-0.245358	6.57438	-1.66107	0.10733	0.999928	-4.25659	ENSMUSG00000048222	Mfap1b
17483687	-0.231017	8.62925	-1.66072	0.1074	0.999928	-4.25688	ENSMUSG00000042178	Armc5
17534306	-0.291517	6.95	-1.65962	0.107623	0.999928	-4.25782	ENSMUSG00000071767,ENSMUSG00000097600	Rhox7a
17246404	-0.355706	4.76204	-1.65931	0.107686	0.999928	-4.25808	ENSMUSG00000061367	Olfr771
17240729	-0.196352	5.15019	-1.65893	0.107763	0.999928	-4.2584	ENSMUSG00000019909	Fam162b
17539158	-0.134178	11.5868	-1.6589	0.107768	0.999928	-4.25842	ENSMUSG00000067194	Eif1ax
17265596	-0.243856	7.01072	-1.6589	0.107768	0.999928	-4.25842	ENSMUSG00000020807	4933427D14Rik
17358266	0.262101	5.13165	1.65888	0.107772	0.999928	-4.25844	ENSMUSG00000048572	Tmem252
17470086	-0.340357	5.85988	-1.6587	0.107809	0.999928	-4.25859
17301558	-0.295995	8.29061	-1.6587	0.10781	0.999928	-4.2586	ENSMUSG00000034327	Kctd9
17527705	0.215177	4.99626	1.65832	0.107886	0.999928	-4.25891	ENSMUSG00000036244	Tbc1d21
17345581	0.158542	7.05832	1.65775	0.108003	0.999928	-4.2594	ENSMUSG00000036858	Ptcra
17364392	0.357307	3.90526	1.65773	0.108007	0.999928	-4.25942	ENSMUSG00000032808	Cyp2c38
17331274	0.189574	3.23179	1.65743	0.108068	0.999928	-4.25967	ENSMUSG00000066257	Olfr206
17293434	0.251869	4.56205	1.65721	0.108112	0.999928	-4.25985	ENSMUSG00000021440	Cts7
17233873	0.286629	5.26968	1.65626	0.108307	0.999928	-4.26066	ENSMUSG00000020072	Pbld1
17399081	0.364143	5.3663	1.65559	0.108443	0.999928	-4.26123
17475870	-0.261952	5.8933	-1.65547	0.108466	0.999928	-4.26132	ENSMUSG00000084174	Sycn
17290738	0.210927	5.75567	1.65448	0.108669	0.999928	-4.26217	ENSMUSG00000021301	Hecw1
17341164	-0.25663	7.93624	-1.65446	0.108673	0.999928	-4.26218	ENSMUSG00000079707,ENSMUSG00000079710	Tcte3,Gm3448,Gm3417
17305685	0.190041	10.8991	1.65436	0.108694	0.999928	-4.26227	ENSMUSG00000037697	Ddhd1
17229348	-0.351955	4.46624	-1.6541	0.108746	0.999928	-4.26248	ENSMUSG00000086056	Gm4846
17247208	-0.365692	5.87092	-1.65387	0.108794	0.999928	-4.26268	ENSMUSG00000020429	Igfbp1
17474558	-0.22808	8.96138	-1.65381	0.108806	0.999928	-4.26273	ENSMUSG00000003549	Ercc1
17230078	0.505595	5.93759	1.6537	0.10883	0.999928	-4.26283	ENSMUSG00000026536,ENSMUSG00000073489	Ifi211,Ifi204
17434285	-0.294106	7.51875	-1.65368	0.108833	0.999928	-4.26284	ENSMUSG00000095320,ENSMUSG00000094686,ENSMUSG00000073878,ENSMUSG00000096596,ENSMUSG00000094065,ENSMUSG00000095675,ENSMUSG00000096873,ENSMUSG00000096271,ENSMUSG00000094121	Gm1987,Ccl21a,Gm13304,Gm10591,Gm21541,Ccl21b,Ccl21c,LOC100041593,LOC100041504
17336509	-0.253025	4.7513	-1.65326	0.108919	0.999928	-4.2632	ENSMUSG00000067341	H2-Eb2
17529185	0.31335	5.02231	1.6531	0.108953	0.999928	-4.26334	ENSMUSG00000034898	Filip1
17238172	-0.353841	5.08516	-1.65309	0.108953	0.999928	-4.26334	ENSMUSG00000069456	Rdh16
17273440	0.264178	5.76997	1.65308	0.108955	0.999928	-4.26335	ENSMUSG00000025163	Cd7
17442071	-0.159612	9.98741	-1.65255	0.109063	0.999928	-4.26379	ENSMUSG00000029462	Vps29
17278628	0.211167	7.34147	1.65179	0.10922	0.999928	-4.26444	ENSMUSG00000048856	Slc25a47
17230345	-0.233707	8.82379	-1.65177	0.109225	0.999928	-4.26446	ENSMUSG00000026491	Ahctf1
17519130	-0.284278	9.12906	-1.6514	0.109301	0.999928	-4.26477	ENSMUSG00000038535	Zfp280d
17273216	-0.271158	8.11448	-1.65131	0.109319	0.999928	-4.26485	ENSMUSG00000025138	Sirt7
17422384	0.197607	4.83537	1.65054	0.109477	0.999928	-4.26549
17509582	-0.250515	3.61826	-1.65031	0.109525	0.999928	-4.26569	ENSMUSG00000094443	Sgol2b
17470879	-0.229262	11.9051	-1.64994	0.1096	0.999928	-4.266	ENSMUSG00000023456	Tpi1
17235783	-0.229904	6.54929	-1.64946	0.109699	0.999928	-4.26641	ENSMUSG00000074862	BC025920
17527606	-0.162498	6.27457	-1.64941	0.109709	0.999928	-4.26645	ENSMUSG00000004661	Arid3b
17402595	-0.462319	8.75723	-1.64927	0.109738	0.999928	-4.26657	ENSMUSG00000027997,NA	Casp6,Gm40150
17307638	0.160425	5.94579	1.64895	0.109804	0.999928	-4.26684	ENSMUSG00000021953	Tdh
17370735	-0.367352	9.22418	-1.64872	0.109851	0.999928	-4.26703	ENSMUSG00000053475	Tnfaip6
17235470	0.244335	9.22749	1.64756	0.110092	0.999928	-4.26801	ENSMUSG00000035206	Sppl2b
17215137	-0.251346	9.02682	-1.6471	0.110187	0.999928	-4.2684	ENSMUSG00000053333	Dis3l2
17542367	0.242098	6.60485	1.64687	0.110235	0.999928	-4.2686	ENSMUSG00000002012	Pnck
17359520	0.252466	10.3384	1.64679	0.110252	0.999928	-4.26866	ENSMUSG00000025178	Pi4k2a
17353509	-0.271467	6.57505	-1.64655	0.110301	0.999928	-4.26886	ENSMUSG00000024366	Gfra3
17426076	-0.365729	4.02371	-1.64651	0.110308	0.999928	-4.2689	ENSMUSG00000058523	Mup5
17325044	-0.226524	6.04465	-1.64627	0.110359	0.999928	-4.2691	ENSMUSG00000035506	Slc12a8
17257874	0.142578	10.0398	1.64614	0.110385	0.999928	-4.2692	ENSMUSG00000020612	Prkar1a
17265917	0.189514	8.72142	1.64612	0.11039	0.999928	-4.26923	ENSMUSG00000038268,ENSMUSG00000078789	Ovca2,Dph1
17516118	0.252225	4.03186	1.64575	0.110467	0.999928	-4.26954	ENSMUSG00000066749	Olfr877
17423987	0.330666	8.12901	1.64561	0.110496	0.999928	-4.26966	ENSMUSG00000040296	Ddx58
17447940	-0.314447	8.75728	-1.64484	0.110656	0.999928	-4.27031	ENSMUSG00000015882	Lcorl
17267454	-0.357754	8.25803	-1.64446	0.110734	0.999928	-4.27063	ENSMUSG00000020493	Prr11
17517469	0.242708	5.03151	1.64439	0.110749	0.999928	-4.27069	ENSMUSG00000035594	Chrna5
17490097	0.240545	3.9661	1.64376	0.110879	0.999928	-4.27121	ENSMUSG00000092225	Gm2381
17363644	-0.216323	9.09372	-1.64343	0.110949	0.999928	-4.2715	ENSMUSG00000024878	Cbwd1
17242558	0.23585	5.33071	1.64326	0.110984	0.999928	-4.27164	ENSMUSG00000078442	Ccdc105
17336829	-0.392154	8.33221	-1.64319	0.110998	0.999928	-4.2717	ENSMUSG00000007050	Lsm2
17428529	-0.304649	6.45148	-1.64285	0.111069	0.999928	-4.27198	ENSMUSG00000028706	Nsun4
17219591	0.214307	7.04916	1.64261	0.111118	0.999928	-4.27218	ENSMUSG00000026546	Cfap45
17382673	0.273114	8.11915	1.64252	0.111136	0.999928	-4.27225	ENSMUSG00000036504	Phpt1
17377122	-0.295341	7.63667	-1.64234	0.111176	0.999928	-4.27241	ENSMUSG00000074754	Gm561
17321078	-0.479147	6.94777	-1.64172	0.111305	0.999928	-4.27293	ENSMUSG00000022479	Vdr
17476578	0.263833	7.88976	1.64155	0.111339	0.999928	-4.27307	ENSMUSG00000036560	Lgi4
17254332	0.235141	5.73162	1.64135	0.11138	0.999928	-4.27324	ENSMUSG00000020679	Hnf1b
17348745	0.285583	4.98931	1.64132	0.111388	0.999928	-4.27327	ENSMUSG00000061928	Dsg1b
17451462	0.250264	8.53099	1.64117	0.111419	0.999928	-4.27339	ENSMUSG00000042121	Ssh1
17503572	0.237528	9.53365	1.64112	0.111429	0.999928	-4.27344	ENSMUSG00000031657	Heatr3
17516112	0.226449	6.06831	1.64053	0.111553	0.999928	-4.27393	ENSMUSG00000058628	Olfr875
17473756	0.231622	3.34526	1.64035	0.11159	0.999928	-4.27408	ENSMUSG00000030385	2900092C05Rik
17262658	-0.236046	5.39895	-1.63967	0.111733	0.999928	-4.27465
17506291	-0.24346	7.08347	-1.63949	0.11177	0.999928	-4.2748	ENSMUSG00000042812	Foxf1
17354473	-0.301342	6.32841	-1.63903	0.111866	0.999928	-4.27519	ENSMUSG00000024592	C330018D20Rik
17448670	-0.19095	4.89324	-1.63846	0.111987	0.999928	-4.27567	ENSMUSG00000063935	Zar1
17546109	0.244103	5.06845	1.63798	0.112087	0.999928	-4.27608	ENSMUSG00000044583	Tlr7
17251677	0.255203	8.85025	1.63797	0.112088	0.999928	-4.27608	ENSMUSG00000069835	Sat2
17524340	0.186752	3.48538	1.6378	0.112124	0.999928	-4.27622	ENSMUSG00000095667	Olfr854
17363865	0.186294	10.2018	1.63774	0.112137	0.999928	-4.27628	ENSMUSG00000024827	Gldc
17509842	-0.249885	7.6839	-1.63752	0.112182	0.999928	-4.27646	ENSMUSG00000060427	Zfp868
17312200	-0.307733	4.297	-1.63743	0.112202	0.999928	-4.27653	ENSMUSG00000068600	Gml2
17217415	0.233261	6.6598	1.63704	0.112284	0.999928	-4.27686	ENSMUSG00000042451	Mybph
17463557	-0.213694	4.41129	-1.63667	0.112362	0.999928	-4.27717	ENSMUSG00000050241	Klre1
17380244	0.203273	6.00213	1.63651	0.112394	0.999928	-4.2773	ENSMUSG00000027518	1700021F07Rik
17514928	0.212707	3.61384	1.63592	0.112518	0.999928	-4.2778	ENSMUSG00000052182	Olfr849
17352680	0.634123	7.68324	1.63579	0.112546	0.999928	-4.27791	ENSMUSG00000002475	Abhd3
17487374	0.257044	6.12622	1.63567	0.112572	0.999928	-4.27801	ENSMUSG00000040564	Apoc1
17481173	-0.31817	3.40291	-1.63557	0.112593	0.999928	-4.2781	ENSMUSG00000078080	Olfr585
17323302	-0.382962	8.66805	-1.63521	0.112668	0.999928	-4.2784	ENSMUSG00000041957	Pkp2
17374172	-0.251935	3.92282	-1.63512	0.112687	0.999928	-4.27847	ENSMUSG00000109813	Olfr1279
17320711	-0.19306	10.4728	-1.63502	0.112709	0.999928	-4.27856	ENSMUSG00000022635	Zcrb1
17539033	-0.244214	5.12443	-1.63502	0.112709	0.999928	-4.27856	ENSMUSG00000046550	Spin2c
17320143	-0.358529	9.77891	-1.63489	0.112736	0.999928	-4.27866	ENSMUSG00000035891	Cerk
17465246	-0.339988	8.36569	-1.63463	0.112792	0.999928	-4.27889	ENSMUSG00000029676	Pot1a
17364078	0.288899	3.34163	1.63409	0.112906	0.999928	-4.27934	ENSMUSG00000079342	Lipo1
17277472	-0.207075	9.91013	-1.63301	0.113133	0.999928	-4.28024	ENSMUSG00000007867	Ift43
17306104	0.264495	4.18819	1.63301	0.113133	0.999928	-4.28024	ENSMUSG00000047222	Rnase2a
17405471	-0.227517	4.35826	-1.63258	0.113224	0.999928	-4.2806	ENSMUSG00000051431	Gpr87
17458630	0.221018	5.98748	1.63249	0.113243	0.999928	-4.28068	ENSMUSG00000005503	Evx1
17308169	-0.187068	8.50165	-1.63205	0.113336	0.999928	-4.28105	ENSMUSG00000034194	R3hcc1
17247921	0.222086	7.5704	1.63199	0.113349	0.999928	-4.28109	NA	Gm6899
17229756	0.264839	4.90517	1.63157	0.113437	0.999928	-4.28145	ENSMUSG00000038209	Itln1,Itlnb
17469636	-0.374391	8.99692	-1.63137	0.11348	0.999928	-4.28161	ENSMUSG00000030254	Rad18
17539734	-0.194833	7.41803	-1.63092	0.113575	0.999928	-4.28199	ENSMUSG00000093806	Asmt
17362874	-0.192985	4.95313	-1.6307	0.113622	0.999928	-4.28217	ENSMUSG00000024730	Ms4a8a
17484295	-0.20991	9.10542	-1.63005	0.113761	0.999928	-4.28272	ENSMUSG00000041769	Ppp2r2d
17463636	0.215641	3.68342	1.62969	0.113837	0.999928	-4.28302	ENSMUSG00000057381	Tas2r123
17338492	-0.25987	7.17757	-1.62904	0.113975	0.999928	-4.28357	ENSMUSG00000023999	Kif6
17222880	-0.327699	10.5001	-1.62845	0.114101	0.999928	-4.28406	ENSMUSG00000026103	Gls
17235399	-0.301045	6.49071	-1.62783	0.114232	0.999928	-4.28458	ENSMUSG00000055862	Izumo4
17501041	0.302179	9.92431	1.62741	0.114322	0.999928	-4.28493	ENSMUSG00000031628	Casp3
17445329	0.206052	10.0571	1.62716	0.114376	0.999928	-4.28514	ENSMUSG00000028926	Cdk14
17429532	0.18984	10.0337	1.62654	0.114509	0.999928	-4.28566	ENSMUSG00000032870	Smap2
17234713	0.273283	5.0119	1.62647	0.114522	0.999928	-4.28571	ENSMUSG00000069583	Krtap12-1
17287081	0.475551	7.88902	1.62618	0.114584	0.999928	-4.28595	ENSMUSG00000021379	Id4
17545618	0.400704	6.61307	1.62573	0.114682	0.999928	-4.28633	ENSMUSG00000041552	Ptchd1
17467768	0.226943	5.91716	1.62568	0.114691	0.999928	-4.28637	ENSMUSG00000052631	Sh2d6
17475322	-0.236031	4.97897	-1.62518	0.114798	0.999928	-4.28679	ENSMUSG00000059479	B3gnt8
17460756	-0.300641	3.67552	-1.6251	0.114815	0.999928	-4.28686	ENSMUSG00000061653	Vmn1r46
17419857	-0.305536	7.10925	-1.62507	0.114822	0.999928	-4.28688	ENSMUSG00000028801	Stpg1
17313552	0.219121	4.85937	1.62434	0.114978	0.999928	-4.28749	ENSMUSG00000022455	Wbp2nl
17452709	0.205046	5.76045	1.62411	0.115027	0.999928	-4.28768	ENSMUSG00000049241	Hcar1
17366373	0.206058	10.7644	1.62394	0.115065	0.999928	-4.28783	ENSMUSG00000026643	Nmt2
17261055	0.227155	4.54462	1.6236	0.115137	0.999928	-4.28811	ENSMUSG00000020286	1700093K21Rik
17215815	0.247508	5.30848	1.62336	0.115189	0.999928	-4.28831	ENSMUSG00000063583	Olfr1410
17363220	0.259292	8.75035	1.62283	0.115301	0.999928	-4.28875	ENSMUSG00000041491	Cep78
17443069	0.29678	9.05888	1.6224	0.115395	0.999928	-4.28911	ENSMUSG00000015944	Gatsl2
17350806	-0.193115	5.37619	-1.62224	0.115429	0.999928	-4.28924	ENSMUSG00000069372	Ctxn3
17392943	-0.273875	7.48505	-1.62206	0.115467	0.999928	-4.28939	ENSMUSG00000074682	Zcchc3
17488001	-0.259001	8.6591	-1.62189	0.115503	0.999928	-4.28953	ENSMUSG00000002608	Ccdc97
17450354	0.189971	6.5063	1.62188	0.115506	0.999928	-4.28954	ENSMUSG00000034528	Hsd17b13
17449060	0.230627	6.39116	1.62169	0.115547	0.999928	-4.2897	NA	Gm15831
17402174	-0.178116	5.21755	-1.62126	0.115639	0.999928	-4.29006	ENSMUSG00000074248	4930432M17Rik
17346018	0.235701	4.74148	1.62087	0.115723	0.999928	-4.29038	ENSMUSG00000023945	Slc5a7
17444998	-0.398303	6.573	-1.62065	0.115771	0.999928	-4.29056	ENSMUSG00000029660	Tex26
17418367	0.172396	6.80017	1.62062	0.115778	0.999928	-4.29059	ENSMUSG00000028876	Epha10
17241660	-0.511203	10.3125	-1.62059	0.115783	0.999928	-4.29061	ENSMUSG00000019947	Arid5b
17481317	0.248115	5.174	1.62041	0.115823	0.999928	-4.29077	ENSMUSG00000073926	Olfr653
17254662	-0.248702	6.74568	-1.62036	0.115833	0.999928	-4.29081	ENSMUSG00000072582	Ptrh2
17458385	-0.297282	4.76432	-1.6203	0.115846	0.999928	-4.29085	ENSMUSG00000043505	Gimap5
17484752	0.178501	9.04742	1.61967	0.115983	0.999928	-4.29139	ENSMUSG00000025495	Ptdss2
17417306	-0.193745	7.1969	-1.61955	0.116008	0.999928	-4.29148	ENSMUSG00000028709	Mob3c
17282673	-0.454917	7.89553	-1.61904	0.116119	0.999928	-4.29191	ENSMUSG00000021245	Mlh3
17491335	0.27782	4.04233	1.61893	0.116142	0.999928	-4.292	ENSMUSG00000078698	Mrgpra3
17412723	0.218713	4.37642	1.61858	0.116217	0.999928	-4.29229	ENSMUSG00000028287	1700009N14Rik
17228611	-0.210049	6.5837	-1.61852	0.116231	0.999928	-4.29234	ENSMUSG00000026592	Tex35
17306130	-0.247325	4.19883	-1.61851	0.116233	0.999928	-4.29235	NA	Gm17079
17286791	0.302875	10.1567	1.61823	0.116294	0.999928	-4.29258	ENSMUSG00000087370	Tmem170b
17519692	-0.171958	3.84837	-1.61782	0.116382	0.999928	-4.29292	ENSMUSG00000038750	Omt2b
17406615	-0.218882	7.861	-1.61708	0.116543	0.999928	-4.29354	ENSMUSG00000004896	Rrnad1
17223412	0.368511	8.37785	1.61704	0.116552	0.999928	-4.29357	ENSMUSG00000038174	Fam126b
17334052	0.299929	3.32153	1.61699	0.116561	0.999928	-4.29361	ENSMUSG00000090966	Vmn2r116
17440885	0.195997	6.35071	1.61682	0.116599	0.999928	-4.29376	ENSMUSG00000066952	Myo1h
17481057	0.181754	6.84898	1.61658	0.116651	0.999928	-4.29396	ENSMUSG00000030996	Art1
17350171	-0.603358	6.81597	-1.61648	0.116673	0.999928	-4.29404	ENSMUSG00000039954	Stk32a
17470636	-0.336654	4.43564	-1.61634	0.116703	0.999928	-4.29416	ENSMUSG00000094145	Vmn2r20
17243247	-0.311349	9.19663	-1.61609	0.116757	0.999928	-4.29436	ENSMUSG00000034932	Mrpl54
17260369	0.230938	5.89079	1.61578	0.116824	0.999928	-4.29462	ENSMUSG00000020437	Myo1g
17524958	-0.350094	6.87362	-1.61569	0.116843	0.999928	-4.29469	ENSMUSG00000066829	Zfp810
17499560	-0.206603	9.92635	-1.61546	0.116894	0.999928	-4.29488	ENSMUSG00000031467	Agpat5
17488951	0.210529	10.2705	1.61495	0.117005	0.999928	-4.29531	ENSMUSG00000037029	Zfp146
17444267	0.287829	10.3362	1.61469	0.117062	0.999928	-4.29553	ENSMUSG00000029581	Fscn1
17518191	-0.218797	6.45803	-1.61432	0.117142	0.999928	-4.29583	ENSMUSG00000032243	Itga11
17413591	0.258843	7.57978	1.61406	0.117198	0.999928	-4.29605	ENSMUSG00000028318	Polr1e
17286283	-0.30226	8.02	-1.61373	0.11727	0.999928	-4.29632	ENSMUSG00000069255	Dusp22
17265958	0.213382	6.0445	1.61371	0.117273	0.999928	-4.29633	ENSMUSG00000000753	Serpinf1
17352036	-0.57447	8.1457	-1.6136	0.117298	0.999928	-4.29643	ENSMUSG00000025429	Pstpip2
17215016	-0.200931	6.27388	-1.61339	0.117344	0.999928	-4.2966	ENSMUSG00000026226	Spata3
17477369	0.311868	4.68507	1.61332	0.117359	0.999928	-4.29666	ENSMUSG00000066515	Klk1b3
17381940	0.299615	7.6248	1.61312	0.117402	0.999928	-4.29682	ENSMUSG00000053702	Nebl
17502039	0.385788	7.95581	1.61296	0.117438	0.999928	-4.29696	ENSMUSG00000031840	Rab3a
17469217	0.270449	11.3105	1.61278	0.117478	0.999928	-4.29711	ENSMUSG00000030029	Lrig1
17495932	-0.282126	6.10182	-1.61269	0.117497	0.999928	-4.29718	ENSMUSG00000044702	Palb2
17487572	0.68575	4.96641	1.61269	0.117498	0.999928	-4.29719	ENSMUSG00000094879	Vmn1r129
17243379	-0.227895	5.78069	-1.61244	0.117552	0.999928	-4.29739	ENSMUSG00000044199	S1pr4
17379357	0.162167	9.13761	1.61201	0.117644	0.999928	-4.29774	ENSMUSG00000018209	Stk4
17500932	0.206527	5.32009	1.61181	0.117688	0.999928	-4.29791	ENSMUSG00000071104	Ccdc110
17390066	-0.4684	7.95225	-1.61159	0.117737	0.999928	-4.2981	ENSMUSG00000027293	Ehd4
17481801	-0.173955	10.3425	-1.61148	0.11776	0.999928	-4.29818	ENSMUSG00000005609	Ctr9
17466687	0.418391	9.32664	1.61144	0.117769	0.999928	-4.29822	ENSMUSG00000029822	Osbpl3
17538590	0.198822	6.17656	1.61127	0.117807	0.999928	-4.29836	ENSMUSG00000025271	Pfkfb1
17289908	-0.319907	8.96093	-1.61067	0.117938	0.999928	-4.29886	ENSMUSG00000047789	Slc38a9
17467290	-0.317333	4.19812	-1.61058	0.117957	0.999928	-4.29893	ENSMUSG00000062905	Vmn1r32
17467115	0.240893	8.4783	1.61049	0.117978	0.999928	-4.29901	ENSMUSG00000059486	Kbtbd2
17444037	0.385095	8.78758	1.60965	0.118162	0.999928	-4.29971	ENSMUSG00000018143	Mafk
17469848	0.26125	9.88009	1.6093	0.118239	0.999928	-4.3	ENSMUSG00000030315	Vgll4
17502603	0.24194	6.38506	1.60874	0.118362	0.999928	-4.30046	ENSMUSG00000034472	Rasd2
17357561	0.213213	6.43986	1.60865	0.11838	0.999928	-4.30053	ENSMUSG00000043789	Vwce
17220861	0.26364	9.94242	1.60857	0.118398	0.999928	-4.3006	ENSMUSG00000037434	Slc30a1
17280184	-0.427428	9.06765	-1.60854	0.118405	0.999928	-4.30063	NA	Zfp125
17314653	0.371323	6.61472	1.60808	0.118506	0.999928	-4.301	ENSMUSG00000003354	Ccdc65
17407524	-0.325871	5.76819	-1.60783	0.11856	0.999928	-4.30121	ENSMUSG00000094328	Gm9125
17221627	0.232197	6.48862	1.60768	0.118594	0.999928	-4.30134	ENSMUSG00000041872	Il17f
17220268	-0.443039	7.41058	-1.60748	0.118637	0.999928	-4.3015	ENSMUSG00000026514	Cnih3
17251565	-0.226524	5.69233	-1.60746	0.118641	0.999928	-4.30152	ENSMUSG00000020892	Aloxe3
17480312	0.31676	10.5045	1.60715	0.118711	0.999928	-4.30178	ENSMUSG00000004508	Gab2
17399797	-0.329408	7.15005	-1.60696	0.118752	0.999928	-4.30193	ENSMUSG00000001021	S100a3
17311251	0.239948	5.72836	1.60694	0.118756	0.999928	-4.30195	ENSMUSG00000022303	Dcstamp
17498663	-0.242667	6.3464	-1.60634	0.118889	0.999928	-4.30245	ENSMUSG00000065952	C330021F23Rik
17484852	-0.222583	6.56762	-1.60509	0.119164	0.999928	-4.30348	ENSMUSG00000025504	Eps8l2
17455726	0.273699	3.63186	1.60508	0.119167	0.999928	-4.30349
17302889	0.217236	10.0836	1.60507	0.119168	0.999928	-4.30349	ENSMUSG00000041650	Pcca
17248331	0.160284	10.4283	1.60476	0.119237	0.999928	-4.30375	ENSMUSG00000020271	Fbxw11
17430413	0.215678	6.02108	1.60456	0.119281	0.999928	-4.30392	ENSMUSG00000000409	Lck
17487140	0.219543	5.93011	1.60455	0.119282	0.999928	-4.30392
17443047	0.260173	4.69867	1.6042	0.11936	0.999928	-4.30421	ENSMUSG00000060371	Caln1
17225253	0.221797	4.79806	1.60371	0.119469	0.999928	-4.30462	ENSMUSG00000079436	Kcnj13
17431403	0.20396	10.6595	1.60281	0.119668	0.999928	-4.30536	ENSMUSG00000028809	Srrm1
17458133	-0.201754	8.24874	-1.60257	0.119721	0.999928	-4.30556	ENSMUSG00000052763	Zfp212
17531302	-0.313982	4.80068	-1.60245	0.119748	0.999928	-4.30566	ENSMUSG00000049314	Fbxw13
17400162	0.345294	8.42811	1.60239	0.119761	0.999928	-4.30571	ENSMUSG00000068874	Selenbp1
17423107	0.319986	7.01372	1.6022	0.119803	0.999928	-4.30587	ENSMUSG00000041272	Tox
17401086	-0.241348	11.6489	-1.60211	0.119822	0.999928	-4.30594	ENSMUSG00000027854	Sike1
17244732	-0.204441	5.5231	-1.60156	0.119946	0.999928	-4.3064	ENSMUSG00000035923	Myf6
17337706	0.168501	5.01153	1.60139	0.119983	0.999928	-4.30654	ENSMUSG00000023926	Rhag
17324513	-0.212721	5.40209	-1.60137	0.119986	0.999928	-4.30655	ENSMUSG00000038148	Cldn16
17517532	0.316537	6.78415	1.60123	0.120018	0.999928	-4.30667	ENSMUSG00000032318	Isl2
17354282	0.507672	8.40126	1.60119	0.120028	0.999928	-4.3067	ENSMUSG00000033022	Cdo1
17239597	-0.319292	7.08175	-1.60005	0.12028	0.999928	-4.30764	ENSMUSG00000019850	Tnfaip3
17341477	-0.294951	4.26766	-1.59947	0.12041	0.999928	-4.30812	ENSMUSG00000091407	Vmn2r117
17335726	-0.250596	6.26595	-1.59802	0.120732	0.999928	-4.30931	ENSMUSG00000024027	Glp1r
17243034	0.370585	9.4144	1.59776	0.120791	0.999928	-4.30953	ENSMUSG00000020190	Mknk2
17451737	-0.268763	7.07222	-1.59745	0.120859	0.999928	-4.30978	ENSMUSG00000029524	Sirt4
17538852	-0.184171	8.26037	-1.59731	0.120891	0.999928	-4.3099	ENSMUSG00000025260	Hsd17b10
17314619	0.247321	6.74873	1.59718	0.120921	0.999928	-4.31001	ENSMUSG00000063780	Olfr282
17441726	0.20166	5.99891	1.5969	0.120984	0.999928	-4.31024	ENSMUSG00000029602	Rasal1
17340787	-0.223683	9.34984	-1.5966	0.121049	0.999928	-4.31048	ENSMUSG00000014426	Map3k4
17353054	0.169276	4.68083	1.59644	0.121085	0.999928	-4.31062	ENSMUSG00000024306	Ccdc178
17449301	0.199503	5.01447	1.5964	0.121095	0.999928	-4.31065	ENSMUSG00000054537	Tmprss11e
17293903	-0.44564	6.53441	-1.59637	0.121102	0.999928	-4.31068	ENSMUSG00000058883,ENSMUSG00000100235	Zfp708
17481320	0.195469	3.78461	1.59632	0.121113	0.999928	-4.31072	ENSMUSG00000073925	Olfr654
17228252	-0.170666	5.08197	-1.59589	0.121208	0.999928	-4.31107	ENSMUSG00000042641	Rgsl1
17337608	0.176948	3.23338	1.59581	0.121225	0.999928	-4.31113	ENSMUSG00000050613	Olfr125
17333913	-0.270404	5.59196	-1.59552	0.12129	0.999928	-4.31137	ENSMUSG00000023882	Zfp54
17342101	0.317963	9.01319	1.59521	0.12136	0.999928	-4.31163	ENSMUSG00000024165	Hn1l
17223080	-0.444317	7.00599	-1.59509	0.121387	0.999928	-4.31173	ENSMUSG00000042807	Hecw2
17481141	-0.179157	3.98218	-1.59458	0.121502	0.999928	-4.31215	ENSMUSG00000073967	Olfr557
17440675	-0.18194	9.48771	-1.59416	0.121597	0.999928	-4.3125	ENSMUSG00000029345	Tfip11
17368260	0.222677	8.24395	1.59373	0.121693	0.999928	-4.31285	ENSMUSG00000026930	Gpsm1
17342038	-0.231345	7.9643	-1.59345	0.121755	0.999928	-4.31307	ENSMUSG00000045316	Fahd1
17529679	0.309575	10.4887	1.59295	0.121868	0.999928	-4.31349	ENSMUSG00000032368	Zic1
17504616	0.279865	3.48233	1.59239	0.121994	0.999928	-4.31395	ENSMUSG00000062181	Ces3b
17421999	-0.252474	6.34974	-1.59231	0.122011	0.999928	-4.31401	ENSMUSG00000028963	Uts2
17444202	0.302101	9.48098	1.59229	0.122017	0.999928	-4.31403	ENSMUSG00000056493	Foxk1
17523659	0.202491	4.18161	1.59203	0.122074	0.999928	-4.31424	ENSMUSG00000079227	Ccr5
17341743	-0.278148	8.41152	-1.59184	0.122118	0.999928	-4.3144	ENSMUSG00000036473	Tbc1d24
17407738	-0.276782	9.90602	-1.59174	0.12214	0.999928	-4.31448	ENSMUSG00000053192	Mllt11
17477292	-0.277471	3.66024	-1.59157	0.122179	0.999928	-4.31462	ENSMUSG00000063089	Klk1b8
17374283	-0.380305	9.40352	-1.59146	0.122202	0.999928	-4.31471	ENSMUSG00000027132,ENSMUSG00000027130,ENSMUSG00000096764	Katnbl1,Slc12a6
17529901	0.222284	9.30036	1.5913	0.122238	0.999928	-4.31484	ENSMUSG00000032449	Slc25a36
17430777	-0.224279	8.4017	-1.59112	0.12228	0.999928	-4.31499	ENSMUSG00000028901	Gmeb1
17498699	-0.23323	7.13098	-1.59043	0.122436	0.999928	-4.31556	ENSMUSG00000004626	Stxbp2
17237762	-0.188737	6.46729	-1.59018	0.122492	0.999928	-4.31576	ENSMUSG00000020123	Avpr1a
17441924	-0.214343	6.71787	-1.59017	0.122494	0.999928	-4.31577	ENSMUSG00000029452	Tmem116
17422844	-0.15154	9.34104	-1.59001	0.12253	0.999928	-4.3159	ENSMUSG00000029076	Sdf4
17313677	-0.249991	6.89875	-1.58933	0.122684	0.999928	-4.31646	ENSMUSG00000041653	Pnpla3
17430211	-0.193834	5.55316	-1.58886	0.12279	0.999928	-4.31684	ENSMUSG00000050234	Gja4
17435451	0.22184	6.92862	1.58855	0.12286	0.999928	-4.3171	NA	1500035N22Rik
17409594	-0.312551	9.54293	-1.58836	0.122903	0.999928	-4.31726	ENSMUSG00000027981	Rnpc3
17408360	-0.196423	4.4671	-1.58825	0.122929	0.999928	-4.31735	ENSMUSG00000027870	Hao2
17477229	0.227286	5.87302	1.58793	0.123002	0.999928	-4.31761	ENSMUSG00000047884	Klk9
17349715	-0.181179	7.63073	-1.58785	0.123018	0.999928	-4.31767	ENSMUSG00000090264,ENSMUSG00000024483	Eif4ebp3,Ankhd1
17222575	0.195456	5.0788	1.58762	0.123071	0.999928	-4.31786	ENSMUSG00000057173	Rfx8
17300408	-0.368324	7.46492	-1.58752	0.123094	0.999928	-4.31795	ENSMUSG00000093452	Zfhx2os
17532953	0.182231	10.2569	1.58751	0.123095	0.999928	-4.31795	ENSMUSG00000000134	Tfe3
17278436	-0.215548	11.1327	-1.58733	0.123136	0.999928	-4.3181	ENSMUSG00000021111	Papola
17233775	-0.254642	5.87594	-1.58704	0.123202	0.999928	-4.31834	ENSMUSG00000020081	Tacr2
17522161	0.275536	6.6034	1.58671	0.123277	0.999928	-4.31861	ENSMUSG00000025645	Ccdc51
17457745	0.366065	6.2108	1.58656	0.123311	0.999928	-4.31873	ENSMUSG00000058119	Gm5771
17221197	-0.273321	7.08605	-1.58644	0.123338	0.999928	-4.31883	ENSMUSG00000099032	Tcf24
17387841	0.219399	3.42152	1.58569	0.123509	0.999928	-4.31945
17510264	-0.32788	8.31151	-1.58506	0.123652	0.999928	-4.31996	ENSMUSG00000035439	Haus8
17372828	0.16233	3.60839	1.58483	0.123705	0.999928	-4.32015	ENSMUSG00000070856	Olfr1115
17430521	-0.251774	9.30129	-1.58431	0.123824	0.999928	-4.32058	ENSMUSG00000053730	Tmem39b
17246445	-0.181046	3.42537	-1.58427	0.123831	0.999928	-4.3206	ENSMUSG00000061961	Olfr815
17349465	-0.217507	9.41804	-1.58379	0.123942	0.999928	-4.321	ENSMUSG00000034300	Fam53c
17284808	0.23614	4.93987	1.58342	0.124025	0.999928	-4.3213	ENSMUSG00000072791	Abcb5
17268445	0.226368	6.54616	1.58326	0.124063	0.999928	-4.32144	ENSMUSG00000001444	Tbx21
17487170	0.189009	6.51992	1.58284	0.124157	0.999928	-4.32177	ENSMUSG00000030406	Gipr
17537801	-0.45086	4.54663	-1.58267	0.124196	0.999928	-4.32191	ENSMUSG00000054994	AV320801
17387184	0.35554	5.72929	1.5825	0.124235	0.999928	-4.32206	ENSMUSG00000027016	Zfp385b
17399910	0.258855	8.34464	1.58205	0.124339	0.999928	-4.32243	ENSMUSG00000045475	Lce3c
17267632	0.240603	8.19019	1.58169	0.124421	0.999928	-4.32272	ENSMUSG00000000276	Dgke
17413078	-0.321637	7.02834	-1.5816	0.12444	0.999928	-4.32279	ENSMUSG00000073878,ENSMUSG00000096596,ENSMUSG00000094065,ENSMUSG00000095675,ENSMUSG00000096873,ENSMUSG00000096271,ENSMUSG00000094121,ENSMUSG00000095320,ENSMUSG00000094686	Gm13304,Gm10591,Gm21541,Ccl21b,Ccl21c,LOC100041504,LOC100041593,Gm1987,Ccl21a
17434230	-0.321637	7.02834	-1.5816	0.12444	0.999928	-4.32279	ENSMUSG00000073878,ENSMUSG00000096596,ENSMUSG00000094065,ENSMUSG00000095675,ENSMUSG00000096873,ENSMUSG00000096271,ENSMUSG00000094121,ENSMUSG00000095320,ENSMUSG00000094686	Gm13304,Gm10591,Gm21541,Ccl21b,Ccl21c,LOC100041504,Gm1987,Ccl21a,LOC100041593
17286212	0.22748	4.09215	1.58102	0.124574	0.999928	-4.32327	ENSMUSG00000005891	Prl4a1
17322642	-0.228748	8.81901	-1.58097	0.124585	0.999928	-4.32331	ENSMUSG00000039473	Ubn1
17368175	0.193263	5.35549	1.5801	0.124784	0.999928	-4.32401	ENSMUSG00000079539	Obp2b
17385486	-0.238035	7.84962	-1.57991	0.124827	0.999928	-4.32417	ENSMUSG00000026988	Wdsub1
17285586	-0.253478	4.36807	-1.57989	0.124833	0.999928	-4.32419	ENSMUSG00000021322	Aoah
17249301	0.220959	7.50836	1.57978	0.124857	0.999928	-4.32428	ENSMUSG00000063564	Col23a1
17509985	-0.223708	8.32417	-1.5797	0.124876	0.999928	-4.32435	ENSMUSG00000002343	Armc6
17431049	0.231032	8.18398	1.57953	0.124916	0.999928	-4.32449	ENSMUSG00000047281	Sfn
17437148	0.1868	4.89452	1.57898	0.125041	0.999928	-4.32493	ENSMUSG00000061535	C1qtnf7
17457962	0.298364	5.53187	1.5787	0.125105	0.999928	-4.32516	ENSMUSG00000056203	Tas2r135
17225693	-0.195456	7.97152	-1.57859	0.125131	0.999928	-4.32525	ENSMUSG00000026273	Mterf4
17477791	0.217902	6.09898	1.57819	0.125222	0.999928	-4.32557	ENSMUSG00000038201	Kcna7
17279131	0.241113	6.04244	1.57761	0.125357	0.999928	-4.32605	ENSMUSG00000021281	Tnfaip2
17358777	0.299581	9.42706	1.5773	0.125428	0.999928	-4.32631	ENSMUSG00000024776	Stambpl1
17396652	-0.344046	7.98173	-1.57724	0.125442	0.999928	-4.32635	ENSMUSG00000037625	Cldn11
17226605	0.200003	4.97965	1.57714	0.125463	0.999928	-4.32643	ENSMUSG00000026401	Cd55b
17444398	0.146709	10.2826	1.57678	0.125548	0.999928	-4.32673	ENSMUSG00000029613	Eif2ak1
17417005	-0.195396	6.15321	-1.57639	0.125637	0.999928	-4.32705	ENSMUSG00000049214	Skint7
17264777	0.255558	7.53465	1.57622	0.125675	0.999928	-4.32718	ENSMUSG00000041346	Wrap53
17510462	-0.239941	6.12663	-1.57605	0.125715	0.999928	-4.32732	ENSMUSG00000003484	Cyp4f18
17504321	-0.376656	7.87199	-1.5758	0.125773	0.999928	-4.32753	ENSMUSG00000031669	Gins3
17518109	-0.360862	10.1586	-1.57573	0.125789	0.999928	-4.32758	ENSMUSG00000034485	Uaca
17485545	0.226898	7.81626	1.57558	0.125824	0.999928	-4.32771	ENSMUSG00000078813	Leng1
17331260	0.213161	3.63935	1.57545	0.125854	0.999928	-4.32781	ENSMUSG00000052537	Olfr198
17418540	-0.263271	10.8204	-1.57479	0.126006	0.999928	-4.32835	ENSMUSG00000042608	Stk40
17494254	0.253609	5.00398	1.5747	0.126026	0.999928	-4.32842	ENSMUSG00000058200	Olfr66
17225815	-0.198595	4.77308	-1.57415	0.126153	0.999928	-4.32887	ENSMUSG00000040710	St8sia4
17486874	-0.227963	7.12064	-1.57351	0.126303	0.999928	-4.32939	ENSMUSG00000041375	Ccdc9
17533207	-0.41392	7.40255	-1.57347	0.126312	0.999928	-4.32943	ENSMUSG00000015342	Xk
17270576	0.218915	7.18884	1.5733	0.126351	0.999928	-4.32956	ENSMUSG00000018486	Wnt9b
17459330	0.27478	3.5777	1.57295	0.126433	0.999928	-4.32985
17366451	-0.263281	10.4838	-1.57281	0.126465	0.999928	-4.32996	ENSMUSG00000026657	Frmd4a
17487070	-0.231207	3.48122	-1.57247	0.126543	0.999928	-4.33024	ENSMUSG00000070797	Psg27
17389034	-0.230698	10.5938	-1.57222	0.126602	0.999928	-4.33044	ENSMUSG00000005973	Rcn1
17238580	-0.218752	9.91415	-1.57197	0.126659	0.999928	-4.33064	ENSMUSG00000078427	Sarnp
17394679	-0.1782	6.45834	-1.57163	0.126739	0.999928	-4.33092	ENSMUSG00000017969	Ptgis
17336965	0.285436	5.70695	1.57083	0.126923	0.999928	-4.33157	ENSMUSG00000034482	Ly6g5c
17239582	0.216303	5.4318	1.5708	0.126931	0.999928	-4.3316	ENSMUSG00000044624	Gm4922
17214368	0.219523	4.78493	1.57044	0.127015	0.999928	-4.33189	ENSMUSG00000026170	Cyp27a1
17458946	0.226062	3.34114	1.5704	0.127023	0.999928	-4.33192	ENSMUSG00000093635	Vmn1r11
17221765	-0.195681	5.56162	-1.57007	0.127101	0.999928	-4.33219	NA	Gm19673
17398769	-0.172859	8.07477	-1.56977	0.127171	0.999928	-4.33244	ENSMUSG00000003382	Etv3
17333852	0.221004	3.57046	1.56958	0.127215	0.999928	-4.33259	ENSMUSG00000045417	Vmn1r230
17287760	-0.192313	10.5988	-1.5693	0.12728	0.999928	-4.33282	ENSMUSG00000045767	B230219D22Rik
17358020	-0.408444	7.08786	-1.56891	0.12737	0.999928	-4.33313	ENSMUSG00000037847	Nmrk1
17501170	-0.250706	6.37728	-1.56857	0.127451	0.999928	-4.33341	ENSMUSG00000031519	Asb5
17286354	0.197446	5.80177	1.56823	0.127529	0.999928	-4.33368	ENSMUSG00000042842	Serpinb6b
17266773	0.196339	5.49102	1.56823	0.127529	0.999928	-4.33369	ENSMUSG00000020698	Cct6b
17546647	0.214054	4.97854	1.56797	0.127589	0.999928	-4.33389	ENSMUSG00000104442,ENSMUSG00000096819	4932431L22Rik,Srsy
17429581	-0.653196	6.2981	-1.5672	0.127769	0.999928	-4.33452	ENSMUSG00000073764	Gm12888
17380446	-0.194774	11.5356	-1.56648	0.127939	0.999928	-4.33511	ENSMUSG00000078887,ENSMUSG00000078903,ENSMUSG00000090093,ENSMUSG00000078862,ENSMUSG00000078878,ENSMUSG00000078880,ENSMUSG00000078899,ENSMUSG00000078881,ENSMUSG00000078886,ENSMUSG00000078877,ENSMUSG00000078897,ENSMUSG00000074527,ENSMUSG00000078894,ENSMUSG00000078864,NA	Gm6710,Gm14391,Gm14305,Gm14308,Gm14430,Gm14432,Gm14434,0610010B08Rik,Gm14326,Gm14295,Gm4724,Gm14296,2210418O10Rik,Gm14322,Gm14419,LOC627891
17494246	0.262558	5.14815	1.56648	0.127939	0.999928	-4.33511	ENSMUSG00000052187	Hbb-y
17510922	0.223376	8.82296	1.56621	0.128	0.999928	-4.33532	ENSMUSG00000057672	Pkn1
17225888	0.260622	8.69819	1.56597	0.128057	0.999928	-4.33552	ENSMUSG00000044768	D1Ertd622e
17481487	-0.281542	4.57295	-1.56586	0.128084	0.999928	-4.33561	ENSMUSG00000036744	Olfr701
17425615	-0.172708	11.0334	-1.56578	0.128102	0.999928	-4.33568	ENSMUSG00000028367	Txn1
17435934	-0.180389	7.07514	-1.56458	0.128384	0.999928	-4.33665	ENSMUSG00000029162	Khk
17318100	0.293651	3.92388	1.56445	0.128413	0.999928	-4.33675	ENSMUSG00000022584	Ly6c2
17516157	0.24956	4.36375	1.56444	0.128417	0.999928	-4.33676	ENSMUSG00000049864	Olfr250,Olfr899
[truncated: 19,233 more rows]
